# Supplementary material for: Long noncoding RNA ZFPM2-AS1 acts as a miRNA sponge and promotes cell invasion through regulation of miR-139/GDF10 in hepatocellular carcinoma
Source: J Exp Clin Cancer Res. 2020 Aug 14;39:159. doi: 10.1186/s13046-020-01664-1 (PMC7427719; doi:10.1186/s13046-020-01664-1)
Supplement: Supplementary file 1 — Additional file 1. [file 13046_2020_1664_MOESM1_ESM.xlsx]

## Sheet: Sheet1
ENSG00000251003.2 (RP11-152P17.2.1) (other)					Primates	Mammals	Other vert.
microRNA family	Seed position	Seed type	Transcript region	Repeat	Conservation
miR-1ab/206/613	chr8:106792536	7-mer-m8	ncRNA	no	1	0.43	0.31
miR-129-5p/129ab-5p	chr8:106792546	8-mer	ncRNA	no	0.89	0.35	0.08
miR-7/7ab	chr8:106809364	7-mer-A1	ncRNA	no	0.78	0.3	0
miR-93/93a/105/106a/291a-3p/294/295/302abcde/372/373/428/519a/520be/520acd-3p/1378/1420ac	chr8:106794619	7-mer-m8	ncRNA	yes	0.78	0.17	0
miR-148ab-3p/152	chr8:106792492	7-mer-A1	ncRNA	no	0.78	0.35	0.23
miR-17/17-5p/20ab/20b-5p/93/106ab/427/518a-3p/519d	chr8:106794618	8-mer	ncRNA	yes	0.78	0	0
miR-223	chr8:106809303	7-mer-m8	ncRNA	no	0.78	0.22	0
miR-22/22-3p	chr8:106792484	7-mer-A1	ncRNA	no	0.67	0.48	0.23
miR-139-5p	chr8:106799299	8-mer	ncRNA	no	0.56	0.22	0
let-7/98/4458/4500	chr8:106810462	7-mer-A1	ncRNA	yes	0.56	0	0
miR-18ab/4735-3p	chr8:106939917	7-mer-m8	ncRNA	yes	0.56	0	0
miR-205/205ab	chr8:106792755	7-mer-A1	ncRNA	no	0.56	0	0
miR-208ab/208ab-3p	chr8:106809375	7-mer-A1	ncRNA	yes	0.56	0.04	0
miR-122/122a/1352	chr8:106924086	7-mer-A1	ncRNA	yes	0.56	0	0
miR-29abcd	chr8:107071353	7-mer-m8	ncRNA	no	0.56	0.13	0
miR-33ab/33-5p	chr8:106794642	8-mer	ncRNA	no	0.56	0	0
miR-499-5p	chr8:106809375	7-mer-A1	ncRNA	yes	0.56	0.04	0
miR-9/9ab	chr8:106797298	8-mer	ncRNA	yes	0.44	0.13	0
let-7/98/4458/4500	chr8:106810604	7-mer-m8	ncRNA	yes	0.44	0	0
miR-27abc/27a-3p	chr8:106924069	7-mer-A1	ncRNA	yes	0.44	0	0
miR-33a-3p/365/365-3p	chr8:106799325	7-mer-m8	ncRNA	no	0.44	0	0
miR-7/7ab	chr8:106792587	7-mer-A1	ncRNA	no	0.22	0	0
miR-190/190ab	chr8:106799434	7-mer-A1	ncRNA	no	0.22	0	0
miR-19ab	chr8:106799745	7-mer-A1	ncRNA	no	0.22	0.13	0
miR-103a/107/107ab	chr8:106810425	7-mer-A1	ncRNA	yes	0.22	0	0
miR-34ac/34bc-5p/449abc/449c-5p	chr8:106810402	7-mer-m8	ncRNA	yes	0.22	0	0
miR-138/138ab	chr8:107072656	8-mer	ncRNA	no	0.11	0	0
miR-30abcdef/30abe-5p/384-5p	chr8:107072397	7-mer-A1	ncRNA	yes	0.11	0	0
miR-128/128ab	chr8:106810658	7-mer-m8	ncRNA	yes	0	0	0
