# Supplementary material for: Long noncoding RNA ZFPM2-AS1 acts as a miRNA sponge and promotes cell invasion through regulation of miR-139/GDF10 in hepatocellular carcinoma
Source: J Exp Clin Cancer Res. 2020 Aug 14;39:159. doi: 10.1186/s13046-020-01664-1 (PMC7427719; doi:10.1186/s13046-020-01664-1)
Supplement: Supplementary file 2 — Additional file 2. [file 13046_2020_1664_MOESM2_ESM.xlsx]

## Sheet: TargetScan7
Ortholog of target gene	Representative transcript	Gene name	3P-seq tags + 5	Conserved sites total	Conserved 8mer sites	Conserved 7mer-m8 sites	Conserved 7mer-A1 sites	Poorly conserved sites total	Poorly conserved 8mer sites	Poorly conserved 7mer-m8 sites	Poorly conserved 7mer-A1 sites	6mer sites	Representative miRNA	Cumulative weighted context++ score	Total context++ score	Aggregate PCT	Previous TargetScan publication(s)
TBX1	ENST00000332710.4	T-box 1	9	1	1	0	0	1	1	0	0	0	hsa-miR-139-5p	-0.88	-0.88	0.28	2011
H2AFV	ENST00000381124.5	H2A histone family, member V	9640	1	1	0	0	0	0	0	0	2	hsa-miR-139-5p	-0.77	-0.8	0.37	2005, 2007, 2011
DPY30	ENST00000342166.5	dpy-30 homolog (C. elegans)	935	1	1	0	0	0	0	0	0	0	hsa-miR-139-5p	-0.73	-0.73	0.14	2005, 2007, 2009, 2011
ARL15	ENST00000502271.1	ADP-ribosylation factor-like 15	119	1	0	1	0	2	0	1	1	0	hsa-miR-139-5p	-0.67	-0.82	< 0.1
MORN4	ENST00000478953.1	MORN repeat containing 4	296	1	1	0	0	1	0	1	0	0	hsa-miR-139-5p	-0.6	-0.6	0.22	2005, 2007, 2009, 2011
HOXB2	ENST00000330070.4	homeobox B2	1282	1	1	0	0	0	0	0	0	1	hsa-miR-139-5p	-0.57	-0.57	< 0.1
NDRG2	ENST00000298687.5	NDRG family member 2	217	1	1	0	0	1	0	1	0	0	hsa-miR-139-5p	-0.57	-0.57	< 0.1	2011
SCAPER	ENST00000538941.2	S-phase cyclin A-associated protein in the ER	60	1	1	0	0	1	1	0	0	0	hsa-miR-139-5p	-0.56	-0.69	< 0.1	2009, 2011
TMF1	ENST00000398559.2	TATA element modulatory factor 1	349	1	1	0	0	2	2	0	0	0	hsa-miR-139-5p	-0.56	-0.72	0.16	2007, 2009, 2011
DENR	ENST00000280557.6	density-regulated protein	186	1	1	0	0	0	0	0	0	0	hsa-miR-139-5p	-0.56	-0.56	0.37	2009, 2011
KBTBD2	ENST00000304056.4	kelch repeat and BTB (POZ) domain containing 2	2559	1	1	0	0	0	0	0	0	0	hsa-miR-139-5p	-0.55	-0.57	< 0.1	2005, 2007, 2009, 2011
NR5A2	ENST00000367362.3	nuclear receptor subfamily 5, group A, member 2	121	2	1	1	0	2	0	1	1	0	hsa-miR-139-5p	-0.54	-0.69	0.32	2009, 2011
CDH20	ENST00000262717.4	cadherin 20, type 2	5	2	2	0	0	0	0	0	0	0	hsa-miR-139-5p	-0.53	-0.53	0.36
APLP2	ENST00000263574.5	amyloid beta (A4) precursor-like protein 2	5552	1	1	0	0	1	0	1	0	1	hsa-miR-139-5p	-0.53	-0.56	0.1	2005, 2007, 2009, 2011
TGIF1	ENST00000330513.5	TGFB-induced factor homeobox 1	354	1	1	0	0	2	1	1	0	0	hsa-miR-139-5p	-0.52	-0.8	0.33	2007, 2009, 2011
AKIRIN2	ENST00000257787.5	akirin 2	477	1	1	0	0	0	0	0	0	0	hsa-miR-139-5p	-0.52	-0.62	< 0.1	2005, 2007, 2009, 2011
RNF11	ENST00000242719.3	ring finger protein 11	5881	1	0	1	0	2	0	2	0	2	hsa-miR-139-5p	-0.51	-0.66	< 0.1
CSRNP2	ENST00000228515.1	cysteine-serine-rich nuclear protein 2	104	1	1	0	0	0	0	0	0	2	hsa-miR-139-5p	-0.5	-0.54	< 0.1	2009, 2011
MEIS2	ENST00000397624.3	Meis homeobox 2	63	3	0	2	1	0	0	0	0	0	hsa-miR-139-5p	-0.5	-0.56	0.2	2005, 2007, 2009, 2011
EIF4G2	ENST00000526148.1	eukaryotic translation initiation factor 4 gamma, 2	61971	1	1	0	0	0	0	0	0	0	hsa-miR-139-5p	-0.48	-0.48	0.32	2005, 2007, 2009, 2011
ELOVL5	ENST00000370918.4	ELOVL fatty acid elongase 5	2233	1	1	0	0	0	0	0	0	0	hsa-miR-139-5p	-0.47	-0.47	0.22	2009, 2011
GDF10	ENST00000224605.2	growth differentiation factor 10	20	1	1	0	0	0	0	0	0	0	hsa-miR-139-5p	-0.47	-0.47	< 0.1	2011
CCT5	ENST00000280326.4	chaperonin containing TCP1, subunit 5 (epsilon)	8175	1	1	0	0	0	0	0	0	1	hsa-miR-139-5p	-0.46	-0.5	< 0.1
LRFN5	ENST00000554171.1	leucine rich repeat and fibronectin type III domain containing 5	5	1	1	0	0	0	0	0	0	0	hsa-miR-139-5p	-0.46	-0.46	< 0.1	2005, 2007, 2009, 2011
ATP5G3	ENST00000284727.4	ATP synthase, H+ transporting, mitochondrial Fo complex, subunit C3 (subunit 9)	7944	1	0	1	0	0	0	0	0	0	hsa-miR-139-5p	-0.46	-0.46	0.2	2009, 2011
TPD52	ENST00000379096.5	tumor protein D52	4585	1	1	0	0	1	0	0	1	1	hsa-miR-139-5p	-0.46	-0.61	< 0.1	2005, 2007, 2011
AP1S2	ENST00000329235.2	adaptor-related protein complex 1, sigma 2 subunit	357	1	1	0	0	0	0	0	0	0	hsa-miR-139-5p	-0.46	-0.46	0.24	2007, 2009, 2011
GPR37	ENST00000303921.2	G protein-coupled receptor 37 (endothelin receptor type B-like)	395	1	1	0	0	0	0	0	0	0	hsa-miR-139-5p	-0.45	-0.45	< 0.1
KIF13A	ENST00000378814.5	kinesin family member 13A	725	1	1	0	0	2	0	1	1	0	hsa-miR-139-5p	-0.44	-0.45	< 0.1
TMED10	ENST00000303575.4	transmembrane emp24-like trafficking protein 10 (yeast)	1753	1	1	0	0	1	0	1	0	1	hsa-miR-139-5p	-0.44	-0.56	< 0.1	2009, 2011
CAMK2D	ENST00000296402.5	calcium/calmodulin-dependent protein kinase II delta	938	1	1	0	0	0	0	0	0	0	hsa-miR-139-5p	-0.43	-0.43	0.26	2009, 2011
HTR7	ENST00000371719.2	5-hydroxytryptamine (serotonin) receptor 7, adenylate cyclase-coupled	12	1	1	0	0	0	0	0	0	0	hsa-miR-139-5p	-0.43	-0.43	ORF
EBF1	ENST00000313708.6	early B-cell factor 1	42	2	2	0	0	0	0	0	0	0	hsa-miR-139-5p	-0.43	-0.6	0.53	2009, 2011
USP6NL	ENST00000609104.1	USP6 N-terminal like	183	1	1	0	0	1	1	0	0	2	hsa-miR-139-5p	-0.43	-0.63	0.37	2009, 2011
PIEZO1	ENST00000301015.9	piezo-type mechanosensitive ion channel component 1	3837	1	1	0	0	0	0	0	0	0	hsa-miR-139-5p	-0.42	-0.42	< 0.1	2011
ZBTB34	ENST00000319119.4	zinc finger and BTB domain containing 34	726	2	2	0	0	0	0	0	0	0	hsa-miR-139-5p	-0.42	-0.42	0.29	2009, 2011
GDE1	ENST00000353258.3	glycerophosphodiester phosphodiesterase 1	2741	1	1	0	0	0	0	0	0	1	hsa-miR-139-5p	-0.41	-0.41	< 0.1	2009, 2011
FMR1	ENST00000370471.3	fragile X mental retardation 1	1155	1	1	0	0	0	0	0	0	0	hsa-miR-139-5p	-0.4	-0.4	0.34	2005, 2007, 2009, 2011
SRSF4	ENST00000373795.4	serine/arginine-rich splicing factor 4	2524	1	1	0	0	0	0	0	0	0	hsa-miR-139-5p	-0.4	-0.4	< 0.1	2007, 2009, 2011
LCOR	ENST00000371103.3	ligand dependent nuclear receptor corepressor	94	1	0	1	0	2	0	1	1	0	hsa-miR-139-5p	-0.39	-0.42	0.25	2007, 2009, 2011
ATL2	ENST00000378954.4	atlastin GTPase 2	1135	1	1	0	0	0	0	0	0	0	hsa-miR-139-5p	-0.39	-0.4	0.28	2011
LRP12	ENST00000424843.2	low density lipoprotein receptor-related protein 12	378	1	0	1	0	1	1	0	0	0	hsa-miR-139-5p	-0.39	-0.39	0.2
PMP22	ENST00000395938.2	peripheral myelin protein 22	1152	1	1	0	0	0	0	0	0	0	hsa-miR-139-5p	-0.39	-0.39	< 0.1	2011
ARX	ENST00000379044.4	aristaless related homeobox	5	1	1	0	0	0	0	0	0	0	hsa-miR-139-5p	-0.39	-0.39	0.3	2009, 2011
DUSP19	ENST00000354221.4	dual specificity phosphatase 19	42	1	0	0	1	1	0	1	0	2	hsa-miR-139-5p	-0.39	-0.43	< 0.1	2009, 2011
JUN	ENST00000371222.2	jun proto-oncogene	7432	1	1	0	0	1	0	0	1	1	hsa-miR-139-5p	-0.38	-0.46	0.16	2005, 2007, 2009, 2011
FOS	ENST00000303562.4	FBJ murine osteosarcoma viral oncogene homolog	3716	1	0	1	0	1	0	0	1	0	hsa-miR-139-5p	-0.38	-0.39	0.25	2005, 2007, 2009, 2011
TNPO1	ENST00000337273.5	transportin 1	2041	2	0	2	0	1	0	0	1	1	hsa-miR-139-5p	-0.38	-0.49	0.4	2007, 2009, 2011
GPR56	ENST00000388812.4	G protein-coupled receptor 56	44	1	1	0	0	0	0	0	0	0	hsa-miR-139-5p	-0.38	-0.4	0.14	2009, 2011
TFEC	ENST00000265440.7	transcription factor EC	5	1	1	0	0	0	0	0	0	0	hsa-miR-139-5p	-0.38	-0.38	0.25	2009, 2011
UBE2F	ENST00000272930.4	ubiquitin-conjugating enzyme E2F (putative)	905	1	1	0	0	0	0	0	0	0	hsa-miR-139-5p	-0.38	-0.48	0.21	2007, 2011
TMEM132D	ENST00000389441.4	transmembrane protein 132D	5	1	1	0	0	1	0	0	1	0	hsa-miR-139-5p	-0.37	-0.37	0.13	2009, 2011
PPP2CA	ENST00000481195.1	protein phosphatase 2, catalytic subunit, alpha isozyme	11344	1	1	0	0	0	0	0	0	0	hsa-miR-139-5p	-0.36	-0.36	0.37	2005, 2007, 2009, 2011
PGM2L1	ENST00000298198.4	phosphoglucomutase 2-like 1	183	1	1	0	0	1	0	0	1	5	hsa-miR-139-5p	-0.36	-0.4	< 0.1
PFDN6	ENST00000395131.1	prefoldin subunit 6	183	1	0	1	0	0	0	0	0	0	hsa-miR-139-5p	-0.36	-0.36	< 0.1	2011
RASGEF1B	ENST00000509081.1	RasGEF domain family, member 1B	20	1	1	0	0	0	0	0	0	1	hsa-miR-139-5p	-0.35	-0.35	< 0.1
FAM76B	ENST00000358780.5	family with sequence similarity 76, member B	186	1	1	0	0	0	0	0	0	1	hsa-miR-139-5p	-0.35	-0.41	0.24	2007, 2009, 2011
TMPO	ENST00000266732.4	thymopoietin	3196	1	1	0	0	0	0	0	0	0	hsa-miR-139-5p	-0.35	-0.35	< 0.1	2011
GOT2	ENST00000245206.5	glutamic-oxaloacetic transaminase 2, mitochondrial	72	1	1	0	0	0	0	0	0	0	hsa-miR-139-5p	-0.35	-0.49	< 0.1	2009, 2011
NDRG4	ENST00000258187.5	NDRG family member 4	68	1	1	0	0	0	0	0	0	1	hsa-miR-139-5p	-0.34	-0.36	0.37	2005, 2007, 2009, 2011
AEBP2	ENST00000266508.9	AE binding protein 2	1228	1	1	0	0	0	0	0	0	0	hsa-miR-139-5p	-0.34	-0.34	0.37	2005, 2007, 2009, 2011
SLC25A3	ENST00000188376.5	solute carrier family 25 (mitochondrial carrier; phosphate carrier), member 3	1677	1	0	1	0	0	0	0	0	0	hsa-miR-139-5p	-0.34	-0.34	< 0.1	2005, 2007, 2009, 2011
SEPT11	ENST00000264893.6	septin 11	515	1	0	1	0	1	1	0	0	1	hsa-miR-139-5p	-0.33	-0.39	0.2	2005, 2007, 2009, 2011
MYCBP	ENST00000397572.2	MYC binding protein	85	1	1	0	0	0	0	0	0	1	hsa-miR-139-5p	-0.33	-0.46	0.17	2009, 2011
SOCS2	ENST00000548537.1	suppressor of cytokine signaling 2	89	1	0	1	0	1	0	1	0	1	hsa-miR-139-5p	-0.33	-0.38	0.15	2005, 2007, 2009, 2011
ATP2B2	ENST00000352432.4	ATPase, Ca++ transporting, plasma membrane 2	170	3	0	2	1	0	0	0	0	1	hsa-miR-139-5p	-0.33	-0.33	0.25	2005, 2007, 2009, 2011
LMO4	ENST00000370544.5	LIM domain only 4	294	1	1	0	0	1	0	1	0	0	hsa-miR-139-5p	-0.33	-0.48	0.22	2009, 2011
PHF6	ENST00000332070.3	PHD finger protein 6	630	1	0	1	0	1	0	0	1	1	hsa-miR-139-5p	-0.32	-0.32	< 0.1	2005, 2007
DCBLD2	ENST00000326840.6	discoidin, CUB and LCCL domain containing 2	798	1	0	1	0	1	1	0	0	1	hsa-miR-139-5p	-0.32	-0.36	0.2	2005, 2007, 2009, 2011
GDI2	ENST00000380191.4	GDP dissociation inhibitor 2	664	1	1	0	0	0	0	0	0	0	hsa-miR-139-5p	-0.32	-0.39	< 0.1
PSPH	ENST00000275605.3	phosphoserine phosphatase	3231	1	0	1	0	0	0	0	0	1	hsa-miR-139-5p	-0.31	-0.32	0.19	2011
PDE3A	ENST00000359062.3	phosphodiesterase 3A, cGMP-inhibited	1182	2	1	0	1	0	0	0	0	1	hsa-miR-139-5p	-0.31	-0.31	0.42	2005, 2007, 2009, 2011
PDE4A	ENST00000380702.2	phosphodiesterase 4A, cAMP-specific	48	2	1	1	0	0	0	0	0	0	hsa-miR-139-5p	-0.31	-0.31	0.49	2005, 2007, 2009, 2011
ZEB1	ENST00000361642.5	zinc finger E-box binding homeobox 1	59	2	1	1	0	0	0	0	0	0	hsa-miR-139-5p	-0.31	-0.31	0.44	2011
CDK6	ENST00000265734.4	cyclin-dependent kinase 6	1116	1	0	0	1	3	0	3	0	1	hsa-miR-139-5p	-0.3	-0.34	< 0.1	2009, 2011
RASGRF1	ENST00000558480.2	Ras protein-specific guanine nucleotide-releasing factor 1	5	2	1	1	0	1	0	0	1	0	hsa-miR-139-5p	-0.3	-0.3	0.38	2011
PTPRU	ENST00000428026.2	protein tyrosine phosphatase, receptor type, U	261	1	1	0	0	0	0	0	0	0	hsa-miR-139-5p	-0.3	-0.3	0.32	2009, 2011
SSX2IP	ENST00000342203.3	synovial sarcoma, X breakpoint 2 interacting protein	197	1	1	0	0	0	0	0	0	0	hsa-miR-139-5p	-0.3	-0.4	0.37	2005, 2007, 2009, 2011
LRCH2	ENST00000317135.8	leucine-rich repeats and calponin homology (CH) domain containing 2	52	1	1	0	0	1	0	1	0	0	hsa-miR-139-5p	-0.3	-0.3	0.14	2005, 2007, 2009, 2011
MBNL1	ENST00000357472.3	muscleblind-like splicing regulator 1	135	1	0	0	1	1	0	1	0	1	hsa-miR-139-5p	-0.3	-0.3	< 0.1	2009, 2011
EMP2	ENST00000359543.3	epithelial membrane protein 2	1725	1	0	1	0	1	0	0	1	0	hsa-miR-139-5p	-0.29	-0.3	0.23
YWHAG	ENST00000307630.3	tyrosine 3-monooxygenase/tryptophan 5-monooxygenase activation protein, gamma polypeptide	5623	1	0	1	0	1	0	0	1	0	hsa-miR-139-5p	-0.29	-0.29	0.25	2005, 2007, 2009, 2011
ASXL3	ENST00000269197.5	additional sex combs like 3 (Drosophila)	65	1	1	0	0	1	0	0	1	2	hsa-miR-139-5p	-0.29	-0.29	< 0.1
SCHIP1	ENST00000445224.2	schwannomin interacting protein 1	891	1	0	1	0	0	0	0	0	0	hsa-miR-139-5p	-0.29	-0.29	0.2	2011
NME7	ENST00000472647.1	NME/NM23 family member 7	8	1	1	0	0	0	0	0	0	0	hsa-miR-139-5p	-0.29	-0.49	< 0.1	2005, 2007
TSPAN3	ENST00000267970.4	tetraspanin 3	9328	1	0	1	0	0	0	0	0	0	hsa-miR-139-5p	-0.28	-0.29	0.18	2007, 2011
TOX	ENST00000361421.1	thymocyte selection-associated high mobility group box	139	2	1	1	0	0	0	0	0	0	hsa-miR-139-5p	-0.28	-0.38	< 0.1	2009, 2011
ATG4D	ENST00000309469.4	autophagy related 4D, cysteine peptidase	801	1	0	1	0	0	0	0	0	0	hsa-miR-139-5p	-0.28	-0.28	< 0.1
BMPR1A	ENST00000372037.3	bone morphogenetic protein receptor, type IA	125	1	1	0	0	1	0	1	0	2	hsa-miR-139-5p	-0.28	-0.29	< 0.1
HDX	ENST00000297977.5	highly divergent homeobox	20	1	1	0	0	0	0	0	0	1	hsa-miR-139-5p	-0.27	-0.43	< 0.1	2011
PURA	ENST00000331327.3	purine-rich element binding protein A	367	1	1	0	0	1	0	0	1	2	hsa-miR-139-5p	-0.27	-0.6	< 0.1
TMED7	ENST00000456936.3	transmembrane emp24 protein transport domain containing 7	1571	1	0	1	0	3	0	0	3	1	hsa-miR-139-5p	-0.27	-0.38	0.34
PVRL3	ENST00000485303.1	poliovirus receptor-related 3	361	1	1	0	0	0	0	0	0	2	hsa-miR-139-5p	-0.26	-0.28	< 0.1
REV1	ENST00000393445.3	REV1, polymerase (DNA directed)	1210	1	0	1	0	0	0	0	0	0	hsa-miR-139-5p	-0.26	-0.26	0.2	2009, 2011
ERN1	ENST00000433197.3	endoplasmic reticulum to nucleus signaling 1	182	1	1	0	0	1	0	0	1	1	hsa-miR-139-5p	-0.26	-0.26	< 0.1
AZIN1	ENST00000337198.5	antizyme inhibitor 1	2287	1	0	1	0	0	0	0	0	1	hsa-miR-139-5p	-0.26	-0.26	0.2	2007, 2009, 2011
PITPNA	ENST00000313486.7	phosphatidylinositol transfer protein, alpha	366	1	0	1	0	0	0	0	0	3	hsa-miR-139-5p	-0.26	-0.26	< 0.1
SETD8	ENST00000402868.3	SET domain containing (lysine methyltransferase) 8	52	1	0	1	0	0	0	0	0	0	hsa-miR-139-5p	-0.26	-0.26	0.2	2009, 2011
IQCJ-SCHIP1	ENST00000337808.6	IQCJ-SCHIP1 readthrough	891	1	0	1	0	0	0	0	0	0	hsa-miR-139-5p	-0.26	-0.26	0.2	2005, 2007, 2009, 2011
UHMK1	ENST00000538489.1	U2AF homology motif (UHM) kinase 1	48	2	1	1	0	2	0	1	1	0	hsa-miR-139-5p	-0.26	-0.4	0.34	2009, 2011
PTAR1	ENST00000377200.5	protein prenyltransferase alpha subunit repeat containing 1	161	1	0	0	1	3	2	0	1	3	hsa-miR-139-5p	-0.26	-0.51	< 0.1	2009, 2011
MNT	ENST00000174618.4	MNT, MAX dimerization protein	146	1	1	0	0	1	0	1	0	0	hsa-miR-139-5p	-0.26	-0.29	< 0.1	2005, 2007, 2009, 2011
BAZ2B	ENST00000392782.1	bromodomain adjacent to zinc finger domain, 2B	25	1	1	0	0	0	0	0	0	2	hsa-miR-139-5p	-0.25	-0.25	0.37	2011
PCDH10	ENST00000264360.5	protocadherin 10	9	1	1	0	0	0	0	0	0	1	hsa-miR-139-5p	-0.25	-0.25	0.25	2005, 2007, 2009, 2011
ZC3H12A	ENST00000373087.6	zinc finger CCCH-type containing 12A	94	1	0	1	0	0	0	0	0	2	hsa-miR-139-5p	-0.25	-0.25	0.13	2009, 2011
LRRN3	ENST00000422987.3	leucine rich repeat neuronal 3	24	1	0	0	1	0	0	0	0	0	hsa-miR-139-5p	-0.25	-0.25	< 0.1	2005, 2007, 2009, 2011
SYT14	ENST00000367015.1	synaptotagmin XIV	16	1	1	0	0	1	0	0	1	0	hsa-miR-139-5p	-0.25	-0.34	< 0.1	2009, 2011
PRKD3	ENST00000379066.1	protein kinase D3	203	1	0	1	0	0	0	0	0	0	hsa-miR-139-5p	-0.25	-0.25	0.2	2009, 2011
AJAP1	ENST00000378191.4	adherens junctions associated protein 1	5	1	0	1	0	4	0	1	3	4	hsa-miR-139-5p	-0.24	-0.24	0.21	2009, 2011
PDE4D	ENST00000340635.6	phosphodiesterase 4D, cAMP-specific	747	1	1	0	0	0	0	0	0	1	hsa-miR-139-5p	-0.24	-0.4	0.37	2009, 2011
YWHAQ	ENST00000381844.4	tyrosine 3-monooxygenase/tryptophan 5-monooxygenase activation protein, theta polypeptide	473	1	0	0	1	1	0	1	0	0	hsa-miR-139-5p	-0.24	-0.25	< 0.1	2005, 2007, 2009, 2011
PAK7	ENST00000378423.1	p21 protein (Cdc42/Rac)-activated kinase 7	6	1	0	1	0	1	0	1	0	0	hsa-miR-139-5p	-0.24	-0.24	< 0.1	2005, 2007
GALNT7	ENST00000265000.4	UDP-N-acetyl-alpha-D-galactosamine:polypeptide N-acetylgalactosaminyltransferase 7 (GalNAc-T7)	953	1	0	0	1	1	0	1	0	0	hsa-miR-139-5p	-0.24	-0.24	< 0.1	2005, 2007, 2009, 2011
FBXO28	ENST00000424254.2	F-box protein 28	461	1	1	0	0	0	0	0	0	2	hsa-miR-139-5p	-0.24	-0.24	< 0.1	2011
JDP2	ENST00000435893.2	Jun dimerization protein 2	110	1	0	1	0	0	0	0	0	1	hsa-miR-139-5p	-0.23	-0.24	0.2	2007, 2009, 2011
KLHL23	ENST00000392647.2	kelch-like family member 23	791	1	1	0	0	0	0	0	0	1	hsa-miR-139-5p	-0.23	-0.25	< 0.1
PBXIP1	ENST00000368465.1	pre-B-cell leukemia homeobox interacting protein 1	1080	1	1	0	0	0	0	0	0	0	hsa-miR-139-5p	-0.23	-0.25	< 0.1
PRDM16	ENST00000270722.5	PR domain containing 16	64	2	1	0	1	1	0	0	1	1	hsa-miR-139-5p	-0.23	-0.29	0.22	2009, 2011
PGGT1B	ENST00000419445.1	protein geranylgeranyltransferase type I, beta subunit	25	1	0	1	0	0	0	0	0	0	hsa-miR-139-5p	-0.23	-0.23	0.19
FBN2	ENST00000262464.4	fibrillin 2	167	2	0	2	0	1	0	1	0	0	hsa-miR-139-5p	-0.23	-0.25	0.2	2005, 2007, 2009, 2011
ZFAND3	ENST00000287218.4	zinc finger, AN1-type domain 3	86	1	0	1	0	0	0	0	0	0	hsa-miR-139-5p	-0.23	-0.23	0.2	2007, 2009, 2011
FYB	ENST00000351578.6	FYN binding protein	5	1	1	0	0	0	0	0	0	0	hsa-miR-139-5p	-0.23	-0.23	< 0.1	2011
KPNA4	ENST00000334256.4	karyopherin alpha 4 (importin alpha 3)	111	1	1	0	0	1	0	1	0	1	hsa-miR-139-5p	-0.22	-0.25	0.37	2005, 2007, 2009, 2011
PPARGC1B	ENST00000309241.5	peroxisome proliferator-activated receptor gamma, coactivator 1 beta	12	3	1	1	1	0	0	0	0	2	hsa-miR-139-5p	-0.22	-0.28	0.42	2011
PRPF4B	ENST00000337659.6	pre-mRNA processing factor 4B	602	1	1	0	0	1	0	0	1	1	hsa-miR-139-5p	-0.22	-0.23	0.2	2005, 2007, 2009, 2011
KLHL28	ENST00000396128.4	kelch-like family member 28	9	1	0	1	0	2	0	1	1	3	hsa-miR-139-5p	-0.22	-0.23	< 0.1	2009, 2011
SPOCK1	ENST00000394945.1	sparc/osteonectin, cwcv and kazal-like domains proteoglycan (testican) 1	935	1	0	1	0	1	0	0	1	0	hsa-miR-139-5p	-0.22	-0.22	0.25	2007, 2009, 2011
MARCH7	ENST00000259050.4	membrane-associated ring finger (C3HC4) 7, E3 ubiquitin protein ligase	537	1	0	1	0	1	0	1	0	1	hsa-miR-139-5p	-0.22	-0.26	0.2	2007, 2009, 2011
DNAJC5	ENST00000360864.4	DnaJ (Hsp40) homolog, subfamily C, member 5	1089	1	0	1	0	1	0	0	1	0	hsa-miR-139-5p	-0.22	-0.22	0.2	2005, 2007, 2011
PAPD4	ENST00000453514.1	PAP associated domain containing 4	434	1	0	1	0	0	0	0	0	2	hsa-miR-139-5p	-0.22	-0.26	< 0.1
FZD3	ENST00000240093.3	frizzled family receptor 3	192	1	0	1	0	2	0	1	1	3	hsa-miR-139-5p	-0.22	-0.22	< 0.1	2011
TOP1	ENST00000361337.2	topoisomerase (DNA) I	15	1	0	1	0	0	0	0	0	0	hsa-miR-139-5p	-0.21	-0.21	0.2	2005, 2007, 2009, 2011
TCEB1	ENST00000518127.1	transcription elongation factor B (SIII), polypeptide 1 (15kDa, elongin C)	637	1	0	1	0	0	0	0	0	1	hsa-miR-139-5p	-0.21	-0.27	< 0.1
GABRA1	ENST00000428797.2	gamma-aminobutyric acid (GABA) A receptor, alpha 1	5	1	0	1	0	0	0	0	0	0	hsa-miR-139-5p	-0.21	-0.21	< 0.1
BLOC1S5	ENST00000397457.2	biogenesis of lysosomal organelles complex-1, subunit 5, muted	187	1	0	1	0	1	0	1	0	0	hsa-miR-139-5p	-0.21	-0.24	0.2	2011
GALNT3	ENST00000392701.3	UDP-N-acetyl-alpha-D-galactosamine:polypeptide N-acetylgalactosaminyltransferase 3 (GalNAc-T3)	40	1	0	1	0	0	0	0	0	0	hsa-miR-139-5p	-0.21	-0.21	0.2	2005, 2007, 2011
TET3	ENST00000409262.3	tet methylcytosine dioxygenase 3	1437	1	1	0	0	0	0	0	0	3	hsa-miR-139-5p	-0.21	-0.21	0.37	2009, 2011
DDIT4	ENST00000307365.3	DNA-damage-inducible transcript 4	2454	1	0	1	0	0	0	0	0	0	hsa-miR-139-5p	-0.21	-0.21	< 0.1	2005, 2007, 2011
ASF1A	ENST00000229595.5	anti-silencing function 1A histone chaperone	790	1	0	0	1	0	0	0	0	1	hsa-miR-139-5p	-0.21	-0.24	< 0.1	2005, 2007, 2009, 2011
TCF4	ENST00000354452.3	transcription factor 4	394	1	0	1	0	1	1	0	0	3	hsa-miR-139-5p	-0.2	-0.42	0.2	2009, 2011
RP1-170O19.20	ENST00000470747.4	Uncharacterized protein	151	1	1	0	0	0	0	0	0	1	hsa-miR-139-5p	-0.2	-0.41	< 0.1
RFX7	ENST00000423270.1	regulatory factor X, 7	1049	1	0	1	0	2	1	0	1	1	hsa-miR-139-5p	-0.2	-0.2	< 0.1	2007
WDR47	ENST00000400794.3	WD repeat domain 47	185	1	1	0	0	0	0	0	0	0	hsa-miR-139-5p	-0.2	-0.2	< 0.1	2007, 2009, 2011
PRKAR2A	ENST00000265563.8	protein kinase, cAMP-dependent, regulatory, type II, alpha	583	1	1	0	0	1	0	0	1	1	hsa-miR-139-5p	-0.2	-0.2	< 0.1	2009
IDE	ENST00000265986.6	insulin-degrading enzyme	446	1	1	0	0	0	0	0	0	1	hsa-miR-139-5p	-0.2	-0.26	< 0.1
ETS1	ENST00000345075.4	v-ets avian erythroblastosis virus E26 oncogene homolog 1	1423	1	0	1	0	0	0	0	0	1	hsa-miR-139-5p	-0.2	-0.21	0.2	2005, 2007, 2009, 2011
CTDSPL2	ENST00000260327.4	CTD (carboxy-terminal domain, RNA polymerase II, polypeptide A) small phosphatase like 2	457	1	0	1	0	0	0	0	0	1	hsa-miR-139-5p	-0.2	-0.2	0.2	2007
NPTX1	ENST00000306773.4	neuronal pentraxin I	1876	1	1	0	0	0	0	0	0	1	hsa-miR-139-5p	-0.2	-0.21	0.2	2005, 2007, 2009, 2011
QKI	ENST00000392127.2	QKI, KH domain containing, RNA binding	323	1	0	0	1	2	0	2	0	2	hsa-miR-139-5p	-0.2	-0.47	< 0.1	2011
TMEM135	ENST00000340353.7	transmembrane protein 135	963	1	0	1	0	1	0	0	1	2	hsa-miR-139-5p	-0.19	-0.2	0.25	2009, 2011
KIF3A	ENST00000378746.4	kinesin family member 3A	33	1	0	1	0	0	0	0	0	1	hsa-miR-139-5p	-0.19	-0.27	0.17	2009, 2011
HMGCR	ENST00000287936.4	3-hydroxy-3-methylglutaryl-CoA reductase	1385	1	0	1	0	0	0	0	0	0	hsa-miR-139-5p	-0.19	-0.2	< 0.1	2005, 2007
HOXA9	ENST00000396345.1	homeobox A9	151	1	1	0	0	0	0	0	0	1	hsa-miR-139-5p	-0.19	-0.39	< 0.1	2005, 2007, 2011
YAF2	ENST00000327791.4	YY1 associated factor 2	413	1	1	0	0	0	0	0	0	0	hsa-miR-139-5p	-0.19	-0.44	< 0.1	2009, 2011
ARHGEF38	ENST00000420470.2	Rho guanine nucleotide exchange factor (GEF) 38	5	1	1	0	0	0	0	0	0	1	hsa-miR-139-5p	-0.18	-0.18	< 0.1	2011
GJA9	ENST00000454994.2	gap junction protein, alpha 9, 59kDa	85	1	1	0	0	0	0	0	0	1	hsa-miR-139-5p	-0.18	-0.27	< 0.1
KIAA1033	ENST00000332180.5	KIAA1033	238	1	1	0	0	0	0	0	0	0	hsa-miR-139-5p	-0.18	-0.26	< 0.1	2005, 2007, 2009, 2011
DTX3	ENST00000551632.1	deltex homolog 3 (Drosophila)	28	1	0	1	0	0	0	0	0	1	hsa-miR-139-5p	-0.18	-0.18	0.19	2011
ZNF638	ENST00000355812.3	zinc finger protein 638	15	1	1	0	0	0	0	0	0	0	hsa-miR-139-5p	-0.18	-0.18	ORF
KCND3	ENST00000369697.1	potassium voltage-gated channel, Shal-related subfamily, member 3	23	1	0	1	0	1	0	1	0	2	hsa-miR-139-5p	-0.18	-0.18	0.2
FOXP2	ENST00000408937.3	forkhead box P2	169	3	0	1	2	0	0	0	0	1	hsa-miR-139-5p	-0.18	-0.33	0.3	2011
NRK	ENST00000243300.9	Nik related kinase	5	1	1	0	0	0	0	0	0	0	hsa-miR-139-5p	-0.17	-0.17	0.32	2005, 2007, 2009, 2011
AGO2	ENST00000220592.5	argonaute RISC catalytic component 2	350	1	1	0	0	0	0	0	0	5	hsa-miR-139-5p	-0.17	-2.11	< 0.1
HNRNPF	ENST00000357065.4	heterogeneous nuclear ribonucleoprotein F	240	1	0	1	0	0	0	0	0	1	hsa-miR-139-5p	-0.17	-0.28	0.2	2005, 2007, 2009, 2011
PTPRS	ENST00000372412.4	protein tyrosine phosphatase, receptor type, S	322	1	1	0	0	0	0	0	0	0	hsa-miR-139-5p	-0.17	-0.17	0.26	2009, 2011
KBTBD8	ENST00000295568.4	kelch repeat and BTB (POZ) domain containing 8	22	1	0	1	0	0	0	0	0	0	hsa-miR-139-5p	-0.17	-0.17	0.2	2007, 2009, 2011
GABBR2	ENST00000259455.2	gamma-aminobutyric acid (GABA) B receptor, 2	214	2	0	1	1	1	0	1	0	0	hsa-miR-139-5p	-0.17	-0.17	0.25	2007, 2009, 2011
ARF6	ENST00000298316.5	ADP-ribosylation factor 6	31	1	0	0	1	1	0	0	1	0	hsa-miR-139-5p	-0.17	-0.18	0.13	2005, 2007, 2011
MAPK8	ENST00000374182.3	mitogen-activated protein kinase 8	227	1	0	0	1	1	0	0	1	2	hsa-miR-139-5p	-0.17	-0.32	< 0.1
SOX1	ENST00000330949.1	SRY (sex determining region Y)-box 1	5	1	0	1	0	0	0	0	0	0	hsa-miR-139-5p	-0.17	-0.17	0.2	2005, 2007, 2009, 2011
NXPH1	ENST00000405863.1	neurexophilin 1	5	1	0	1	0	0	0	0	0	0	hsa-miR-139-5p	-0.17	-0.17	< 0.1	2005, 2007
DYNLL2	ENST00000579991.2	dynein, light chain, LC8-type 2	1162	1	0	1	0	2	0	2	0	4	hsa-miR-139-5p	-0.17	-0.31	0.2
MEX3B	ENST00000558133.1	mex-3 RNA binding family member B	1401	1	0	1	0	0	0	0	0	1	hsa-miR-139-5p	-0.17	-0.17	< 0.1
DIP2C	ENST00000280886.6	DIP2 disco-interacting protein 2 homolog C (Drosophila)	359	1	1	0	0	0	0	0	0	0	hsa-miR-139-5p	-0.16	-0.21	0.23	2011
RSBN1L	ENST00000334955.8	round spermatid basic protein 1-like	640	1	0	1	0	0	0	0	0	0	hsa-miR-139-5p	-0.16	-0.17	0.2	2005, 2007, 2009, 2011
AP3M1	ENST00000355264.4	adaptor-related protein complex 3, mu 1 subunit	601	1	0	1	0	0	0	0	0	1	hsa-miR-139-5p	-0.16	-0.16	0.2	2005, 2007, 2009, 2011
FAM110B	ENST00000361488.3	family with sequence similarity 110, member B	60	1	1	0	0	0	0	0	0	0	hsa-miR-139-5p	-0.16	-0.26	< 0.1	2009, 2011
CSRNP3	ENST00000314499.7	cysteine-serine-rich nuclear protein 3	24	1	0	0	1	1	0	1	0	4	hsa-miR-139-5p	-0.16	-0.16	< 0.1	2011
DPYSL5	ENST00000288699.6	dihydropyrimidinase-like 5	315	1	0	1	0	1	0	1	0	3	hsa-miR-139-5p	-0.16	-0.22	0.2	2011
ELAVL2	ENST00000380110.4	ELAV like neuron-specific RNA binding protein 2	78	2	0	1	1	0	0	0	0	0	hsa-miR-139-5p	-0.16	-0.17	< 0.1	2007, 2011
HDGF	ENST00000357325.5	hepatoma-derived growth factor	10112	1	0	1	0	0	0	0	0	0	hsa-miR-139-5p	-0.16	-0.16	0.2	2005, 2007, 2009, 2011
MTMR2	ENST00000346299.5	myotubularin related protein 2	625	1	0	1	0	0	0	0	0	0	hsa-miR-139-5p	-0.16	-0.16	0.2	2011
INO80D	ENST00000403263.1	INO80 complex subunit D	5	1	0	1	0	2	0	1	1	0	hsa-miR-139-5p	-0.16	-0.16	< 0.1	2009, 2011
C10orf12	ENST00000286067.2	chromosome 10 open reading frame 12	49	1	0	1	0	0	0	0	0	0	hsa-miR-139-5p	-0.16	-0.17	0.2
HOMER1	ENST00000334082.6	homer homolog 1 (Drosophila)	394	1	0	1	0	0	0	0	0	0	hsa-miR-139-5p	-0.16	-0.18	< 0.1
GABRA3	ENST00000370314.4	gamma-aminobutyric acid (GABA) A receptor, alpha 3	55	1	0	0	1	0	0	0	0	1	hsa-miR-139-5p	-0.15	-0.15	< 0.1
LARP4B	ENST00000316157.3	La ribonucleoprotein domain family, member 4B	705	1	0	1	0	1	0	1	0	1	hsa-miR-139-5p	-0.15	-0.26	0.2
ROCK2	ENST00000315872.6	Rho-associated, coiled-coil containing protein kinase 2	142	1	1	0	0	0	0	0	0	0	hsa-miR-139-5p	-0.15	-0.19	0.35	2009, 2011
TAF13	ENST00000338366.5	TAF13 RNA polymerase II, TATA box binding protein (TBP)-associated factor, 18kDa	745	1	0	1	0	0	0	0	0	1	hsa-miR-139-5p	-0.15	-0.15	< 0.1
BBC3	ENST00000341983.4	BCL2 binding component 3	87	1	0	0	1	0	0	0	0	0	hsa-miR-139-5p	-0.15	-0.15	< 0.1	2009, 2011
EMX1	ENST00000258106.6	empty spiracles homeobox 1	35	1	0	1	0	0	0	0	0	0	hsa-miR-139-5p	-0.15	-0.15	< 0.1
MIDN	ENST00000591446.2	midnolin	621	1	0	1	0	0	0	0	0	0	hsa-miR-139-5p	-0.15	-0.15	0.2
SEPT6	ENST00000394610.1	septin 6	1854	2	1	0	1	0	0	0	0	0	hsa-miR-139-5p	-0.15	-0.16	< 0.1	2009, 2011
TIA1	ENST00000433529.2	TIA1 cytotoxic granule-associated RNA binding protein	1370	1	1	0	0	0	0	0	0	0	hsa-miR-139-5p	-0.15	-0.28	< 0.1	2011
CKB	ENST00000348956.2	creatine kinase, brain	71667	1	0	0	1	0	0	0	0	0	hsa-miR-139-5p	-0.15	-0.15	< 0.1	2005, 2007, 2011
NEGR1	ENST00000357731.5	neuronal growth regulator 1	28	1	0	0	1	1	0	0	1	1	hsa-miR-139-5p	-0.15	-0.18	0.12	2009, 2011
SLITRK4	ENST00000381779.4	SLIT and NTRK-like family, member 4	86	1	0	1	0	1	0	1	0	1	hsa-miR-139-5p	-0.15	-0.17	< 0.1	2011
STK24	ENST00000397517.2	serine/threonine kinase 24	486	1	0	0	1	1	0	0	1	2	hsa-miR-139-5p	-0.15	-0.21	0.13	2005, 2007, 2009, 2011
DHX15	ENST00000336812.4	DEAH (Asp-Glu-Ala-His) box helicase 15	1050	1	0	1	0	0	0	0	0	0	hsa-miR-139-5p	-0.15	-0.15	0.2	2005, 2007, 2009, 2011
ATAD1	ENST00000308448.7	ATPase family, AAA domain containing 1	276	1	0	0	1	0	0	0	0	1	hsa-miR-139-5p	-0.14	-0.19	< 0.1	2005, 2007, 2009, 2011
ENAH	ENST00000366844.3	enabled homolog (Drosophila)	415	2	0	1	1	0	0	0	0	3	hsa-miR-139-5p	-0.14	-0.16	0.25	2005, 2007, 2009, 2011
MYBL1	ENST00000522677.3	v-myb avian myeloblastosis viral oncogene homolog-like 1	53	1	0	1	0	0	0	0	0	0	hsa-miR-139-5p	-0.14	-0.14	0.2	2007, 2009, 2011
USP24	ENST00000294383.6	ubiquitin specific peptidase 24	306	1	0	1	0	0	0	0	0	0	hsa-miR-139-5p	-0.14	-0.2	0.17	2009, 2011
MGAT4A	ENST00000264968.3	mannosyl (alpha-1,3-)-glycoprotein beta-1,4-N-acetylglucosaminyltransferase, isozyme A	223	1	1	0	0	1	0	0	1	1	hsa-miR-139-5p	-0.14	-0.31	0.41	2005, 2007, 2009, 2011
ZNF770	ENST00000356321.4	zinc finger protein 770	52	1	0	1	0	1	0	0	1	1	hsa-miR-139-5p	-0.14	-0.16	0.24	2011
CANX	ENST00000247461.4	calnexin	17053	1	0	0	1	0	0	0	0	1	hsa-miR-139-5p	-0.14	-0.14	< 0.1	2005, 2007, 2009, 2011
TSPAN14	ENST00000429989.3	tetraspanin 14	239	1	0	0	1	3	0	2	1	6	hsa-miR-139-5p	-0.14	-0.2	0.12
ZBTB10	ENST00000430430.1	zinc finger and BTB domain containing 10	113	1	0	1	0	1	0	1	0	1	hsa-miR-139-5p	-0.14	-0.18	0.2	2005, 2007, 2009, 2011
VPS54	ENST00000409558.4	vacuolar protein sorting 54 homolog (S. cerevisiae)	312	1	0	0	1	0	0	0	0	1	hsa-miR-139-5p	-0.14	-0.19	< 0.1
KTN1	ENST00000413890.2	kinectin 1 (kinesin receptor)	469	1	0	0	1	0	0	0	0	0	hsa-miR-139-5p	-0.14	-0.14	< 0.1	2005, 2007
MRVI1	ENST00000421747.1	murine retrovirus integration site 1 homolog	26	1	1	0	0	0	0	0	0	0	hsa-miR-139-5p	-0.14	-0.14	< 0.1	2009, 2011
NUFIP2	ENST00000225388.4	nuclear fragile X mental retardation protein interacting protein 2	440	2	0	2	0	2	1	1	0	2	hsa-miR-139-5p	-0.13	-0.3	0.36	2009, 2011
MDGA2	ENST00000426342.1	MAM domain containing glycosylphosphatidylinositol anchor 2	5	1	0	0	1	0	0	0	0	0	hsa-miR-139-5p	-0.13	-0.13	< 0.1	2005, 2007
DPP6	ENST00000404039.1	dipeptidyl-peptidase 6	5	1	0	1	0	0	0	0	0	1	hsa-miR-139-5p	-0.13	-0.13	< 0.1	2009, 2011
ZC3H6	ENST00000343936.4	zinc finger CCCH-type containing 6	10	1	0	1	0	0	0	0	0	1	hsa-miR-139-5p	-0.13	-0.13	0.2	2009, 2011
CNIH1	ENST00000395573.4	cornichon family AMPA receptor auxiliary protein 1	2182	1	0	0	1	0	0	0	0	1	hsa-miR-139-5p	-0.13	-0.14	< 0.1
KAT6A	ENST00000265713.2	K(lysine) acetyltransferase 6A	21	2	1	0	1	0	0	0	0	0	hsa-miR-139-5p	-0.13	-0.17	0.26	2005, 2007, 2009, 2011
NFIA	ENST00000403491.3	nuclear factor I/A	5	2	0	1	1	1	0	0	1	1	hsa-miR-139-5p	-0.13	-0.13	0.27	2011
MGA	ENST00000219905.7	MGA, MAX dimerization protein	250	1	0	0	1	2	0	1	1	0	hsa-miR-139-5p	-0.13	-0.14	< 0.1	2007
UBR3	ENST00000272793.5	ubiquitin protein ligase E3 component n-recognin 3 (putative)	200	1	1	0	0	0	0	0	0	0	hsa-miR-139-5p	-0.13	-0.31	0.32	2005, 2007, 2009, 2011
ST8SIA3	ENST00000324000.3	ST8 alpha-N-acetyl-neuraminide alpha-2,8-sialyltransferase 3	5	1	0	1	0	0	0	0	0	2	hsa-miR-139-5p	-0.13	-0.13	0.2	2009, 2011
UBE2E3	ENST00000410062.4	ubiquitin-conjugating enzyme E2E 3	15	2	0	0	2	0	0	0	0	0	hsa-miR-139-5p	-0.13	-0.13	0.13	2005, 2007, 2009, 2011
THBS1	ENST00000260356.5	thrombospondin 1	46844	2	0	1	1	0	0	0	0	0	hsa-miR-139-5p	-0.13	-0.13	0.25	2009, 2011
FAT3	ENST00000298047.6	FAT atypical cadherin 3	30	1	0	1	0	2	0	0	2	0	hsa-miR-139-5p	-0.13	-0.13	0.12	2009, 2011
ZNF532	ENST00000336078.4	zinc finger protein 532	5	1	0	1	0	0	0	0	0	0	hsa-miR-139-5p	-0.13	-0.13	0.11	2005, 2007, 2009, 2011
SRSF10	ENST00000343255.5	serine/arginine-rich splicing factor 10	1920	1	0	1	0	0	0	0	0	0	hsa-miR-139-5p	-0.13	-0.13	0.2	2005, 2007, 2009, 2011
ANKRD13C	ENST00000370944.4	ankyrin repeat domain 13C	369	1	0	0	1	1	0	0	1	0	hsa-miR-139-5p	-0.12	-0.23	0.13	2009, 2011
KAT6B	ENST00000287239.4	K(lysine) acetyltransferase 6B	266	1	0	0	1	0	0	0	0	0	hsa-miR-139-5p	-0.12	-0.12	< 0.1
MDGA2	ENST00000439988.3	MAM domain-containing glycosylphosphatidylinositol anchor protein 2	0	1	0	0	1	0	0	0	0	0	hsa-miR-139-5p	-0.12	-0.12	< 0.1
GNB1	ENST00000378609.4	guanine nucleotide binding protein (G protein), beta polypeptide 1	3695	2	0	0	2	0	0	0	0	0	hsa-miR-139-5p	-0.12	-0.17	0.13	2005, 2007, 2009, 2011
HEG1	ENST00000311127.4	heart development protein with EGF-like domains 1	380	1	0	1	0	3	0	1	2	1	hsa-miR-139-5p	-0.12	-0.12	0.29	2009, 2011
CHD7	ENST00000423902.2	chromodomain helicase DNA binding protein 7	925	1	0	1	0	1	0	0	1	1	hsa-miR-139-5p	-0.12	-0.14	0.25	2011
TRIM71	ENST00000383763.5	tripartite motif containing 71, E3 ubiquitin protein ligase	67	1	0	0	1	1	1	0	0	1	hsa-miR-139-5p	-0.12	-0.12	< 0.1
ZFX	ENST00000539115.1	zinc finger protein, X-linked	583	1	0	0	1	0	0	0	0	0	hsa-miR-139-5p	-0.12	-0.13	< 0.1	2007, 2009, 2011
CUL3	ENST00000264414.4	cullin 3	1476	1	0	0	1	1	1	0	0	0	hsa-miR-139-5p	-0.12	-0.32	< 0.1	2005, 2007, 2009, 2011
FAM49B	ENST00000519824.2	family with sequence similarity 49, member B	52	1	0	0	1	0	0	0	0	1	hsa-miR-139-5p	-0.12	-0.13	< 0.1
ECE1	ENST00000415912.2	endothelin converting enzyme 1	1166	1	0	1	0	0	0	0	0	1	hsa-miR-139-5p	-0.12	-0.13	0.2	2009, 2011
KLC2	ENST00000316924.5	kinesin light chain 2	11832	1	0	0	1	0	0	0	0	0	hsa-miR-139-5p	-0.12	-0.12	< 0.1	2005, 2007, 2009, 2011
SCN4B	ENST00000324727.4	sodium channel, voltage-gated, type IV, beta subunit	13	1	0	1	0	0	0	0	0	0	hsa-miR-139-5p	-0.12	-0.12	< 0.1	2011
TMCC1	ENST00000432054.2	transmembrane and coiled-coil domain family 1	97	1	0	1	0	1	0	0	1	0	hsa-miR-139-5p	-0.12	-0.17	0.25	2007, 2009, 2011
TMEM200C	ENST00000581347.2	transmembrane protein 200C	54	1	0	0	1	2	0	0	2	0	hsa-miR-139-5p	-0.12	-0.17	0.16
DVL1	ENST00000378891.5	dishevelled segment polarity protein 1	384	1	0	0	1	0	0	0	0	0	hsa-miR-139-5p	-0.12	-0.12	< 0.1	2009, 2011
TET2	ENST00000545826.1	tet methylcytosine dioxygenase 2	558	1	0	1	0	0	0	0	0	0	hsa-miR-139-5p	-0.12	-0.12	< 0.1	2011
ATXN1	ENST00000244769.4	ataxin 1	106	1	0	1	0	0	0	0	0	0	hsa-miR-139-5p	-0.12	-0.12	0.2	2005, 2007, 2009, 2011
CBFA2T2	ENST00000375279.2	core-binding factor, runt domain, alpha subunit 2; translocated to, 2	107	1	1	0	0	0	0	0	0	1	hsa-miR-139-5p	-0.12	-0.18	< 0.1	2009, 2011
TCF12	ENST00000267811.5	transcription factor 12	101	1	0	1	0	0	0	0	0	0	hsa-miR-139-5p	-0.12	-0.14	0.2	2005, 2007, 2009, 2011
ELP4	ENST00000395934.2	elongator acetyltransferase complex subunit 4	282	1	0	1	0	0	0	0	0	0	hsa-miR-139-5p	-0.12	-0.15	0.2
ARID4A	ENST00000431317.2	AT rich interactive domain 4A (RBP1-like)	33	1	0	0	1	0	0	0	0	1	hsa-miR-139-5p	-0.12	-0.13	< 0.1	2011
PRKCA	ENST00000413366.3	protein kinase C, alpha	726	1	0	0	1	1	0	0	1	1	hsa-miR-139-5p	-0.12	-0.12	0.12	2011
TPM3	ENST00000368531.2	tropomyosin 3	669	1	0	1	0	0	0	0	0	0	hsa-miR-139-5p	-0.12	-0.12	< 0.1	2011
EYA4	ENST00000367895.5	eyes absent homolog 4 (Drosophila)	242	1	0	0	1	0	0	0	0	0	hsa-miR-139-5p	-0.11	-0.12	< 0.1	2011
MAP2	ENST00000360351.4	microtubule-associated protein 2	68	1	0	1	0	0	0	0	0	0	hsa-miR-139-5p	-0.11	-0.15	< 0.1	2005, 2007
MCFD2	ENST00000444761.2	multiple coagulation factor deficiency 2	1648	1	0	1	0	0	0	0	0	2	hsa-miR-139-5p	-0.11	-0.13	< 0.1
CACNA2D1	ENST00000356860.3	calcium channel, voltage-dependent, alpha 2/delta subunit 1	418	1	1	0	0	0	0	0	0	0	hsa-miR-139-5p	-0.11	-0.11	< 0.1
AFF3	ENST00000409236.2	AF4/FMR2 family, member 3	296	1	0	1	0	1	0	0	1	3	hsa-miR-139-5p	-0.11	-0.12	0.25	2009, 2011
MYLK	ENST00000360772.3	myosin light chain kinase	2964	1	0	1	0	0	0	0	0	0	hsa-miR-139-5p	-0.11	-0.12	0.2
KIF26B	ENST00000366518.4	kinesin family member 26B	25	1	0	0	1	1	0	0	1	2	hsa-miR-139-5p	-0.11	-0.11	< 0.1
PLXNC1	ENST00000258526.4	plexin C1	47	1	0	1	0	0	0	0	0	0	hsa-miR-139-5p	-0.11	-0.11	< 0.1
ZNF367	ENST00000375256.4	zinc finger protein 367	325	1	0	0	1	0	0	0	0	0	hsa-miR-139-5p	-0.11	-0.11	< 0.1	2005, 2007
ESRRG	ENST00000361525.3	estrogen-related receptor gamma	5	2	0	1	1	0	0	0	0	0	hsa-miR-139-5p	-0.11	-0.11	0.24	2005, 2007, 2009, 2011
LANCL3	ENST00000378621.3	LanC lantibiotic synthetase component C-like 3 (bacterial)	15	1	1	0	0	5	0	3	2	2	hsa-miR-139-5p	-0.11	-0.34	0.33
TRAF3	ENST00000560371.1	TNF receptor-associated factor 3	833	1	1	0	0	0	0	0	0	3	hsa-miR-139-5p	-0.11	-0.15	< 0.1
PCF11	ENST00000298281.4	PCF11 cleavage and polyadenylation factor subunit	218	1	0	0	1	0	0	0	0	0	hsa-miR-139-5p	-0.1	-0.11	< 0.1	2005, 2007
STXBP5L	ENST00000273666.6	syntaxin binding protein 5-like	19	1	0	0	1	1	1	0	0	1	hsa-miR-139-5p	-0.1	-0.1	< 0.1	2009, 2011
ROCK1	ENST00000399799.2	Rho-associated, coiled-coil containing protein kinase 1	7	1	1	0	0	0	0	0	0	1	hsa-miR-139-5p	-0.1	-0.1	0.37	2007
U2SURP	ENST00000397933.2	U2 snRNP-associated SURP domain containing	1353	1	0	0	1	0	0	0	0	2	hsa-miR-139-5p	-0.1	-0.1	< 0.1	2007, 2009, 2011
SPRED1	ENST00000299084.4	sprouty-related, EVH1 domain containing 1	547	1	0	1	0	0	0	0	0	1	hsa-miR-139-5p	-0.1	-0.14	< 0.1	2011
GRM1	ENST00000392299.2	glutamate receptor, metabotropic 1	5	1	0	1	0	0	0	0	0	0	hsa-miR-139-5p	-0.1	-0.1	< 0.1	2005, 2007, 2009
EIF1	ENST00000469257.1	eukaryotic translation initiation factor 1	415	1	0	0	1	0	0	0	0	0	hsa-miR-139-5p	-0.1	-0.1	< 0.1
EDC3	ENST00000315127.4	enhancer of mRNA decapping 3	328	1	1	0	0	1	0	0	1	0	hsa-miR-139-5p	-0.1	-0.31	< 0.1	2009, 2011
TMEM107	ENST00000532998.1	transmembrane protein 107	585	1	0	1	0	0	0	0	0	2	hsa-miR-139-5p	-0.1	-0.1	< 0.1
DPY19L1	ENST00000310974.4	dpy-19-like 1 (C. elegans)	80	1	0	1	0	0	0	0	0	1	hsa-miR-139-5p	-0.1	-0.12	< 0.1	2011
ARRDC3	ENST00000265138.3	arrestin domain containing 3	1313	1	0	1	0	0	0	0	0	0	hsa-miR-139-5p	-0.1	-0.1	0.2	2005, 2007, 2009, 2011
XPO4	ENST00000400602.2	exportin 4	718	1	0	1	0	1	1	0	0	1	hsa-miR-139-5p	-0.1	-0.1	0.2	2005, 2007, 2009, 2011
SMARCA4	ENST00000358026.2	SWI/SNF related, matrix associated, actin dependent regulator of chromatin, subfamily a, member 4	662	1	0	1	0	0	0	0	0	1	hsa-miR-139-5p	-0.1	-0.2	< 0.1	2005, 2007, 2009, 2011
NCOA2	ENST00000452400.2	nuclear receptor coactivator 2	271	1	0	1	0	0	0	0	0	1	hsa-miR-139-5p	-0.09	-0.09	0.2
ZNF804B	ENST00000333190.4	zinc finger protein 804B	0	1	0	1	0	1	0	1	0	0	hsa-miR-139-5p	-0.09	-0.09	0.2
FBXL16	ENST00000397621.1	F-box and leucine-rich repeat protein 16	5	1	0	1	0	0	0	0	0	1	hsa-miR-139-5p	-0.09	-0.09	0.2	2005, 2007, 2009, 2011
GLI2	ENST00000452319.1	GLI family zinc finger 2	73	1	0	1	0	1	0	1	0	0	hsa-miR-139-5p	-0.09	-0.1	0.17	2011
HIVEP3	ENST00000372583.1	human immunodeficiency virus type I enhancer binding protein 3	84	2	1	0	1	0	0	0	0	0	hsa-miR-139-5p	-0.09	-0.09	0.38
EIF4B	ENST00000262056.9	eukaryotic translation initiation factor 4B	37	1	0	0	1	0	0	0	0	0	hsa-miR-139-5p	-0.09	-0.09	< 0.1	2005, 2007, 2009, 2011
TSPAN5	ENST00000305798.3	tetraspanin 5	107	1	0	1	0	0	0	0	0	0	hsa-miR-139-5p	-0.09	-0.09	0.13	2007, 2009, 2011
SRSF1	ENST00000258962.4	serine/arginine-rich splicing factor 1	1430	1	0	0	1	2	1	0	1	0	hsa-miR-139-5p	-0.09	-0.21	< 0.1	2005, 2007, 2009, 2011
MFSD6	ENST00000392328.1	major facilitator superfamily domain containing 6	47	1	0	1	0	1	0	1	0	0	hsa-miR-139-5p	-0.09	-0.13	0.17	2011
NFIB	ENST00000397575.3	nuclear factor I/B	1149	1	0	1	0	0	0	0	0	4	hsa-miR-139-5p	-0.09	-0.13	0.2	2007, 2009, 2011
USP13	ENST00000263966.3	ubiquitin specific peptidase 13 (isopeptidase T-3)	379	1	0	1	0	0	0	0	0	0	hsa-miR-139-5p	-0.09	-0.1	< 0.1	2011
KLF7	ENST00000309446.6	Kruppel-like factor 7 (ubiquitous)	737	1	0	1	0	1	0	0	1	0	hsa-miR-139-5p	-0.09	-0.09	0.22
ANK2	ENST00000357077.4	ankyrin 2, neuronal	133	1	1	0	0	1	0	1	0	0	hsa-miR-139-5p	-0.09	-0.09	0.2	2011
ZNF470	ENST00000330619.8	zinc finger protein 470	12	1	0	1	0	1	0	0	1	2	hsa-miR-139-5p	-0.09	-0.09	< 0.1
PTPRJ	ENST00000418331.2	protein tyrosine phosphatase, receptor type, J	145	1	0	1	0	0	0	0	0	0	hsa-miR-139-5p	-0.08	-0.1	< 0.1
KCTD12	ENST00000377474.2	potassium channel tetramerization domain containing 12	404	1	0	0	1	2	0	1	1	2	hsa-miR-139-5p	-0.08	-0.14	0.12	2005, 2007, 2009, 2011
GLCCI1	ENST00000223145.5	glucocorticoid induced transcript 1	654	1	0	0	1	0	0	0	0	0	hsa-miR-139-5p	-0.08	-0.11	< 0.1	2007
RAB18	ENST00000356940.6	RAB18, member RAS oncogene family	1410	1	0	1	0	0	0	0	0	0	hsa-miR-139-5p	-0.08	-0.15	< 0.1
PTPN4	ENST00000263708.2	protein tyrosine phosphatase, non-receptor type 4 (megakaryocyte)	215	1	1	0	0	2	0	1	1	1	hsa-miR-139-5p	-0.08	-0.12	0.1
SPCS3	ENST00000503362.1	signal peptidase complex subunit 3 homolog (S. cerevisiae)	1645	1	0	1	0	1	0	0	1	0	hsa-miR-139-5p	-0.08	-0.25	< 0.1	2011
ATRX	ENST00000373344.5	alpha thalassemia/mental retardation syndrome X-linked	77	1	1	0	0	0	0	0	0	0	hsa-miR-139-5p	-0.08	-0.12	0.27	2005, 2007, 2009, 2011
STT3B	ENST00000295770.2	STT3B, subunit of the oligosaccharyltransferase complex (catalytic)	4458	1	0	1	0	0	0	0	0	0	hsa-miR-139-5p	-0.08	-0.13	< 0.1
LONRF3	ENST00000304778.7	LON peptidase N-terminal domain and ring finger 3	36	1	0	1	0	2	0	1	1	1	hsa-miR-139-5p	-0.08	-0.19	< 0.1
JAKMIP2	ENST00000507386.1	janus kinase and microtubule interacting protein 2	26	1	1	0	0	0	0	0	0	2	hsa-miR-139-5p	-0.08	-0.31	0.24
CACNA2D2	ENST00000423994.2	calcium channel, voltage-dependent, alpha 2/delta subunit 2	19	1	0	1	0	0	0	0	0	0	hsa-miR-139-5p	-0.08	-0.08	< 0.1	2005, 2007, 2009, 2011
STX7	ENST00000367941.2	syntaxin 7	1395	1	0	0	1	2	0	2	0	2	hsa-miR-139-5p	-0.08	-0.23	< 0.1
RUNX1	ENST00000344691.4	runt-related transcription factor 1	182	1	0	1	0	1	0	1	0	1	hsa-miR-139-5p	-0.07	-0.22	0.2	2011
CSNK1G1	ENST00000303052.7	casein kinase 1, gamma 1	149	1	0	1	0	1	0	0	1	2	hsa-miR-139-5p	-0.07	-0.07	0.21	2009, 2011
MLLT10	ENST00000377072.3	myeloid/lymphoid or mixed-lineage leukemia (trithorax homolog, Drosophila); translocated to, 10	495	1	1	0	0	1	0	0	1	1	hsa-miR-139-5p	-0.07	-0.07	< 0.1	2009, 2011
DAB1	ENST00000371236.2	Dab, reelin signal transducer, homolog 1 (Drosophila)	490	1	1	0	0	0	0	0	0	1	hsa-miR-139-5p	-0.07	-0.11	0.14
ZNF385D	ENST00000281523.2	zinc finger protein 385D	5	1	0	0	1	0	0	0	0	0	hsa-miR-139-5p	-0.07	-0.07	< 0.1
PTPRD	ENST00000381196.4	protein tyrosine phosphatase, receptor type, D	101	2	0	0	2	0	0	0	0	0	hsa-miR-139-5p	-0.07	-0.13	0.13	2007, 2011
DDX3X	ENST00000399959.2	DEAD (Asp-Glu-Ala-Asp) box helicase 3, X-linked	965	1	0	1	0	0	0	0	0	1	hsa-miR-139-5p	-0.07	-0.17	0.2	2005, 2007, 2009, 2011
FUBP3	ENST00000319725.9	far upstream element (FUSE) binding protein 3	121	1	0	1	0	0	0	0	0	0	hsa-miR-139-5p	-0.07	-0.19	< 0.1	2007
ITGB8	ENST00000222573.4	integrin, beta 8	17	1	0	1	0	1	0	0	1	0	hsa-miR-139-5p	-0.07	-0.16	0.23	2007, 2009, 2011
KCNB1	ENST00000371741.4	potassium voltage-gated channel, Shab-related subfamily, member 1	5	1	0	1	0	2	1	1	0	2	hsa-miR-139-5p	-0.07	-0.07	0.2
MBD1	ENST00000591416.1	methyl-CpG binding domain protein 1	266	1	0	1	0	0	0	0	0	0	hsa-miR-139-5p	-0.07	-0.07	< 0.1
GALNT13	ENST00000409237.1	UDP-N-acetyl-alpha-D-galactosamine:polypeptide N-acetylgalactosaminyltransferase 13 (GalNAc-T13)	49	1	0	1	0	1	0	1	0	0	hsa-miR-139-5p	-0.07	-0.07	< 0.1
SCN3A	ENST00000360093.3	sodium channel, voltage-gated, type III, alpha subunit	5	1	0	1	0	0	0	0	0	0	hsa-miR-139-5p	-0.07	-0.07	< 0.1
DCAF12	ENST00000361264.4	DDB1 and CUL4 associated factor 12	2075	1	0	0	1	0	0	0	0	1	hsa-miR-139-5p	-0.07	-0.07	< 0.1	2009, 2011
PURB	ENST00000395699.2	purine-rich element binding protein B	497	1	0	0	1	2	0	2	0	2	hsa-miR-139-5p	-0.07	-0.14	< 0.1	2005, 2007, 2011
RAP1B	ENST00000250559.9	RAP1B, member of RAS oncogene family	3599	1	0	0	1	0	0	0	0	0	hsa-miR-139-5p	-0.07	-0.07	< 0.1	2005, 2007, 2009, 2011
GNAL	ENST00000334049.6	guanine nucleotide binding protein (G protein), alpha activating activity polypeptide, olfactory type	99	1	0	0	1	0	0	0	0	1	hsa-miR-139-5p	-0.07	-0.08	< 0.1	2011
PROSER1	ENST00000352251.3	proline and serine rich 1	145	1	0	1	0	0	0	0	0	0	hsa-miR-139-5p	-0.07	-0.18	< 0.1	2005, 2007, 2009, 2011
FOXO1	ENST00000379561.5	forkhead box O1	480	1	0	0	1	0	0	0	0	2	hsa-miR-139-5p	-0.07	-0.07	< 0.1	2005, 2007, 2009, 2011
MYOCD	ENST00000425538.1	myocardin	62	1	0	0	1	0	0	0	0	2	hsa-miR-139-5p	-0.07	-0.08	< 0.1	2011
KIAA1549	ENST00000440172.1	KIAA1549	508	1	0	0	1	1	0	0	1	2	hsa-miR-139-5p	-0.07	-0.07	0.13	2009, 2011
PCSK5	ENST00000376752.4	proprotein convertase subtilisin/kexin type 5	68	1	0	0	1	0	0	0	0	0	hsa-miR-139-5p	-0.07	-0.07	< 0.1	2005, 2007, 2011
SLC23A2	ENST00000338244.1	solute carrier family 23 (ascorbic acid transporter), member 2	121	1	0	0	1	1	0	0	1	3	hsa-miR-139-5p	-0.06	-0.07	< 0.1	2005, 2007, 2009, 2011
FOXP1	ENST00000318789.4	forkhead box P1	264	1	0	1	0	1	0	1	0	0	hsa-miR-139-5p	-0.06	-0.17	0.2	2005, 2007, 2009, 2011
CHD9	ENST00000566029.1	chromodomain helicase DNA binding protein 9	447	1	0	0	1	1	0	0	1	1	hsa-miR-139-5p	-0.06	-0.07	< 0.1	2011
GTF2A1	ENST00000553612.1	general transcription factor IIA, 1, 19/37kDa	88	1	0	1	0	0	0	0	0	0	hsa-miR-139-5p	-0.06	-0.06	< 0.1
NYAP2	ENST00000272907.6	neuronal tyrosine-phosphorylated phosphoinositide-3-kinase adaptor 2	5	1	0	0	1	0	0	0	0	1	hsa-miR-139-5p	-0.06	-0.06	< 0.1	2011
ATP7A	ENST00000343533.5	ATPase, Cu++ transporting, alpha polypeptide	141	1	1	0	0	1	0	1	0	1	hsa-miR-139-5p	-0.06	-0.12	< 0.1	2009, 2011
ICK	ENST00000350082.5	intestinal cell (MAK-like) kinase	18	1	0	1	0	0	0	0	0	0	hsa-miR-139-5p	-0.06	-0.15	< 0.1	2009, 2011
UBE2N	ENST00000550657.1	ubiquitin-conjugating enzyme E2N	321	1	0	0	1	0	0	0	0	1	hsa-miR-139-5p	-0.06	-0.08	< 0.1	2005, 2007, 2005, 2007
JHDM1D	ENST00000397560.2	jumonji C domain containing histone demethylase 1 homolog D (S. cerevisiae)	470	1	1	0	0	2	0	1	1	0	hsa-miR-139-5p	-0.06	-0.06	< 0.1	2011
PPARGC1A	ENST00000264867.2	peroxisome proliferator-activated receptor gamma, coactivator 1 alpha	19	1	0	1	0	0	0	0	0	3	hsa-miR-139-5p	-0.06	-0.1	< 0.1	2005, 2007, 2011
LHX1	ENST00000254457.5	LIM homeobox 1	15	1	0	0	1	0	0	0	0	0	hsa-miR-139-5p	-0.06	-0.06	< 0.1	2011
HS2ST1	ENST00000370550.5	heparan sulfate 2-O-sulfotransferase 1	787	1	0	0	1	0	0	0	0	2	hsa-miR-139-5p	-0.06	-0.13	< 0.1	2009, 2011
KCTD15	ENST00000284006.6	potassium channel tetramerization domain containing 15	2483	1	0	0	1	0	0	0	0	1	hsa-miR-139-5p	-0.06	-0.06	< 0.1	2009, 2011
PRDM10	ENST00000358825.5	PR domain containing 10	68	1	1	0	0	0	0	0	0	0	hsa-miR-139-5p	-0.06	-0.06	< 0.1	2009, 2011
PSME4	ENST00000404125.1	proteasome (prosome, macropain) activator subunit 4	146	1	1	0	0	0	0	0	0	0	hsa-miR-139-5p	-0.05	-0.2	< 0.1	2005, 2007
DNM3	ENST00000367731.1	dynamin 3	59	1	0	1	0	0	0	0	0	0	hsa-miR-139-5p	-0.05	-0.06	< 0.1
AGO3	ENST00000373191.4	argonaute RISC catalytic component 3	198	1	0	0	1	3	1	1	1	4	hsa-miR-139-5p	-0.05	-0.16	0.12
SCN1A	ENST00000423058.2	sodium channel, voltage-gated, type I, alpha subunit	21	1	0	1	0	0	0	0	0	0	hsa-miR-139-5p	-0.05	-0.05	0.2
KAL1	ENST00000262648.3	Kallmann syndrome 1 sequence	11	1	0	0	1	1	0	1	0	0	hsa-miR-139-5p	-0.05	-0.11	< 0.1	2009, 2011
IGF1R	ENST00000268035.6	insulin-like growth factor 1 receptor	561	1	1	0	0	1	0	1	0	0	hsa-miR-139-5p	-0.05	-0.07	< 0.1	2009, 2011
FBXL7	ENST00000504595.1	F-box and leucine-rich repeat protein 7	16	1	0	1	0	0	0	0	0	0	hsa-miR-139-5p	-0.05	-0.05	0.16	2005, 2007, 2009, 2011
KIAA2022	ENST00000055682.6	KIAA2022	5	1	0	0	1	1	0	0	1	2	hsa-miR-139-5p	-0.05	-0.05	0.13	2009, 2011
AAK1	ENST00000409085.4	AP2 associated kinase 1	27	1	1	0	0	5	0	2	3	9	hsa-miR-139-5p	-0.05	-0.1	0.4	2009, 2011
HIPK1	ENST00000369558.1	homeodomain interacting protein kinase 1	930	1	0	1	0	0	0	0	0	0	hsa-miR-139-5p	-0.05	-0.05	0.2	2005, 2007, 2009, 2011
IGFBP5	ENST00000233813.4	insulin-like growth factor binding protein 5	10709	1	0	1	0	0	0	0	0	0	hsa-miR-139-5p	-0.05	-0.11	< 0.1	2009, 2011
RBMS3	ENST00000396583.3	RNA binding motif, single stranded interacting protein 3	56	1	0	0	1	0	0	0	0	1	hsa-miR-139-5p	-0.05	-0.09	< 0.1	2011
USP49	ENST00000394253.3	ubiquitin specific peptidase 49	44	1	1	0	0	0	0	0	0	4	hsa-miR-139-5p	-0.05	-0.17	< 0.1
BBX	ENST00000415149.2	bobby sox homolog (Drosophila)	141	1	0	1	0	0	0	0	0	0	hsa-miR-139-5p	-0.04	-0.04	< 0.1
CDS2	ENST00000460006.1	CDP-diacylglycerol synthase (phosphatidate cytidylyltransferase) 2	782	1	0	0	1	1	0	1	0	2	hsa-miR-139-5p	-0.04	-0.27	< 0.1	2011
NOTCH1	ENST00000277541.6	notch 1	88	1	1	0	0	0	0	0	0	0	hsa-miR-139-5p	-0.04	-0.15	< 0.1	2005, 2007, 2009, 2011
DMD	ENST00000378677.2	dystrophin	211	1	1	0	0	0	0	0	0	0	hsa-miR-139-5p	-0.04	-0.2	0.37	2011
ATP11A	ENST00000487903.1	ATPase, class VI, type 11A	731	1	0	0	1	0	0	0	0	1	hsa-miR-139-5p	-0.04	-0.07	< 0.1	2011
AGPS	ENST00000264167.4	alkylglycerone phosphate synthase	1610	1	0	1	0	1	0	1	0	2	hsa-miR-139-5p	-0.04	-0.16	< 0.1	2011
SIAE	ENST00000263593.3	sialic acid acetylesterase	22	1	1	0	0	1	0	0	1	1	hsa-miR-139-5p	-0.04	-0.18	< 0.1
ADCYAP1R1	ENST00000304166.4	adenylate cyclase activating polypeptide 1 (pituitary) receptor type I	9	1	0	0	1	0	0	0	0	4	hsa-miR-139-5p	-0.04	-0.04	< 0.1	2011
FRMD4A	ENST00000358621.4	FERM domain containing 4A	192	1	1	0	0	0	0	0	0	0	hsa-miR-139-5p	-0.04	-0.1	0.1	2005, 2007, 2009, 2011
CNOT1	ENST00000317147.5	CCR4-NOT transcription complex, subunit 1	294	1	0	1	0	0	0	0	0	0	hsa-miR-139-5p	-0.04	-0.11	0.2	2009, 2011
LLGL1	ENST00000316843.4	lethal giant larvae homolog 1 (Drosophila)	328	1	0	0	1	0	0	0	0	1	hsa-miR-139-5p	-0.04	-0.04	< 0.1	2007, 2009, 2011
HNRNPU	ENST00000444376.2	heterogeneous nuclear ribonucleoprotein U (scaffold attachment factor A)	5343	2	1	1	0	0	0	0	0	1	hsa-miR-139-5p	-0.03	-0.32	0.5	2009, 2011
MEX3A	ENST00000532414.2	mex-3 RNA binding family member A	912	1	1	0	0	0	0	0	0	1	hsa-miR-139-5p	-0.03	-0.04	0.33	2009, 2011
EYA3	ENST00000373871.3	eyes absent homolog 3 (Drosophila)	50	1	0	0	1	0	0	0	0	0	hsa-miR-139-5p	-0.03	-0.03	< 0.1	2011
RORB	ENST00000376896.3	RAR-related orphan receptor B	5	1	0	0	1	1	0	0	1	1	hsa-miR-139-5p	-0.03	-0.03	0.13
TAOK1	ENST00000261716.3	TAO kinase 1	164	1	1	0	0	0	0	0	0	3	hsa-miR-139-5p	-0.03	-0.03	0.35	2005, 2007, 2009, 2011
CAND1	ENST00000545606.1	cullin-associated and neddylation-dissociated 1	1568	1	0	1	0	1	0	0	1	4	hsa-miR-139-5p	-0.03	-0.08	0.24
C20orf194	ENST00000453730.2	chromosome 20 open reading frame 194	1083	1	0	1	0	0	0	0	0	0	hsa-miR-139-5p	-0.03	-0.03	0.17	2009, 2011
PTPRF	ENST00000372414.3	protein tyrosine phosphatase, receptor type, F	14842	1	0	0	1	1	0	1	0	0	hsa-miR-139-5p	-0.03	-0.03	< 0.1	2005, 2007
KCTD16	ENST00000507359.3	potassium channel tetramerization domain containing 16	36	1	1	0	0	0	0	0	0	2	hsa-miR-139-5p	-0.03	-0.08	0.22
ASH1L	ENST00000368346.3	ash1 (absent, small, or homeotic)-like (Drosophila)	56	1	1	0	0	0	0	0	0	2	hsa-miR-139-5p	-0.03	-0.03	0.31	2007, 2009, 2011
RLIM	ENST00000332687.6	ring finger protein, LIM domain interacting	662	1	1	0	0	0	0	0	0	1	hsa-miR-139-5p	-0.03	-0.03	0.31	2009, 2011
TNR	ENST00000367674.2	tenascin R	5	1	0	1	0	1	0	0	1	2	hsa-miR-139-5p	-0.03	-0.03	0.21
LSAMP	ENST00000490035.2	limbic system-associated membrane protein	19	2	0	0	2	0	0	0	0	1	hsa-miR-139-5p	-0.03	-0.12	0.13	2011
ANK1	ENST00000289734.7	ankyrin 1, erythrocytic	5	1	1	0	0	0	0	0	0	1	hsa-miR-139-5p	-0.03	-0.03	< 0.1	2005, 2007, 2009, 2011
TXLNG	ENST00000380122.5	taxilin gamma	96	1	1	0	0	0	0	0	0	0	hsa-miR-139-5p	-0.03	-0.26	0.37	2011
HCN4	ENST00000261917.3	hyperpolarization activated cyclic nucleotide-gated potassium channel 4	19	1	0	0	1	1	1	0	0	0	hsa-miR-139-5p	-0.03	-0.07	< 0.1
SLC25A16	ENST00000609923.1	solute carrier family 25 (mitochondrial carrier; Graves disease autoantigen), member 16	206	1	0	1	0	2	0	0	2	3	hsa-miR-139-5p	-0.03	-0.23	0.27
HCN1	ENST00000303230.4	hyperpolarization activated cyclic nucleotide-gated potassium channel 1	5	1	0	1	0	0	0	0	0	1	hsa-miR-139-5p	-0.03	-0.03	0.2
SIK2	ENST00000304987.3	salt-inducible kinase 2	378	1	0	0	1	1	0	1	0	2	hsa-miR-139-5p	-0.03	-0.16	< 0.1
NOL7	ENST00000451315.2	nucleolar protein 7, 27kDa	1168	1	0	0	1	1	0	0	1	1	hsa-miR-139-5p	-0.03	-0.4	< 0.1
MRPS25	ENST00000253686.2	mitochondrial ribosomal protein S25	630	1	1	0	0	1	0	0	1	2	hsa-miR-139-5p	-0.03	-0.34	0.13	2009, 2011
SV2A	ENST00000369146.3	synaptic vesicle glycoprotein 2A	10	1	0	1	0	0	0	0	0	1	hsa-miR-139-5p	-0.03	-0.03	< 0.1	2009, 2011
CTTNBP2NL	ENST00000271277.6	CTTNBP2 N-terminal like	182	1	0	0	1	0	0	0	0	0	hsa-miR-139-5p	-0.02	-0.04	< 0.1	2011
MSH6	ENST00000234420.5	mutS homolog 6	94	1	0	0	1	1	0	1	0	1	hsa-miR-139-5p	-0.02	-0.33	< 0.1
BAZ2A	ENST00000379441.3	bromodomain adjacent to zinc finger domain, 2A	48	1	0	0	1	0	0	0	0	0	hsa-miR-139-5p	-0.02	-0.04	< 0.1	2005, 2007, 2009, 2011
KDM3B	ENST00000314358.5	lysine (K)-specific demethylase 3B	1589	1	0	1	0	0	0	0	0	0	hsa-miR-139-5p	-0.02	-0.02	< 0.1	2011
SOX5	ENST00000546136.1	SRY (sex determining region Y)-box 5	43	1	0	1	0	0	0	0	0	0	hsa-miR-139-5p	-0.02	-0.07	0.2	2005, 2007, 2009, 2011
CDH8	ENST00000584337.1	cadherin 8, type 2	11	1	0	1	0	0	0	0	0	0	hsa-miR-139-5p	-0.02	-0.05	< 0.1
B3GAT2	ENST00000230053.6	beta-1,3-glucuronyltransferase 2 (glucuronosyltransferase S)	39	1	1	0	0	0	0	0	0	0	hsa-miR-139-5p	-0.02	-0.17	ORF
PRDM15	ENST00000422911.1	PR domain containing 15	328	1	0	1	0	0	0	0	0	0	hsa-miR-139-5p	-0.02	-0.02	0.2	2007, 2009, 2011
KDM6B	ENST00000254846.5	lysine (K)-specific demethylase 6B	8	1	0	1	0	0	0	0	0	0	hsa-miR-139-5p	-0.02	-0.02	0.19	2007, 2009, 2011
ATXN1L	ENST00000427980.2	ataxin 1-like	12	1	0	0	1	0	0	0	0	1	hsa-miR-139-5p	-0.02	-0.02	< 0.1	2011
SHROOM4	ENST00000376020.2	shroom family member 4	5	1	0	1	0	1	0	1	0	1	hsa-miR-139-5p	-0.02	-0.04	< 0.1	2009, 2011
CCND2	ENST00000261254.3	cyclin D2	66	1	0	1	0	0	0	0	0	3	hsa-miR-139-5p	-0.02	-0.02	< 0.1	2011
ANKRD50	ENST00000504087.1	ankyrin repeat domain 50	152	1	1	0	0	0	0	0	0	2	hsa-miR-139-5p	-0.02	-0.03	< 0.1	2011
OTUD7B	ENST00000369135.4	OTU domain containing 7B	299	1	0	0	1	3	0	1	2	1	hsa-miR-139-5p	-0.02	-0.05	0.16
WDR26	ENST00000414423.2	WD repeat domain 26	1229	1	0	0	1	0	0	0	0	1	hsa-miR-139-5p	-0.02	-0.06	< 0.1	2005, 2007, 2011
FAM168A	ENST00000064778.4	family with sequence similarity 168, member A	68	1	0	0	1	0	0	0	0	0	hsa-miR-139-5p	-0.01	-0.08	< 0.1
STRBP	ENST00000447404.2	spermatid perinuclear RNA binding protein	575	1	0	1	0	0	0	0	0	1	hsa-miR-139-5p	-0.01	-0.04	< 0.1
ZIC1	ENST00000282928.4	Zic family member 1	26	1	0	1	0	0	0	0	0	1	hsa-miR-139-5p	-0.01	-0.06	< 0.1	2009, 2011
SESN3	ENST00000536441.1	sestrin 3	260	1	0	0	1	1	0	1	0	0	hsa-miR-139-5p	-0.01	-0.17	< 0.1
PAX2	ENST00000370296.2	paired box 2	8	1	0	0	1	0	0	0	0	0	hsa-miR-139-5p	-0.01	-0.01	< 0.1	2005, 2007, 2009, 2011
GLG1	ENST00000422840.2	golgi glycoprotein 1	2175	1	0	0	1	1*	0	0	0	0	hsa-miR-139-5p	-0.01	-0.01	< 0.1	2011
CTNNB1	ENST00000349496.5	catenin (cadherin-associated protein), beta 1, 88kDa	7257	1	0	0	1	0	0	0	0	0	hsa-miR-139-5p	-0.01	-0.01	< 0.1	2005, 2007
SLC24A4	ENST00000393265.2	solute carrier family 24 (sodium/potassium/calcium exchanger), member 4	5	1	0	1	0	1	0	0	1	1	hsa-miR-139-5p	-0.01	-0.03	< 0.1
BICD2	ENST00000356884.6	bicaudal D homolog 2 (Drosophila)	38	1	0	0	1	0	0	0	0	2	hsa-miR-139-5p	-0.01	-0.01	< 0.1
KMT2D	ENST00000301067.7	lysine (K)-specific methyltransferase 2D	78	1	0	0	1	0	0	0	0	0	hsa-miR-139-5p	-0.01	-0.01	< 0.1	2007, 2011
MIER3	ENST00000381226.3	mesoderm induction early response 1, family member 3	112	1	0	0	1	0	0	0	0	0	hsa-miR-139-5p	-0.01	-0.01	< 0.1	2007, 2011
TM9SF4	ENST00000398022.2	transmembrane 9 superfamily protein member 4	3096	1	0	0	1	0	0	0	0	0	hsa-miR-139-5p	-0.01	-0.01	< 0.1	2005, 2007, 2009, 2011
SSPN	ENST00000242729.2	sarcospan	25	1	0	1	0	0	0	0	0	0	hsa-miR-139-5p	-0.01	-0.16	0.2	2011
KIF5C	ENST00000435030.1	kinesin family member 5C	19	1	0	0	1	0	0	0	0	1	hsa-miR-139-5p	-0.01	-0.03	< 0.1	2009, 2011
NFAT5	ENST00000354436.2	nuclear factor of activated T-cells 5, tonicity-responsive	128	1	0	1	0	0	0	0	0	2	hsa-miR-139-5p	-0.01	-0.02	< 0.1	2005, 2007, 2009, 2011
HOXD12	ENST00000404162.2	homeobox D12	6	1	0	1	0	0	0	0	0	1	hsa-miR-139-5p	-0.01	-0.05	0.2
TNIK	ENST00000436636.2	TRAF2 and NCK interacting kinase	106	1	1	0	0	1	0	1	0	1	hsa-miR-139-5p	-0.01	-0.11	< 0.1
CECR2	ENST00000400573.5	cat eye syndrome chromosome region, candidate 2	46	1	0	0	1	0	0	0	0	1	hsa-miR-139-5p	-0.01	-0.01	< 0.1
CLYBL	ENST00000376355.3	citrate lyase beta like	108	1	1	0	0	0	0	0	0	0	hsa-miR-139-5p	-0.01	-0.12	< 0.1
MPND	ENST00000262966.8	MPN domain containing	633	1	0	0	1	0	0	0	0	0	hsa-miR-139-5p	0	-0.11	< 0.1
ZBTB20	ENST00000462705.1	zinc finger and BTB domain containing 20	5	2	1	1	0	2	1	0	1	5	hsa-miR-139-5p	0	-0.91	0.53
SOCS7	ENST00000577233.1	suppressor of cytokine signaling 7	15	1	0	0	1	0	0	0	0	1	hsa-miR-139-5p	0	-0.01	< 0.1	2011
CADM1	ENST00000452722.3	cell adhesion molecule 1	676	1	0	0	1	0	0	0	0	1	hsa-miR-139-5p	0	-0.08	< 0.1
RTF1	ENST00000389629.4	Rtf1, Paf1/RNA polymerase II complex component, homolog (S. cerevisiae)	1869	1	0	1	0	0	0	0	0	2	hsa-miR-139-5p	0	-0.03	< 0.1	2007, 2011
RBFOX2	ENST00000449924.2	RNA binding protein, fox-1 homolog (C. elegans) 2	262	1	0	1	0	0	0	0	0	1	hsa-miR-139-5p	0	-0.02	< 0.1	2007
GABRB1	ENST00000295454.3	gamma-aminobutyric acid (GABA) A receptor, beta 1	5	1	0	1	0	2	0	1	1	3	hsa-miR-139-5p	0	-0.3	< 0.1
TCF3	ENST00000262965.5	transcription factor 3	1267	1	0	1	0	0	0	0	0	0	hsa-miR-139-5p	0	-0.12	< 0.1
TSC22D2	ENST00000361875.3	TSC22 domain family, member 2	1062	1	0	0	1	1	0	1	0	1	hsa-miR-139-5p	0	-0.06	< 0.1
DCC	ENST00000442544.2	deleted in colorectal carcinoma	5	1	1	0	0	0	0	0	0	0	hsa-miR-139-5p	0	-0.11	0.31	2011
PCDH9	ENST00000377861.3	protocadherin 9	102	1	0	0	1	0	0	0	0	0	hsa-miR-139-5p	0	-0.01	< 0.1
GRIN2A	ENST00000562109.1	glutamate receptor, ionotropic, N-methyl D-aspartate 2A	5	1	0	1	0	1	0	0	1	0	hsa-miR-139-5p	0	-0.03	< 0.1
SHC3	ENST00000375835.4	SHC (Src homology 2 domain containing) transforming protein 3	18	1	0	1	0	1	1	0	0	2	hsa-miR-139-5p	0	-0.15	< 0.1	2011
