# Supplementary material for: Long noncoding RNA ZFPM2-AS1 acts as a miRNA sponge and promotes cell invasion through regulation of miR-139/GDF10 in hepatocellular carcinoma
Source: J Exp Clin Cancer Res. 2020 Aug 14;39:159. doi: 10.1186/s13046-020-01664-1 (PMC7427719; doi:10.1186/s13046-020-01664-1)
Supplement: Supplementary file 3 — Additional file 3. [file 13046_2020_1664_MOESM3_ESM.xls]

## Sheet: up_test_vs_ctrl
# Fold Change cut-off: 1.0 # P-value cut-off: 1.0 # Condition pairs: test_vs_ctrl # Column A: ProbeName it represents probe name. # Column B: P-value, P-value calculated from paired t-test. # Column C: FDR, FDR is calculated from Benjamini Hochberg FDR. # Column D: Fold Change, the absolute ratio (no log scale) of normalized intensities between two conditions. # Column E: Regulation, it depicts w…
test_vs_ctrl 1.0 fold up regulated LncRNAs
	P-value and FDR		Fold change and Regulation		Annotations																				Group--Raw Intensity		Group--Normalized Intensity		Raw Intensity								Normalized Intensity
ProbeName	P-value	FDR	Fold Change	Regulation	type	transcript_type	lncRNA_level	seqname	GeneSymbol	source	RNAlength	chrom	strand	txStart	txEnd	Sequence	EntrezID	relationship	Associated_gene_acc	Associated_gene_name	Associated_protein_name	Associated_gene_strand	associated_gene_start	Associated_gene_end	group-test(raw)	group-ctrl(raw)	group-test(normalized)	group-ctrl(normalized)	[C10, test](raw)	[C12, test](raw)	[C14, test](raw)	[C15, test](raw)	[N10, ctrl](raw)	[N12, ctrl](raw)	[N14, ctrl](raw)	[N15, ctrl](raw)	[C10, test](normalized)	[C12, test](normalized)	[C14, test](normalized)	[C15, test](normalized)	[N10, ctrl](normalized)	[N12, ctrl](normalized)	[N14, ctrl](normalized)	[N15, ctrl](normalized)
ASHGV40005086	0.546579	0.79442	1.23058	up	noncoding	long noncoding	Reliable	T050747	G011873	RNA-seq: Iyer et al 2015	1070	chr10	-	130007178	130038403	ACCTTTTTGACACGTGTCTCTGAGAAATTGCAAGGACATGGAGAAGATAGGAGAGCAGGA		intergenic							33.2791	20.2577	4.67653	4.37719	11.164	28.0843	70.5193	23.3489	23.4864	19.4047	19.3646	18.775	4.29232	4.31387	5.82839	4.27154	4.60493	4.24888	4.22439	4.43054
ASHGV40056170	0.645767	0.843773	1.13638	up	noncoding	long noncoding	Reliable	GSE61474_TCONS_00111689	GSE61474_XLOC_021757	RNA-seq: Clark et al 2015	1890	chr15	-	39157044	39401999	GCTCACAAGATGTATCCAGAAAATATCACCAGGGATCAGATCAAGCCTGACCCCCATTTT		intergenic							14.4696	9.9182	3.49352	3.30907	5	18.5652	17.7134	16.5997	9.80024	10.4948	8.90185	10.4759	2.43958	3.75074	3.96439	3.81936	3.27374	3.30054	3.10058	3.56144
ASHGV40047137	0.288598	0.634818	1.62454	up	noncoding	long noncoding	Reliable	ENST00000453525	ITPKB-AS1	GENCODE	538	chr1	+	226856597	226864046	AAATTCTAATGAAGAAAAGCCACTACCAGCAGGTCCACACACACTCACAAAGAACTCATA	100873994	intronic antisense	ENST00000272117	ITPKB		-	226819390	226925159	51.6317	25.9054	5.45049	4.75046	47.3943	33.1292	24.8665	101.137	23.0671	29.2715	22.9416	28.3412	6.52927	4.52926	4.43394	6.30949	4.57369	4.88954	4.47728	5.06133
ASHGV40047137	0.288598	0.634818	1.62454	up	noncoding	long noncoding	Reliable	ENST00000453525	ITPKB-AS1	GENCODE	538	chr1	+	226856597	226864046	AAATTCTAATGAAGAAAAGCCACTACCAGCAGGTCCACACACACTCACAAAGAACTCATA	100873994	intronic antisense	NM_002221	ITPKB	inositol-trisphosphate 3-kinase B	-	226819390	226926876	51.6317	25.9054	5.45049	4.75046	47.3943	33.1292	24.8665	101.137	23.0671	29.2715	22.9416	28.3412	6.52927	4.52926	4.43394	6.30949	4.57369	4.88954	4.47728	5.06133
ASHGV40043522	0.160322	0.514361	2.3736	up	noncoding	long noncoding	Reliable	T304096	G070945	RNA-seq: Iyer et al 2015	1727	chr6	-	43558348	43560075	TTCGGAGGCCAGCAAGGGTCTATAGCTTTCAACAAATTTTTAAGAGTATGTAATTCTCAA		intronic antisense	ENST00000535400	POLH		+	43543921	43586701	37.4812	14.2845	5.08018	3.8331	63.1709	40.3825	26.0097	20.3616	12.9187	18.7092	14.4205	11.0894	6.94234	4.79441	4.48883	4.09513	3.68581	4.1905	3.80784	3.64825
ASHGV40043522	0.160322	0.514361	2.3736	up	noncoding	long noncoding	Reliable	T304096	G070945	RNA-seq: Iyer et al 2015	1727	chr6	-	43558348	43560075	TTCGGAGGCCAGCAAGGGTCTATAGCTTTCAACAAATTTTTAAGAGTATGTAATTCTCAA		intronic antisense	NM_001291969	POLH		+	43543877	43588260	37.4812	14.2845	5.08018	3.8331	63.1709	40.3825	26.0097	20.3616	12.9187	18.7092	14.4205	11.0894	6.94234	4.79441	4.48883	4.09513	3.68581	4.1905	3.80784	3.64825
ASHGV40043522	0.160322	0.514361	2.3736	up	noncoding	long noncoding	Reliable	T304096	G070945	RNA-seq: Iyer et al 2015	1727	chr6	-	43558348	43560075	TTCGGAGGCCAGCAAGGGTCTATAGCTTTCAACAAATTTTTAAGAGTATGTAATTCTCAA		intronic antisense	NM_001291970	POLH		+	43543877	43588260	37.4812	14.2845	5.08018	3.8331	63.1709	40.3825	26.0097	20.3616	12.9187	18.7092	14.4205	11.0894	6.94234	4.79441	4.48883	4.09513	3.68581	4.1905	3.80784	3.64825
ASHGV40043522	0.160322	0.514361	2.3736	up	noncoding	long noncoding	Reliable	T304096	G070945	RNA-seq: Iyer et al 2015	1727	chr6	-	43558348	43560075	TTCGGAGGCCAGCAAGGGTCTATAGCTTTCAACAAATTTTTAAGAGTATGTAATTCTCAA		intronic antisense	NM_006502	POLH	polymerase (DNA directed), eta	+	43543877	43588260	37.4812	14.2845	5.08018	3.8331	63.1709	40.3825	26.0097	20.3616	12.9187	18.7092	14.4205	11.0894	6.94234	4.79441	4.48883	4.09513	3.68581	4.1905	3.80784	3.64825
ASHGV40021259	0.240481	0.593083	1.46511	up	noncoding	long noncoding	Reliable	T141401	G032928	RNA-seq: Iyer et al 2015	1802	chr17	+	8187364	8189524	AACAACTAATCGACCCAGTTGGATCCTGTCCCTTGGGAAGTTGGAATTTGAACACTTGAG		intergenic							16.4636	10.5405	3.9502	3.39919	12.6147	22.647	20.6934	9.89923	10.5921	10.9152	9.40302	11.2515	4.47687	4.02369	4.17554	3.12469	3.38505	3.36333	3.17692	3.67145
ASHGV40045180	0.0407177	0.287304	4.56251	up	noncoding	long noncoding	Reliable	ENST00000508884	RP1-27K12.4	GENCODE	547	chr6	+	53367982	53371717	GTTTGTGAAGTGAAATGCATATAAAACAGAGGATTCCAGACTCTCAGAAGTCAATACATA		natural antisense	ENST00000514373	GCLC		-	53370058	53371712	64.2698	10.5179	5.54086	3.35103	17.4328	136.245	63.7641	39.6379	10.8821	6.05088	11.6015	13.5371	4.98241	6.502	5.68984	4.9892	3.4268	2.54813	3.48971	3.93949
ASHGV40045180	0.0407177	0.287304	4.56251	up	noncoding	long noncoding	Reliable	ENST00000508884	RP1-27K12.4	GENCODE	547	chr6	+	53367982	53371717	GTTTGTGAAGTGAAATGCATATAAAACAGAGGATTCCAGACTCTCAGAAGTCAATACATA		natural antisense	NM_001197115	GCLC		-	53362139	53409927	64.2698	10.5179	5.54086	3.35103	17.4328	136.245	63.7641	39.6379	10.8821	6.05088	11.6015	13.5371	4.98241	6.502	5.68984	4.9892	3.4268	2.54813	3.48971	3.93949
ASHGV40045180	0.0407177	0.287304	4.56251	up	noncoding	long noncoding	Reliable	ENST00000508884	RP1-27K12.4	GENCODE	547	chr6	+	53367982	53371717	GTTTGTGAAGTGAAATGCATATAAAACAGAGGATTCCAGACTCTCAGAAGTCAATACATA		natural antisense	NM_001498	GCLC	glutamate-cysteine ligase, catalytic subunit	-	53362139	53409927	64.2698	10.5179	5.54086	3.35103	17.4328	136.245	63.7641	39.6379	10.8821	6.05088	11.6015	13.5371	4.98241	6.502	5.68984	4.9892	3.4268	2.54813	3.48971	3.93949
ASHGV40038488	0.815786	0.926239	1.17777	up	noncoding	long noncoding	Gold	ENST00000512712	NOP14-AS1	GENCODE	3188	chr4	+	2937272	2943778	ATGGGGCGGCTCCATTTTTGGTTCCAAATTATGATTTGTGAAATCAAGCAAATGTATTTT	317648	natural antisense	ENST00000398071	NOP14		-	2939839	2965060	215.616	149.513	7.40306	7.167	251.762	388.89	74.1266	147.686	59.7497	237.231	156.604	144.469	8.86629	8.00482	5.89019	6.85094	5.96707	8.00301	7.22475	7.47315
ASHGV40038488	0.815786	0.926239	1.17777	up	noncoding	long noncoding	Gold	ENST00000512712	NOP14-AS1	GENCODE	3188	chr4	+	2937272	2943778	ATGGGGCGGCTCCATTTTTGGTTCCAAATTATGATTTGTGAAATCAAGCAAATGTATTTT	317648	natural antisense	ENST00000502735	NOP14		-	2939678	2965083	215.616	149.513	7.40306	7.167	251.762	388.89	74.1266	147.686	59.7497	237.231	156.604	144.469	8.86629	8.00482	5.89019	6.85094	5.96707	8.00301	7.22475	7.47315
ASHGV40038488	0.815786	0.926239	1.17777	up	noncoding	long noncoding	Gold	ENST00000512712	NOP14-AS1	GENCODE	3188	chr4	+	2937272	2943778	ATGGGGCGGCTCCATTTTTGGTTCCAAATTATGATTTGTGAAATCAAGCAAATGTATTTT	317648	natural antisense	NM_001291978	NOP14		-	2939663	2965233	215.616	149.513	7.40306	7.167	251.762	388.89	74.1266	147.686	59.7497	237.231	156.604	144.469	8.86629	8.00482	5.89019	6.85094	5.96707	8.00301	7.22475	7.47315
ASHGV40038488	0.815786	0.926239	1.17777	up	noncoding	long noncoding	Gold	ENST00000512712	NOP14-AS1	GENCODE	3188	chr4	+	2937272	2943778	ATGGGGCGGCTCCATTTTTGGTTCCAAATTATGATTTGTGAAATCAAGCAAATGTATTTT	317648	natural antisense	NM_001291979	NOP14		-	2939663	2965233	215.616	149.513	7.40306	7.167	251.762	388.89	74.1266	147.686	59.7497	237.231	156.604	144.469	8.86629	8.00482	5.89019	6.85094	5.96707	8.00301	7.22475	7.47315
ASHGV40038488	0.815786	0.926239	1.17777	up	noncoding	long noncoding	Gold	ENST00000512712	NOP14-AS1	GENCODE	3188	chr4	+	2937272	2943778	ATGGGGCGGCTCCATTTTTGGTTCCAAATTATGATTTGTGAAATCAAGCAAATGTATTTT	317648	natural antisense	NM_003703	NOP14	NOP14 nucleolar protein	-	2939663	2965233	215.616	149.513	7.40306	7.167	251.762	388.89	74.1266	147.686	59.7497	237.231	156.604	144.469	8.86629	8.00482	5.89019	6.85094	5.96707	8.00301	7.22475	7.47315
ASHGV40056944	0.456618	0.742364	1.17805	up	noncoding	long noncoding	Gold	ENST00000472821	RP11-167H9.4	GENCODE	522	chr3	+	149814229	149868571	TCTTGACACCATGGCTACCCTTAGACCCCTCGTGAAGCCCAAGATCATCTAAGATGGACC		intergenic							1846.09	1237.94	10.6478	10.4114	1310.11	1639.58	1913.89	2520.77	1040.21	1385.79	1385.22	1140.55	11.027	10.1461	10.3686	11.0493	10.2041	10.5335	10.4212	10.4867
ASHGV40023082	0.539891	0.790497	1.38652	up	noncoding	long noncoding	Reliable	T158028	G036414	RNA-seq: Iyer et al 2015	4839	chr18	+	5237790	5246982	TATTTTACTATTGTCTGTCCTCTTAAGGTGTTTGTTTCTAGTGTATCTGGTGGAAACACT		intergenic							137.861	91.2928	6.95496	6.4835	112.682	92.9764	139.785	205.999	46.9077	115.115	133.767	69.3816	7.7675	5.95944	6.76097	7.33194	5.62994	6.94234	6.98373	6.37798
ASHGV40046165	0.369678	0.69315	2.2332	up	noncoding	long noncoding	Reliable	T318665	G074631	RNA-seq: Iyer et al 2015	3378	chr7	-	11203026	11211732	TCCAATGCATTGAATGAGCAATTGAAGACCACAATTAGATTTCCTGACTTTGCATATTTG		intergenic							35.1202	10.4895	4.54025	3.38114	83.0701	5.56994	12.7209	39.1199	10.2616	10.9332	12.1447	8.61838	7.33372	2.34139	3.51599	4.9699	3.33946	3.36545	3.556	3.26365
ASHGV40058556	0.652275	0.847276	1.47687	up	noncoding	long noncoding	Reliable	T211058	G048860	RNA-seq: Iyer et al 2015	2156	chr2	-	241004085	241007787	CTTCAATGAAGGAATAAACAGGACTTGAAAGGAAGGTACCTAACAGCAAGTGGGGCCTAG		intergenic							22.0107	11.7414	4.08817	3.52563	53.9834	15.1336	11.7532	7.17265	7.10825	14.0509	12.1496	13.657	6.71656	3.46746	3.40855	2.76012	2.84277	3.74751	3.55643	3.9558
ASHGV40044937	0.159935	0.514108	1.82172	up	noncoding	long noncoding	Reliable	ENST00000442318	RP11-576D8.4	GENCODE	2885	chr1	+	205425056	205438152	ATTAAACCCTGAGCATGCTCACCTCAGACAAGGGGTGCATCAGGGACCTGGCTGGAGGAT	284577	intergenic							28.4757	11.7756	4.39858	3.53327	15.9896	12.8427	69.909	15.1614	14.1363	10.706	13.7451	8.51519	4.84687	3.23191	5.8163	3.69923	3.82113	3.3313	3.73671	3.24395
ASHGV40028090	0.560556	0.801821	1.1927	up	noncoding	long noncoding	Reliable	ENST00000429882	AC053503.11	GENCODE	519	chr2	-	220346794	220381599	TGCAGGCATGGTGGGGGCCAGGAACCTCGTTGGCTGGAGCATGTTTCCTGGTGATCCTGA		intronic antisense	ENST00000341142	GMPPA		+	220363636	220371709	16.9828	12.6632	3.88896	3.63474	12.3023	11.5423	33.4197	10.6668	10.9848	13.6746	16.5985	9.39499	4.4388	3.07598	4.81387	3.22721	3.43967	3.70646	4.00306	3.38976
ASHGV40028090	0.560556	0.801821	1.1927	up	noncoding	long noncoding	Reliable	ENST00000429882	AC053503.11	GENCODE	519	chr2	-	220346794	220381599	TGCAGGCATGGTGGGGGCCAGGAACCTCGTTGGCTGGAGCATGTTTCCTGGTGATCCTGA		intronic antisense	ENST00000358078	ASIC4		+	220379051	220403494	16.9828	12.6632	3.88896	3.63474	12.3023	11.5423	33.4197	10.6668	10.9848	13.6746	16.5985	9.39499	4.4388	3.07598	4.81387	3.22721	3.43967	3.70646	4.00306	3.38976
ASHGV40028090	0.560556	0.801821	1.1927	up	noncoding	long noncoding	Reliable	ENST00000429882	AC053503.11	GENCODE	519	chr2	-	220346794	220381599	TGCAGGCATGGTGGGGGCCAGGAACCTCGTTGGCTGGAGCATGTTTCCTGGTGATCCTGA		intronic antisense	ENST00000373908	GMPPA		+	220363627	220371710	16.9828	12.6632	3.88896	3.63474	12.3023	11.5423	33.4197	10.6668	10.9848	13.6746	16.5985	9.39499	4.4388	3.07598	4.81387	3.22721	3.43967	3.70646	4.00306	3.38976
ASHGV40028090	0.560556	0.801821	1.1927	up	noncoding	long noncoding	Reliable	ENST00000429882	AC053503.11	GENCODE	519	chr2	-	220346794	220381599	TGCAGGCATGGTGGGGGCCAGGAACCTCGTTGGCTGGAGCATGTTTCCTGGTGATCCTGA		intronic antisense	ENST00000373917	GMPPA		+	220363609	220371657	16.9828	12.6632	3.88896	3.63474	12.3023	11.5423	33.4197	10.6668	10.9848	13.6746	16.5985	9.39499	4.4388	3.07598	4.81387	3.22721	3.43967	3.70646	4.00306	3.38976
ASHGV40028090	0.560556	0.801821	1.1927	up	noncoding	long noncoding	Reliable	ENST00000429882	AC053503.11	GENCODE	519	chr2	-	220346794	220381599	TGCAGGCATGGTGGGGGCCAGGAACCTCGTTGGCTGGAGCATGTTTCCTGGTGATCCTGA		intronic antisense	ENST00000412982	SPEG		+	220356588	220362966	16.9828	12.6632	3.88896	3.63474	12.3023	11.5423	33.4197	10.6668	10.9848	13.6746	16.5985	9.39499	4.4388	3.07598	4.81387	3.22721	3.43967	3.70646	4.00306	3.38976
ASHGV40028090	0.560556	0.801821	1.1927	up	noncoding	long noncoding	Reliable	ENST00000429882	AC053503.11	GENCODE	519	chr2	-	220346794	220381599	TGCAGGCATGGTGGGGGCCAGGAACCTCGTTGGCTGGAGCATGTTTCCTGGTGATCCTGA		intronic antisense	ENST00000435316	GMPPA		+	220363630	220370277	16.9828	12.6632	3.88896	3.63474	12.3023	11.5423	33.4197	10.6668	10.9848	13.6746	16.5985	9.39499	4.4388	3.07598	4.81387	3.22721	3.43967	3.70646	4.00306	3.38976
ASHGV40028090	0.560556	0.801821	1.1927	up	noncoding	long noncoding	Reliable	ENST00000429882	AC053503.11	GENCODE	519	chr2	-	220346794	220381599	TGCAGGCATGGTGGGGGCCAGGAACCTCGTTGGCTGGAGCATGTTTCCTGGTGATCCTGA		intronic antisense	ENST00000455657	GMPPA		+	220363628	220368806	16.9828	12.6632	3.88896	3.63474	12.3023	11.5423	33.4197	10.6668	10.9848	13.6746	16.5985	9.39499	4.4388	3.07598	4.81387	3.22721	3.43967	3.70646	4.00306	3.38976
ASHGV40028090	0.560556	0.801821	1.1927	up	noncoding	long noncoding	Reliable	ENST00000429882	AC053503.11	GENCODE	519	chr2	-	220346794	220381599	TGCAGGCATGGTGGGGGCCAGGAACCTCGTTGGCTGGAGCATGTTTCCTGGTGATCCTGA		intronic antisense	NM_001286811	LOC100996693	CAVP-target protein-like	+	220361076	220363009	16.9828	12.6632	3.88896	3.63474	12.3023	11.5423	33.4197	10.6668	10.9848	13.6746	16.5985	9.39499	4.4388	3.07598	4.81387	3.22721	3.43967	3.70646	4.00306	3.38976
ASHGV40028090	0.560556	0.801821	1.1927	up	noncoding	long noncoding	Reliable	ENST00000429882	AC053503.11	GENCODE	519	chr2	-	220346794	220381599	TGCAGGCATGGTGGGGGCCAGGAACCTCGTTGGCTGGAGCATGTTTCCTGGTGATCCTGA		intronic antisense	NM_005876	SPEG	SPEG complex locus	+	220299699	220358354	16.9828	12.6632	3.88896	3.63474	12.3023	11.5423	33.4197	10.6668	10.9848	13.6746	16.5985	9.39499	4.4388	3.07598	4.81387	3.22721	3.43967	3.70646	4.00306	3.38976
ASHGV40028090	0.560556	0.801821	1.1927	up	noncoding	long noncoding	Reliable	ENST00000429882	AC053503.11	GENCODE	519	chr2	-	220346794	220381599	TGCAGGCATGGTGGGGGCCAGGAACCTCGTTGGCTGGAGCATGTTTCCTGGTGATCCTGA		intronic antisense	NM_013335	GMPPA	GDP-mannose pyrophosphorylase A	+	220363586	220371718	16.9828	12.6632	3.88896	3.63474	12.3023	11.5423	33.4197	10.6668	10.9848	13.6746	16.5985	9.39499	4.4388	3.07598	4.81387	3.22721	3.43967	3.70646	4.00306	3.38976
ASHGV40028090	0.560556	0.801821	1.1927	up	noncoding	long noncoding	Reliable	ENST00000429882	AC053503.11	GENCODE	519	chr2	-	220346794	220381599	TGCAGGCATGGTGGGGGCCAGGAACCTCGTTGGCTGGAGCATGTTTCCTGGTGATCCTGA		intronic antisense	NM_182847	ASIC4	acid sensing ion channel subunit family member 4	+	220378891	220403494	16.9828	12.6632	3.88896	3.63474	12.3023	11.5423	33.4197	10.6668	10.9848	13.6746	16.5985	9.39499	4.4388	3.07598	4.81387	3.22721	3.43967	3.70646	4.00306	3.38976
ASHGV40028090	0.560556	0.801821	1.1927	up	noncoding	long noncoding	Reliable	ENST00000429882	AC053503.11	GENCODE	519	chr2	-	220346794	220381599	TGCAGGCATGGTGGGGGCCAGGAACCTCGTTGGCTGGAGCATGTTTCCTGGTGATCCTGA		intronic antisense	NM_205847	GMPPA		+	220363616	220371718	16.9828	12.6632	3.88896	3.63474	12.3023	11.5423	33.4197	10.6668	10.9848	13.6746	16.5985	9.39499	4.4388	3.07598	4.81387	3.22721	3.43967	3.70646	4.00306	3.38976
ASHGV40040348	0.819257	0.927794	1.09527	up	noncoding	long noncoding	Reliable	uc003jyy.3	DQ587763	UCSC_knowngene	547	chr5	-	69528629	69529176	ATTGAAGACAGAATCACCAGGATGGAACACAGGTCTTGCAGGATCACGGAAAACCTTCTT		intergenic							1535.06	1061.74	10.1687	10.0374	435.245	2829.1	1149.41	1726.47	786.602	1157.77	1820.17	482.416	9.562	10.9874	9.63411	10.4912	9.78505	10.2762	10.8076	9.28061
ASHGV40038800	0.453431	0.740829	1.14455	up	noncoding	long noncoding	Gold	NR_047679	UGDH-AS1	RefSeq	2967	chr4	+	39529458	39596327	GAAGCCAGAAGCAAATTATTTCAATGGAAGAAAAATCCCCTCTCCAGGTTGTTTTCATTG	100885776	intronic antisense	ENST00000505729	SMIM14		-	39558046	39640522	176.104	120.75	7.20491	7.01014	68.945	164.016	248.698	222.755	118.308	122.467	110.014	132.21	7.05903	6.7701	7.53979	7.45074	6.95688	7.02879	6.71598	7.33889
ASHGV40038800	0.453431	0.740829	1.14455	up	noncoding	long noncoding	Gold	NR_047679	UGDH-AS1	RefSeq	2967	chr4	+	39529458	39596327	GAAGCCAGAAGCAAATTATTTCAATGGAAGAAAAATCCCCTCTCCAGGTTGTTTTCATTG	100885776	intronic antisense	ENST00000511809	SMIM14		-	39553262	39640513	176.104	120.75	7.20491	7.01014	68.945	164.016	248.698	222.755	118.308	122.467	110.014	132.21	7.05903	6.7701	7.53979	7.45074	6.95688	7.02879	6.71598	7.33889
ASHGV40038800	0.453431	0.740829	1.14455	up	noncoding	long noncoding	Gold	NR_047679	UGDH-AS1	RefSeq	2967	chr4	+	39529458	39596327	GAAGCCAGAAGCAAATTATTTCAATGGAAGAAAAATCCCCTCTCCAGGTTGTTTTCATTG	100885776	intronic antisense	NM_174921	SMIM14	small integral membrane protein 14	-	39552545	39640481	176.104	120.75	7.20491	7.01014	68.945	164.016	248.698	222.755	118.308	122.467	110.014	132.21	7.05903	6.7701	7.53979	7.45074	6.95688	7.02879	6.71598	7.33889
ASHGV40038800	0.453431	0.740829	1.14455	up	noncoding	long noncoding	Gold	NR_047679	UGDH-AS1	RefSeq	2967	chr4	+	39529458	39596327	GAAGCCAGAAGCAAATTATTTCAATGGAAGAAAAATCCCCTCTCCAGGTTGTTTTCATTG	100885776	natural antisense	ENST00000505698	UGDH		-	39515712	39529931	176.104	120.75	7.20491	7.01014	68.945	164.016	248.698	222.755	118.308	122.467	110.014	132.21	7.05903	6.7701	7.53979	7.45074	6.95688	7.02879	6.71598	7.33889
ASHGV40038800	0.453431	0.740829	1.14455	up	noncoding	long noncoding	Gold	NR_047679	UGDH-AS1	RefSeq	2967	chr4	+	39529458	39596327	GAAGCCAGAAGCAAATTATTTCAATGGAAGAAAAATCCCCTCTCCAGGTTGTTTTCATTG	100885776	natural antisense	ENST00000514106	UGDH		-	39512286	39529520	176.104	120.75	7.20491	7.01014	68.945	164.016	248.698	222.755	118.308	122.467	110.014	132.21	7.05903	6.7701	7.53979	7.45074	6.95688	7.02879	6.71598	7.33889
ASHGV40012268	0.845173	0.939925	1.02191	up	noncoding	long noncoding	Gold	NR_120467	LOC101928416	RefSeq	476	chr12	+	132906435	132908161	AGCAGGGGGCCCTGGAGCCACCAGGAGGGAGAAGGCCCCGTCCCTGAGCCAGGCTCGCAG	101928416	bidirectional	NM_001122636	GALNT9		-	132680916	132905905	52.4136	41.3206	5.47705	5.44578	19.6635	61.6952	63.7156	64.5801	43.7067	39.3154	41.5672	40.6931	5.17487	5.37506	5.68881	5.66949	5.53205	5.33816	5.33353	5.57937
ASHGV40005420	0.934339	0.976385	1.02923	up	noncoding	long noncoding	Reliable	TCONS_00018141	XLOC_008417	RNA-seq: Cabili et al 2011	775	chr10	+	26153168	26171989	CTACACAAGAAAGACATGATCCAAACCAGAGGAAAGGAAAACATGAGCTGAACAACTGAG		intergenic							9.75248	9.1884	3.20587	3.1643	6.61216	11.2559	15.6943	5.44754	5.01554	10.3256	10.9631	10.4494	3.5137	3.04356	3.79988	2.46635	2.41967	3.27374	3.40586	3.55795
ASHGV40060523	0.937976	0.977056	1.03168	up	noncoding	long noncoding	Reliable	uc.407+	uc.407	UCR	326	chr16	+	69681154	69681480	TGGATATATTTGATGCCGACAGTGCCAAAGCACCTCACTATGTGCTTTCTCAGCTTACCA		exon sense-overlapping	NM_001113178	NFAT5		+	69599868	69738569	330.089	258.772	8.1786	8.1336	428.154	392.572	215.768	283.863	228.757	275.028	289.218	242.084	9.54039	8.02332	7.35156	7.79914	7.93765	8.21979	8.12517	8.25179
ASHGV40060523	0.937976	0.977056	1.03168	up	noncoding	long noncoding	Reliable	uc.407+	uc.407	UCR	326	chr16	+	69681154	69681480	TGGATATATTTGATGCCGACAGTGCCAAAGCACCTCACTATGTGCTTTCTCAGCTTACCA		exon sense-overlapping	NM_006599	NFAT5	nuclear factor of activated T-cells 5, tonicity-responsive	+	69599868	69738569	330.089	258.772	8.1786	8.1336	428.154	392.572	215.768	283.863	228.757	275.028	289.218	242.084	9.54039	8.02332	7.35156	7.79914	7.93765	8.21979	8.12517	8.25179
ASHGV40060523	0.937976	0.977056	1.03168	up	noncoding	long noncoding	Reliable	uc.407+	uc.407	UCR	326	chr16	+	69681154	69681480	TGGATATATTTGATGCCGACAGTGCCAAAGCACCTCACTATGTGCTTTCTCAGCTTACCA		exon sense-overlapping	NM_138713	NFAT5		+	69599868	69738569	330.089	258.772	8.1786	8.1336	428.154	392.572	215.768	283.863	228.757	275.028	289.218	242.084	9.54039	8.02332	7.35156	7.79914	7.93765	8.21979	8.12517	8.25179
ASHGV40060523	0.937976	0.977056	1.03168	up	noncoding	long noncoding	Reliable	uc.407+	uc.407	UCR	326	chr16	+	69681154	69681480	TGGATATATTTGATGCCGACAGTGCCAAAGCACCTCACTATGTGCTTTCTCAGCTTACCA		exon sense-overlapping	NM_138714	NFAT5		+	69599868	69738569	330.089	258.772	8.1786	8.1336	428.154	392.572	215.768	283.863	228.757	275.028	289.218	242.084	9.54039	8.02332	7.35156	7.79914	7.93765	8.21979	8.12517	8.25179
ASHGV40060523	0.937976	0.977056	1.03168	up	noncoding	long noncoding	Reliable	uc.407+	uc.407	UCR	326	chr16	+	69681154	69681480	TGGATATATTTGATGCCGACAGTGCCAAAGCACCTCACTATGTGCTTTCTCAGCTTACCA		exon sense-overlapping	NM_173214	NFAT5		+	69599868	69738569	330.089	258.772	8.1786	8.1336	428.154	392.572	215.768	283.863	228.757	275.028	289.218	242.084	9.54039	8.02332	7.35156	7.79914	7.93765	8.21979	8.12517	8.25179
ASHGV40060523	0.937976	0.977056	1.03168	up	noncoding	long noncoding	Reliable	uc.407+	uc.407	UCR	326	chr16	+	69681154	69681480	TGGATATATTTGATGCCGACAGTGCCAAAGCACCTCACTATGTGCTTTCTCAGCTTACCA		exon sense-overlapping	NM_173215	NFAT5		+	69599868	69729591	330.089	258.772	8.1786	8.1336	428.154	392.572	215.768	283.863	228.757	275.028	289.218	242.084	9.54039	8.02332	7.35156	7.79914	7.93765	8.21979	8.12517	8.25179
ASHGV40060523	0.937976	0.977056	1.03168	up	noncoding	long noncoding	Reliable	uc.407+	uc.407	UCR	326	chr16	+	69681154	69681480	TGGATATATTTGATGCCGACAGTGCCAAAGCACCTCACTATGTGCTTTCTCAGCTTACCA		intron sense-overlapping	ENST00000565301	NFAT5		+	69681034	69730481	330.089	258.772	8.1786	8.1336	428.154	392.572	215.768	283.863	228.757	275.028	289.218	242.084	9.54039	8.02332	7.35156	7.79914	7.93765	8.21979	8.12517	8.25179
ASHGV40000836	0.477686	0.754587	1.24571	up	noncoding	long noncoding	Reliable	ENST00000436739	RP5-858B6.1	GENCODE	311	chr1	-	230959386	230960453	AGTGCCAGAAGATTCTCAAAGGGGTCCCTGATTCAGAAAAATAAGAACCACTCCACAGAG		intergenic							16.8226	11.6844	3.83955	3.52257	11.3032	34.7304	13.3077	7.9491	14.1922	10.1747	13.4856	8.88489	4.31123	4.59581	3.57707	2.87407	3.82746	3.25138	3.70694	3.30452
ASHGV40018366	0.474209	0.753392	1.20198	up	noncoding	long noncoding	Reliable	ENST00000602862	RP11-118F19.1	GENCODE	601	chr16	-	85613614	85617177	AGAGAGAAGAGGCCCTCTCTGGTTGTCCCATCAAAACTCCACCCTTCTCTCACCCTCCTC		intergenic							141.042	102.217	6.94243	6.67702	72.5075	207.042	165.906	118.713	170.282	71.101	77.077	90.4069	7.13459	7.1042	6.99096	6.53996	7.49067	6.22718	6.21622	6.774
ASHGV40031695	0.824877	0.930724	1.06798	up	noncoding	long noncoding	Reliable	T218731	G050580	RNA-seq: Iyer et al 2015	2726	chr20	+	44546840	44550874	TCTGTTTGTTTAATTCTTTATTGCCTGTTTCTTCCAGTAGACTGCAAGCTCCCCAGGGCG		intergenic							19.942	18.3189	4.3046	4.20972	20.4982	20.0373	22.8722	16.3602	20.1476	22.8012	12.9811	17.3457	5.24305	3.8555	4.31906	3.80081	4.36869	4.50418	3.65285	4.31316
ASHGV40057095	0.558586	0.800991	1.22051	up	noncoding	long noncoding	Gold	ENST00000515466	NNT-AS1	GENCODE	557	chr5	-	43575879	43603278	ATCGCCGCGCGCTCTCCGAACCAAAAGGCGACCTCACGAAATGCCCCTTTGAGCTCAAAG	100652772	intronic antisense	ENST00000505678	NNT		+	43602793	43616165	47.2642	34.3283	5.45511	5.16763	52.7269	38.2999	66.833	31.1969	37.6498	34.1213	36.5249	29.0171	6.68498	4.71844	5.75804	4.65898	5.3058	5.12465	5.14438	5.09567
ASHGV40057095	0.558586	0.800991	1.22051	up	noncoding	long noncoding	Gold	ENST00000515466	NNT-AS1	GENCODE	557	chr5	-	43575879	43603278	ATCGCCGCGCGCTCTCCGAACCAAAAGGCGACCTCACGAAATGCCCCTTTGAGCTCAAAG	100652772	intronic antisense	ENST00000512422	NNT		+	43602806	43619186	47.2642	34.3283	5.45511	5.16763	52.7269	38.2999	66.833	31.1969	37.6498	34.1213	36.5249	29.0171	6.68498	4.71844	5.75804	4.65898	5.3058	5.12465	5.14438	5.09567
ASHGV40057095	0.558586	0.800991	1.22051	up	noncoding	long noncoding	Gold	ENST00000515466	NNT-AS1	GENCODE	557	chr5	-	43575879	43603278	ATCGCCGCGCGCTCTCCGAACCAAAAGGCGACCTCACGAAATGCCCCTTTGAGCTCAAAG	100652772	natural antisense	NM_012343	NNT	nicotinamide nucleotide transhydrogenase	+	43602790	43705668	47.2642	34.3283	5.45511	5.16763	52.7269	38.2999	66.833	31.1969	37.6498	34.1213	36.5249	29.0171	6.68498	4.71844	5.75804	4.65898	5.3058	5.12465	5.14438	5.09567
ASHGV40057095	0.558586	0.800991	1.22051	up	noncoding	long noncoding	Gold	ENST00000515466	NNT-AS1	GENCODE	557	chr5	-	43575879	43603278	ATCGCCGCGCGCTCTCCGAACCAAAAGGCGACCTCACGAAATGCCCCTTTGAGCTCAAAG	100652772	natural antisense	NM_182977	NNT		+	43603228	43705668	47.2642	34.3283	5.45511	5.16763	52.7269	38.2999	66.833	31.1969	37.6498	34.1213	36.5249	29.0171	6.68498	4.71844	5.75804	4.65898	5.3058	5.12465	5.14438	5.09567
ASHGV40058465	0.611399	0.827342	1.36831	up	noncoding	long noncoding	Reliable	T188385	G043280	RNA-seq: Iyer et al 2015	27269	chr2	+	43032097	43218318	GGCTCCTGTGCCCTTCAGGGTGAAGGCTAAGGTGACGTTCATTGCCCGGGGAAGTAAGTG		intergenic							17.9233	12.8105	4.09806	3.64567	27.5631	19.368	13.7569	11.0051	7.3766	14.4363	14.8315	14.5975	5.6913	3.80891	3.62033	3.2717	2.89114	3.78937	3.84891	4.05325
ASHGV40040795	0.014286	0.190143	4.36555	up	noncoding	long noncoding	Reliable	T288823	G067528	RNA-seq: Iyer et al 2015	1282	chr5	-	131525737	131527019	ATAAAATTGTCTCATGCAAAAAACCACTGGGTCTAGGGCAATTGCTATCTACTGCCGTCT		intergenic							415.747	65.3456	8.22739	6.10123	150.633	675.658	670.576	166.122	60.4376	81.0174	64.3654	55.5619	8.18486	8.8112	8.88281	7.03069	5.98322	6.41277	5.95203	6.05689
ASHGV40054219	0.038144	0.27964	2.47817	up	noncoding	long noncoding	Reliable	T377350	G089269	RNA-seq: Iyer et al 2015	13002	chrX	-	93820219	93964967	ATCTATTCAAACAGCTGCCTCTGTTACCTTGACTCGTCTCAGATGTCATCGACCTGAGAT		intergenic							80.8555	29.5005	6.2236	4.91432	61.8073	89.5794	61.8573	110.178	28.5838	35.5367	33.5607	20.3207	6.91391	5.90229	5.64819	6.43001	4.89553	5.18411	5.02035	4.55729
ASHGV40010996	0.397766	0.709246	1.48682	up	noncoding	long noncoding	Reliable	ENST00000606112	U47924.30	GENCODE	1421	chr12	+	7087682	7089103	ATCTCCATTGGGACTGAAAACCCAGTGGAGGTAAGATAATAAAAATAACCACTTTGAATC		natural antisense	NM_005768	LPCAT3	lysophosphatidylcholine acyltransferase 3	-	7085346	7125842	50.7766	34.1501	5.53877	4.96654	56.1761	54.7512	65.7495	26.4294	21.6392	39.9652	59.0174	15.9788	6.77558	5.20909	5.7322	4.43821	4.47872	5.36313	5.83217	4.19213
ASHGV40003380	0.353342	0.682952	2.75332	up	noncoding	pseudogene	Gold	NR_001574	RBMY2EP	RefSeq	534	chrY	-	23557033	23563448	TGAATGGAGAGAAATCATCCAAGCTCCCAAGAAACCAGGGATTATGCTCCACCATCTAGA	159125	intergenic							145.286	11.2536	4.95346	3.49229	8.7999	530.575	36.024	5.74475	11.0071	11.565	9.72557	12.7167	3.93737	8.44722	4.91527	2.51398	3.44361	3.4468	3.22736	3.85137
ASHGV40003784	0.669203	0.856188	1.18127	up	noncoding	long noncoding	Gold	NR_036586	LOC400958	RefSeq	3067	chr2	-	65128973	65159581	CCTTCCAAAGGACTTCTCCAGCTCCATTTACAGTCTGGCTCCTGGGCCTTTGGATCCCAG	400958	intergenic							35.0493	21.3065	4.69553	4.45519	9.24521	38.7074	69.8157	22.4288	24.8083	20.5205	19.081	20.816	4.016	4.73224	5.81526	4.21859	4.68783	4.33789	4.20351	4.59153
ASHGV40043602	0.559566	0.801295	1.30647	up	noncoding	long noncoding	Reliable	T305207	G071228	RNA-seq: Iyer et al 2015	906	chr6	-	52645247	52646767	GCTTCCAGTCTGAAAGGAAATTTCTGGAATCTGCAAAAGATTTGGAAAAGTTAAGAAATG		intergenic							20.6351	8.97483	3.42868	3.043	5	14.107	58.4335	5	6.79057	12.8998	11.2089	5	2.43958	3.36866	5.57985	2.32661	2.78042	3.61466	3.43818	2.33874
ASHGV40030037	0.924528	0.973176	1.01161	up	noncoding	long noncoding	Gold	ENST00000440326	AC007879.7	GENCODE	806	chr2	+	208104373	208110312	TGAATATTTTATGCTGGGGAGGTAGCTTGTGGAGTGAAATGGTCGGGTAAAGGAAACACT		intergenic							15.5403	14.7997	3.92489	3.90823	11.6935	17.559	17.6717	15.2371	14.9441	15.2901	15.2474	13.7172	4.35913	3.67255	3.96152	3.70636	3.90878	3.87651	3.8855	3.96213
ASHGV40017205	0.59362	0.818253	1.47361	up	noncoding	long noncoding	Reliable	T121246	G028626	RNA-seq: Iyer et al 2015	34338	chr15	+	85216995	85251333	TCTGGCTGTGGAAAAGAATAATCATCCTTGTCTTTACGTCATTTGTGGAGAGAATGTTAT		natural antisense	ENST00000558196	SEC11A		-	85223977	85259298	35.9164	21.3618	4.96689	4.40754	61.8625	24.8587	42.1831	14.7615	13.3342	20.0695	26.6908	25.3526	6.91514	4.15387	5.13342	3.66513	3.73467	4.30153	4.69563	4.89831
ASHGV40017205	0.59362	0.818253	1.47361	up	noncoding	long noncoding	Reliable	T121246	G028626	RNA-seq: Iyer et al 2015	34338	chr15	+	85216995	85251333	TCTGGCTGTGGAAAAGAATAATCATCCTTGTCTTTACGTCATTTGTGGAGAGAATGTTAT		natural antisense	NM_001271918	SEC11A		-	85212767	85259691	35.9164	21.3618	4.96689	4.40754	61.8625	24.8587	42.1831	14.7615	13.3342	20.0695	26.6908	25.3526	6.91514	4.15387	5.13342	3.66513	3.73467	4.30153	4.69563	4.89831
ASHGV40017205	0.59362	0.818253	1.47361	up	noncoding	long noncoding	Reliable	T121246	G028626	RNA-seq: Iyer et al 2015	34338	chr15	+	85216995	85251333	TCTGGCTGTGGAAAAGAATAATCATCCTTGTCTTTACGTCATTTGTGGAGAGAATGTTAT		natural antisense	NM_001271919	SEC11A		-	85212767	85259691	35.9164	21.3618	4.96689	4.40754	61.8625	24.8587	42.1831	14.7615	13.3342	20.0695	26.6908	25.3526	6.91514	4.15387	5.13342	3.66513	3.73467	4.30153	4.69563	4.89831
ASHGV40017205	0.59362	0.818253	1.47361	up	noncoding	long noncoding	Reliable	T121246	G028626	RNA-seq: Iyer et al 2015	34338	chr15	+	85216995	85251333	TCTGGCTGTGGAAAAGAATAATCATCCTTGTCTTTACGTCATTTGTGGAGAGAATGTTAT		natural antisense	NM_001271920	SEC11A		-	85212767	85259691	35.9164	21.3618	4.96689	4.40754	61.8625	24.8587	42.1831	14.7615	13.3342	20.0695	26.6908	25.3526	6.91514	4.15387	5.13342	3.66513	3.73467	4.30153	4.69563	4.89831
ASHGV40017205	0.59362	0.818253	1.47361	up	noncoding	long noncoding	Reliable	T121246	G028626	RNA-seq: Iyer et al 2015	34338	chr15	+	85216995	85251333	TCTGGCTGTGGAAAAGAATAATCATCCTTGTCTTTACGTCATTTGTGGAGAGAATGTTAT		natural antisense	NM_001271921	SEC11A		-	85212767	85259691	35.9164	21.3618	4.96689	4.40754	61.8625	24.8587	42.1831	14.7615	13.3342	20.0695	26.6908	25.3526	6.91514	4.15387	5.13342	3.66513	3.73467	4.30153	4.69563	4.89831
ASHGV40017205	0.59362	0.818253	1.47361	up	noncoding	long noncoding	Reliable	T121246	G028626	RNA-seq: Iyer et al 2015	34338	chr15	+	85216995	85251333	TCTGGCTGTGGAAAAGAATAATCATCCTTGTCTTTACGTCATTTGTGGAGAGAATGTTAT		natural antisense	NM_001271922	SEC11A		-	85212767	85259691	35.9164	21.3618	4.96689	4.40754	61.8625	24.8587	42.1831	14.7615	13.3342	20.0695	26.6908	25.3526	6.91514	4.15387	5.13342	3.66513	3.73467	4.30153	4.69563	4.89831
ASHGV40017205	0.59362	0.818253	1.47361	up	noncoding	long noncoding	Reliable	T121246	G028626	RNA-seq: Iyer et al 2015	34338	chr15	+	85216995	85251333	TCTGGCTGTGGAAAAGAATAATCATCCTTGTCTTTACGTCATTTGTGGAGAGAATGTTAT		natural antisense	NM_014300	SEC11A	SEC11 homolog A, signal peptidase complex subunit	-	85212767	85259691	35.9164	21.3618	4.96689	4.40754	61.8625	24.8587	42.1831	14.7615	13.3342	20.0695	26.6908	25.3526	6.91514	4.15387	5.13342	3.66513	3.73467	4.30153	4.69563	4.89831
ASHGV40048768	0.0307879	0.254672	2.74623	up	noncoding	long noncoding	Reliable	ENST00000610145	RP11-11N7.4	GENCODE	535	chr1	+	245028039	245028574	CCTGCCTTTGCAGGGCAGCTATTCTCATGCTCTTAATAACCCTGAATAAACCTCAGAATT		bidirectional	NM_004501	HNRNPU		-	245013601	245027827	30.3712	9.58348	4.6261	3.16865	11.7287	18.5077	51.6905	39.5579	13.2201	6.61485	13.2855	5.21346	4.36291	3.7458	5.40949	4.9862	3.71922	2.65946	3.6846	2.61131
ASHGV40048768	0.0307879	0.254672	2.74623	up	noncoding	long noncoding	Reliable	ENST00000610145	RP11-11N7.4	GENCODE	535	chr1	+	245028039	245028574	CCTGCCTTTGCAGGGCAGCTATTCTCATGCTCTTAATAACCCTGAATAAACCTCAGAATT		bidirectional	NM_031844	HNRNPU	heterogeneous nuclear ribonucleoprotein U (scaffold attachment factor A)	-	245013601	245027827	30.3712	9.58348	4.6261	3.16865	11.7287	18.5077	51.6905	39.5579	13.2201	6.61485	13.2855	5.21346	4.36291	3.7458	5.40949	4.9862	3.71922	2.65946	3.6846	2.61131
ASHGV40055739	0.629983	0.836108	1.1088	up	noncoding	long noncoding	Reliable	uc001kas.1	AX747158	UCSC_knowngene	2628	chr10	-	81522330	81524958	GGCAAAATGCCTTATTCTGAGAAAAGAAGCCTTTGGTATTTTAAAGAATTGGGAAGCTAT		intergenic							124.339	81.7921	6.48978	6.34078	29.5961	82.4873	226.647	158.627	50.8542	78.9065	132.713	64.694	5.80197	5.78113	7.41382	6.96221	5.73443	6.37669	6.97407	6.27792
ASHGV40011786	0.0127104	0.182573	1.54959	up	noncoding	long noncoding	Reliable	ENST00000605233	RP11-734K2.4	GENCODE	338	chr12	+	89919430	89934079	TGGAAAATGCCTCCATATAGAAACATGAGCCGGAGAATAAATCACTTGCCTCTCTAACCA		intronic antisense	NM_001199781	POC1B-GALNT4		-	89913189	89920039	707.02	352.395	9.20773	8.57584	298.83	908.999	850.716	769.534	259.676	417.288	399.19	333.425	9.09243	9.26141	9.23614	9.24094	8.12517	8.82097	8.6157	8.74152
ASHGV40011786	0.0127104	0.182573	1.54959	up	noncoding	long noncoding	Reliable	ENST00000605233	RP11-734K2.4	GENCODE	338	chr12	+	89919430	89934079	TGGAAAATGCCTCCATATAGAAACATGAGCCGGAGAATAAATCACTTGCCTCTCTAACCA		intronic antisense	NM_001199782	POC1B-GALNT4	POC1B-GALNT4 readthrough	-	89913189	89920039	707.02	352.395	9.20773	8.57584	298.83	908.999	850.716	769.534	259.676	417.288	399.19	333.425	9.09243	9.26141	9.23614	9.24094	8.12517	8.82097	8.6157	8.74152
ASHGV40011786	0.0127104	0.182573	1.54959	up	noncoding	long noncoding	Reliable	ENST00000605233	RP11-734K2.4	GENCODE	338	chr12	+	89919430	89934079	TGGAAAATGCCTCCATATAGAAACATGAGCCGGAGAATAAATCACTTGCCTCTCTAACCA		intronic antisense	NM_172240	POC1B	POC1 centriolar protein B	-	89813497	89920039	707.02	352.395	9.20773	8.57584	298.83	908.999	850.716	769.534	259.676	417.288	399.19	333.425	9.09243	9.26141	9.23614	9.24094	8.12517	8.82097	8.6157	8.74152
ASHGV40059686	0.446817	0.737448	1.44877	up	noncoding	long noncoding	Reliable	TCONS_00022561	XLOC_010880	RNA-seq: Cabili et al 2011	522	chr14	+	77391087	77394837	CCTCCCAGAGAGAGAAAAATGAGGGGAACTTGGAAGAGGCCAGAATGGATGGAAGTATAG		intergenic							18.8643	12.9788	4.17233	3.6375	29.2687	11.9869	16.2964	17.9052	14.1014	16.2577	14.991	6.56503	5.78603	3.12695	3.8533	3.92304	3.81682	3.97284	3.86323	2.8971
ASHGV40006307	0.366838	0.691553	1.85631	up	noncoding	long noncoding	Gold	NR_120495	ATE1-AS1	RefSeq	967	chr10	+	123687826	123711480	ATTTTGCAACCTTACCAGAAAGCACTTAGGAAAGTGATGATTCTGATGGAGAAATAAGAA	100130887	natural antisense	ENST00000455628	ATE1		-	123662031	123687977	122.545	42.1941	6.14823	5.25579	76.5912	65.3222	17.0502	331.218	40.232	79.7108	16.119	32.7146	7.21756	5.45328	3.91374	8.00833	5.40185	6.38981	3.9639	5.26759
ASHGV40006307	0.366838	0.691553	1.85631	up	noncoding	long noncoding	Gold	NR_120495	ATE1-AS1	RefSeq	967	chr10	+	123687826	123711480	ATTTTGCAACCTTACCAGAAAGCACTTAGGAAAGTGATGATTCTGATGGAGAAATAAGAA	100130887	natural antisense	NM_001288736	ATE1		-	123499935	123688316	122.545	42.1941	6.14823	5.25579	76.5912	65.3222	17.0502	331.218	40.232	79.7108	16.119	32.7146	7.21756	5.45328	3.91374	8.00833	5.40185	6.38981	3.9639	5.26759
ASHGV40052194	0.364715	0.69023	1.93278	up	noncoding	long noncoding	Gold	NR_024376	FAM225B	RefSeq	5836	chr9	-	115867002	115873957	CACACCTCCAACATGTTTCTGTGTATATTATTGTGTGCATAGATACTACCATTGTGAAAT	100128385	intergenic							79.0459	34.4467	6.01292	5.06224	139.798	99.4622	32.4712	44.4521	35.3002	16.4386	42.0918	43.9563	8.08315	6.05434	4.77684	5.13735	5.20941	3.99	5.35054	5.69902
ASHGV40018440	0.259479	0.610146	1.4527	up	noncoding	long noncoding	Reliable	T138508	G032414	RNA-seq: Iyer et al 2015	12658	chr16	-	89176097	89188755	CACCGCGGAGCAGCACCCACAACACTGCCATCGAGGGAGGGAGGGGAACAGATAAGCGGG		natural antisense	ENST00000317447	ACSF3		+	89160216	89222171	39.6488	25.1368	5.24231	4.70358	35.2128	46.5835	45.01	31.789	25.0125	27.1623	19.9491	28.4235	6.06912	4.98984	5.22404	4.68624	4.70075	4.77684	4.2707	5.066
ASHGV40018440	0.259479	0.610146	1.4527	up	noncoding	long noncoding	Reliable	T138508	G032414	RNA-seq: Iyer et al 2015	12658	chr16	-	89176097	89188755	CACCGCGGAGCAGCACCCACAACACTGCCATCGAGGGAGGGAGGGGAACAGATAAGCGGG		natural antisense	ENST00000537895	ACSF3		+	89154782	89180881	39.6488	25.1368	5.24231	4.70358	35.2128	46.5835	45.01	31.789	25.0125	27.1623	19.9491	28.4235	6.06912	4.98984	5.22404	4.68624	4.70075	4.77684	4.2707	5.066
ASHGV40018440	0.259479	0.610146	1.4527	up	noncoding	long noncoding	Reliable	T138508	G032414	RNA-seq: Iyer et al 2015	12658	chr16	-	89176097	89188755	CACCGCGGAGCAGCACCCACAACACTGCCATCGAGGGAGGGAGGGGAACAGATAAGCGGG		natural antisense	ENST00000538340	ACSF3		+	89169020	89188800	39.6488	25.1368	5.24231	4.70358	35.2128	46.5835	45.01	31.789	25.0125	27.1623	19.9491	28.4235	6.06912	4.98984	5.22404	4.68624	4.70075	4.77684	4.2707	5.066
ASHGV40018440	0.259479	0.610146	1.4527	up	noncoding	long noncoding	Reliable	T138508	G032414	RNA-seq: Iyer et al 2015	12658	chr16	-	89176097	89188755	CACCGCGGAGCAGCACCCACAACACTGCCATCGAGGGAGGGAGGGGAACAGATAAGCGGG		natural antisense	ENST00000540697	ACSF3		+	89160275	89199670	39.6488	25.1368	5.24231	4.70358	35.2128	46.5835	45.01	31.789	25.0125	27.1623	19.9491	28.4235	6.06912	4.98984	5.22404	4.68624	4.70075	4.77684	4.2707	5.066
ASHGV40018440	0.259479	0.610146	1.4527	up	noncoding	long noncoding	Reliable	T138508	G032414	RNA-seq: Iyer et al 2015	12658	chr16	-	89176097	89188755	CACCGCGGAGCAGCACCCACAACACTGCCATCGAGGGAGGGAGGGGAACAGATAAGCGGG		natural antisense	ENST00000543676	ACSF3		+	89169103	89189240	39.6488	25.1368	5.24231	4.70358	35.2128	46.5835	45.01	31.789	25.0125	27.1623	19.9491	28.4235	6.06912	4.98984	5.22404	4.68624	4.70075	4.77684	4.2707	5.066
ASHGV40018440	0.259479	0.610146	1.4527	up	noncoding	long noncoding	Reliable	T138508	G032414	RNA-seq: Iyer et al 2015	12658	chr16	-	89176097	89188755	CACCGCGGAGCAGCACCCACAACACTGCCATCGAGGGAGGGAGGGGAACAGATAAGCGGG		natural antisense	ENST00000544543	ACSF3		+	89168759	89211808	39.6488	25.1368	5.24231	4.70358	35.2128	46.5835	45.01	31.789	25.0125	27.1623	19.9491	28.4235	6.06912	4.98984	5.22404	4.68624	4.70075	4.77684	4.2707	5.066
ASHGV40018440	0.259479	0.610146	1.4527	up	noncoding	long noncoding	Reliable	T138508	G032414	RNA-seq: Iyer et al 2015	12658	chr16	-	89176097	89188755	CACCGCGGAGCAGCACCCACAACACTGCCATCGAGGGAGGGAGGGGAACAGATAAGCGGG		natural antisense	NM_001127214	ACSF3	acyl-CoA synthetase family member 3	+	89160216	89222254	39.6488	25.1368	5.24231	4.70358	35.2128	46.5835	45.01	31.789	25.0125	27.1623	19.9491	28.4235	6.06912	4.98984	5.22404	4.68624	4.70075	4.77684	4.2707	5.066
ASHGV40018440	0.259479	0.610146	1.4527	up	noncoding	long noncoding	Reliable	T138508	G032414	RNA-seq: Iyer et al 2015	12658	chr16	-	89176097	89188755	CACCGCGGAGCAGCACCCACAACACTGCCATCGAGGGAGGGAGGGGAACAGATAAGCGGG		natural antisense	NM_001243279	ACSF3		+	89160216	89222254	39.6488	25.1368	5.24231	4.70358	35.2128	46.5835	45.01	31.789	25.0125	27.1623	19.9491	28.4235	6.06912	4.98984	5.22404	4.68624	4.70075	4.77684	4.2707	5.066
ASHGV40018440	0.259479	0.610146	1.4527	up	noncoding	long noncoding	Reliable	T138508	G032414	RNA-seq: Iyer et al 2015	12658	chr16	-	89176097	89188755	CACCGCGGAGCAGCACCCACAACACTGCCATCGAGGGAGGGAGGGGAACAGATAAGCGGG		natural antisense	NM_001284316	ACSF3		+	89160216	89222254	39.6488	25.1368	5.24231	4.70358	35.2128	46.5835	45.01	31.789	25.0125	27.1623	19.9491	28.4235	6.06912	4.98984	5.22404	4.68624	4.70075	4.77684	4.2707	5.066
ASHGV40046942	0.143795	0.492512	1.77225	up	noncoding	long noncoding	Reliable	T330854	G077480	RNA-seq: Iyer et al 2015	1105	chr7	-	106494561	106504858	GTGGATACCTTATATTCTTTGCCCCCTGTATGCCTCAAAATGAATAAAGATGATGACAAT		bidirectional	ENST00000473541	PIK3CG		+	106505783	106523576	21.3881	11.776	4.37869	3.55311	30.7506	20.7613	18.816	15.2243	13.7802	11.296	12.3722	9.65559	5.8584	3.90507	4.0462	3.70511	3.78241	3.41404	3.58371	3.43229
ASHGV40046942	0.143795	0.492512	1.77225	up	noncoding	long noncoding	Reliable	T330854	G077480	RNA-seq: Iyer et al 2015	1105	chr7	-	106494561	106504858	GTGGATACCTTATATTCTTTGCCCCCTGTATGCCTCAAAATGAATAAAGATGATGACAAT		bidirectional	NM_001282426	PIK3CG		+	106505722	106549423	21.3881	11.776	4.37869	3.55311	30.7506	20.7613	18.816	15.2243	13.7802	11.296	12.3722	9.65559	5.8584	3.90507	4.0462	3.70511	3.78241	3.41404	3.58371	3.43229
ASHGV40046942	0.143795	0.492512	1.77225	up	noncoding	long noncoding	Reliable	T330854	G077480	RNA-seq: Iyer et al 2015	1105	chr7	-	106494561	106504858	GTGGATACCTTATATTCTTTGCCCCCTGTATGCCTCAAAATGAATAAAGATGATGACAAT		bidirectional	NM_001282427	PIK3CG		+	106505722	106549423	21.3881	11.776	4.37869	3.55311	30.7506	20.7613	18.816	15.2243	13.7802	11.296	12.3722	9.65559	5.8584	3.90507	4.0462	3.70511	3.78241	3.41404	3.58371	3.43229
ASHGV40012177	0.408491	0.717378	1.23758	up	noncoding	long noncoding	Reliable	uc021rgk.1	DL490908	UCSC_knowngene	1150	chr12	+	125510477	125511627	TGGCTCAGGGGCTGGTAGAAACCCCCTTTTGTTAGGACTTGTTTTTTAAAAAAGAAAGCC		intergenic							444.948	224.935	8.19982	7.8923	66.1574	648.282	720.707	344.646	165.947	292.395	248.268	193.128	7.00407	8.74394	8.98892	8.06236	7.45528	8.31322	7.8934	7.9073
ASHGV40028460	0.885854	0.954682	1.03212	up	noncoding	long noncoding	Reliable	TCONS_00003558	XLOC_001334	RNA-seq: Cabili et al 2011	420	chr2	+	9144181	9148968	TTTATTACAACATGAGCATGCAGCCTCCAACCCCTGATTCCTAGGTACAGAAAAATAAAG		bidirectional	ENST00000462696	MBOAT2		-	9017251	9143794	20.6018	17.0842	4.15669	4.11108	7.47886	27.2538	26.6418	21.0327	16.0391	19.1929	12.9485	20.1563	3.69369	4.27464	4.52169	4.13674	4.01745	4.23202	3.65017	4.54468
ASHGV40028460	0.885854	0.954682	1.03212	up	noncoding	long noncoding	Reliable	TCONS_00003558	XLOC_001334	RNA-seq: Cabili et al 2011	420	chr2	+	9144181	9148968	TTTATTACAACATGAGCATGCAGCCTCCAACCCCTGATTCCTAGGTACAGAAAAATAAAG		bidirectional	NM_138799	MBOAT2	membrane bound O-acyltransferase domain containing 2	-	8996700	9143876	20.6018	17.0842	4.15669	4.11108	7.47886	27.2538	26.6418	21.0327	16.0391	19.1929	12.9485	20.1563	3.69369	4.27464	4.52169	4.13674	4.01745	4.23202	3.65017	4.54468
ASHGV40018406	0.123687	0.463286	1.64998	up	noncoding	long noncoding	Reliable	ENST00000562644	GS1-21A4.1	GENCODE	420	chr16	-	87926543	87927291	ATGTGGACATCCTTCTTGGCCACCATGACTCCCTCCTTAAAAAGGAGCCCATAGGCCGGG		intron sense-overlapping	NM_001739	CA5A	carbonic anhydrase VA, mitochondrial	-	87921624	87970112	948.744	418.271	9.55688	8.83443	351.148	931.011	824.688	1688.13	450.264	388.009	503.18	331.631	9.29053	9.2977	9.1851	10.4542	8.93265	8.72386	8.94814	8.73308
ASHGV40036031	0.0619451	0.342979	2.54723	up	noncoding	long noncoding	Reliable	ENST00000607297	RP11-755B10.4	GENCODE	437	chr3	+	57583515	57586643	TTCTGTCAAGGCGAGAGCGCTCCAACACGTGTTCATCGGCTGTTGCTTTTTAAAGAGAAG		natural antisense	ENST00000488156	ARF4		-	57582800	57583947	72.4224	23.0327	5.77458	4.42565	17.1945	65.4903	108.588	98.4168	12.1176	41.2725	19.7186	19.0222	4.96027	5.45679	6.41127	6.26997	3.5901	5.41113	4.254	4.44737
ASHGV40028044	0.563816	0.802402	2.67172	up	noncoding	long noncoding	Reliable	TCONS_00004576	XLOC_002486	RNA-seq: Cabili et al 2011	878	chr2	-	217726273	217730405	TACAAGATGCTCAGTTCTTGAATGAGGGTAATGACAATGGAGAGAGGAGAGACAAATGGA		intergenic							921.461	25.0657	6.06373	4.64597	3627.77	26.0821	17.3213	14.6651	21.3914	30.6846	32.0409	16.146	12.4487	4.21688	3.93408	3.65527	4.46169	4.9619	4.95276	4.20752
ASHGV40057036	0.894464	0.958811	1.02118	up	noncoding	long noncoding	Reliable	ENST00000609440	RP11-602N24.3	GENCODE	364	chr4	-	110736202	110736566	ACGCGCTCAACTATGCCTCTTCTTTTGTCCTATGGTCTCAACTAATTAAAGGAAGAAAAG		bidirectional	NM_018983	GAR1	GAR1 homolog, ribonucleoprotein	+	110736665	110745893	23.4435	19.7988	4.36169	4.33145	9.4194	25.3689	31.4252	27.5606	22.6756	19.7653	21.6637	15.0908	4.04113	4.17799	4.73546	4.49218	4.54762	4.27688	4.39584	4.10547
ASHGV40057036	0.894464	0.958811	1.02118	up	noncoding	long noncoding	Reliable	ENST00000609440	RP11-602N24.3	GENCODE	364	chr4	-	110736202	110736566	ACGCGCTCAACTATGCCTCTTCTTTTGTCCTATGGTCTCAACTAATTAAAGGAAGAAAAG		bidirectional	NM_032993	GAR1		+	110736665	110745893	23.4435	19.7988	4.36169	4.33145	9.4194	25.3689	31.4252	27.5606	22.6756	19.7653	21.6637	15.0908	4.04113	4.17799	4.73546	4.49218	4.54762	4.27688	4.39584	4.10547
ASHGV40057036	0.894464	0.958811	1.02118	up	noncoding	long noncoding	Reliable	ENST00000609440	RP11-602N24.3	GENCODE	364	chr4	-	110736202	110736566	ACGCGCTCAACTATGCCTCTTCTTTTGTCCTATGGTCTCAACTAATTAAAGGAAGAAAAG		bidirectional	uc010imi.3	GAR1		+	110737308	110745893	23.4435	19.7988	4.36169	4.33145	9.4194	25.3689	31.4252	27.5606	22.6756	19.7653	21.6637	15.0908	4.04113	4.17799	4.73546	4.49218	4.54762	4.27688	4.39584	4.10547
ASHGV40004214	0.714231	0.878452	1.1742	up	noncoding	long noncoding	Gold	NR_104228	LINC00632	RefSeq	770	chrX	+	139791923	139854841	TCGTAGACATGGAATTCCTGGATCAAATGGAGGAGATGGAAGATTGAGAGCAGAGTGCAA	286411	intergenic							13.4279	11.6869	3.73232	3.50064	18.5222	13.4679	10.2965	11.4249	9.63439	8.95144	17.1175	11.0444	5.08043	3.30373	3.22401	3.32111	3.25161	3.05917	4.04976	3.64201
ASHGV40059522	0.753917	0.897962	1.76242	up	noncoding	long noncoding	Reliable	TCONS_00014959	XLOC_007038	RNA-seq: Cabili et al 2011	608	chr8	-	29386852	29387791	GGATTTGCTGTGAGTTTCAGGCTGAAGAGAAGAGAGAGACCTGCGGCTGTTTCCGCCCAC		intergenic							726.933	35.9998	5.8602	5.04264	2856.33	19.5821	19.865	11.9568	17.8811	61.2383	44.7194	20.1604	12.1157	3.82278	4.11855	3.38372	4.18811	5.99627	5.44119	4.54498
ASHGV40014496	0.66851	0.855917	1.54371	up	noncoding	long noncoding	Reliable	T109582	G025928	RNA-seq: Iyer et al 2015	454	chr14	-	95482272	95484017	TTTTAATAATGGCCTCAGTCTCCCCTTCTGTACAACGAGAAGCAGGAGAGAGAGTCATCA		intergenic							1462.3	282.417	8.87453	8.24813	5087.54	248.136	310.206	203.331	326.083	329.182	228.897	245.508	12.9824	7.36689	7.8355	7.3133	8.46102	8.4844	7.7741	8.273
ASHGV40029033	0.677693	0.861633	1.20034	up	noncoding	long noncoding	Gold	NR_045634	BOLA3-AS1	RefSeq	4190	chr2	+	74375107	74379516	GCTGTGACCTCGAGATTCTCTTGTTCTCTTCAGTTGTATTGGTCCATGATCACTCATAGC	100507171	bidirectional	NM_001035505	BOLA3		-	74362527	74375039	16.0445	13.3892	3.99962	3.73617	19.9201	13.9386	14.798	15.5215	9.58402	15.5926	13.573	14.8073	5.19658	3.3516	3.71914	3.73114	3.24484	3.90812	3.71683	4.07491
ASHGV40029033	0.677693	0.861633	1.20034	up	noncoding	long noncoding	Gold	NR_045634	BOLA3-AS1	RefSeq	4190	chr2	+	74375107	74379516	GCTGTGACCTCGAGATTCTCTTGTTCTCTTCAGTTGTATTGGTCCATGATCACTCATAGC	100507171	bidirectional	NM_212552	BOLA3	bolA family member 3	-	74362527	74375039	16.0445	13.3892	3.99962	3.73617	19.9201	13.9386	14.798	15.5215	9.58402	15.5926	13.573	14.8073	5.19658	3.3516	3.71914	3.73114	3.24484	3.90812	3.71683	4.07491
ASHGV40040783	0.329551	0.66782	1.41247	up	noncoding	long noncoding	Gold	NR_015360	LINC01184	RefSeq	2977	chr5	-	127357243	127418766	GCCAATACACTGAGGTCACTGGATAAATAAACAGATTCTTGCAAGTGCTTTGGAAATGAA	644873	bidirectional	NM_001046	SLC12A2	solute carrier family 12 (sodium/potassium/chloride transporter), member 2	+	127419482	127525380	449.079	262.053	8.62842	8.1302	408.149	356.921	525.51	505.735	239.084	328.804	277.7	202.625	9.4796	7.87623	8.53777	8.62009	7.99731	8.48282	8.05893	7.98174
ASHGV40040783	0.329551	0.66782	1.41247	up	noncoding	long noncoding	Gold	NR_015360	LINC01184	RefSeq	2977	chr5	-	127357243	127418766	GCCAATACACTGAGGTCACTGGATAAATAAACAGATTCTTGCAAGTGCTTTGGAAATGAA	644873	bidirectional	NM_001256461	SLC12A2		+	127419482	127525380	449.079	262.053	8.62842	8.1302	408.149	356.921	525.51	505.735	239.084	328.804	277.7	202.625	9.4796	7.87623	8.53777	8.62009	7.99731	8.48282	8.05893	7.98174
ASHGV40030043	0.00650755	0.146645	6.65111	up	noncoding	long noncoding	Reliable	T206525	G047807	RNA-seq: Iyer et al 2015	593	chr2	+	208571400	208572666	GAACCAATTAGTCACAACACACACACAATAAACTGTATATTCCTGATCTCTTGACTGTCA		intergenic							74.2095	7.5156	5.56904	2.83545	22.2805	20.09	74.6658	179.801	5	5	6.98337	13.079	5.37506	3.8591	5.90289	7.13912	2.32784	2.32512	2.79786	3.89097
ASHGV40045525	0.0602961	0.337681	2.42565	up	noncoding	long noncoding	Gold	NR_034110	TRAF3IP2-AS1	RefSeq	2195	chr6	+	111804674	111899383	AGTGATAAAATAGATCAAGAAGATCAGAACAGGCTTAAATTGATGCTATAAAACCAATTA	643749	intronic antisense	NM_001164281	TRAF3IP2		-	111876580	111927477	277.218	99.413	7.94504	6.66667	248.92	382.368	287.906	189.678	75.1533	110.15	139.715	72.6334	8.85039	7.98174	7.73559	7.21247	6.29968	6.86846	7.04938	6.44917
ASHGV40045525	0.0602961	0.337681	2.42565	up	noncoding	long noncoding	Gold	NR_034110	TRAF3IP2-AS1	RefSeq	2195	chr6	+	111804674	111899383	AGTGATAAAATAGATCAAGAAGATCAGAACAGGCTTAAATTGATGCTATAAAACCAATTA	643749	intronic antisense	NM_001164283	TRAF3IP2		-	111876580	111888563	277.218	99.413	7.94504	6.66667	248.92	382.368	287.906	189.678	75.1533	110.15	139.715	72.6334	8.85039	7.98174	7.73559	7.21247	6.29968	6.86846	7.04938	6.44917
ASHGV40045525	0.0602961	0.337681	2.42565	up	noncoding	long noncoding	Gold	NR_034110	TRAF3IP2-AS1	RefSeq	2195	chr6	+	111804674	111899383	AGTGATAAAATAGATCAAGAAGATCAGAACAGGCTTAAATTGATGCTATAAAACCAATTA	643749	intronic antisense	NM_147200	TRAF3IP2	TRAF3 interacting protein 2	-	111880142	111927154	277.218	99.413	7.94504	6.66667	248.92	382.368	287.906	189.678	75.1533	110.15	139.715	72.6334	8.85039	7.98174	7.73559	7.21247	6.29968	6.86846	7.04938	6.44917
ASHGV40045525	0.0602961	0.337681	2.42565	up	noncoding	long noncoding	Gold	NR_034110	TRAF3IP2-AS1	RefSeq	2195	chr6	+	111804674	111899383	AGTGATAAAATAGATCAAGAAGATCAGAACAGGCTTAAATTGATGCTATAAAACCAATTA	643749	intronic antisense	NM_147686	TRAF3IP2		-	111876580	111927477	277.218	99.413	7.94504	6.66667	248.92	382.368	287.906	189.678	75.1533	110.15	139.715	72.6334	8.85039	7.98174	7.73559	7.21247	6.29968	6.86846	7.04938	6.44917
ASHGV40045525	0.0602961	0.337681	2.42565	up	noncoding	long noncoding	Gold	NR_034110	TRAF3IP2-AS1	RefSeq	2195	chr6	+	111804674	111899383	AGTGATAAAATAGATCAAGAAGATCAGAACAGGCTTAAATTGATGCTATAAAACCAATTA	643749	natural antisense	NM_001286431	REV3L		-	111620233	111804918	277.218	99.413	7.94504	6.66667	248.92	382.368	287.906	189.678	75.1533	110.15	139.715	72.6334	8.85039	7.98174	7.73559	7.21247	6.29968	6.86846	7.04938	6.44917
ASHGV40045525	0.0602961	0.337681	2.42565	up	noncoding	long noncoding	Gold	NR_034110	TRAF3IP2-AS1	RefSeq	2195	chr6	+	111804674	111899383	AGTGATAAAATAGATCAAGAAGATCAGAACAGGCTTAAATTGATGCTATAAAACCAATTA	643749	natural antisense	NM_001286432	REV3L		-	111620233	111804918	277.218	99.413	7.94504	6.66667	248.92	382.368	287.906	189.678	75.1533	110.15	139.715	72.6334	8.85039	7.98174	7.73559	7.21247	6.29968	6.86846	7.04938	6.44917
ASHGV40045525	0.0602961	0.337681	2.42565	up	noncoding	long noncoding	Gold	NR_034110	TRAF3IP2-AS1	RefSeq	2195	chr6	+	111804674	111899383	AGTGATAAAATAGATCAAGAAGATCAGAACAGGCTTAAATTGATGCTATAAAACCAATTA	643749	natural antisense	NM_002912	REV3L	REV3 like, DNA directed polymerase zeta catalytic subunit	-	111620233	111804918	277.218	99.413	7.94504	6.66667	248.92	382.368	287.906	189.678	75.1533	110.15	139.715	72.6334	8.85039	7.98174	7.73559	7.21247	6.29968	6.86846	7.04938	6.44917
ASHGV40027595	0.90743	0.964221	1.02884	up	noncoding	long noncoding	Reliable	uc002tzb.1	AK128708	UCSC_knowngene	5089	chr2	-	157193083	157198172	GGCCTCTTTCCTATGCATTAAAATAGAAAATCCTATGGGATTACATTCATGTTTGCTTTC		intron sense-overlapping	ENST00000409572	NR4A2		-	157181609	157198860	65.0192	52.5598	5.79122	5.7502	28.7281	50.7994	80.6328	99.9164	51.1014	52.5208	70.9631	35.6541	5.75876	5.10596	6.008	6.29217	5.74223	5.77593	6.09316	5.38947
ASHGV40027358	0.975876	0.991739	1.03845	up	noncoding	long noncoding	Reliable	T006033	G001249	RNA-seq: Iyer et al 2015	355	chr1	+	26490100	26490455	CCTCTGGAGCTCTCCAACTTCCTGGAAAGTTGTACCTTAAATAAAAAACCCATCCTGATA		intergenic							162.741	51.0156	5.7177	5.66326	574.121	32.7837	25.0997	18.9574	30.7551	67.1761	35.9342	70.1973	9.91392	4.516	4.44555	3.99531	4.99934	6.13715	5.11826	6.3983
ASHGV40031150	0.0635242	0.346468	2.35246	up	noncoding	long noncoding	Reliable	ENST00000607338	RP4-657D16.6	GENCODE	280	chr1	+	52266699	52266979	CATGGGTGTTCTCAATAAGATTTGTAGTTTGTCTTCAGATAGATCCTATACTTTTCCTGT		intronic antisense	ENST00000440943	NRD1		-	52254862	52279743	93.7043	34.4408	6.40955	5.17538	87.1715	55.1377	112.193	120.315	37.3411	34.5483	31.0472	34.8266	7.40333	5.21875	6.45945	6.55668	5.29432	5.14072	4.9086	5.35789
ASHGV40031150	0.0635242	0.346468	2.35246	up	noncoding	long noncoding	Reliable	ENST00000607338	RP4-657D16.6	GENCODE	280	chr1	+	52266699	52266979	CATGGGTGTTCTCAATAAGATTTGTAGTTTGTCTTCAGATAGATCCTATACTTTTCCTGT		intronic antisense	ENST00000544028	NRD1		-	52260258	52344420	93.7043	34.4408	6.40955	5.17538	87.1715	55.1377	112.193	120.315	37.3411	34.5483	31.0472	34.8266	7.40333	5.21875	6.45945	6.55668	5.29432	5.14072	4.9086	5.35789
ASHGV40031150	0.0635242	0.346468	2.35246	up	noncoding	long noncoding	Reliable	ENST00000607338	RP4-657D16.6	GENCODE	280	chr1	+	52266699	52266979	CATGGGTGTTCTCAATAAGATTTGTAGTTTGTCTTCAGATAGATCCTATACTTTTCCTGT		intronic antisense	NM_001101662	NRD1		-	52254865	52344609	93.7043	34.4408	6.40955	5.17538	87.1715	55.1377	112.193	120.315	37.3411	34.5483	31.0472	34.8266	7.40333	5.21875	6.45945	6.55668	5.29432	5.14072	4.9086	5.35789
ASHGV40031150	0.0635242	0.346468	2.35246	up	noncoding	long noncoding	Reliable	ENST00000607338	RP4-657D16.6	GENCODE	280	chr1	+	52266699	52266979	CATGGGTGTTCTCAATAAGATTTGTAGTTTGTCTTCAGATAGATCCTATACTTTTCCTGT		intronic antisense	NM_001242361	NRD1		-	52254865	52343712	93.7043	34.4408	6.40955	5.17538	87.1715	55.1377	112.193	120.315	37.3411	34.5483	31.0472	34.8266	7.40333	5.21875	6.45945	6.55668	5.29432	5.14072	4.9086	5.35789
ASHGV40031150	0.0635242	0.346468	2.35246	up	noncoding	long noncoding	Reliable	ENST00000607338	RP4-657D16.6	GENCODE	280	chr1	+	52266699	52266979	CATGGGTGTTCTCAATAAGATTTGTAGTTTGTCTTCAGATAGATCCTATACTTTTCCTGT		intronic antisense	NM_002525	NRD1	nardilysin convertase	-	52254865	52344609	93.7043	34.4408	6.40955	5.17538	87.1715	55.1377	112.193	120.315	37.3411	34.5483	31.0472	34.8266	7.40333	5.21875	6.45945	6.55668	5.29432	5.14072	4.9086	5.35789
ASHGV40008543	0.312653	0.655645	1.34569	up	noncoding	long noncoding	Reliable	ENST00000538101	RP11-864I4.4	GENCODE	391	chr11	+	62313470	62315171	TACATCGAGATTTTATTAAACGTTTAATGATGGGGTGCGGGGGCCTTCTGGCTACACACT		intronic antisense	ENST00000530285	AHNAK		-	62301455	62323707	34.8658	23.4739	5.00837	4.58002	30.8624	37.0341	51.3506	20.2162	30.8657	19.2679	21.9811	21.7809	5.86535	4.6788	5.40165	4.08765	5.00628	4.23725	4.41503	4.66152
ASHGV40008543	0.312653	0.655645	1.34569	up	noncoding	long noncoding	Reliable	ENST00000538101	RP11-864I4.4	GENCODE	391	chr11	+	62313470	62315171	TACATCGAGATTTTATTAAACGTTTAATGATGGGGTGCGGGGGCCTTCTGGCTACACACT		intronic antisense	ENST00000531324	AHNAK		-	62302559	62314305	34.8658	23.4739	5.00837	4.58002	30.8624	37.0341	51.3506	20.2162	30.8657	19.2679	21.9811	21.7809	5.86535	4.6788	5.40165	4.08765	5.00628	4.23725	4.41503	4.66152
ASHGV40008543	0.312653	0.655645	1.34569	up	noncoding	long noncoding	Reliable	ENST00000538101	RP11-864I4.4	GENCODE	391	chr11	+	62313470	62315171	TACATCGAGATTTTATTAAACGTTTAATGATGGGGTGCGGGGGCCTTCTGGCTACACACT		intronic antisense	NM_001620	AHNAK	AHNAK nucleoprotein	-	62283373	62314332	34.8658	23.4739	5.00837	4.58002	30.8624	37.0341	51.3506	20.2162	30.8657	19.2679	21.9811	21.7809	5.86535	4.6788	5.40165	4.08765	5.00628	4.23725	4.41503	4.66152
ASHGV40008543	0.312653	0.655645	1.34569	up	noncoding	long noncoding	Reliable	ENST00000538101	RP11-864I4.4	GENCODE	391	chr11	+	62313470	62315171	TACATCGAGATTTTATTAAACGTTTAATGATGGGGTGCGGGGGCCTTCTGGCTACACACT		intronic antisense	NM_024060	AHNAK		-	62201013	62314332	34.8658	23.4739	5.00837	4.58002	30.8624	37.0341	51.3506	20.2162	30.8657	19.2679	21.9811	21.7809	5.86535	4.6788	5.40165	4.08765	5.00628	4.23725	4.41503	4.66152
ASHGV40056889	0.168851	0.524482	1.51813	up	noncoding	long noncoding	Gold	NR_046252	FGD5-AS1	RefSeq	3795	chr3	-	14984285	14989012	GACGGATTCTCCCAGCCGCTCAGCAGAGCGTCTGTAGGTCGGAAGTGGGGGTTGTATTGG	100505641	bidirectional	ENST00000413118	NR2C2		+	14989090	15055225	440.898	207.233	8.37555	7.77326	102.259	569.563	574.223	517.546	239.229	199.363	244.905	145.434	7.6338	8.55275	8.66311	8.65254	7.9985	7.73559	7.87473	7.48422
ASHGV40056889	0.168851	0.524482	1.51813	up	noncoding	long noncoding	Gold	NR_046252	FGD5-AS1	RefSeq	3795	chr3	-	14984285	14989012	GACGGATTCTCCCAGCCGCTCAGCAGAGCGTCTGTAGGTCGGAAGTGGGGGTTGTATTGG	100505641	bidirectional	ENST00000435454	NR2C2		+	14989211	15046099	440.898	207.233	8.37555	7.77326	102.259	569.563	574.223	517.546	239.229	199.363	244.905	145.434	7.6338	8.55275	8.66311	8.65254	7.9985	7.73559	7.87473	7.48422
ASHGV40056889	0.168851	0.524482	1.51813	up	noncoding	long noncoding	Gold	NR_046252	FGD5-AS1	RefSeq	3795	chr3	-	14984285	14989012	GACGGATTCTCCCAGCCGCTCAGCAGAGCGTCTGTAGGTCGGAAGTGGGGGTTGTATTGG	100505641	bidirectional	NM_001291694	NR2C2	nuclear receptor subfamily 2 group C member 2	+	14989090	15090786	440.898	207.233	8.37555	7.77326	102.259	569.563	574.223	517.546	239.229	199.363	244.905	145.434	7.6338	8.55275	8.66311	8.65254	7.9985	7.73559	7.87473	7.48422
ASHGV40056889	0.168851	0.524482	1.51813	up	noncoding	long noncoding	Gold	NR_046252	FGD5-AS1	RefSeq	3795	chr3	-	14984285	14989012	GACGGATTCTCCCAGCCGCTCAGCAGAGCGTCTGTAGGTCGGAAGTGGGGGTTGTATTGG	100505641	bidirectional	NM_003298	NR2C2		+	14989090	15090786	440.898	207.233	8.37555	7.77326	102.259	569.563	574.223	517.546	239.229	199.363	244.905	145.434	7.6338	8.55275	8.66311	8.65254	7.9985	7.73559	7.87473	7.48422
ASHGV40043217	0.943073	0.978748	1.02498	up	noncoding	pseudogene	Gold	NR_001317	HCG4B	RefSeq	2624	chr6	-	29892368	29894992	TACAGTGGGTAGCAGAATCTTGGCAACCCCTAAATGATCAGGTATCTAATCGGTAAAAAA	80868	intergenic							71.7587	51.5817	5.76214	5.72654	24.6151	130.454	33.6514	98.3139	68.3372	46.8448	53.998	37.1465	5.52036	6.435	4.82425	6.26896	6.15449	5.60634	5.70014	5.4452
ASHGV40028281	0.191242	0.544071	2.08244	up	noncoding	long noncoding	Reliable	T210757	G048772	RNA-seq: Iyer et al 2015	3341	chr2	-	239383844	239391937	CTGTAGGTACCATGTACCTGCTAGACTAAACAAAGGTTTGTAACCACACACACCCCAAAC		intergenic							39.7071	17.6823	5.22619	4.16792	57.7575	33.7273	26.0245	41.319	14.6888	19.5603	18.037	18.4432	6.8158	4.55401	4.49003	5.04492	3.88297	4.26154	4.12335	4.40381
ASHGV40034325	0.121773	0.460751	1.76656	up	noncoding	long noncoding	Reliable	ENST00000415982	RP13-131K19.1	GENCODE	520	chr3	-	49017350	49021418	CTGCCTTCCAAATCTGACTACTAAGATGATACTATGGGAACAGATTGTGAGGACAGAAAG		intronic antisense	ENST00000449376	ARIH2		+	48956268	49021053	68.0692	32.9783	5.92799	5.10704	67.6619	51.7127	40.7991	112.103	38.6744	33.6883	27.4627	32.0876	7.03668	5.13441	5.08747	6.4534	5.34381	5.10755	4.73612	5.24068
ASHGV40034325	0.121773	0.460751	1.76656	up	noncoding	long noncoding	Reliable	ENST00000415982	RP13-131K19.1	GENCODE	520	chr3	-	49017350	49021418	CTGCCTTCCAAATCTGACTACTAAGATGATACTATGGGAACAGATTGTGAGGACAGAAAG		natural antisense	NM_006321	ARIH2	ariadne RBR E3 ubiquitin protein ligase 2	+	48956280	49022971	68.0692	32.9783	5.92799	5.10704	67.6619	51.7127	40.7991	112.103	38.6744	33.6883	27.4627	32.0876	7.03668	5.13441	5.08747	6.4534	5.34381	5.10755	4.73612	5.24068
ASHGV40049818	0.558413	0.800991	1.46497	up	noncoding	long noncoding	Reliable	GSE61474_TCONS_00323617	GSE61474_XLOC_062324	RNA-seq: Clark et al 2015	568	chr8	-	118626472	118725834	GATGTTCCTTGCAGAATGGTTATAGAGAAAAATGGGAATAACCACGATATAAAGTAACAG		intergenic							69.6859	31.3476	5.46212	4.91125	7.63629	79.1668	116.269	75.6714	47.1236	26.9248	36.1145	15.2275	3.7198	5.72531	6.50427	5.89911	5.63647	4.76253	5.1258	4.12019
ASHGV40060005	0.679722	0.861905	1.0752	up	noncoding	long noncoding	Reliable	uc.173+	uc.173	UCR	276	chr5	+	133726159	133726435	AATTCTTTAGATTTTTAAATTGGAGAAAAGCACTTAAAGTTTTTTATATATGAATATTAC		exon sense-overlapping	ENST00000507277	UBE2B		+	133707294	133726264	56.7589	43.6421	5.62174	5.51713	31.6826	75.8397	83.0333	36.4799	46.4519	43.6027	48.0491	36.4649	5.90331	5.66651	6.04862	4.86854	5.6168	5.49431	5.53762	5.41981
ASHGV40060005	0.679722	0.861905	1.0752	up	noncoding	long noncoding	Reliable	uc.173+	uc.173	UCR	276	chr5	+	133726159	133726435	AATTCTTTAGATTTTTAAATTGGAGAAAAGCACTTAAAGTTTTTTATATATGAATATTAC		exon sense-overlapping	NM_003337	UBE2B	ubiquitin conjugating enzyme E2B	+	133706866	133727799	56.7589	43.6421	5.62174	5.51713	31.6826	75.8397	83.0333	36.4799	46.4519	43.6027	48.0491	36.4649	5.90331	5.66651	6.04862	4.86854	5.6168	5.49431	5.53762	5.41981
ASHGV40059438	0.222772	0.577085	1.5504	up	noncoding	long noncoding	Reliable	TCONS_00011805	XLOC_005280	RNA-seq: Cabili et al 2011	378	chr6	+	38622107	38626294	GCTCTGGATTTATTTTATACAGTGCTACTCCAGTGTGGTGGTCCTCACAGTGTGGTCCTG		intergenic							16.0368	10.7583	3.93062	3.29798	24.8151	18.2882	11.7845	9.25941	13.5855	13.3	11.1478	5	5.53329	3.72998	3.41168	3.04753	3.76216	3.66219	3.42883	2.33874
ASHGV40004440	0.668578	0.855925	1.11381	up	noncoding	long noncoding	Gold	NR_110605	LANCL1-AS1	RefSeq	2159	chr2	+	211189435	211335057	CTGACTGCAAAACCCAAGCTAAAAGACTGCATTTACTACCCTTCCTTGCTAACAAGAGTG	102724820	intronic antisense	ENST00000412863	LANCL1		-	211299244	211305469	14.1866	11.8244	3.70299	3.54748	9.19134	23.3251	15.8749	8.35506	13.6449	14.4978	7.98428	11.1707	4.00523	4.06147	3.81811	2.92713	3.76864	3.79581	2.9643	3.66119
ASHGV40004440	0.668578	0.855925	1.11381	up	noncoding	long noncoding	Gold	NR_110605	LANCL1-AS1	RefSeq	2159	chr2	+	211189435	211335057	CTGACTGCAAAACCCAAGCTAAAAGACTGCATTTACTACCCTTCCTTGCTAACAAGAGTG	102724820	intronic antisense	ENST00000441020	LANCL1		-	211295972	211341481	14.1866	11.8244	3.70299	3.54748	9.19134	23.3251	15.8749	8.35506	13.6449	14.4978	7.98428	11.1707	4.00523	4.06147	3.81811	2.92713	3.76864	3.79581	2.9643	3.66119
ASHGV40004440	0.668578	0.855925	1.11381	up	noncoding	long noncoding	Gold	NR_110605	LANCL1-AS1	RefSeq	2159	chr2	+	211189435	211335057	CTGACTGCAAAACCCAAGCTAAAAGACTGCATTTACTACCCTTCCTTGCTAACAAGAGTG	102724820	intronic antisense	ENST00000443314	LANCL1		-	211295972	211341463	14.1866	11.8244	3.70299	3.54748	9.19134	23.3251	15.8749	8.35506	13.6449	14.4978	7.98428	11.1707	4.00523	4.06147	3.81811	2.92713	3.76864	3.79581	2.9643	3.66119
ASHGV40004440	0.668578	0.855925	1.11381	up	noncoding	long noncoding	Gold	NR_110605	LANCL1-AS1	RefSeq	2159	chr2	+	211189435	211335057	CTGACTGCAAAACCCAAGCTAAAAGACTGCATTTACTACCCTTCCTTGCTAACAAGAGTG	102724820	intronic antisense	ENST00000448951	LANCL1		-	211305422	211342376	14.1866	11.8244	3.70299	3.54748	9.19134	23.3251	15.8749	8.35506	13.6449	14.4978	7.98428	11.1707	4.00523	4.06147	3.81811	2.92713	3.76864	3.79581	2.9643	3.66119
ASHGV40004440	0.668578	0.855925	1.11381	up	noncoding	long noncoding	Gold	NR_110605	LANCL1-AS1	RefSeq	2159	chr2	+	211189435	211335057	CTGACTGCAAAACCCAAGCTAAAAGACTGCATTTACTACCCTTCCTTGCTAACAAGAGTG	102724820	intronic antisense	NM_001136574	LANCL1		-	211295972	211341429	14.1866	11.8244	3.70299	3.54748	9.19134	23.3251	15.8749	8.35506	13.6449	14.4978	7.98428	11.1707	4.00523	4.06147	3.81811	2.92713	3.76864	3.79581	2.9643	3.66119
ASHGV40004440	0.668578	0.855925	1.11381	up	noncoding	long noncoding	Gold	NR_110605	LANCL1-AS1	RefSeq	2159	chr2	+	211189435	211335057	CTGACTGCAAAACCCAAGCTAAAAGACTGCATTTACTACCCTTCCTTGCTAACAAGAGTG	102724820	intronic antisense	NM_001136575	LANCL1		-	211295972	211341499	14.1866	11.8244	3.70299	3.54748	9.19134	23.3251	15.8749	8.35506	13.6449	14.4978	7.98428	11.1707	4.00523	4.06147	3.81811	2.92713	3.76864	3.79581	2.9643	3.66119
ASHGV40004440	0.668578	0.855925	1.11381	up	noncoding	long noncoding	Gold	NR_110605	LANCL1-AS1	RefSeq	2159	chr2	+	211189435	211335057	CTGACTGCAAAACCCAAGCTAAAAGACTGCATTTACTACCCTTCCTTGCTAACAAGAGTG	102724820	intronic antisense	NM_006055	LANCL1	LanC like 1	-	211295972	211341491	14.1866	11.8244	3.70299	3.54748	9.19134	23.3251	15.8749	8.35506	13.6449	14.4978	7.98428	11.1707	4.00523	4.06147	3.81811	2.92713	3.76864	3.79581	2.9643	3.66119
ASHGV40000116	0.674504	0.860042	1.33837	up	noncoding	long noncoding	Gold	NR_024462	RAMP2-AS1	RefSeq	1696	chr17	-	40905946	40913275	TCGGGAGAAGGAAGAAGGTGCCACAGCTCTTCAGGACCACGGTTGGGAGAAAGAATGGAG	100190938	natural antisense	ENST00000588928	RAMP2		+	40912822	40914716	38.9013	19.1524	4.67213	4.25166	66.3906	70.8129	9.08614	9.31576	17.2276	28.6886	16.0695	14.6239	7.00882	5.56369	3.0609	3.05512	4.13216	4.85962	3.95886	4.05599
ASHGV40000116	0.674504	0.860042	1.33837	up	noncoding	long noncoding	Gold	NR_024462	RAMP2-AS1	RefSeq	1696	chr17	-	40905946	40913275	TCGGGAGAAGGAAGAAGGTGCCACAGCTCTTCAGGACCACGGTTGGGAGAAAGAATGGAG	100190938	natural antisense	ENST00000589683	RAMP2		+	40912792	40915059	38.9013	19.1524	4.67213	4.25166	66.3906	70.8129	9.08614	9.31576	17.2276	28.6886	16.0695	14.6239	7.00882	5.56369	3.0609	3.05512	4.13216	4.85962	3.95886	4.05599
ASHGV40000116	0.674504	0.860042	1.33837	up	noncoding	long noncoding	Gold	NR_024462	RAMP2-AS1	RefSeq	1696	chr17	-	40905946	40913275	TCGGGAGAAGGAAGAAGGTGCCACAGCTCTTCAGGACCACGGTTGGGAGAAAGAATGGAG	100190938	natural antisense	NM_005854	RAMP2	receptor (G protein-coupled) activity modifying protein 2	+	40913211	40915060	38.9013	19.1524	4.67213	4.25166	66.3906	70.8129	9.08614	9.31576	17.2276	28.6886	16.0695	14.6239	7.00882	5.56369	3.0609	3.05512	4.13216	4.85962	3.95886	4.05599
ASHGV40012415	0.16061	0.514681	1.61411	up	noncoding	long noncoding	Reliable	T092416	G021420	RNA-seq: Iyer et al 2015	1915	chr13	-	31374084	31376389	AACTTCTTTGCAGAAGCCCCTGGAAATGCCATTATTCTATAAAATGAGCCCTTCCCTTTC		intergenic							22.2773	13.6429	4.43943	3.74868	28.2274	25.9972	19.232	15.6525	15.5159	13.0733	16.5711	9.41111	5.73156	4.2112	4.07216	3.74278	3.96757	3.63435	4.00023	3.39259
ASHGV40038592	0.455626	0.741894	1.39228	up	noncoding	long noncoding	Reliable	T261052	G060042	RNA-seq: Iyer et al 2015	15006	chr4	+	9533930	9692269	TAGTTGATCATTCATATGATAACCCATGACAACTCCTTGCCACATGCCACAGGAGGTCCA		intergenic							27.6813	19.8199	4.71508	4.23762	37.3834	33.6318	23.4996	16.2105	16.5482	24.0486	28.592	10.0908	6.16012	4.55102	4.36102	3.78816	4.06611	4.58892	4.79547	3.50001
ASHGV40049566	0.776845	0.907585	1.10448	up	noncoding	long noncoding	Gold	NR_121631	CA3-AS1	RefSeq	604	chr8	-	86354036	86376562	GCCGCGAGCGGAGCGAGCGCCCGGGGCGCACCTGAGCCTCCAGCACTCCCCGCGGCCGCG	100996348	intronic antisense	NM_000067	CA2	carbonic anhydrase II	+	86376130	86393721	70.4941	49.6477	5.80031	5.65694	20.7444	112.903	85.5319	62.7971	72.9281	42.1424	35.1447	48.3755	5.26029	6.22823	6.0882	5.6245	6.24982	5.44535	5.08483	5.84776
ASHGV40049566	0.776845	0.907585	1.10448	up	noncoding	long noncoding	Gold	NR_121631	CA3-AS1	RefSeq	604	chr8	-	86354036	86376562	GCCGCGAGCGGAGCGAGCGCCCGGGGCGCACCTGAGCCTCCAGCACTCCCCGCGGCCGCG	100996348	intronic antisense	NM_001293675	CA2		+	86376130	86393721	70.4941	49.6477	5.80031	5.65694	20.7444	112.903	85.5319	62.7971	72.9281	42.1424	35.1447	48.3755	5.26029	6.22823	6.0882	5.6245	6.24982	5.44535	5.08483	5.84776
ASHGV40049566	0.776845	0.907585	1.10448	up	noncoding	long noncoding	Gold	NR_121631	CA3-AS1	RefSeq	604	chr8	-	86354036	86376562	GCCGCGAGCGGAGCGAGCGCCCGGGGCGCACCTGAGCCTCCAGCACTCCCCGCGGCCGCG	100996348	natural antisense	ENST00000520921	CA3		+	86285664	86354359	70.4941	49.6477	5.80031	5.65694	20.7444	112.903	85.5319	62.7971	72.9281	42.1424	35.1447	48.3755	5.26029	6.22823	6.0882	5.6245	6.24982	5.44535	5.08483	5.84776
ASHGV40049566	0.776845	0.907585	1.10448	up	noncoding	long noncoding	Gold	NR_121631	CA3-AS1	RefSeq	604	chr8	-	86354036	86376562	GCCGCGAGCGGAGCGAGCGCCCGGGGCGCACCTGAGCCTCCAGCACTCCCCGCGGCCGCG	100996348	natural antisense	NM_005181	CA3	carbonic anhydrase III	+	86351055	86361267	70.4941	49.6477	5.80031	5.65694	20.7444	112.903	85.5319	62.7971	72.9281	42.1424	35.1447	48.3755	5.26029	6.22823	6.0882	5.6245	6.24982	5.44535	5.08483	5.84776
ASHGV40006352	0.298333	0.643417	1.18938	up	noncoding	long noncoding	Reliable	T050400	G011792	RNA-seq: Iyer et al 2015	10704	chr10	+	127017227	127028881	TGTATTGATCCCTAAAGGGGCCATTAGAAAAATCTGACTCCCCTTCCTGGGAAAAATCCC		intergenic							44.5204	33.3119	5.36655	5.11635	33.36	65.9131	39.0525	39.7561	40.7237	29.2281	31.0002	32.2954	5.9814	5.46733	5.0236	4.99388	5.42151	4.88845	4.9065	5.24893
ASHGV40003605	0.700052	0.871243	1.14594	up	noncoding	pseudogene	Gold	NR_027269	SEPT7P9	RefSeq	672	chr10	-	38671997	38691780	CAGGACATGGACTCCCACCTTCAGGCAGGATTGGGTAGTACATGTTTGTAACTACCTGGC	285961	intergenic							152.016	124.019	7.12943	6.9329	111.022	144.754	178.413	173.874	99.9971	174.479	158.643	62.9572	7.74775	6.58514	7.08991	7.09494	6.71346	7.53593	7.24392	6.23828
ASHGV40034769	0.142763	0.491524	2.6158	up	noncoding	long noncoding	Reliable	ENST00000609657	RP11-255E6.6	GENCODE	566	chr3	-	113665851	113666417	CATGTACACGTTTCACTACCGCAGGCTTTCTAGTTTTGTTTTTAAGTAGAAAAAGAAGAA		natural antisense	NM_001172105	GRAMD1C		+	113616317	113666021	76.1937	15.5204	5.35564	3.96839	6.95083	35.5348	86.0817	176.208	13.4399	15.7172	18.0782	14.8462	3.58651	4.62373	6.09726	7.11509	3.74556	3.9221	4.12749	4.07842
ASHGV40034769	0.142763	0.491524	2.6158	up	noncoding	long noncoding	Reliable	ENST00000609657	RP11-255E6.6	GENCODE	566	chr3	-	113665851	113666417	CATGTACACGTTTCACTACCGCAGGCTTTCTAGTTTTGTTTTTAAGTAGAAAAAGAAGAA		natural antisense	NM_017577	GRAMD1C	GRAM domain containing 1C	+	113557680	113666021	76.1937	15.5204	5.35564	3.96839	6.95083	35.5348	86.0817	176.208	13.4399	15.7172	18.0782	14.8462	3.58651	4.62373	6.09726	7.11509	3.74556	3.9221	4.12749	4.07842
ASHGV40006291	0.295778	0.641303	1.26035	up	noncoding	long noncoding	Reliable	T049579	G011620	RNA-seq: Iyer et al 2015	450	chr10	+	121836338	121852278	CTCCCAAACTGAGCTGACAACTAAGAAAGAGATAGGACAAGCAACACAGAGAAAGAAAAC		intergenic							29.5886	22.042	4.74805	4.41422	33.0863	20.3529	48.1224	16.7927	32.903	17.1111	25.0048	13.1492	5.96834	3.87781	5.31187	3.83416	5.10487	4.05192	4.60201	3.89808
ASHGV40003883	0.432703	0.728272	1.28306	up	noncoding	long noncoding	Gold	NR_038431	RNASEH1-AS1	RefSeq	1046	chr2	+	3605976	3609340	AACTGAGTTGAGAAGGGTCCATTCAAGAATTGTGCCCACAATATACCAGGCACTTGTCCA	100506054	bidirectional	NM_001286837	RNASEH1		-	3592481	3605961	129.233	97.2299	6.89518	6.53559	99.0559	153.16	151.496	113.218	79.0645	129.795	138.178	41.882	7.58753	6.66537	6.8602	6.46763	6.37334	7.1132	7.03214	5.62368
ASHGV40003883	0.432703	0.728272	1.28306	up	noncoding	long noncoding	Gold	NR_038431	RNASEH1-AS1	RefSeq	1046	chr2	+	3605976	3609340	AACTGAGTTGAGAAGGGTCCATTCAAGAATTGTGCCCACAATATACCAGGCACTTGTCCA	100506054	bidirectional	NM_002936	RNASEH1	ribonuclease H1	-	3592481	3605961	129.233	97.2299	6.89518	6.53559	99.0559	153.16	151.496	113.218	79.0645	129.795	138.178	41.882	7.58753	6.66537	6.8602	6.46763	6.37334	7.1132	7.03214	5.62368
ASHGV40059007	0.121911	0.460772	1.55293	up	noncoding	long noncoding	Reliable	T332155	G077860	RNA-seq: Iyer et al 2015	1270	chr7	-	121283128	121396338	AATAAAGACCAAATCTCTGGATATATGGTACTGAGGAAAGGCCATGTGGGCAGGCAGCAA		intergenic							28.4252	17.1698	4.74563	4.11064	25.6154	20.6445	42.025	25.4159	21.4515	17.2607	17.3797	12.5874	5.5778	3.89726	5.12787	4.37961	4.46567	4.0656	4.07399	3.83729
ASHGV40043475	0.716793	0.880218	1.19559	up	noncoding	long noncoding	Reliable	T303432	G070836	RNA-seq: Iyer et al 2015	1130	chr6	-	41420227	41455101	AATGAGAATTCAGCTAATTGTTTACTCCAGGCTTGTGCCTGTCACCAACTAACCCAGGAG		intergenic							14.4638	9.71999	3.45821	3.20049	5	17.744	12.2504	22.8607	14.6463	5.99503	11.7969	6.44171	2.43958	3.68637	3.46301	4.24388	3.87825	2.53601	3.5163	2.87142
ASHGV40052566	0.589026	0.816029	1.5268	up	noncoding	long noncoding	Gold	NR_121188	PGM5P3-AS1	RefSeq	601	chr9	+	72689	75294	AGTGAACGCGTTGGGAACAATATGGAAAACTGGGAGCCGCCTTGGAATCTACAGGGCCGG	101929127	intergenic							40.7831	15.9541	4.61167	4.00116	120.587	16.2222	10.5039	15.8199	18.8759	14.6533	18.05	12.2373	7.87184	3.56531	3.25247	3.75708	4.27098	3.813	4.1251	3.79555
ASHGV40014261	0.00184068	0.108327	3.89458	up	noncoding	long noncoding	Reliable	ENST00000554634	RP1-261D10.2	GENCODE	464	chr14	-	71773886	71778076	GAGACTGAAATGGAAGTCTCTTAGTACTCCACCCAAGGATTTTCATATTAAACAATTATC		intergenic							52.1896	10.112	5.14032	3.17885	12.378	91.2863	84.6077	20.4866	5	15.7106	14.2393	5.49831	4.44907	5.93587	6.07322	4.10312	2.32784	3.92111	3.78986	2.6766
ASHGV40050463	0.851873	0.942006	1.09294	up	noncoding	long noncoding	Reliable	ENST00000606555	RP11-51J9.6	GENCODE	645	chr8	+	30054919	30055564	GAGTTGTTAAAGAATGATGAAACTAGCACTCAATACCTGAAATAAAAGAGCAAAACTGAA		intergenic							63.688	49.9828	5.82758	5.69936	70.6151	101.365	36.9722	45.7995	35.189	58.1287	48.6421	57.9715	7.09529	6.08099	4.95177	5.18227	5.20502	5.92058	5.55407	6.11777
ASHGV40050649	0.673165	0.859328	1.15509	up	noncoding	long noncoding	Reliable	ENST00000605049	CTD-3214K23.1	GENCODE	239	chr8	+	53635462	53635701	CTTTTGTAACTTAAAACGAGTTCTGTTGTTTATCATATAAAATGAATGCTTTTTTCCCAA		intronic antisense	ENST00000518468	RB1CC1		-	53597983	53658403	20.5816	13.8475	3.95414	3.74613	5.69121	27.0783	38.8369	10.72	12.788	9.29568	19.6881	13.6182	3.30054	4.26629	5.0165	3.23324	3.66942	3.11273	4.25139	3.95099
ASHGV40015741	0.854805	0.943182	1.07703	up	noncoding	long noncoding	Gold	NR_002208	MRPL42P5	RefSeq	667	chr15	-	40824082	40824749	ATCTTCAATCCAAAATGGAGCCTTATGTTTGTCATAAATCTACGTACTCTTCTTTTCCAG	359821	exon sense-overlapping	NM_001289132	C15orf57		-	40823539	40857256	60.7939	49.9549	5.82383	5.71677	66.7962	40.1763	76.3518	59.8513	41.8413	53.3015	58.3115	46.3651	7.01839	4.78709	5.93309	5.55676	5.46376	5.79996	5.81502	5.78834
ASHGV40015741	0.854805	0.943182	1.07703	up	noncoding	long noncoding	Gold	NR_002208	MRPL42P5	RefSeq	667	chr15	-	40824082	40824749	ATCTTCAATCCAAAATGGAGCCTTATGTTTGTCATAAATCTACGTACTCTTCTTTTCCAG	359821	intron sense-overlapping	ENST00000560305	C15orf57		-	40820881	40857210	60.7939	49.9549	5.82383	5.71677	66.7962	40.1763	76.3518	59.8513	41.8413	53.3015	58.3115	46.3651	7.01839	4.78709	5.93309	5.55676	5.46376	5.79996	5.81502	5.78834
ASHGV40023322	0.270263	0.618259	1.37301	up	noncoding	long noncoding	Reliable	T161222	G037251	RNA-seq: Iyer et al 2015	5466	chr18	+	38471926	38505831	CTCTAACTTACCATGTAAAATTCATTGCATTCTTAAAAAATTAGTTATGGCCGGGTGCGG		intergenic							15.7053	11.4983	3.96469	3.50735	14.4048	16.1905	17.2453	14.9808	9.63182	13.6607	13.3752	9.3256	4.68232	3.56253	3.92845	3.68547	3.25095	3.70393	3.69491	3.37961
ASHGV40002158	0.656163	0.848804	1.49444	up	noncoding	long noncoding	Reliable	ENST00000558101	RP11-540O11.7	GENCODE	414	chr15	+	41303794	41305498	TTTCAGAATACCCAGCTTCCCAGTATCTTCAGAATCACAGCTTCCAAAGTTCTGCCAAGT		intronic antisense	ENST00000401393	INO80		-	41271092	41408351	92.0679	34.8938	5.75709	5.17749	263.621	47.3548	34.4828	22.8128	27.5574	43.4963	36.3614	32.1599	8.92018	5.01254	4.85552	4.24014	4.83969	5.49058	5.13618	5.24351
ASHGV40002158	0.656163	0.848804	1.49444	up	noncoding	long noncoding	Reliable	ENST00000558101	RP11-540O11.7	GENCODE	414	chr15	+	41303794	41305498	TTTCAGAATACCCAGCTTCCCAGTATCTTCAGAATCACAGCTTCCAAAGTTCTGCCAAGT		intronic antisense	NM_017553	INO80	INO80 complex subunit	-	41271078	41408444	92.0679	34.8938	5.75709	5.17749	263.621	47.3548	34.4828	22.8128	27.5574	43.4963	36.3614	32.1599	8.92018	5.01254	4.85552	4.24014	4.83969	5.49058	5.13618	5.24351
ASHGV40040848	0.435075	0.728791	1.46324	up	noncoding	long noncoding	Gold	NR_026763	SMAD5-AS1	RefSeq	1827	chr5	-	135465202	135470579	GGCGAAGTTTGTATGACTCCTCCAGCAGAGTCCTTGGAAACAATAAAGCTTCCTTTCCAA	9597	intronic antisense	ENST00000507118	SMAD5		+	135468535	135489833	223.567	89.0875	7.09505	6.54589	95.1692	95.2464	616.233	87.6206	93.5823	68.9211	105.678	88.1692	7.53233	5.99135	8.7547	6.10184	6.61328	6.17949	6.65551	6.73526
ASHGV40040848	0.435075	0.728791	1.46324	up	noncoding	long noncoding	Gold	NR_026763	SMAD5-AS1	RefSeq	1827	chr5	-	135465202	135470579	GGCGAAGTTTGTATGACTCCTCCAGCAGAGTCCTTGGAAACAATAAAGCTTCCTTTCCAA	9597	intronic antisense	ENST00000511116	SMAD5		+	135468535	135489852	223.567	89.0875	7.09505	6.54589	95.1692	95.2464	616.233	87.6206	93.5823	68.9211	105.678	88.1692	7.53233	5.99135	8.7547	6.10184	6.61328	6.17949	6.65551	6.73526
ASHGV40040848	0.435075	0.728791	1.46324	up	noncoding	long noncoding	Gold	NR_026763	SMAD5-AS1	RefSeq	1827	chr5	-	135465202	135470579	GGCGAAGTTTGTATGACTCCTCCAGCAGAGTCCTTGGAAACAATAAAGCTTCCTTTCCAA	9597	intronic antisense	ENST00000545279	SMAD5		+	135468535	135518422	223.567	89.0875	7.09505	6.54589	95.1692	95.2464	616.233	87.6206	93.5823	68.9211	105.678	88.1692	7.53233	5.99135	8.7547	6.10184	6.61328	6.17949	6.65551	6.73526
ASHGV40040848	0.435075	0.728791	1.46324	up	noncoding	long noncoding	Gold	NR_026763	SMAD5-AS1	RefSeq	1827	chr5	-	135465202	135470579	GGCGAAGTTTGTATGACTCCTCCAGCAGAGTCCTTGGAAACAATAAAGCTTCCTTTCCAA	9597	intronic antisense	ENST00000545620	SMAD5		+	135468535	135518422	223.567	89.0875	7.09505	6.54589	95.1692	95.2464	616.233	87.6206	93.5823	68.9211	105.678	88.1692	7.53233	5.99135	8.7547	6.10184	6.61328	6.17949	6.65551	6.73526
ASHGV40040848	0.435075	0.728791	1.46324	up	noncoding	long noncoding	Gold	NR_026763	SMAD5-AS1	RefSeq	1827	chr5	-	135465202	135470579	GGCGAAGTTTGTATGACTCCTCCAGCAGAGTCCTTGGAAACAATAAAGCTTCCTTTCCAA	9597	intronic antisense	NM_001001419	SMAD5	SMAD family member 5	+	135468533	135518422	223.567	89.0875	7.09505	6.54589	95.1692	95.2464	616.233	87.6206	93.5823	68.9211	105.678	88.1692	7.53233	5.99135	8.7547	6.10184	6.61328	6.17949	6.65551	6.73526
ASHGV40040848	0.435075	0.728791	1.46324	up	noncoding	long noncoding	Gold	NR_026763	SMAD5-AS1	RefSeq	1827	chr5	-	135465202	135470579	GGCGAAGTTTGTATGACTCCTCCAGCAGAGTCCTTGGAAACAATAAAGCTTCCTTTCCAA	9597	natural antisense	ENST00000506223	SMAD5		+	135469511	135489691	223.567	89.0875	7.09505	6.54589	95.1692	95.2464	616.233	87.6206	93.5823	68.9211	105.678	88.1692	7.53233	5.99135	8.7547	6.10184	6.61328	6.17949	6.65551	6.73526
ASHGV40040848	0.435075	0.728791	1.46324	up	noncoding	long noncoding	Gold	NR_026763	SMAD5-AS1	RefSeq	1827	chr5	-	135465202	135470579	GGCGAAGTTTGTATGACTCCTCCAGCAGAGTCCTTGGAAACAATAAAGCTTCCTTTCCAA	9597	natural antisense	ENST00000509297	SMAD5		+	135469041	135489452	223.567	89.0875	7.09505	6.54589	95.1692	95.2464	616.233	87.6206	93.5823	68.9211	105.678	88.1692	7.53233	5.99135	8.7547	6.10184	6.61328	6.17949	6.65551	6.73526
ASHGV40040848	0.435075	0.728791	1.46324	up	noncoding	long noncoding	Gold	NR_026763	SMAD5-AS1	RefSeq	1827	chr5	-	135465202	135470579	GGCGAAGTTTGTATGACTCCTCCAGCAGAGTCCTTGGAAACAATAAAGCTTCCTTTCCAA	9597	natural antisense	ENST00000515005	SMAD5		+	135469041	135489452	223.567	89.0875	7.09505	6.54589	95.1692	95.2464	616.233	87.6206	93.5823	68.9211	105.678	88.1692	7.53233	5.99135	8.7547	6.10184	6.61328	6.17949	6.65551	6.73526
ASHGV40020561	0.474437	0.753414	1.27001	up	noncoding	long noncoding	Reliable	T150570	G034878	RNA-seq: Iyer et al 2015	420	chr17	-	48796244	48796834	CCTACACCAAATGTCTCCCAGTGTGGAATTTTTTAAAAAGATATTGATCCAGTAGGCCAG		bidirectional	ENST00000311571	LUC7L3		+	48796963	48814721	58.331	35.7138	5.5434	5.19857	17.7672	62.192	92.7478	60.6169	47.1804	39.6645	29.2992	26.7112	5.01427	5.38738	6.19713	5.57484	5.63767	5.35138	4.82871	4.97652
ASHGV40020561	0.474437	0.753414	1.27001	up	noncoding	long noncoding	Reliable	T150570	G034878	RNA-seq: Iyer et al 2015	420	chr17	-	48796244	48796834	CCTACACCAAATGTCTCCCAGTGTGGAATTTTTTAAAAAGATATTGATCCAGTAGGCCAG		bidirectional	ENST00000393227	LUC7L3		+	48796959	48828978	58.331	35.7138	5.5434	5.19857	17.7672	62.192	92.7478	60.6169	47.1804	39.6645	29.2992	26.7112	5.01427	5.38738	6.19713	5.57484	5.63767	5.35138	4.82871	4.97652
ASHGV40020561	0.474437	0.753414	1.27001	up	noncoding	long noncoding	Reliable	T150570	G034878	RNA-seq: Iyer et al 2015	420	chr17	-	48796244	48796834	CCTACACCAAATGTCTCCCAGTGTGGAATTTTTTAAAAAGATATTGATCCAGTAGGCCAG		bidirectional	ENST00000505619	LUC7L3		+	48796989	48819073	58.331	35.7138	5.5434	5.19857	17.7672	62.192	92.7478	60.6169	47.1804	39.6645	29.2992	26.7112	5.01427	5.38738	6.19713	5.57484	5.63767	5.35138	4.82871	4.97652
ASHGV40020561	0.474437	0.753414	1.27001	up	noncoding	long noncoding	Reliable	T150570	G034878	RNA-seq: Iyer et al 2015	420	chr17	-	48796244	48796834	CCTACACCAAATGTCTCCCAGTGTGGAATTTTTTAAAAAGATATTGATCCAGTAGGCCAG		bidirectional	ENST00000510984	LUC7L3		+	48797007	48818593	58.331	35.7138	5.5434	5.19857	17.7672	62.192	92.7478	60.6169	47.1804	39.6645	29.2992	26.7112	5.01427	5.38738	6.19713	5.57484	5.63767	5.35138	4.82871	4.97652
ASHGV40020561	0.474437	0.753414	1.27001	up	noncoding	long noncoding	Reliable	T150570	G034878	RNA-seq: Iyer et al 2015	420	chr17	-	48796244	48796834	CCTACACCAAATGTCTCCCAGTGTGGAATTTTTTAAAAAGATATTGATCCAGTAGGCCAG		bidirectional	ENST00000544170	LUC7L3		+	48796989	48828365	58.331	35.7138	5.5434	5.19857	17.7672	62.192	92.7478	60.6169	47.1804	39.6645	29.2992	26.7112	5.01427	5.38738	6.19713	5.57484	5.63767	5.35138	4.82871	4.97652
ASHGV40020561	0.474437	0.753414	1.27001	up	noncoding	long noncoding	Reliable	T150570	G034878	RNA-seq: Iyer et al 2015	420	chr17	-	48796244	48796834	CCTACACCAAATGTCTCCCAGTGTGGAATTTTTTAAAAAGATATTGATCCAGTAGGCCAG		bidirectional	NM_006107	LUC7L3	LUC7-like 3 pre-mRNA splicing factor	+	48796925	48830072	58.331	35.7138	5.5434	5.19857	17.7672	62.192	92.7478	60.6169	47.1804	39.6645	29.2992	26.7112	5.01427	5.38738	6.19713	5.57484	5.63767	5.35138	4.82871	4.97652
ASHGV40020561	0.474437	0.753414	1.27001	up	noncoding	long noncoding	Reliable	T150570	G034878	RNA-seq: Iyer et al 2015	420	chr17	-	48796244	48796834	CCTACACCAAATGTCTCCCAGTGTGGAATTTTTTAAAAAGATATTGATCCAGTAGGCCAG		bidirectional	NM_016424	LUC7L3		+	48796925	48830072	58.331	35.7138	5.5434	5.19857	17.7672	62.192	92.7478	60.6169	47.1804	39.6645	29.2992	26.7112	5.01427	5.38738	6.19713	5.57484	5.63767	5.35138	4.82871	4.97652
ASHGV40016707	0.097317	0.416246	1.33237	up	noncoding	long noncoding	Gold	NR_120334	PLA2G4E-AS1	RefSeq	2499	chr15	+	42264960	42291292	AGGAGCACCTCACCACTAGAAGAGACCCTTGCAGTAGGAAACAAAGCTGCATGAGAAAAG	101928388	natural antisense	ENST00000413860	PLA2G4E		-	42275951	42302445	16.5647	10.5184	3.79705	3.38305	5.0497	16.4201	19.9323	24.8565	9.19258	9.39956	13.0176	10.464	3.13542	3.58067	4.12107	4.35104	3.18608	3.12927	3.65697	3.55989
ASHGV40016707	0.097317	0.416246	1.33237	up	noncoding	long noncoding	Gold	NR_120334	PLA2G4E-AS1	RefSeq	2499	chr15	+	42264960	42291292	AGGAGCACCTCACCACTAGAAGAGACCCTTGCAGTAGGAAACAAAGCTGCATGAGAAAAG	101928388	natural antisense	NM_001206670	PLA2G4E	phospholipase A2 group IVE	-	42273779	42342901	16.5647	10.5184	3.79705	3.38305	5.0497	16.4201	19.9323	24.8565	9.19258	9.39956	13.0176	10.464	3.13542	3.58067	4.12107	4.35104	3.18608	3.12927	3.65697	3.55989
ASHGV40012829	0.81161	0.923802	1.14395	up	noncoding	long noncoding	Reliable	GSE61474_TCONS_00091427	GSE61474_XLOC_017579	RNA-seq: Clark et al 2015	415	chr13	-	95141645	95165443	ATGTGACAAAGAGACTAGAGGAAGATGAACATGTGAACACACACAGTCCAATGAGAAGAG		intergenic							27.2437	20.749	4.35421	4.16019	11.4809	9.52747	34.9986	52.9679	8.0316	22.5806	39.1541	13.2298	4.3335	2.82779	4.87537	5.3802	3.00417	4.4876	5.24215	3.90684
ASHGV40007801	0.669059	0.85608	1.10541	up	noncoding	long noncoding	Reliable	ENST00000524467	RP11-680F20.4	GENCODE	698	chr11	-	125810390	125811088	CATTAACATCTTCCTAATTTTGTAAAAGTTGTGTGAGGTATGCCGGGTGGTGGAAGGGGT		intergenic							24.7468	19.1862	4.42906	4.28447	13.667	17.5551	45.6077	22.1575	22.9575	15.6501	19.0241	19.113	4.59866	3.6721	5.24143	4.20403	4.56695	3.91492	4.19959	4.45642
ASHGV40008879	0.322303	0.662895	2.13444	up	noncoding	long noncoding	Reliable	ENST00000607673	RP11-111M22.5	GENCODE	710	chr11	+	76103239	76103949	TTGGCATTCTGTCATCCATTTTTTCCAGATGTTCTTCCCAAGTAGTGTGTTATGTTTTGT		intron sense-overlapping	ENST00000529331	RP11-111M22.2		+	76092848	76114914	41.2227	13.8252	4.48653	3.39267	5	38.3028	28.2147	93.3734	5	19.6903	25.6107	5	2.43958	4.71858	4.59618	6.19177	2.32784	4.27098	4.63314	2.33874
ASHGV40008879	0.322303	0.662895	2.13444	up	noncoding	long noncoding	Reliable	ENST00000607673	RP11-111M22.5	GENCODE	710	chr11	+	76103239	76103949	TTGGCATTCTGTCATCCATTTTTTCCAGATGTTCTTCCCAAGTAGTGTGTTATGTTTTGT		intron sense-overlapping	NM_001282456	LOC100506127	putative uncharacterized protein FLJ37770-like	+	76092356	76119175	41.2227	13.8252	4.48653	3.39267	5	38.3028	28.2147	93.3734	5	19.6903	25.6107	5	2.43958	4.71858	4.59618	6.19177	2.32784	4.27098	4.63314	2.33874
ASHGV40000439	0.336059	0.672637	1.26018	up	noncoding	long noncoding	Reliable	ENST00000417957	RP11-375H17.1	GENCODE	451	chr22	+	28112467	28117665	TCAAAACAACTGGAAGGTGATGAAACTGAGGCTGAGAAAGGAAGATTGGCAGCTGGCAAT		intergenic							13.6288	10.8711	3.72435	3.39071	9.21963	14.1309	16.8061	14.3587	11.4508	15.5263	9.98015	6.52694	4.01059	3.37094	3.89143	3.62442	3.5059	3.9017	3.26581	2.88943
ASHGV40027586	0.296748	0.642183	1.77299	up	noncoding	long noncoding	Reliable	GSE61474_TCONS_00200673	GSE61474_XLOC_036697	RNA-seq: Clark et al 2015	634	chr2	-	156080884	156087846	GATATATGAAATTTAAAGATGGCAATCCATTCCCTTCCCATCATGCTTCTTTTTCTACAG		intergenic							70.23	26.8058	5.54465	4.71847	13.4721	35.9118	95.2877	136.249	37.1568	19.4404	32.9318	17.6941	4.57657	4.63884	6.23462	6.72859	5.2862	4.2513	4.99497	4.34141
ASHGV40019272	0.819701	0.927847	1.20478	up	noncoding	long noncoding	Reliable	uc002esn.1	AK021876	UCSC_knowngene	1857	chr16	+	67295830	67297687	ATTTGGCAGGCACTGGGAAGCATTTCAGGGGATTACCACTAGATGATGAAAAGGTGCTAA		intron sense-overlapping	ENST00000566626	SLC9A5		+	67286711	67304883	20.6045	13.8706	4.03543	3.76666	44.7326	17.3953	5	15.29	8.47133	16.3758	16.3378	14.2974	6.445	3.65904	2.32577	3.71193	3.07411	3.98379	3.98288	4.02586
ASHGV40019272	0.819701	0.927847	1.20478	up	noncoding	long noncoding	Reliable	uc002esn.1	AK021876	UCSC_knowngene	1857	chr16	+	67295830	67297687	ATTTGGCAGGCACTGGGAAGCATTTCAGGGGATTACCACTAGATGATGAAAAGGTGCTAA		intron sense-overlapping	ENST00000567247	SLC9A5		+	67286638	67299009	20.6045	13.8706	4.03543	3.76666	44.7326	17.3953	5	15.29	8.47133	16.3758	16.3378	14.2974	6.445	3.65904	2.32577	3.71193	3.07411	3.98379	3.98288	4.02586
ASHGV40019272	0.819701	0.927847	1.20478	up	noncoding	long noncoding	Reliable	uc002esn.1	AK021876	UCSC_knowngene	1857	chr16	+	67295830	67297687	ATTTGGCAGGCACTGGGAAGCATTTCAGGGGATTACCACTAGATGATGAAAAGGTGCTAA		intron sense-overlapping	NM_004594	SLC9A5	solute carrier family 9, subfamily A (NHE5, cation proton antiporter 5), member 5	+	67282854	67306094	20.6045	13.8706	4.03543	3.76666	44.7326	17.3953	5	15.29	8.47133	16.3758	16.3378	14.2974	6.445	3.65904	2.32577	3.71193	3.07411	3.98379	3.98288	4.02586
ASHGV40020440	0.584999	0.813562	1.35375	up	noncoding	pseudogene	Gold	NR_002940	LRRC37A4P	RefSeq	7238	chr17	-	43583248	43597889	AATTACACTGTTAAGTCATCAGAACAGAAGCTCCCCACACCAGCTCTAATAGGGGTGAGT	55073	intergenic							204.16	115.555	7.38075	6.94379	342.725	174.653	214.423	84.838	112.248	119.641	119.99	110.341	9.25985	6.86161	7.34354	6.05798	6.88466	6.99127	6.83728	7.06194
ASHGV40004012	0.852695	0.942006	1.11039	up	noncoding	long noncoding	Gold	NR_046402	POLD1	RefSeq	3361	chr19	+	50887579	50921275	TGGCCGAGAGGACCCGCTGTTCGTGCTGGAGCACAGCCTGCCCATTGACACGCAGTACTA	5424	exon sense-overlapping	ENST00000593407	POLD1		+	50916759	50920320	189.994	86.1325	6.65186	6.5008	18.1066	260.776	401.677	79.4177	97.3035	76.8797	96.3807	73.9661	5.04553	7.43321	8.16038	5.96834	6.67212	6.3384	6.52014	6.47254
ASHGV40004012	0.852695	0.942006	1.11039	up	noncoding	long noncoding	Gold	NR_046402	POLD1	RefSeq	3361	chr19	+	50887579	50921275	TGGCCGAGAGGACCCGCTGTTCGTGCTGGAGCACAGCCTGCCCATTGACACGCAGTACTA	5424	exon sense-overlapping	ENST00000593887	POLD1		+	50887629	50902741	189.994	86.1325	6.65186	6.5008	18.1066	260.776	401.677	79.4177	97.3035	76.8797	96.3807	73.9661	5.04553	7.43321	8.16038	5.96834	6.67212	6.3384	6.52014	6.47254
ASHGV40004012	0.852695	0.942006	1.11039	up	noncoding	long noncoding	Gold	NR_046402	POLD1	RefSeq	3361	chr19	+	50887579	50921275	TGGCCGAGAGGACCCGCTGTTCGTGCTGGAGCACAGCCTGCCCATTGACACGCAGTACTA	5424	exon sense-overlapping	ENST00000593981	POLD1		+	50917122	50921180	189.994	86.1325	6.65186	6.5008	18.1066	260.776	401.677	79.4177	97.3035	76.8797	96.3807	73.9661	5.04553	7.43321	8.16038	5.96834	6.67212	6.3384	6.52014	6.47254
ASHGV40004012	0.852695	0.942006	1.11039	up	noncoding	long noncoding	Gold	NR_046402	POLD1	RefSeq	3361	chr19	+	50887579	50921275	TGGCCGAGAGGACCCGCTGTTCGTGCTGGAGCACAGCCTGCCCATTGACACGCAGTACTA	5424	exon sense-overlapping	ENST00000596425	POLD1		+	50910340	50916758	189.994	86.1325	6.65186	6.5008	18.1066	260.776	401.677	79.4177	97.3035	76.8797	96.3807	73.9661	5.04553	7.43321	8.16038	5.96834	6.67212	6.3384	6.52014	6.47254
ASHGV40004012	0.852695	0.942006	1.11039	up	noncoding	long noncoding	Gold	NR_046402	POLD1	RefSeq	3361	chr19	+	50887579	50921275	TGGCCGAGAGGACCCGCTGTTCGTGCTGGAGCACAGCCTGCCCATTGACACGCAGTACTA	5424	exon sense-overlapping	ENST00000599632	CTD-2545M3.6		+	50919055	50931666	189.994	86.1325	6.65186	6.5008	18.1066	260.776	401.677	79.4177	97.3035	76.8797	96.3807	73.9661	5.04553	7.43321	8.16038	5.96834	6.67212	6.3384	6.52014	6.47254
ASHGV40004012	0.852695	0.942006	1.11039	up	noncoding	long noncoding	Gold	NR_046402	POLD1	RefSeq	3361	chr19	+	50887579	50921275	TGGCCGAGAGGACCCGCTGTTCGTGCTGGAGCACAGCCTGCCCATTGACACGCAGTACTA	5424	exon sense-overlapping	ENST00000601098	POLD1		+	50887598	50905399	189.994	86.1325	6.65186	6.5008	18.1066	260.776	401.677	79.4177	97.3035	76.8797	96.3807	73.9661	5.04553	7.43321	8.16038	5.96834	6.67212	6.3384	6.52014	6.47254
ASHGV40004012	0.852695	0.942006	1.11039	up	noncoding	long noncoding	Gold	NR_046402	POLD1	RefSeq	3361	chr19	+	50887579	50921275	TGGCCGAGAGGACCCGCTGTTCGTGCTGGAGCACAGCCTGCCCATTGACACGCAGTACTA	5424	exon sense-overlapping	NM_001256849	POLD1		+	50887579	50921275	189.994	86.1325	6.65186	6.5008	18.1066	260.776	401.677	79.4177	97.3035	76.8797	96.3807	73.9661	5.04553	7.43321	8.16038	5.96834	6.67212	6.3384	6.52014	6.47254
ASHGV40004012	0.852695	0.942006	1.11039	up	noncoding	long noncoding	Gold	NR_046402	POLD1	RefSeq	3361	chr19	+	50887579	50921275	TGGCCGAGAGGACCCGCTGTTCGTGCTGGAGCACAGCCTGCCCATTGACACGCAGTACTA	5424	exon sense-overlapping	NM_001308632	POLD1		+	50902108	50921275	189.994	86.1325	6.65186	6.5008	18.1066	260.776	401.677	79.4177	97.3035	76.8797	96.3807	73.9661	5.04553	7.43321	8.16038	5.96834	6.67212	6.3384	6.52014	6.47254
ASHGV40004012	0.852695	0.942006	1.11039	up	noncoding	long noncoding	Gold	NR_046402	POLD1	RefSeq	3361	chr19	+	50887579	50921275	TGGCCGAGAGGACCCGCTGTTCGTGCTGGAGCACAGCCTGCCCATTGACACGCAGTACTA	5424	exon sense-overlapping	NM_002691	POLD1	polymerase (DNA directed), delta 1, catalytic subunit	+	50887579	50921275	189.994	86.1325	6.65186	6.5008	18.1066	260.776	401.677	79.4177	97.3035	76.8797	96.3807	73.9661	5.04553	7.43321	8.16038	5.96834	6.67212	6.3384	6.52014	6.47254
ASHGV40052597	0.953666	0.982781	1.03401	up	noncoding	long noncoding	Reliable	T355056	G083669	RNA-seq: Iyer et al 2015	9735	chr9	+	3526024	3678336	CTGAAAATCTAAGGACCAAACACCAACTTTACAATAAAGAACCTGAACTCTGATAGAAGG		bidirectional	ENST00000302303	RFX3		-	3247036	3525983	23.1286	19.8259	4.28277	4.23452	34.6913	21.2015	5.78489	30.8368	27.5564	20.3942	22.2796	9.0735	6.04448	3.93503	2.50632	4.64522	4.83952	4.32732	4.43326	3.33798
ASHGV40052597	0.953666	0.982781	1.03401	up	noncoding	long noncoding	Reliable	T355056	G083669	RNA-seq: Iyer et al 2015	9735	chr9	+	3526024	3678336	CTGAAAATCTAAGGACCAAACACCAACTTTACAATAAAGAACCTGAACTCTGATAGAAGG		bidirectional	ENST00000449190	RFX3		-	3330316	3526004	23.1286	19.8259	4.28277	4.23452	34.6913	21.2015	5.78489	30.8368	27.5564	20.3942	22.2796	9.0735	6.04448	3.93503	2.50632	4.64522	4.83952	4.32732	4.43326	3.33798
ASHGV40052597	0.953666	0.982781	1.03401	up	noncoding	long noncoding	Reliable	T355056	G083669	RNA-seq: Iyer et al 2015	9735	chr9	+	3526024	3678336	CTGAAAATCTAAGGACCAAACACCAACTTTACAATAAAGAACCTGAACTCTGATAGAAGG		bidirectional	NM_001282116	RFX3		-	3218296	3526001	23.1286	19.8259	4.28277	4.23452	34.6913	21.2015	5.78489	30.8368	27.5564	20.3942	22.2796	9.0735	6.04448	3.93503	2.50632	4.64522	4.83952	4.32732	4.43326	3.33798
ASHGV40052597	0.953666	0.982781	1.03401	up	noncoding	long noncoding	Reliable	T355056	G083669	RNA-seq: Iyer et al 2015	9735	chr9	+	3526024	3678336	CTGAAAATCTAAGGACCAAACACCAACTTTACAATAAAGAACCTGAACTCTGATAGAAGG		bidirectional	NM_134428	RFX3	regulatory factor X3	-	3218296	3526001	23.1286	19.8259	4.28277	4.23452	34.6913	21.2015	5.78489	30.8368	27.5564	20.3942	22.2796	9.0735	6.04448	3.93503	2.50632	4.64522	4.83952	4.32732	4.43326	3.33798
ASHGV40052597	0.953666	0.982781	1.03401	up	noncoding	long noncoding	Reliable	T355056	G083669	RNA-seq: Iyer et al 2015	9735	chr9	+	3526024	3678336	CTGAAAATCTAAGGACCAAACACCAACTTTACAATAAAGAACCTGAACTCTGATAGAAGG		bidirectional	uc010mhe.1	RFX3		-	3275253	3525983	23.1286	19.8259	4.28277	4.23452	34.6913	21.2015	5.78489	30.8368	27.5564	20.3942	22.2796	9.0735	6.04448	3.93503	2.50632	4.64522	4.83952	4.32732	4.43326	3.33798
ASHGV40009025	0.158332	0.512366	1.35928	up	noncoding	long noncoding	Reliable	T066031	G015250	RNA-seq: Iyer et al 2015	2047	chr11	+	94868762	94870809	CAGAATGCATTAGTTAGGATACCTTTGCCTGCATGCAATAGAAACCCCTCTCAAACTAGC		intergenic							19.8667	14.3584	4.29581	3.85297	18.5373	18.8417	20.1844	21.9033	17.312	15.7909	11.5042	12.8265	5.08236	3.77067	4.13919	4.19103	4.13936	3.92967	3.47846	3.86437
ASHGV40048546	0.169443	0.524594	2.14368	up	noncoding	long noncoding	Gold	NR_024451	JHDM1D-AS1	RefSeq	2398	chr7	+	139877060	139879440	TTGTTGAAGGTGTGTGTTGTCGAGACAATACAGCAGTGAAGAGAAGGCATGCAAAGCTGT	100134229	bidirectional	ENST00000006967	KDM7A		-	139795455	139876741	231.687	74.8219	7.33431	6.23422	53.7953	327.972	113.391	431.591	113.87	74.0437	65.3793	45.9948	6.71268	7.75944	6.47348	8.39165	6.90448	6.28336	5.97504	5.77401
ASHGV40048546	0.169443	0.524594	2.14368	up	noncoding	long noncoding	Gold	NR_024451	JHDM1D-AS1	RefSeq	2398	chr7	+	139877060	139879440	TTGTTGAAGGTGTGTGTTGTCGAGACAATACAGCAGTGAAGAGAAGGCATGCAAAGCTGT	100134229	bidirectional	NM_030647	KDM7A	lysine (K)-specific demethylase 7A	-	139784545	139876741	231.687	74.8219	7.33431	6.23422	53.7953	327.972	113.391	431.591	113.87	74.0437	65.3793	45.9948	6.71268	7.75944	6.47348	8.39165	6.90448	6.28336	5.97504	5.77401
ASHGV40048804	0.0490133	0.311555	2.22484	up	noncoding	long noncoding	Reliable	TCONS_00014899	XLOC_006972	RNA-seq: Cabili et al 2011	358	chr8	-	1236402	1237027	ATACACACACACACACACACTGAACCAAAACTAGTTCCCCTCCTAACAGAACCACGCGCG		intergenic							494.969	162.847	8.56596	7.41226	182.173	481.439	316.276	999.986	106.903	172.821	193.771	177.894	8.43862	8.31247	7.86145	9.6513	6.80924	7.52491	7.53233	7.78255
ASHGV40037011	0.128732	0.471732	1.2138	up	noncoding	long noncoding	Reliable	T257581	G059365	RNA-seq: Iyer et al 2015	1835	chr3	+	194015588	194017423	GGCAGCTGAGAACAGATACAAATCCTCTCCTCCATCCAAACAGAAGACCATTTGTTCCTT		intergenic							15.672	12.5264	3.92231	3.64278	10.6853	18.5475	16.579	16.8763	15.3959	13.2196	9.62036	11.8697	4.22536	3.7499	3.87219	3.84179	3.95273	3.65306	3.21075	3.75458
ASHGV40000007	0.597735	0.820528	1.22132	up	noncoding	long noncoding	Gold	NR_023383	DTX2P1-UPK3BP1-PMS2P11	RefSeq	1782	chr7	+	76610138	76653076	ACGGCAATAAGGGCCCTGAGCACCCCAATCCCGGAAAGCCGTTCACTGCCAGAGGGTTTC	441263	exon sense-overlapping	ENST00000419923	UPK3B		+	76139744	76648340	90.3162	51.2998	6.02797	5.73954	17.0878	145.122	89.0178	110.037	65.107	44.0653	51.4894	44.5376	4.95134	6.58923	6.14295	6.42838	6.09029	5.50998	5.63621	5.72165
ASHGV40000007	0.597735	0.820528	1.22132	up	noncoding	long noncoding	Gold	NR_023383	DTX2P1-UPK3BP1-PMS2P11	RefSeq	1782	chr7	+	76610138	76653076	ACGGCAATAAGGGCCCTGAGCACCCCAATCCCGGAAAGCCGTTCACTGCCAGAGGGTTTC	441263	exon sense-overlapping	ENST00000443097	UPK3B		+	76139744	76648340	90.3162	51.2998	6.02797	5.73954	17.0878	145.122	89.0178	110.037	65.107	44.0653	51.4894	44.5376	4.95134	6.58923	6.14295	6.42838	6.09029	5.50998	5.63621	5.72165
ASHGV40003822	0.000147547	0.0734912	4.72523	up	noncoding	long noncoding	Gold	NR_037911	FAM24B	RefSeq	661	chr10	-	124608609	124639157	ATTTATGCAGAGCTGCAAAGGAACCTGAAGCTGTGGCTGTAAAAAATCACAACCCAGACA	196792	exon sense-overlapping	ENST00000368904	CUZD1		-	124591664	124610309	272.795	49.8672	7.84056	5.60017	154.842	353.613	408.919	173.805	67.9263	39.8997	66.2293	25.4132	8.22278	7.86145	8.1838	7.09419	6.14565	5.35988	5.99249	4.90266
ASHGV40003822	0.000147547	0.0734912	4.72523	up	noncoding	long noncoding	Gold	NR_037911	FAM24B	RefSeq	661	chr10	-	124608609	124639157	ATTTATGCAGAGCTGCAAAGGAACCTGAAGCTGTGGCTGTAAAAAATCACAACCCAGACA	196792	exon sense-overlapping	NM_001204364	FAM24B		-	124608609	124639157	272.795	49.8672	7.84056	5.60017	154.842	353.613	408.919	173.805	67.9263	39.8997	66.2293	25.4132	8.22278	7.86145	8.1838	7.09419	6.14565	5.35988	5.99249	4.90266
ASHGV40003822	0.000147547	0.0734912	4.72523	up	noncoding	long noncoding	Gold	NR_037911	FAM24B	RefSeq	661	chr10	-	124608609	124639157	ATTTATGCAGAGCTGCAAAGGAACCTGAAGCTGTGGCTGTAAAAAATCACAACCCAGACA	196792	exon sense-overlapping	NM_152644	FAM24B	family with sequence similarity 24 member B	-	124608609	124639157	272.795	49.8672	7.84056	5.60017	154.842	353.613	408.919	173.805	67.9263	39.8997	66.2293	25.4132	8.22278	7.86145	8.1838	7.09419	6.14565	5.35988	5.99249	4.90266
ASHGV40060352	0.522395	0.780606	1.22363	up	noncoding	long noncoding	Reliable	uc.330-	uc.330	UCR	207	chr11	-	66393895	66394102	GCTAAACGCCGGTCGGAACCATACCTAGTCGAGAGAAGAAGACAGTTGGTGAATGAGACA		intronic antisense	ENST00000503028	RBM4		+	66384101	66412103	14.5699	11.5917	3.81289	3.52172	15.561	19.7729	15.0432	7.90255	10.5491	14.0336	12.6798	9.10437	4.80707	3.83562	3.7419	2.86697	3.37883	3.74569	3.61909	3.34326
ASHGV40060352	0.522395	0.780606	1.22363	up	noncoding	long noncoding	Reliable	uc.330-	uc.330	UCR	207	chr11	-	66393895	66394102	GCTAAACGCCGGTCGGAACCATACCTAGTCGAGAGAAGAAGACAGTTGGTGAATGAGACA		intronic antisense	NM_001198845	RBM14-RBM4	RBM14-RBM4 readthrough	+	66384052	66413944	14.5699	11.5917	3.81289	3.52172	15.561	19.7729	15.0432	7.90255	10.5491	14.0336	12.6798	9.10437	4.80707	3.83562	3.7419	2.86697	3.37883	3.74569	3.61909	3.34326
ASHGV40060352	0.522395	0.780606	1.22363	up	noncoding	long noncoding	Reliable	uc.330-	uc.330	UCR	207	chr11	-	66393895	66394102	GCTAAACGCCGGTCGGAACCATACCTAGTCGAGAGAAGAAGACAGTTGGTGAATGAGACA		intronic antisense	NM_001198846	RBM14-RBM4		+	66384052	66413944	14.5699	11.5917	3.81289	3.52172	15.561	19.7729	15.0432	7.90255	10.5491	14.0336	12.6798	9.10437	4.80707	3.83562	3.7419	2.86697	3.37883	3.74569	3.61909	3.34326
ASHGV40060352	0.522395	0.780606	1.22363	up	noncoding	long noncoding	Reliable	uc.330-	uc.330	UCR	207	chr11	-	66393895	66394102	GCTAAACGCCGGTCGGAACCATACCTAGTCGAGAGAAGAAGACAGTTGGTGAATGAGACA		natural antisense	NM_001198836	RBM14		+	66384052	66397397	14.5699	11.5917	3.81289	3.52172	15.561	19.7729	15.0432	7.90255	10.5491	14.0336	12.6798	9.10437	4.80707	3.83562	3.7419	2.86697	3.37883	3.74569	3.61909	3.34326
ASHGV40060352	0.522395	0.780606	1.22363	up	noncoding	long noncoding	Reliable	uc.330-	uc.330	UCR	207	chr11	-	66393895	66394102	GCTAAACGCCGGTCGGAACCATACCTAGTCGAGAGAAGAAGACAGTTGGTGAATGAGACA		natural antisense	NM_001198837	RBM14		+	66384052	66397397	14.5699	11.5917	3.81289	3.52172	15.561	19.7729	15.0432	7.90255	10.5491	14.0336	12.6798	9.10437	4.80707	3.83562	3.7419	2.86697	3.37883	3.74569	3.61909	3.34326
ASHGV40060352	0.522395	0.780606	1.22363	up	noncoding	long noncoding	Reliable	uc.330-	uc.330	UCR	207	chr11	-	66393895	66394102	GCTAAACGCCGGTCGGAACCATACCTAGTCGAGAGAAGAAGACAGTTGGTGAATGAGACA		natural antisense	NM_006328	RBM14	RNA binding motif protein 14	+	66384052	66397397	14.5699	11.5917	3.81289	3.52172	15.561	19.7729	15.0432	7.90255	10.5491	14.0336	12.6798	9.10437	4.80707	3.83562	3.7419	2.86697	3.37883	3.74569	3.61909	3.34326
ASHGV40046920	0.202805	0.555356	1.91336	up	noncoding	long noncoding	Reliable	T330614	G077419	RNA-seq: Iyer et al 2015	1938	chr7	-	104590420	104654550	ACCCAAGCAGTGGCGAAGGGAATCGCAAGGCTCTTCCCTGACCATTTTCTACTGTCCCTG		bidirectional	ENST00000257745	KMT2E		+	104654636	104754531	28.088	14.5986	4.76592	3.82981	30.2346	26.4066	20.8315	34.8792	10.0258	22.1976	11.9129	14.2582	5.83296	4.23222	4.18647	4.81203	3.30657	4.46149	3.52965	4.02155
ASHGV40046920	0.202805	0.555356	1.91336	up	noncoding	long noncoding	Reliable	T330614	G077419	RNA-seq: Iyer et al 2015	1938	chr7	-	104590420	104654550	ACCCAAGCAGTGGCGAAGGGAATCGCAAGGCTCTTCCCTGACCATTTTCTACTGTCCCTG		bidirectional	ENST00000334877	KMT2E		+	104654636	104754808	28.088	14.5986	4.76592	3.82981	30.2346	26.4066	20.8315	34.8792	10.0258	22.1976	11.9129	14.2582	5.83296	4.23222	4.18647	4.81203	3.30657	4.46149	3.52965	4.02155
ASHGV40046920	0.202805	0.555356	1.91336	up	noncoding	long noncoding	Reliable	T330614	G077419	RNA-seq: Iyer et al 2015	1938	chr7	-	104590420	104654550	ACCCAAGCAGTGGCGAAGGGAATCGCAAGGCTCTTCCCTGACCATTTTCTACTGTCCCTG		bidirectional	ENST00000334914	KMT2E		+	104654636	104752927	28.088	14.5986	4.76592	3.82981	30.2346	26.4066	20.8315	34.8792	10.0258	22.1976	11.9129	14.2582	5.83296	4.23222	4.18647	4.81203	3.30657	4.46149	3.52965	4.02155
ASHGV40046920	0.202805	0.555356	1.91336	up	noncoding	long noncoding	Reliable	T330614	G077419	RNA-seq: Iyer et al 2015	1938	chr7	-	104590420	104654550	ACCCAAGCAGTGGCGAAGGGAATCGCAAGGCTCTTCCCTGACCATTTTCTACTGTCCCTG		bidirectional	ENST00000474203	KMT2E		+	104654907	104703824	28.088	14.5986	4.76592	3.82981	30.2346	26.4066	20.8315	34.8792	10.0258	22.1976	11.9129	14.2582	5.83296	4.23222	4.18647	4.81203	3.30657	4.46149	3.52965	4.02155
ASHGV40046920	0.202805	0.555356	1.91336	up	noncoding	long noncoding	Reliable	T330614	G077419	RNA-seq: Iyer et al 2015	1938	chr7	-	104590420	104654550	ACCCAAGCAGTGGCGAAGGGAATCGCAAGGCTCTTCCCTGACCATTTTCTACTGTCCCTG		bidirectional	ENST00000476671	KMT2E		+	104654664	104732053	28.088	14.5986	4.76592	3.82981	30.2346	26.4066	20.8315	34.8792	10.0258	22.1976	11.9129	14.2582	5.83296	4.23222	4.18647	4.81203	3.30657	4.46149	3.52965	4.02155
ASHGV40046920	0.202805	0.555356	1.91336	up	noncoding	long noncoding	Reliable	T330614	G077419	RNA-seq: Iyer et al 2015	1938	chr7	-	104590420	104654550	ACCCAAGCAGTGGCGAAGGGAATCGCAAGGCTCTTCCCTGACCATTTTCTACTGTCCCTG		bidirectional	ENST00000478990	KMT2E		+	104654652	104730579	28.088	14.5986	4.76592	3.82981	30.2346	26.4066	20.8315	34.8792	10.0258	22.1976	11.9129	14.2582	5.83296	4.23222	4.18647	4.81203	3.30657	4.46149	3.52965	4.02155
ASHGV40046920	0.202805	0.555356	1.91336	up	noncoding	long noncoding	Reliable	T330614	G077419	RNA-seq: Iyer et al 2015	1938	chr7	-	104590420	104654550	ACCCAAGCAGTGGCGAAGGGAATCGCAAGGCTCTTCCCTGACCATTTTCTACTGTCCCTG		bidirectional	ENST00000495267	KMT2E		+	104654654	104715224	28.088	14.5986	4.76592	3.82981	30.2346	26.4066	20.8315	34.8792	10.0258	22.1976	11.9129	14.2582	5.83296	4.23222	4.18647	4.81203	3.30657	4.46149	3.52965	4.02155
ASHGV40046920	0.202805	0.555356	1.91336	up	noncoding	long noncoding	Reliable	T330614	G077419	RNA-seq: Iyer et al 2015	1938	chr7	-	104590420	104654550	ACCCAAGCAGTGGCGAAGGGAATCGCAAGGCTCTTCCCTGACCATTTTCTACTGTCCCTG		bidirectional	NM_018682	KMT2E	lysine (K)-specific methyltransferase 2E	+	104654636	104754532	28.088	14.5986	4.76592	3.82981	30.2346	26.4066	20.8315	34.8792	10.0258	22.1976	11.9129	14.2582	5.83296	4.23222	4.18647	4.81203	3.30657	4.46149	3.52965	4.02155
ASHGV40046920	0.202805	0.555356	1.91336	up	noncoding	long noncoding	Reliable	T330614	G077419	RNA-seq: Iyer et al 2015	1938	chr7	-	104590420	104654550	ACCCAAGCAGTGGCGAAGGGAATCGCAAGGCTCTTCCCTGACCATTTTCTACTGTCCCTG		bidirectional	NM_182931	KMT2E		+	104654636	104754532	28.088	14.5986	4.76592	3.82981	30.2346	26.4066	20.8315	34.8792	10.0258	22.1976	11.9129	14.2582	5.83296	4.23222	4.18647	4.81203	3.30657	4.46149	3.52965	4.02155
ASHGV40046920	0.202805	0.555356	1.91336	up	noncoding	long noncoding	Reliable	T330614	G077419	RNA-seq: Iyer et al 2015	1938	chr7	-	104590420	104654550	ACCCAAGCAGTGGCGAAGGGAATCGCAAGGCTCTTCCCTGACCATTTTCTACTGTCCCTG		bidirectional	uc010lja.1	KMT2E		+	104654636	104730720	28.088	14.5986	4.76592	3.82981	30.2346	26.4066	20.8315	34.8792	10.0258	22.1976	11.9129	14.2582	5.83296	4.23222	4.18647	4.81203	3.30657	4.46149	3.52965	4.02155
ASHGV40046920	0.202805	0.555356	1.91336	up	noncoding	long noncoding	Reliable	T330614	G077419	RNA-seq: Iyer et al 2015	1938	chr7	-	104590420	104654550	ACCCAAGCAGTGGCGAAGGGAATCGCAAGGCTCTTCCCTGACCATTTTCTACTGTCCCTG		bidirectional	uc010ljb.1	KMT2E		+	104654636	104730720	28.088	14.5986	4.76592	3.82981	30.2346	26.4066	20.8315	34.8792	10.0258	22.1976	11.9129	14.2582	5.83296	4.23222	4.18647	4.81203	3.30657	4.46149	3.52965	4.02155
ASHGV40046920	0.202805	0.555356	1.91336	up	noncoding	long noncoding	Reliable	T330614	G077419	RNA-seq: Iyer et al 2015	1938	chr7	-	104590420	104654550	ACCCAAGCAGTGGCGAAGGGAATCGCAAGGCTCTTCCCTGACCATTTTCTACTGTCCCTG		bidirectional	uc010ljc.3	KMT2E		+	104654636	104754532	28.088	14.5986	4.76592	3.82981	30.2346	26.4066	20.8315	34.8792	10.0258	22.1976	11.9129	14.2582	5.83296	4.23222	4.18647	4.81203	3.30657	4.46149	3.52965	4.02155
ASHGV40057108	0.0636697	0.346703	2.70253	up	noncoding	long noncoding	Gold	NR_034021	SMA5	RefSeq	1759	chr5	-	69776869	69881549	GTTGTTCATAATCCAGCAGGCCAGAAGACTTCCAGGGAAACTCATTTCAAGATGAAAATG	11042	intergenic							751.193	233.671	9.36416	7.92985	760.234	634.742	740.091	869.706	195.014	307.276	280.395	151.997	10.2919	8.70969	9.0287	9.42637	7.70324	8.3823	8.07804	7.55582
ASHGV40046691	0.930371	0.975284	1.03887	up	noncoding	long noncoding	Reliable	T327047	G076619	RNA-seq: Iyer et al 2015	2495	chr7	-	76137338	76140887	TTCAAGACATAACTCACATACCTTCACAACCTTCACAGCTCAGTGGCTTAAATATATATA		natural antisense	ENST00000257632	UPK3B		+	76139841	76144773	19.6974	13.9613	3.73523	3.68021	5	33.8151	28.3769	11.5976	7.08483	9.46269	18.0301	21.2676	2.43958	4.55713	4.60309	3.34112	2.83731	3.13795	4.12298	4.62259
ASHGV40046691	0.930371	0.975284	1.03887	up	noncoding	long noncoding	Reliable	T327047	G076619	RNA-seq: Iyer et al 2015	2495	chr7	-	76137338	76140887	TTCAAGACATAACTCACATACCTTCACAACCTTCACAGCTCAGTGGCTTAAATATATATA		natural antisense	ENST00000334348	UPK3B		+	76139744	76144773	19.6974	13.9613	3.73523	3.68021	5	33.8151	28.3769	11.5976	7.08483	9.46269	18.0301	21.2676	2.43958	4.55713	4.60309	3.34112	2.83731	3.13795	4.12298	4.62259
ASHGV40046691	0.930371	0.975284	1.03887	up	noncoding	long noncoding	Reliable	T327047	G076619	RNA-seq: Iyer et al 2015	2495	chr7	-	76137338	76140887	TTCAAGACATAACTCACATACCTTCACAACCTTCACAGCTCAGTGGCTTAAATATATATA		natural antisense	ENST00000394849	UPK3B		+	76139931	76144773	19.6974	13.9613	3.73523	3.68021	5	33.8151	28.3769	11.5976	7.08483	9.46269	18.0301	21.2676	2.43958	4.55713	4.60309	3.34112	2.83731	3.13795	4.12298	4.62259
ASHGV40046691	0.930371	0.975284	1.03887	up	noncoding	long noncoding	Reliable	T327047	G076619	RNA-seq: Iyer et al 2015	2495	chr7	-	76137338	76140887	TTCAAGACATAACTCACATACCTTCACAACCTTCACAGCTCAGTGGCTTAAATATATATA		natural antisense	ENST00000419923	UPK3B		+	76139744	76648340	19.6974	13.9613	3.73523	3.68021	5	33.8151	28.3769	11.5976	7.08483	9.46269	18.0301	21.2676	2.43958	4.55713	4.60309	3.34112	2.83731	3.13795	4.12298	4.62259
ASHGV40046691	0.930371	0.975284	1.03887	up	noncoding	long noncoding	Reliable	T327047	G076619	RNA-seq: Iyer et al 2015	2495	chr7	-	76137338	76140887	TTCAAGACATAACTCACATACCTTCACAACCTTCACAGCTCAGTGGCTTAAATATATATA		natural antisense	ENST00000443097	UPK3B		+	76139744	76648340	19.6974	13.9613	3.73523	3.68021	5	33.8151	28.3769	11.5976	7.08483	9.46269	18.0301	21.2676	2.43958	4.55713	4.60309	3.34112	2.83731	3.13795	4.12298	4.62259
ASHGV40046691	0.930371	0.975284	1.03887	up	noncoding	long noncoding	Reliable	T327047	G076619	RNA-seq: Iyer et al 2015	2495	chr7	-	76137338	76140887	TTCAAGACATAACTCACATACCTTCACAACCTTCACAGCTCAGTGGCTTAAATATATATA		natural antisense	ENST00000448265	UPK3B		+	76139744	76157195	19.6974	13.9613	3.73523	3.68021	5	33.8151	28.3769	11.5976	7.08483	9.46269	18.0301	21.2676	2.43958	4.55713	4.60309	3.34112	2.83731	3.13795	4.12298	4.62259
ASHGV40046691	0.930371	0.975284	1.03887	up	noncoding	long noncoding	Reliable	T327047	G076619	RNA-seq: Iyer et al 2015	2495	chr7	-	76137338	76140887	TTCAAGACATAACTCACATACCTTCACAACCTTCACAGCTCAGTGGCTTAAATATATATA		natural antisense	NM_182683	UPK3B	uroplakin 3B	+	76139739	76157199	19.6974	13.9613	3.73523	3.68021	5	33.8151	28.3769	11.5976	7.08483	9.46269	18.0301	21.2676	2.43958	4.55713	4.60309	3.34112	2.83731	3.13795	4.12298	4.62259
ASHGV40046691	0.930371	0.975284	1.03887	up	noncoding	long noncoding	Reliable	T327047	G076619	RNA-seq: Iyer et al 2015	2495	chr7	-	76137338	76140887	TTCAAGACATAACTCACATACCTTCACAACCTTCACAGCTCAGTGGCTTAAATATATATA		natural antisense	NM_182684	UPK3B		+	76139739	76157199	19.6974	13.9613	3.73523	3.68021	5	33.8151	28.3769	11.5976	7.08483	9.46269	18.0301	21.2676	2.43958	4.55713	4.60309	3.34112	2.83731	3.13795	4.12298	4.62259
ASHGV40003838	0.395232	0.708541	1.11569	up	noncoding	long noncoding	Gold	NR_038218	LINC01010	RefSeq	1474	chr6	+	134759527	134825158	AATTCTGACAGTGATCTGGCTGGAGTGCAGTGGTGCACACGCCTCACACTGTGACACAGC	154092	intergenic							17.7532	15.387	4.11261	3.95468	13.5887	17.5907	21.0531	18.7801	15.6651	14.6819	18.1912	13.0098	4.59111	3.67494	4.20269	3.9817	3.9817	3.8163	4.13674	3.88398
ASHGV40004709	0.1068	0.434924	1.233	up	noncoding	pseudogene	Gold	NR_125728	GUSBP4	RefSeq	1836	chr6	-	58272111	58287724	GCTGTGGAAAGAAGTCACAAAACACTGGACCAGATTACAGAGGGGTATTGATTTGCCTTG	375513	intergenic							24.7112	16.6952	4.36978	4.06761	10.2758	38.8524	15.5371	34.1795	18.5949	20.1394	11.3741	16.6723	4.17128	4.73823	3.78452	4.7851	4.24581	4.30772	3.46138	4.25554
ASHGV40015826	0.0429389	0.294033	10.9232	up	noncoding	long noncoding	Reliable	uc001zwf.1	AK021664	UCSC_knowngene	2145	chr15	-	48426827	48428972	GGGCCAACATGATAGTGTTGAGACCTGTAATATGGTAAGTTATTATTTCCATTACATTGT		natural antisense	ENST00000449382	SLC24A5		+	48413220	48434592	113.321	6.55561	6.09113	2.64181	36.2809	19.3539	147.655	249.995	6.43759	9.78485	5	5	6.11377	3.80801	6.83183	7.61091	2.71067	3.19106	2.32676	2.33874
ASHGV40015826	0.0429389	0.294033	10.9232	up	noncoding	long noncoding	Reliable	uc001zwf.1	AK021664	UCSC_knowngene	2145	chr15	-	48426827	48428972	GGGCCAACATGATAGTGTTGAGACCTGTAATATGGTAAGTTATTATTTCCATTACATTGT		natural antisense	NM_205850	SLC24A5	solute carrier family 24 (sodium/potassium/calcium exchanger), member 5	+	48413168	48434589	113.321	6.55561	6.09113	2.64181	36.2809	19.3539	147.655	249.995	6.43759	9.78485	5	5	6.11377	3.80801	6.83183	7.61091	2.71067	3.19106	2.32676	2.33874
ASHGV40028529	0.560367	0.801821	1.20085	up	noncoding	long noncoding	Reliable	T185023	G042474	RNA-seq: Iyer et al 2015	38045	chr2	+	15054443	15103101	AAGTTGCTGTTGCAAAAGGGGATTATTCCTAATACTTGTGTGGCATCAGGGCTGGCAAAC		intergenic							18.4033	11.967	3.84288	3.57882	6.99692	36.4929	22.5938	7.52954	12.3954	11.6505	13.7331	10.0891	3.59711	4.66008	4.30125	2.8131	3.624	3.4562	3.73544	3.49965
ASHGV40009064	0.178153	0.529588	1.95819	up	noncoding	long noncoding	Gold	ENST00000430748	RP5-837I24.4	GENCODE	641	chr1	-	82051625	82091398	CCCTCTACCCTGGCTAATATATAGATTTGGATTATACCAAAATTGCCTAAAATTGGAAAC		intronic antisense	ENST00000370721	LPHN2		+	81771850	82457052	20.1721	10.1728	4.10117	3.13165	15.7208	18.02	8.06644	38.8811	19.4386	10.0991	6.1535	5	4.82146	3.71104	2.91027	4.9619	4.3148	3.23936	2.63369	2.33874
ASHGV40009064	0.178153	0.529588	1.95819	up	noncoding	long noncoding	Gold	ENST00000430748	RP5-837I24.4	GENCODE	641	chr1	-	82051625	82091398	CCCTCTACCCTGGCTAATATATAGATTTGGATTATACCAAAATTGCCTAAAATTGGAAAC		intronic antisense	ENST00000370723	LPHN2		+	81771850	82457052	20.1721	10.1728	4.10117	3.13165	15.7208	18.02	8.06644	38.8811	19.4386	10.0991	6.1535	5	4.82146	3.71104	2.91027	4.9619	4.3148	3.23936	2.63369	2.33874
ASHGV40009064	0.178153	0.529588	1.95819	up	noncoding	long noncoding	Gold	ENST00000430748	RP5-837I24.4	GENCODE	641	chr1	-	82051625	82091398	CCCTCTACCCTGGCTAATATATAGATTTGGATTATACCAAAATTGCCTAAAATTGGAAAC		intronic antisense	ENST00000370725	LPHN2		+	81771850	82457052	20.1721	10.1728	4.10117	3.13165	15.7208	18.02	8.06644	38.8811	19.4386	10.0991	6.1535	5	4.82146	3.71104	2.91027	4.9619	4.3148	3.23936	2.63369	2.33874
ASHGV40009064	0.178153	0.529588	1.95819	up	noncoding	long noncoding	Gold	ENST00000430748	RP5-837I24.4	GENCODE	641	chr1	-	82051625	82091398	CCCTCTACCCTGGCTAATATATAGATTTGGATTATACCAAAATTGCCTAAAATTGGAAAC		intronic antisense	ENST00000370727	LPHN2		+	81771850	82457052	20.1721	10.1728	4.10117	3.13165	15.7208	18.02	8.06644	38.8811	19.4386	10.0991	6.1535	5	4.82146	3.71104	2.91027	4.9619	4.3148	3.23936	2.63369	2.33874
ASHGV40009064	0.178153	0.529588	1.95819	up	noncoding	long noncoding	Gold	ENST00000430748	RP5-837I24.4	GENCODE	641	chr1	-	82051625	82091398	CCCTCTACCCTGGCTAATATATAGATTTGGATTATACCAAAATTGCCTAAAATTGGAAAC		intronic antisense	ENST00000370728	LPHN2		+	81771850	82458106	20.1721	10.1728	4.10117	3.13165	15.7208	18.02	8.06644	38.8811	19.4386	10.0991	6.1535	5	4.82146	3.71104	2.91027	4.9619	4.3148	3.23936	2.63369	2.33874
ASHGV40009064	0.178153	0.529588	1.95819	up	noncoding	long noncoding	Gold	ENST00000430748	RP5-837I24.4	GENCODE	641	chr1	-	82051625	82091398	CCCTCTACCCTGGCTAATATATAGATTTGGATTATACCAAAATTGCCTAAAATTGGAAAC		intronic antisense	ENST00000370730	LPHN2		+	81771850	82458106	20.1721	10.1728	4.10117	3.13165	15.7208	18.02	8.06644	38.8811	19.4386	10.0991	6.1535	5	4.82146	3.71104	2.91027	4.9619	4.3148	3.23936	2.63369	2.33874
ASHGV40045668	0.476345	0.754057	1.34673	up	noncoding	long noncoding	Gold	ENST00000440246	RP3-523C21.2	GENCODE	490	chr6	+	132411672	132420366	GGGGGCAGTTTGTAGACTTATTGTCAGTCCAGTGTAGAATTTGAGAATATAGCCAGGGCT		intergenic							13.7785	9.91296	3.65687	3.22741	25.5509	14.3651	7.76404	7.43391	12.3214	15.0077	6.15012	6.17262	5.57232	3.39393	2.86146	2.79978	3.61318	3.84733	2.63293	2.8162
ASHGV40016349	0.685559	0.864969	1.57126	up	noncoding	long noncoding	Reliable	ENST00000560578	RP11-154B12.3	GENCODE	458	chr15	-	90936721	90941113	AAATTCAGGATATCCTTTATCCAGGTGCTTGGATAAAAGTTTATTGAGTTCAGGCCGGGC		intronic antisense	ENST00000560418	IQGAP1		+	90931508	90983760	52.5421	14.114	4.43306	3.78113	177.067	15.1025	12.9986	5	11.9856	9.64733	18.6033	16.22	8.39558	3.46409	3.54594	2.32661	3.57345	3.1687	4.16743	4.21496
ASHGV40016349	0.685559	0.864969	1.57126	up	noncoding	long noncoding	Reliable	ENST00000560578	RP11-154B12.3	GENCODE	458	chr15	-	90936721	90941113	AAATTCAGGATATCCTTTATCCAGGTGCTTGGATAAAAGTTTATTGAGTTCAGGCCGGGC		intronic antisense	ENST00000560738	IQGAP1		+	90931492	91043603	52.5421	14.114	4.43306	3.78113	177.067	15.1025	12.9986	5	11.9856	9.64733	18.6033	16.22	8.39558	3.46409	3.54594	2.32661	3.57345	3.1687	4.16743	4.21496
ASHGV40016349	0.685559	0.864969	1.57126	up	noncoding	long noncoding	Reliable	ENST00000560578	RP11-154B12.3	GENCODE	458	chr15	-	90936721	90941113	AAATTCAGGATATCCTTTATCCAGGTGCTTGGATAAAAGTTTATTGAGTTCAGGCCGGGC		intronic antisense	NM_003870	IQGAP1	IQ motif containing GTPase activating protein 1	+	90931472	91045475	52.5421	14.114	4.43306	3.78113	177.067	15.1025	12.9986	5	11.9856	9.64733	18.6033	16.22	8.39558	3.46409	3.54594	2.32661	3.57345	3.1687	4.16743	4.21496
ASHGV40003957	0.311329	0.654986	1.97273	up	noncoding	long noncoding	Gold	NR_040248	ZEB2-AS1	RefSeq	430	chr2	+	145277180	145278465	GAATGAACAGTTTTGGCCAGAAATGGTGAGAAGAAAAAGCATGAAGAAGCCGCGAAGTGT	100303491	natural antisense	ENST00000444559	ZEB2		-	145187477	145277966	21.7813	10.307	4.2249	3.24471	35.3151	14.4378	7.53296	29.8394	12.4394	11.531	12.2574	5	6.0769	3.4012	2.82299	4.59853	3.6291	3.44285	3.56816	2.33874
ASHGV40003957	0.311329	0.654986	1.97273	up	noncoding	long noncoding	Gold	NR_040248	ZEB2-AS1	RefSeq	430	chr2	+	145277180	145278465	GAATGAACAGTTTTGGCCAGAAATGGTGAGAAGAAAAAGCATGAAGAAGCCGCGAAGTGT	100303491	natural antisense	NM_001171653	ZEB2		-	145141941	145277958	21.7813	10.307	4.2249	3.24471	35.3151	14.4378	7.53296	29.8394	12.4394	11.531	12.2574	5	6.0769	3.4012	2.82299	4.59853	3.6291	3.44285	3.56816	2.33874
ASHGV40003957	0.311329	0.654986	1.97273	up	noncoding	long noncoding	Gold	NR_040248	ZEB2-AS1	RefSeq	430	chr2	+	145277180	145278465	GAATGAACAGTTTTGGCCAGAAATGGTGAGAAGAAAAAGCATGAAGAAGCCGCGAAGTGT	100303491	natural antisense	NM_014795	ZEB2	zinc finger E-box binding homeobox 2	-	145141941	145277958	21.7813	10.307	4.2249	3.24471	35.3151	14.4378	7.53296	29.8394	12.4394	11.531	12.2574	5	6.0769	3.4012	2.82299	4.59853	3.6291	3.44285	3.56816	2.33874
ASHGV40035746	0.177345	0.529105	3.01035	up	noncoding	long noncoding	Reliable	ENST00000561507	RP11-1024P17.1	GENCODE	1916	chr3	+	30739152	30741068	CTGACACAATGTAGGAGCAATCCATGGTACTCAAAGAATATTATGGAATTTAACAACAAG		intergenic							55.9398	11.6581	5.122	3.53207	64.8127	24.6073	7.01166	127.328	11.4675	9.77989	10.683	14.7019	6.97692	4.13919	2.7355	6.6364	3.50753	3.18994	3.36608	4.06474
ASHGV40004269	0.783422	0.909344	1.0961	up	noncoding	long noncoding	Gold	NR_108089	LOC101928618	RefSeq	1746	chr7	+	36134919	36140262	AATGGAGAAAAGCGTGGAATGCTCTCCAGGTAATCCCATAGTGGCAGCAGTAACAACAAT	101928618	intergenic							16.4377	11.0637	3.5197	3.38731	5	14.723	11.9688	34.059	9.54528	15.0289	5.07456	14.6063	2.43958	3.42579	3.434	4.77941	3.2388	3.84941	2.40701	4.05403
ASHGV40057054	0.299604	0.645007	1.39892	up	noncoding	long noncoding	Reliable	TCONS_00008282	XLOC_003724	RNA-seq: Cabili et al 2011	808	chr4	+	147555778	147559915	CAGAAAGGACTCAAGCCTGAGGGGAGTAGAGAGGAAGAAGGGGCAACGCGAGAAACCGAA		intergenic							35.3498	23.6652	5.08552	4.6012	45.424	27.1827	40.1599	28.6326	30.3112	22.9206	21.3964	20.0328	6.46486	4.27115	5.06366	4.5424	4.97998	4.51378	4.37597	4.53509
ASHGV40016255	0.000578405	0.0882775	3.27341	up	noncoding	long noncoding	Reliable	ENST00000558391	RP11-752G15.9	GENCODE	1119	chr15	-	83395058	83396177	TTCCATGTGGATCAGCAGCTCCATCCTGGCCTCACTGTCCACCTTCCAGCCAATGTGGAT	283693	intergenic							18265.9	5555.81	14.1762	12.4654	18159.2	20070.1	16509.9	18324.3	8002.44	4925.3	3492.13	5803.37	14.7478	14.138	13.6858	14.1332	13.0892	12.3119	11.7542	12.7062
ASHGV40037885	0.933814	0.976275	1.03072	up	noncoding	long noncoding	Reliable	ENST00000610220	RP11-73K9.3	GENCODE	349	chr4	-	113194123	113194472	GGAATCTCAGATTTCTTTTGTGAACTCCTTTACTGTCAGACAATTAACCAGAAATACCAA		intergenic							211.963	176.21	7.56569	7.52204	233.32	269.444	122.776	222.311	181.341	184.289	223.202	116.008	8.76008	7.47284	6.58214	7.4477	7.59373	7.61793	7.73969	7.1368
ASHGV40026289	0.0540661	0.322247	13.0984	up	noncoding	long noncoding	Gold	NR_033997	RNF144A-AS1	RefSeq	2348	chr2	-	7052406	7058813	GCATGGAAGGTGACTACTCATGACTGCAACTTAGAGAACAAGGGTTATAATAAAAATAAA	386597	intronic antisense	NM_014746	RNF144A	ring finger protein 144A	+	7057522	7184309	480.563	9.51099	6.83795	3.12663	34.0694	11.4932	347.019	1529.67	5	6.59093	10.3518	16.1013	6.01441	3.07013	7.97354	10.2937	2.32784	2.65416	3.32101	4.20351
ASHGV40014432	0.84249	0.938729	1.04069	up	noncoding	long noncoding	Reliable	T108737	G025720	RNA-seq: Iyer et al 2015	529	chr14	-	89359336	89360988	TTTGAATTTGCTACTCCTCGACAATTAATTTGCTACTCCTGGTCCCATCAGCTGTGGCTG		intergenic							24.8253	20.8254	4.37513	4.31759	8.45066	32.4704	36.5904	21.7897	22.2443	20.6027	30.1154	10.3394	3.87676	4.50492	4.93441	4.18441	4.51933	4.34275	4.87007	3.5382
ASHGV40056917	0.313741	0.656891	1.34802	up	noncoding	long noncoding	Reliable	ENST00000462792	RP11-451B8.1	GENCODE	766	chr3	-	87780551	87842779	AGTCAAAGTTATTTTTCTAGGTAAGTACACTTGTTAAAACATAATCATGGCCGGGCATGG		intergenic							14.5762	10.2748	3.76063	3.32979	9.07797	13.0017	12.9051	23.32	10.1491	13.821	9.77848	7.35057	3.98689	3.25044	3.53553	4.26967	3.32371	3.72168	3.2365	3.03727
ASHGV40025713	0.562499	0.802402	1.25663	up	noncoding	long noncoding	Gold	NR_037791	RAB4B-EGLN2	RefSeq	2849	chr19	+	41284123	41314346	ATATCGTGCCCTGCATGCGGTACTACGGCATCTGCGTCAAGGACAGCTTCCTGGGGGCAG	100529264	exon sense-overlapping	ENST00000593397	EGLN2		+	41305614	41306694	172.226	96.9847	6.97626	6.6467	33.1818	226.342	238.851	190.53	135.622	80.389	94.6062	77.3221	5.97152	7.23114	7.4835	7.21887	7.15311	6.40043	6.49421	6.53905
ASHGV40025713	0.562499	0.802402	1.25663	up	noncoding	long noncoding	Gold	NR_037791	RAB4B-EGLN2	RefSeq	2849	chr19	+	41284123	41314346	ATATCGTGCCCTGCATGCGGTACTACGGCATCTGCGTCAAGGACAGCTTCCTGGGGGCAG	100529264	exon sense-overlapping	ENST00000593525	EGLN2		+	41305629	41306708	172.226	96.9847	6.97626	6.6467	33.1818	226.342	238.851	190.53	135.622	80.389	94.6062	77.3221	5.97152	7.23114	7.4835	7.21887	7.15311	6.40043	6.49421	6.53905
ASHGV40025713	0.562499	0.802402	1.25663	up	noncoding	long noncoding	Gold	NR_037791	RAB4B-EGLN2	RefSeq	2849	chr19	+	41284123	41314346	ATATCGTGCCCTGCATGCGGTACTACGGCATCTGCGTCAAGGACAGCTTCCTGGGGGCAG	100529264	exon sense-overlapping	ENST00000593726	EGLN2		+	41305449	41314338	172.226	96.9847	6.97626	6.6467	33.1818	226.342	238.851	190.53	135.622	80.389	94.6062	77.3221	5.97152	7.23114	7.4835	7.21887	7.15311	6.40043	6.49421	6.53905
ASHGV40025713	0.562499	0.802402	1.25663	up	noncoding	long noncoding	Gold	NR_037791	RAB4B-EGLN2	RefSeq	2849	chr19	+	41284123	41314346	ATATCGTGCCCTGCATGCGGTACTACGGCATCTGCGTCAAGGACAGCTTCCTGGGGGCAG	100529264	exon sense-overlapping	ENST00000593972	EGLN2		+	41305329	41306896	172.226	96.9847	6.97626	6.6467	33.1818	226.342	238.851	190.53	135.622	80.389	94.6062	77.3221	5.97152	7.23114	7.4835	7.21887	7.15311	6.40043	6.49421	6.53905
ASHGV40025713	0.562499	0.802402	1.25663	up	noncoding	long noncoding	Gold	NR_037791	RAB4B-EGLN2	RefSeq	2849	chr19	+	41284123	41314346	ATATCGTGCCCTGCATGCGGTACTACGGCATCTGCGTCAAGGACAGCTTCCTGGGGGCAG	100529264	exon sense-overlapping	ENST00000594140	EGLN2		+	41309044	41314283	172.226	96.9847	6.97626	6.6467	33.1818	226.342	238.851	190.53	135.622	80.389	94.6062	77.3221	5.97152	7.23114	7.4835	7.21887	7.15311	6.40043	6.49421	6.53905
ASHGV40025713	0.562499	0.802402	1.25663	up	noncoding	long noncoding	Gold	NR_037791	RAB4B-EGLN2	RefSeq	2849	chr19	+	41284123	41314346	ATATCGTGCCCTGCATGCGGTACTACGGCATCTGCGTCAAGGACAGCTTCCTGGGGGCAG	100529264	exon sense-overlapping	ENST00000594380	EGLN2		+	41305611	41306740	172.226	96.9847	6.97626	6.6467	33.1818	226.342	238.851	190.53	135.622	80.389	94.6062	77.3221	5.97152	7.23114	7.4835	7.21887	7.15311	6.40043	6.49421	6.53905
ASHGV40025713	0.562499	0.802402	1.25663	up	noncoding	long noncoding	Gold	NR_037791	RAB4B-EGLN2	RefSeq	2849	chr19	+	41284123	41314346	ATATCGTGCCCTGCATGCGGTACTACGGCATCTGCGTCAAGGACAGCTTCCTGGGGGCAG	100529264	exon sense-overlapping	ENST00000594800	RAB4B		+	41284120	41298477	172.226	96.9847	6.97626	6.6467	33.1818	226.342	238.851	190.53	135.622	80.389	94.6062	77.3221	5.97152	7.23114	7.4835	7.21887	7.15311	6.40043	6.49421	6.53905
ASHGV40025713	0.562499	0.802402	1.25663	up	noncoding	long noncoding	Gold	NR_037791	RAB4B-EGLN2	RefSeq	2849	chr19	+	41284123	41314346	ATATCGTGCCCTGCATGCGGTACTACGGCATCTGCGTCAAGGACAGCTTCCTGGGGGCAG	100529264	exon sense-overlapping	ENST00000595051	EGLN2		+	41313147	41314337	172.226	96.9847	6.97626	6.6467	33.1818	226.342	238.851	190.53	135.622	80.389	94.6062	77.3221	5.97152	7.23114	7.4835	7.21887	7.15311	6.40043	6.49421	6.53905
ASHGV40025713	0.562499	0.802402	1.25663	up	noncoding	long noncoding	Gold	NR_037791	RAB4B-EGLN2	RefSeq	2849	chr19	+	41284123	41314346	ATATCGTGCCCTGCATGCGGTACTACGGCATCTGCGTCAAGGACAGCTTCCTGGGGGCAG	100529264	exon sense-overlapping	ENST00000595621	EGLN2		+	41313046	41314013	172.226	96.9847	6.97626	6.6467	33.1818	226.342	238.851	190.53	135.622	80.389	94.6062	77.3221	5.97152	7.23114	7.4835	7.21887	7.15311	6.40043	6.49421	6.53905
ASHGV40025713	0.562499	0.802402	1.25663	up	noncoding	long noncoding	Gold	NR_037791	RAB4B-EGLN2	RefSeq	2849	chr19	+	41284123	41314346	ATATCGTGCCCTGCATGCGGTACTACGGCATCTGCGTCAAGGACAGCTTCCTGGGGGCAG	100529264	exon sense-overlapping	ENST00000595728	RAB4B		+	41286289	41302847	172.226	96.9847	6.97626	6.6467	33.1818	226.342	238.851	190.53	135.622	80.389	94.6062	77.3221	5.97152	7.23114	7.4835	7.21887	7.15311	6.40043	6.49421	6.53905
ASHGV40025713	0.562499	0.802402	1.25663	up	noncoding	long noncoding	Gold	NR_037791	RAB4B-EGLN2	RefSeq	2849	chr19	+	41284123	41314346	ATATCGTGCCCTGCATGCGGTACTACGGCATCTGCGTCAAGGACAGCTTCCTGGGGGCAG	100529264	exon sense-overlapping	ENST00000596517	EGLN2		+	41305739	41306679	172.226	96.9847	6.97626	6.6467	33.1818	226.342	238.851	190.53	135.622	80.389	94.6062	77.3221	5.97152	7.23114	7.4835	7.21887	7.15311	6.40043	6.49421	6.53905
ASHGV40025713	0.562499	0.802402	1.25663	up	noncoding	long noncoding	Gold	NR_037791	RAB4B-EGLN2	RefSeq	2849	chr19	+	41284123	41314346	ATATCGTGCCCTGCATGCGGTACTACGGCATCTGCGTCAAGGACAGCTTCCTGGGGGCAG	100529264	exon sense-overlapping	ENST00000597746	EGLN2		+	41307194	41313841	172.226	96.9847	6.97626	6.6467	33.1818	226.342	238.851	190.53	135.622	80.389	94.6062	77.3221	5.97152	7.23114	7.4835	7.21887	7.15311	6.40043	6.49421	6.53905
ASHGV40025713	0.562499	0.802402	1.25663	up	noncoding	long noncoding	Gold	NR_037791	RAB4B-EGLN2	RefSeq	2849	chr19	+	41284123	41314346	ATATCGTGCCCTGCATGCGGTACTACGGCATCTGCGTCAAGGACAGCTTCCTGGGGGCAG	100529264	exon sense-overlapping	ENST00000598654	EGLN2		+	41304900	41306780	172.226	96.9847	6.97626	6.6467	33.1818	226.342	238.851	190.53	135.622	80.389	94.6062	77.3221	5.97152	7.23114	7.4835	7.21887	7.15311	6.40043	6.49421	6.53905
ASHGV40025713	0.562499	0.802402	1.25663	up	noncoding	long noncoding	Gold	NR_037791	RAB4B-EGLN2	RefSeq	2849	chr19	+	41284123	41314346	ATATCGTGCCCTGCATGCGGTACTACGGCATCTGCGTCAAGGACAGCTTCCTGGGGGCAG	100529264	exon sense-overlapping	ENST00000601733	EGLN2		+	41305614	41306759	172.226	96.9847	6.97626	6.6467	33.1818	226.342	238.851	190.53	135.622	80.389	94.6062	77.3221	5.97152	7.23114	7.4835	7.21887	7.15311	6.40043	6.49421	6.53905
ASHGV40025713	0.562499	0.802402	1.25663	up	noncoding	long noncoding	Gold	NR_037791	RAB4B-EGLN2	RefSeq	2849	chr19	+	41284123	41314346	ATATCGTGCCCTGCATGCGGTACTACGGCATCTGCGTCAAGGACAGCTTCCTGGGGGCAG	100529264	exon sense-overlapping	ENST00000602173	RAB4B		+	41284282	41292883	172.226	96.9847	6.97626	6.6467	33.1818	226.342	238.851	190.53	135.622	80.389	94.6062	77.3221	5.97152	7.23114	7.4835	7.21887	7.15311	6.40043	6.49421	6.53905
ASHGV40025713	0.562499	0.802402	1.25663	up	noncoding	long noncoding	Gold	NR_037791	RAB4B-EGLN2	RefSeq	2849	chr19	+	41284123	41314346	ATATCGTGCCCTGCATGCGGTACTACGGCATCTGCGTCAAGGACAGCTTCCTGGGGGCAG	100529264	exon sense-overlapping	NM_016154	RAB4B	RAB4B, member RAS oncogene family	+	41284123	41302849	172.226	96.9847	6.97626	6.6467	33.1818	226.342	238.851	190.53	135.622	80.389	94.6062	77.3221	5.97152	7.23114	7.4835	7.21887	7.15311	6.40043	6.49421	6.53905
ASHGV40025713	0.562499	0.802402	1.25663	up	noncoding	long noncoding	Gold	NR_037791	RAB4B-EGLN2	RefSeq	2849	chr19	+	41284123	41314346	ATATCGTGCCCTGCATGCGGTACTACGGCATCTGCGTCAAGGACAGCTTCCTGGGGGCAG	100529264	exon sense-overlapping	NM_053046	EGLN2	egl-9 family hypoxia-inducible factor 2	+	41305333	41314346	172.226	96.9847	6.97626	6.6467	33.1818	226.342	238.851	190.53	135.622	80.389	94.6062	77.3221	5.97152	7.23114	7.4835	7.21887	7.15311	6.40043	6.49421	6.53905
ASHGV40025713	0.562499	0.802402	1.25663	up	noncoding	long noncoding	Gold	NR_037791	RAB4B-EGLN2	RefSeq	2849	chr19	+	41284123	41314346	ATATCGTGCCCTGCATGCGGTACTACGGCATCTGCGTCAAGGACAGCTTCCTGGGGGCAG	100529264	exon sense-overlapping	NM_080732	EGLN2		+	41305047	41314346	172.226	96.9847	6.97626	6.6467	33.1818	226.342	238.851	190.53	135.622	80.389	94.6062	77.3221	5.97152	7.23114	7.4835	7.21887	7.15311	6.40043	6.49421	6.53905
ASHGV40021741	0.924862	0.973306	1.05229	up	noncoding	long noncoding	Reliable	ENST00000591343	RP11-194N12.2	GENCODE	684	chr17	+	40647884	40648568	CTGTAAAAATGGAGTGGCGGCAAGAATGTAATACAGGGCATCTGACTGCTGAGGAAAAAA		intron sense-overlapping	ENST00000537728	ATP6V0A1		+	40610895	40673412	106.718	91.1579	6.56411	6.49058	132.85	157.004	67	70.0169	81.4943	68.8846	55.5125	158.74	8.01225	6.70298	5.76107	5.78015	6.41937	6.17915	5.74223	7.62158
ASHGV40021741	0.924862	0.973306	1.05229	up	noncoding	long noncoding	Reliable	ENST00000591343	RP11-194N12.2	GENCODE	684	chr17	+	40647884	40648568	CTGTAAAAATGGAGTGGCGGCAAGAATGTAATACAGGGCATCTGACTGCTGAGGAAAAAA		intron sense-overlapping	ENST00000544137	ATP6V0A1		+	40610921	40674596	106.718	91.1579	6.56411	6.49058	132.85	157.004	67	70.0169	81.4943	68.8846	55.5125	158.74	8.01225	6.70298	5.76107	5.78015	6.41937	6.17915	5.74223	7.62158
ASHGV40021741	0.924862	0.973306	1.05229	up	noncoding	long noncoding	Reliable	ENST00000591343	RP11-194N12.2	GENCODE	684	chr17	+	40647884	40648568	CTGTAAAAATGGAGTGGCGGCAAGAATGTAATACAGGGCATCTGACTGCTGAGGAAAAAA		intron sense-overlapping	ENST00000546249	ATP6V0A1		+	40610861	40673503	106.718	91.1579	6.56411	6.49058	132.85	157.004	67	70.0169	81.4943	68.8846	55.5125	158.74	8.01225	6.70298	5.76107	5.78015	6.41937	6.17915	5.74223	7.62158
ASHGV40021741	0.924862	0.973306	1.05229	up	noncoding	long noncoding	Reliable	ENST00000591343	RP11-194N12.2	GENCODE	684	chr17	+	40647884	40648568	CTGTAAAAATGGAGTGGCGGCAAGAATGTAATACAGGGCATCTGACTGCTGAGGAAAAAA		intron sense-overlapping	ENST00000585525	ATP6V0A1		+	40610905	40673309	106.718	91.1579	6.56411	6.49058	132.85	157.004	67	70.0169	81.4943	68.8846	55.5125	158.74	8.01225	6.70298	5.76107	5.78015	6.41937	6.17915	5.74223	7.62158
ASHGV40021741	0.924862	0.973306	1.05229	up	noncoding	long noncoding	Reliable	ENST00000591343	RP11-194N12.2	GENCODE	684	chr17	+	40647884	40648568	CTGTAAAAATGGAGTGGCGGCAAGAATGTAATACAGGGCATCTGACTGCTGAGGAAAAAA		intron sense-overlapping	NM_001130020	ATP6V0A1		+	40610861	40674597	106.718	91.1579	6.56411	6.49058	132.85	157.004	67	70.0169	81.4943	68.8846	55.5125	158.74	8.01225	6.70298	5.76107	5.78015	6.41937	6.17915	5.74223	7.62158
ASHGV40021741	0.924862	0.973306	1.05229	up	noncoding	long noncoding	Reliable	ENST00000591343	RP11-194N12.2	GENCODE	684	chr17	+	40647884	40648568	CTGTAAAAATGGAGTGGCGGCAAGAATGTAATACAGGGCATCTGACTGCTGAGGAAAAAA		intron sense-overlapping	NM_001130021	ATP6V0A1	ATPase, H+ transporting, lysosomal V0 subunit a1	+	40610861	40674597	106.718	91.1579	6.56411	6.49058	132.85	157.004	67	70.0169	81.4943	68.8846	55.5125	158.74	8.01225	6.70298	5.76107	5.78015	6.41937	6.17915	5.74223	7.62158
ASHGV40021741	0.924862	0.973306	1.05229	up	noncoding	long noncoding	Reliable	ENST00000591343	RP11-194N12.2	GENCODE	684	chr17	+	40647884	40648568	CTGTAAAAATGGAGTGGCGGCAAGAATGTAATACAGGGCATCTGACTGCTGAGGAAAAAA		intron sense-overlapping	NM_005177	ATP6V0A1		+	40610861	40674597	106.718	91.1579	6.56411	6.49058	132.85	157.004	67	70.0169	81.4943	68.8846	55.5125	158.74	8.01225	6.70298	5.76107	5.78015	6.41937	6.17915	5.74223	7.62158
ASHGV40022319	0.58401	0.812794	1.18261	up	noncoding	long noncoding	Reliable	T155944	G035999	RNA-seq: Iyer et al 2015	1531	chr17	+	77814746	77816406	ATTGACTTCCCTTCCGTGGTTATTTATTTTGTCTTTGTGGATGGTGGGCAGATGGGGAGA		intergenic							36.6796	23.8488	4.86505	4.62307	14.1993	29.6695	26.1369	76.7126	22.9049	27.4092	25.109	19.9722	4.66086	4.38619	4.49569	5.91745	4.56359	4.7918	4.60724	4.52964
ASHGV40003670	0.150807	0.504177	3.76476	up	noncoding	long noncoding	Gold	NR_028508	PART1	RefSeq	2108	chr5	+	59783758	59787092	AACGCCTGAGTGCTGCTGCCTTCGGTGACTATATGAGAATGGAAACTTCTAAGGAAGCCA	25859	natural antisense	ENST00000505507	PDE4D		-	59284343	59783890	383.665	47.913	7.50048	5.58792	13.4646	611.333	385.679	524.182	42.6789	50.5547	69.9688	28.4498	4.57537	8.65254	8.10745	8.66655	5.49523	5.72078	6.06807	5.06761
ASHGV40003670	0.150807	0.504177	3.76476	up	noncoding	long noncoding	Gold	NR_028508	PART1	RefSeq	2108	chr5	+	59783758	59787092	AACGCCTGAGTGCTGCTGCCTTCGGTGACTATATGAGAATGGAAACTTCTAAGGAAGCCA	25859	natural antisense	NM_001165899	PDE4D		-	58264865	59783925	383.665	47.913	7.50048	5.58792	13.4646	611.333	385.679	524.182	42.6789	50.5547	69.9688	28.4498	4.57537	8.65254	8.10745	8.66655	5.49523	5.72078	6.06807	5.06761
ASHGV40019583	0.0405835	0.287075	1.51999	up	noncoding	long noncoding	Reliable	T030047	G006711	RNA-seq: Iyer et al 2015	2359	chr1	-	212531655	212534014	TGTTCACTATAGTTATCTTCATTTCTGCTTTACAGTCTCATGTCTGAAATCCTGAGTAAC		natural antisense	NM_001199756	PPP2R5A		+	212475147	212535205	54.3458	30.3537	5.55212	4.94806	31.4402	90.1775	62.9932	32.7724	32.1655	30.7123	38.3814	20.1557	5.89197	5.91367	5.6743	4.72853	5.06955	4.96294	5.21517	4.54457
ASHGV40019583	0.0405835	0.287075	1.51999	up	noncoding	long noncoding	Reliable	T030047	G006711	RNA-seq: Iyer et al 2015	2359	chr1	-	212531655	212534014	TGTTCACTATAGTTATCTTCATTTCTGCTTTACAGTCTCATGTCTGAAATCCTGAGTAAC		natural antisense	NM_006243	PPP2R5A	protein phosphatase 2 regulatory subunit B', alpha	+	212458878	212535205	54.3458	30.3537	5.55212	4.94806	31.4402	90.1775	62.9932	32.7724	32.1655	30.7123	38.3814	20.1557	5.89197	5.91367	5.6743	4.72853	5.06955	4.96294	5.21517	4.54457
ASHGV40049528	0.0274134	0.244356	7.77679	up	noncoding	long noncoding	Reliable	ENST00000517670	RP11-363E6.3	GENCODE	571	chr8	-	82192121	82192910	ATTTTATCCCTGTTGGGATGGGGGACGTCTCGGGAAGTGTGGTTTCTAAACTAAAAGACT		natural antisense	NM_001444	FABP5	fatty acid binding protein 5 (psoriasis-associated)	+	82192717	82197012	56.1614	6.06842	5.55648	2.59731	86.0304	49.0496	17.6186	71.9472	5	5.68845	5	8.58522	7.38442	5.06161	3.95693	5.82297	2.32784	2.47713	2.32676	3.25749
ASHGV40014622	0.0365731	0.274967	2.4322	up	noncoding	long noncoding	Reliable	ENST00000602722	RP11-73M18.10	GENCODE	535	chr14	-	104160852	104161387	TTTACCTATGGACTAGTTTGTGGACGGCTAAGAAATACAGCCTCAGCATTGATTTGAAAA		intronic antisense	ENST00000334553	KLC1		+	104095573	104167881	173.458	62.2372	7.30686	6.02459	127.612	239.289	142.191	184.741	51.3606	57.0398	58.9654	81.5831	7.95446	7.3151	6.783	7.17486	5.7478	5.89628	5.83089	6.62341
ASHGV40014622	0.0365731	0.274967	2.4322	up	noncoding	long noncoding	Reliable	ENST00000602722	RP11-73M18.10	GENCODE	535	chr14	-	104160852	104161387	TTTACCTATGGACTAGTTTGTGGACGGCTAAGAAATACAGCCTCAGCATTGATTTGAAAA		intronic antisense	ENST00000554280	KLC1		+	104095577	104167881	173.458	62.2372	7.30686	6.02459	127.612	239.289	142.191	184.741	51.3606	57.0398	58.9654	81.5831	7.95446	7.3151	6.783	7.17486	5.7478	5.89628	5.83089	6.62341
ASHGV40014622	0.0365731	0.274967	2.4322	up	noncoding	long noncoding	Reliable	ENST00000602722	RP11-73M18.10	GENCODE	535	chr14	-	104160852	104161387	TTTACCTATGGACTAGTTTGTGGACGGCTAAGAAATACAGCCTCAGCATTGATTTGAAAA		intronic antisense	ENST00000555836	KLC1		+	104095573	104167851	173.458	62.2372	7.30686	6.02459	127.612	239.289	142.191	184.741	51.3606	57.0398	58.9654	81.5831	7.95446	7.3151	6.783	7.17486	5.7478	5.89628	5.83089	6.62341
ASHGV40014622	0.0365731	0.274967	2.4322	up	noncoding	long noncoding	Reliable	ENST00000602722	RP11-73M18.10	GENCODE	535	chr14	-	104160852	104161387	TTTACCTATGGACTAGTTTGTGGACGGCTAAGAAATACAGCCTCAGCATTGATTTGAAAA		intronic antisense	ENST00000557450	KLC1		+	104095577	104167851	173.458	62.2372	7.30686	6.02459	127.612	239.289	142.191	184.741	51.3606	57.0398	58.9654	81.5831	7.95446	7.3151	6.783	7.17486	5.7478	5.89628	5.83089	6.62341
ASHGV40014622	0.0365731	0.274967	2.4322	up	noncoding	long noncoding	Reliable	ENST00000602722	RP11-73M18.10	GENCODE	535	chr14	-	104160852	104161387	TTTACCTATGGACTAGTTTGTGGACGGCTAAGAAATACAGCCTCAGCATTGATTTGAAAA		intronic antisense	NM_001130107	KLC1		+	104095524	104167888	173.458	62.2372	7.30686	6.02459	127.612	239.289	142.191	184.741	51.3606	57.0398	58.9654	81.5831	7.95446	7.3151	6.783	7.17486	5.7478	5.89628	5.83089	6.62341
ASHGV40014622	0.0365731	0.274967	2.4322	up	noncoding	long noncoding	Reliable	ENST00000602722	RP11-73M18.10	GENCODE	535	chr14	-	104160852	104161387	TTTACCTATGGACTAGTTTGTGGACGGCTAAGAAATACAGCCTCAGCATTGATTTGAAAA		intronic antisense	NM_182923	KLC1	kinesin light chain 1	+	104095524	104167888	173.458	62.2372	7.30686	6.02459	127.612	239.289	142.191	184.741	51.3606	57.0398	58.9654	81.5831	7.95446	7.3151	6.783	7.17486	5.7478	5.89628	5.83089	6.62341
ASHGV40060424	0.443442	0.734771	1.4737	up	noncoding	long noncoding	Reliable	uc.363-	uc.363	UCR	265	chr14	-	29861318	29861583	CAGTGTGATGGGAATGCCACTTTAAATCTCAATTACCTCCTCCACTCCAATCAGCTTGGT		intergenic							36.0308	22.3216	5.07229	4.51285	56.406	34.0323	21.5535	32.1316	19.8696	21.5031	19.2438	28.6701	6.78233	4.56659	4.237	4.70324	4.34689	4.41039	4.21616	5.07797
ASHGV40030352	0.315542	0.65811	1.26737	up	noncoding	long noncoding	Gold	NR_026923	LOC643387	RefSeq	2660	chr2	+	239140326	239142985	TTGTAGTGGTTCTAATTTTGGTGCAACAATTGGTTGGGGATCAGCATCCAATGCAGGGTC	643387	bidirectional	ENST00000334973	AC016757.3	uncharacterized LOC151174	-	239133753	239140318	465.62	317.104	8.61339	8.27156	223.389	662.968	555.853	420.272	280.351	292.538	552.591	142.935	8.70115	8.78205	8.61836	8.35201	8.24186	8.3137	9.07331	7.45736
ASHGV40030352	0.315542	0.65811	1.26737	up	noncoding	long noncoding	Gold	NR_026923	LOC643387	RefSeq	2660	chr2	+	239140326	239142985	TTGTAGTGGTTCTAATTTTGGTGCAACAATTGGTTGGGGATCAGCATCCAATGCAGGGTC	643387	bidirectional	ENST00000409070	AC016757.3		-	239133756	239140072	465.62	317.104	8.61339	8.27156	223.389	662.968	555.853	420.272	280.351	292.538	552.591	142.935	8.70115	8.78205	8.61836	8.35201	8.24186	8.3137	9.07331	7.45736
ASHGV40030352	0.315542	0.65811	1.26737	up	noncoding	long noncoding	Gold	NR_026923	LOC643387	RefSeq	2660	chr2	+	239140326	239142985	TTGTAGTGGTTCTAATTTTGGTGCAACAATTGGTTGGGGATCAGCATCCAATGCAGGGTC	643387	bidirectional	ENST00000409376	AC016757.3		-	239133753	239140011	465.62	317.104	8.61339	8.27156	223.389	662.968	555.853	420.272	280.351	292.538	552.591	142.935	8.70115	8.78205	8.61836	8.35201	8.24186	8.3137	9.07331	7.45736
ASHGV40010531	0.232212	0.588443	1.97287	up	noncoding	long noncoding	Reliable	uc001tma.3	AK055712	UCSC_knowngene	1469	chr12	-	107347806	107349275	TGTAGCCACTCCTGGGAGATTTTGCATTTTTACGGTTATTAAAAGCCATAACTCAAAGCA		bidirectional	ENST00000547242	C12orf23		+	107349605	107365219	359.881	128.099	8.00707	7.02677	125.455	185.464	306.392	822.214	99.6524	153.467	175.519	83.7601	7.92613	6.9425	7.81738	9.34227	6.70593	7.35768	7.37713	6.66635
ASHGV40010531	0.232212	0.588443	1.97287	up	noncoding	long noncoding	Reliable	uc001tma.3	AK055712	UCSC_knowngene	1469	chr12	-	107347806	107349275	TGTAGCCACTCCTGGGAGATTTTGCATTTTTACGGTTATTAAAAGCCATAACTCAAAGCA		bidirectional	ENST00000548125	C12orf23		+	107349496	107367814	359.881	128.099	8.00707	7.02677	125.455	185.464	306.392	822.214	99.6524	153.467	175.519	83.7601	7.92613	6.9425	7.81738	9.34227	6.70593	7.35768	7.37713	6.66635
ASHGV40010531	0.232212	0.588443	1.97287	up	noncoding	long noncoding	Reliable	uc001tma.3	AK055712	UCSC_knowngene	1469	chr12	-	107347806	107349275	TGTAGCCACTCCTGGGAGATTTTGCATTTTTACGGTTATTAAAAGCCATAACTCAAAGCA		bidirectional	ENST00000550344	C12orf23		+	107349644	107365354	359.881	128.099	8.00707	7.02677	125.455	185.464	306.392	822.214	99.6524	153.467	175.519	83.7601	7.92613	6.9425	7.81738	9.34227	6.70593	7.35768	7.37713	6.66635
ASHGV40010531	0.232212	0.588443	1.97287	up	noncoding	long noncoding	Reliable	uc001tma.3	AK055712	UCSC_knowngene	1469	chr12	-	107347806	107349275	TGTAGCCACTCCTGGGAGATTTTGCATTTTTACGGTTATTAAAAGCCATAACTCAAAGCA		bidirectional	ENST00000551489	C12orf23		+	107349621	107365024	359.881	128.099	8.00707	7.02677	125.455	185.464	306.392	822.214	99.6524	153.467	175.519	83.7601	7.92613	6.9425	7.81738	9.34227	6.70593	7.35768	7.37713	6.66635
ASHGV40010531	0.232212	0.588443	1.97287	up	noncoding	long noncoding	Reliable	uc001tma.3	AK055712	UCSC_knowngene	1469	chr12	-	107347806	107349275	TGTAGCCACTCCTGGGAGATTTTGCATTTTTACGGTTATTAAAAGCCATAACTCAAAGCA		bidirectional	NM_152261	TMEM263	transmembrane protein 263	+	107349543	107367813	359.881	128.099	8.00707	7.02677	125.455	185.464	306.392	822.214	99.6524	153.467	175.519	83.7601	7.92613	6.9425	7.81738	9.34227	6.70593	7.35768	7.37713	6.66635
ASHGV40042477	0.49851	0.7672	2.25172	up	noncoding	long noncoding	Reliable	T290419	G067877	RNA-seq: Iyer et al 2015	3089	chr5	+	141190847	141197610	AAAGCATCTAACAAAGGAAACTGATCTAGTGTAGAAGGTAGAAGGGTGACCCACCGTAGG		intergenic							158.835	20.8498	5.59023	4.4192	567.18	16.2835	23.6715	28.2072	18.3839	25.3459	17.8469	21.8227	9.89748	3.56959	4.37059	4.52326	4.23176	4.67009	4.10979	4.66516
ASHGV40029039	0.855221	0.943219	1.13337	up	noncoding	long noncoding	Reliable	uc002sla.3	DQ588163	UCSC_knowngene	1121	chr2	+	74642573	74643694	GTGACAGATACTTAGTAGATGTTTGACCTAATAATTTTCATTAACAGCCCACTAACCACA		natural antisense	ENST00000517883	C2orf81		-	74641303	74643710	141.851	67.3404	6.2483	6.06768	420.958	34.4111	40.4935	71.5404	101.572	46.4478	75.9227	45.4187	9.52086	4.58292	5.07456	5.81485	6.73195	5.59252	6.19177	5.75446
ASHGV40029039	0.855221	0.943219	1.13337	up	noncoding	long noncoding	Reliable	uc002sla.3	DQ588163	UCSC_knowngene	1121	chr2	+	74642573	74643694	GTGACAGATACTTAGTAGATGTTTGACCTAATAATTTTCATTAACAGCCCACTAACCACA		natural antisense	ENST00000517896	C2orf81		-	74642723	74644844	141.851	67.3404	6.2483	6.06768	420.958	34.4111	40.4935	71.5404	101.572	46.4478	75.9227	45.4187	9.52086	4.58292	5.07456	5.81485	6.73195	5.59252	6.19177	5.75446
ASHGV40029039	0.855221	0.943219	1.13337	up	noncoding	long noncoding	Reliable	uc002sla.3	DQ588163	UCSC_knowngene	1121	chr2	+	74642573	74643694	GTGACAGATACTTAGTAGATGTTTGACCTAATAATTTTCATTAACAGCCCACTAACCACA		natural antisense	ENST00000518401	C2orf81		-	74643143	74645669	141.851	67.3404	6.2483	6.06768	420.958	34.4111	40.4935	71.5404	101.572	46.4478	75.9227	45.4187	9.52086	4.58292	5.07456	5.81485	6.73195	5.59252	6.19177	5.75446
ASHGV40029039	0.855221	0.943219	1.13337	up	noncoding	long noncoding	Reliable	uc002sla.3	DQ588163	UCSC_knowngene	1121	chr2	+	74642573	74643694	GTGACAGATACTTAGTAGATGTTTGACCTAATAATTTTCATTAACAGCCCACTAACCACA		natural antisense	ENST00000518863	C2orf81		-	74642534	74648718	141.851	67.3404	6.2483	6.06768	420.958	34.4111	40.4935	71.5404	101.572	46.4478	75.9227	45.4187	9.52086	4.58292	5.07456	5.81485	6.73195	5.59252	6.19177	5.75446
ASHGV40029039	0.855221	0.943219	1.13337	up	noncoding	long noncoding	Reliable	uc002sla.3	DQ588163	UCSC_knowngene	1121	chr2	+	74642573	74643694	GTGACAGATACTTAGTAGATGTTTGACCTAATAATTTTCATTAACAGCCCACTAACCACA		natural antisense	NM_001145054	C2orf81	chromosome 2 open reading frame 81	-	74641302	74644844	141.851	67.3404	6.2483	6.06768	420.958	34.4111	40.4935	71.5404	101.572	46.4478	75.9227	45.4187	9.52086	4.58292	5.07456	5.81485	6.73195	5.59252	6.19177	5.75446
ASHGV40010175	0.594713	0.818442	1.0731	up	noncoding	long noncoding	Reliable	T081389	G018803	RNA-seq: Iyer et al 2015	1353	chr12	-	65408974	65410887	ACAGCTGCCCCCTTTACCTAAATATTAAATAAAAATGCCATTCCTCTAGGCAAAAACATC		intergenic							28.8336	22.6762	4.64023	4.53845	12.8121	41.8528	37.9814	22.6879	26.1865	23.9298	23.1169	17.4718	4.49835	4.84588	4.98408	4.23262	4.76324	4.57904	4.489	4.32252
ASHGV40014692	0.321034	0.66193	1.0563	up	noncoding	long noncoding	Reliable	ENST00000456382	RP11-29H23.4	GENCODE	220	chr1	-	155579566	155580171	GAAAAGCGGAAGCTCCCCTAAAGCCTCCCATGCCCCTTCATCTCTTCAGAAGTCACGTGG		natural antisense	ENST00000368341	MSTO1		+	155580031	155584726	232.629	174.192	7.6231	7.54409	98.0998	345.046	233.492	253.876	175.534	176.963	189.989	154.283	7.57369	7.82614	7.45641	7.63618	7.53791	7.55899	7.50234	7.57711
ASHGV40014692	0.321034	0.66193	1.0563	up	noncoding	long noncoding	Reliable	ENST00000456382	RP11-29H23.4	GENCODE	220	chr1	-	155579566	155580171	GAAAAGCGGAAGCTCCCCTAAAGCCTCCCATGCCCCTTCATCTCTTCAGAAGTCACGTGG		natural antisense	ENST00000452804	MSTO1		+	155579978	155718153	232.629	174.192	7.6231	7.54409	98.0998	345.046	233.492	253.876	175.534	176.963	189.989	154.283	7.57369	7.82614	7.45641	7.63618	7.53791	7.55899	7.50234	7.57711
ASHGV40014692	0.321034	0.66193	1.0563	up	noncoding	long noncoding	Reliable	ENST00000456382	RP11-29H23.4	GENCODE	220	chr1	-	155579566	155580171	GAAAAGCGGAAGCTCCCCTAAAGCCTCCCATGCCCCTTCATCTCTTCAGAAGTCACGTGG		natural antisense	ENST00000538143	MSTO1		+	155579978	155717636	232.629	174.192	7.6231	7.54409	98.0998	345.046	233.492	253.876	175.534	176.963	189.989	154.283	7.57369	7.82614	7.45641	7.63618	7.53791	7.55899	7.50234	7.57711
ASHGV40014692	0.321034	0.66193	1.0563	up	noncoding	long noncoding	Reliable	ENST00000456382	RP11-29H23.4	GENCODE	220	chr1	-	155579566	155580171	GAAAAGCGGAAGCTCCCCTAAAGCCTCCCATGCCCCTTCATCTCTTCAGAAGTCACGTGG		natural antisense	NM_001256532	MSTO1		+	155579960	155584758	232.629	174.192	7.6231	7.54409	98.0998	345.046	233.492	253.876	175.534	176.963	189.989	154.283	7.57369	7.82614	7.45641	7.63618	7.53791	7.55899	7.50234	7.57711
ASHGV40014692	0.321034	0.66193	1.0563	up	noncoding	long noncoding	Reliable	ENST00000456382	RP11-29H23.4	GENCODE	220	chr1	-	155579566	155580171	GAAAAGCGGAAGCTCCCCTAAAGCCTCCCATGCCCCTTCATCTCTTCAGAAGTCACGTGG		natural antisense	NM_001256533	MSTO1		+	155579960	155584758	232.629	174.192	7.6231	7.54409	98.0998	345.046	233.492	253.876	175.534	176.963	189.989	154.283	7.57369	7.82614	7.45641	7.63618	7.53791	7.55899	7.50234	7.57711
ASHGV40014692	0.321034	0.66193	1.0563	up	noncoding	long noncoding	Reliable	ENST00000456382	RP11-29H23.4	GENCODE	220	chr1	-	155579566	155580171	GAAAAGCGGAAGCTCCCCTAAAGCCTCCCATGCCCCTTCATCTCTTCAGAAGTCACGTGG		natural antisense	NM_018116	MSTO1	misato 1, mitochondrial distribution and morphology regulator	+	155579960	155584758	232.629	174.192	7.6231	7.54409	98.0998	345.046	233.492	253.876	175.534	176.963	189.989	154.283	7.57369	7.82614	7.45641	7.63618	7.53791	7.55899	7.50234	7.57711
ASHGV40004789	0.960982	0.985753	1.02956	up	noncoding	long noncoding	Gold	NR_126041	LOC101930071	RefSeq	292	chr19	+	42901279	42912604	GTCTGGCCGGTGCTCCCCGAAGGACACCAGCCCAATGGAGATGGTCTGCAGGAATGGCCG	101930071	intronic antisense	ENST00000597620	LIPE		-	42905967	42911378	62.9751	45.6217	5.63247	5.59044	139.547	51.3371	30.9155	30.1007	50.0475	43.9233	42.6372	45.8789	8.08188	5.12246	4.71331	4.61221	5.71538	5.50605	5.37023	5.77011
ASHGV40004789	0.960982	0.985753	1.02956	up	noncoding	long noncoding	Gold	NR_126041	LOC101930071	RefSeq	292	chr19	+	42901279	42912604	GTCTGGCCGGTGCTCCCCGAAGGACACCAGCCCAATGGAGATGGTCTGCAGGAATGGCCG	101930071	intronic antisense	ENST00000599918	LIPE		-	42906188	42910471	62.9751	45.6217	5.63247	5.59044	139.547	51.3371	30.9155	30.1007	50.0475	43.9233	42.6372	45.8789	8.08188	5.12246	4.71331	4.61221	5.71538	5.50605	5.37023	5.77011
ASHGV40004789	0.960982	0.985753	1.02956	up	noncoding	long noncoding	Gold	NR_126041	LOC101930071	RefSeq	292	chr19	+	42901279	42912604	GTCTGGCCGGTGCTCCCCGAAGGACACCAGCCCAATGGAGATGGTCTGCAGGAATGGCCG	101930071	natural antisense	ENST00000597001	LIPE		-	42912462	42927355	62.9751	45.6217	5.63247	5.59044	139.547	51.3371	30.9155	30.1007	50.0475	43.9233	42.6372	45.8789	8.08188	5.12246	4.71331	4.61221	5.71538	5.50605	5.37023	5.77011
ASHGV40004789	0.960982	0.985753	1.02956	up	noncoding	long noncoding	Gold	NR_126041	LOC101930071	RefSeq	292	chr19	+	42901279	42912604	GTCTGGCCGGTGCTCCCCGAAGGACACCAGCCCAATGGAGATGGTCTGCAGGAATGGCCG	101930071	natural antisense	ENST00000599211	LIPE		-	42912246	42916600	62.9751	45.6217	5.63247	5.59044	139.547	51.3371	30.9155	30.1007	50.0475	43.9233	42.6372	45.8789	8.08188	5.12246	4.71331	4.61221	5.71538	5.50605	5.37023	5.77011
ASHGV40004789	0.960982	0.985753	1.02956	up	noncoding	long noncoding	Gold	NR_126041	LOC101930071	RefSeq	292	chr19	+	42901279	42912604	GTCTGGCCGGTGCTCCCCGAAGGACACCAGCCCAATGGAGATGGTCTGCAGGAATGGCCG	101930071	natural antisense	ENST00000599783	LIPE		-	42912238	42928275	62.9751	45.6217	5.63247	5.59044	139.547	51.3371	30.9155	30.1007	50.0475	43.9233	42.6372	45.8789	8.08188	5.12246	4.71331	4.61221	5.71538	5.50605	5.37023	5.77011
ASHGV40004789	0.960982	0.985753	1.02956	up	noncoding	long noncoding	Gold	NR_126041	LOC101930071	RefSeq	292	chr19	+	42901279	42912604	GTCTGGCCGGTGCTCCCCGAAGGACACCAGCCCAATGGAGATGGTCTGCAGGAATGGCCG	101930071	natural antisense	NM_005357	LIPE	lipase, hormone-sensitive	-	42905658	42931578	62.9751	45.6217	5.63247	5.59044	139.547	51.3371	30.9155	30.1007	50.0475	43.9233	42.6372	45.8789	8.08188	5.12246	4.71331	4.61221	5.71538	5.50605	5.37023	5.77011
ASHGV40022338	0.171692	0.525742	1.30131	up	noncoding	long noncoding	Reliable	ENST00000571085	RP11-455O6.2	GENCODE	805	chr17	+	79171192	79174088	TCCTAGGCTTTGATTCCACCTGTCCCAGAAACTCAAACCCCTGGGATTCTGGGCCAGACC		natural antisense	ENST00000269392	AZI1	centrosomal protein 131kDa	-	79163395	79196799	17.6125	13.5958	4.11851	3.73854	15.0705	19.1531	19.1509	17.0756	17.4257	8.9084	13.2299	14.8191	4.75655	3.79364	4.06671	3.85714	4.14884	3.05136	3.678	4.07598
ASHGV40022338	0.171692	0.525742	1.30131	up	noncoding	long noncoding	Reliable	ENST00000571085	RP11-455O6.2	GENCODE	805	chr17	+	79171192	79174088	TCCTAGGCTTTGATTCCACCTGTCCCAGAAACTCAAACCCCTGGGATTCTGGGCCAGACC		natural antisense	ENST00000575907	AZI1		-	79163447	79196730	17.6125	13.5958	4.11851	3.73854	15.0705	19.1531	19.1509	17.0756	17.4257	8.9084	13.2299	14.8191	4.75655	3.79364	4.06671	3.85714	4.14884	3.05136	3.678	4.07598
ASHGV40022338	0.171692	0.525742	1.30131	up	noncoding	long noncoding	Reliable	ENST00000571085	RP11-455O6.2	GENCODE	805	chr17	+	79171192	79174088	TCCTAGGCTTTGATTCCACCTGTCCCAGAAACTCAAACCCCTGGGATTCTGGGCCAGACC		natural antisense	NM_001009811	CEP131		-	79163392	79196751	17.6125	13.5958	4.11851	3.73854	15.0705	19.1531	19.1509	17.0756	17.4257	8.9084	13.2299	14.8191	4.75655	3.79364	4.06671	3.85714	4.14884	3.05136	3.678	4.07598
ASHGV40022338	0.171692	0.525742	1.30131	up	noncoding	long noncoding	Reliable	ENST00000571085	RP11-455O6.2	GENCODE	805	chr17	+	79171192	79174088	TCCTAGGCTTTGATTCCACCTGTCCCAGAAACTCAAACCCCTGGGATTCTGGGCCAGACC		natural antisense	NM_014984	CEP131	centrosomal protein 131kDa	-	79163392	79196751	17.6125	13.5958	4.11851	3.73854	15.0705	19.1531	19.1509	17.0756	17.4257	8.9084	13.2299	14.8191	4.75655	3.79364	4.06671	3.85714	4.14884	3.05136	3.678	4.07598
ASHGV40054285	0.96391	0.987195	1.03037	up	noncoding	long noncoding	Gold	NR_039980	LOC286437	RefSeq	2328	chrX	-	103366999	103369317	TTTACAGAAGCCTTTACCCATCCTGAGACTCAGTTCTGCTGTTGGTCTTCAGAGAAGTGT	286437	intron sense-overlapping	NM_001012755	SLC25A53	solute carrier family 25 member 53	-	103343897	103401708	805.924	598.759	9.32758	9.28441	1425.57	553.445	489.179	755.5	358.94	894.231	646.757	495.11	11.1522	8.50931	8.43126	9.21752	8.59899	9.92406	9.2926	9.32201
ASHGV40021777	0.214773	0.56888	1.70575	up	noncoding	long noncoding	Reliable	TCONS_00025395	XLOC_012210	RNA-seq: Cabili et al 2011	1693	chr17	+	41455316	41458968	AGCAACTTATCATGGAGGACCTGGTATTAGAGGACACGTTGACAACATAGAATAATACAG		intergenic							11.9721	7.19917	3.50113	2.73073	12.4089	16.9373	13.5421	5	5	7.15015	11.6465	5	4.45229	3.62388	3.60174	2.32661	2.32784	2.76112	3.49521	2.33874
ASHGV40016134	0.82527	0.930724	1.52589	up	noncoding	long noncoding	Reliable	ENST00000563287	RP11-10O17.1	GENCODE	3385	chr15	-	74770410	74782627	CCATCTGTGTCCATAGCAGAGAGAGAGATGAAATCTTGGGAAAATGGGAAAGAAGCCCTA	101929333	intergenic							552.797	36.3001	5.40285	4.7932	2170.16	23.8601	12.168	5	11.7666	65.2498	56.0781	12.1058	11.7363	4.09305	3.4554	2.32661	3.54761	6.0882	5.75566	3.78131
ASHGV40012204	0.0391381	0.28214	1.55391	up	noncoding	long noncoding	Reliable	TCONS_00020641	XLOC_009943	RNA-seq: Cabili et al 2011	456	chr12	+	127615943	127630565	TAAAATAATAAAATTATCAACTGCAACACCTCAGGGACGGCCCAGATGCTCCTATGGCCA		intergenic							18.6818	11.3813	4.14709	3.51119	12.8366	19.3002	16.505	26.0854	11.6678	11.9862	11.8702	10.001	4.50032	3.80263	3.86757	4.41785	3.53426	3.50001	3.52447	3.486
ASHGV40050850	0.92709	0.973709	1.03291	up	noncoding	long noncoding	Reliable	T346489	G081578	RNA-seq: Iyer et al 2015	900	chr8	+	79717661	79846608	TGAAGAATGATTAAGAGGGTCACGCCCTCTACCACTCCAACCTCTCTAATCAGTCTCTTT		natural antisense	ENST00000379113	IL7		-	79659262	79717758	137.032	89.4213	6.59898	6.55225	37.1696	120.157	80.9593	309.842	102.194	79.9814	100.247	75.2628	6.15302	6.31961	6.01513	7.90814	6.74123	6.39329	6.57771	6.49679
ASHGV40050850	0.92709	0.973709	1.03291	up	noncoding	long noncoding	Reliable	T346489	G081578	RNA-seq: Iyer et al 2015	900	chr8	+	79717661	79846608	TGAAGAATGATTAAGAGGGTCACGCCCTCTACCACTCCAACCTCTCTAATCAGTCTCTTT		natural antisense	NM_000880	IL7	interleukin 7	-	79645006	79717758	137.032	89.4213	6.59898	6.55225	37.1696	120.157	80.9593	309.842	102.194	79.9814	100.247	75.2628	6.15302	6.31961	6.01513	7.90814	6.74123	6.39329	6.57771	6.49679
ASHGV40050850	0.92709	0.973709	1.03291	up	noncoding	long noncoding	Reliable	T346489	G081578	RNA-seq: Iyer et al 2015	900	chr8	+	79717661	79846608	TGAAGAATGATTAAGAGGGTCACGCCCTCTACCACTCCAACCTCTCTAATCAGTCTCTTT		natural antisense	NM_001199886	IL7		-	79645006	79717758	137.032	89.4213	6.59898	6.55225	37.1696	120.157	80.9593	309.842	102.194	79.9814	100.247	75.2628	6.15302	6.31961	6.01513	7.90814	6.74123	6.39329	6.57771	6.49679
ASHGV40050850	0.92709	0.973709	1.03291	up	noncoding	long noncoding	Reliable	T346489	G081578	RNA-seq: Iyer et al 2015	900	chr8	+	79717661	79846608	TGAAGAATGATTAAGAGGGTCACGCCCTCTACCACTCCAACCTCTCTAATCAGTCTCTTT		natural antisense	NM_001199887	IL7		-	79645006	79717758	137.032	89.4213	6.59898	6.55225	37.1696	120.157	80.9593	309.842	102.194	79.9814	100.247	75.2628	6.15302	6.31961	6.01513	7.90814	6.74123	6.39329	6.57771	6.49679
ASHGV40050850	0.92709	0.973709	1.03291	up	noncoding	long noncoding	Reliable	T346489	G081578	RNA-seq: Iyer et al 2015	900	chr8	+	79717661	79846608	TGAAGAATGATTAAGAGGGTCACGCCCTCTACCACTCCAACCTCTCTAATCAGTCTCTTT		natural antisense	NM_001199888	IL7		-	79645006	79717758	137.032	89.4213	6.59898	6.55225	37.1696	120.157	80.9593	309.842	102.194	79.9814	100.247	75.2628	6.15302	6.31961	6.01513	7.90814	6.74123	6.39329	6.57771	6.49679
ASHGV40014516	0.899468	0.960234	1.05169	up	noncoding	long noncoding	Reliable	T109783	G025988	RNA-seq: Iyer et al 2015	1909	chr14	-	96966783	96968692	TTTAGTCTCTTTTCCTCTTGTCATCAAGGTGGCTTTGGCTGGAGACCCAGTAGCATAGTT		bidirectional	ENST00000392990	PAPOLA		+	96968894	97031765	15.8917	16.1246	3.98404	3.91134	17.0807	17.4366	16.0121	13.0374	10.5303	18.2669	25.7914	9.90969	4.95009	3.66182	3.82763	3.49665	3.37602	4.15402	4.64255	3.47276
ASHGV40014516	0.899468	0.960234	1.05169	up	noncoding	long noncoding	Reliable	T109783	G025988	RNA-seq: Iyer et al 2015	1909	chr14	-	96966783	96968692	TTTAGTCTCTTTTCCTCTTGTCATCAAGGTGGCTTTGGCTGGAGACCCAGTAGCATAGTT		bidirectional	ENST00000556619	PAPOLA		+	96968878	96994339	15.8917	16.1246	3.98404	3.91134	17.0807	17.4366	16.0121	13.0374	10.5303	18.2669	25.7914	9.90969	4.95009	3.66182	3.82763	3.49665	3.37602	4.15402	4.64255	3.47276
ASHGV40014516	0.899468	0.960234	1.05169	up	noncoding	long noncoding	Reliable	T109783	G025988	RNA-seq: Iyer et al 2015	1909	chr14	-	96966783	96968692	TTTAGTCTCTTTTCCTCTTGTCATCAAGGTGGCTTTGGCTGGAGACCCAGTAGCATAGTT		bidirectional	NM_001252006	PAPOLA		+	96968712	97001935	15.8917	16.1246	3.98404	3.91134	17.0807	17.4366	16.0121	13.0374	10.5303	18.2669	25.7914	9.90969	4.95009	3.66182	3.82763	3.49665	3.37602	4.15402	4.64255	3.47276
ASHGV40014516	0.899468	0.960234	1.05169	up	noncoding	long noncoding	Reliable	T109783	G025988	RNA-seq: Iyer et al 2015	1909	chr14	-	96966783	96968692	TTTAGTCTCTTTTCCTCTTGTCATCAAGGTGGCTTTGGCTGGAGACCCAGTAGCATAGTT		bidirectional	NM_001252007	PAPOLA		+	96968712	97001935	15.8917	16.1246	3.98404	3.91134	17.0807	17.4366	16.0121	13.0374	10.5303	18.2669	25.7914	9.90969	4.95009	3.66182	3.82763	3.49665	3.37602	4.15402	4.64255	3.47276
ASHGV40014516	0.899468	0.960234	1.05169	up	noncoding	long noncoding	Reliable	T109783	G025988	RNA-seq: Iyer et al 2015	1909	chr14	-	96966783	96968692	TTTAGTCTCTTTTCCTCTTGTCATCAAGGTGGCTTTGGCTGGAGACCCAGTAGCATAGTT		bidirectional	NM_001293627	PAPOLA		+	96968712	97033453	15.8917	16.1246	3.98404	3.91134	17.0807	17.4366	16.0121	13.0374	10.5303	18.2669	25.7914	9.90969	4.95009	3.66182	3.82763	3.49665	3.37602	4.15402	4.64255	3.47276
ASHGV40014516	0.899468	0.960234	1.05169	up	noncoding	long noncoding	Reliable	T109783	G025988	RNA-seq: Iyer et al 2015	1909	chr14	-	96966783	96968692	TTTAGTCTCTTTTCCTCTTGTCATCAAGGTGGCTTTGGCTGGAGACCCAGTAGCATAGTT		bidirectional	NM_001293628	PAPOLA		+	96969201	97033453	15.8917	16.1246	3.98404	3.91134	17.0807	17.4366	16.0121	13.0374	10.5303	18.2669	25.7914	9.90969	4.95009	3.66182	3.82763	3.49665	3.37602	4.15402	4.64255	3.47276
ASHGV40014516	0.899468	0.960234	1.05169	up	noncoding	long noncoding	Reliable	T109783	G025988	RNA-seq: Iyer et al 2015	1909	chr14	-	96966783	96968692	TTTAGTCTCTTTTCCTCTTGTCATCAAGGTGGCTTTGGCTGGAGACCCAGTAGCATAGTT		bidirectional	NM_001293632	PAPOLA		+	96968712	97033453	15.8917	16.1246	3.98404	3.91134	17.0807	17.4366	16.0121	13.0374	10.5303	18.2669	25.7914	9.90969	4.95009	3.66182	3.82763	3.49665	3.37602	4.15402	4.64255	3.47276
ASHGV40014516	0.899468	0.960234	1.05169	up	noncoding	long noncoding	Reliable	T109783	G025988	RNA-seq: Iyer et al 2015	1909	chr14	-	96966783	96968692	TTTAGTCTCTTTTCCTCTTGTCATCAAGGTGGCTTTGGCTGGAGACCCAGTAGCATAGTT		bidirectional	NM_032632	PAPOLA	poly(A) polymerase alpha	+	96968712	97033453	15.8917	16.1246	3.98404	3.91134	17.0807	17.4366	16.0121	13.0374	10.5303	18.2669	25.7914	9.90969	4.95009	3.66182	3.82763	3.49665	3.37602	4.15402	4.64255	3.47276
ASHGV40004855	0.201107	0.553018	1.90962	up	noncoding	long noncoding	Gold	NR_131228	LINC01040	RefSeq	674	chr13	-	90129860	90152763	AAGGAAACCTCAGAGAGGTCTTAATTTTCATCCAGACCACCTTCAGCCCACTTCTACTGA	105370308	intergenic							45.4974	14.3748	4.80028	3.867	12.4215	28.5636	15.6388	125.366	14.8195	14.9422	13.6955	14.042	4.45353	4.33789	3.79507	6.61464	3.89636	3.84156	3.73191	3.99816
ASHGV40003678	0.982788	0.993874	1.0094	up	noncoding	long noncoding	Gold	NR_029410	LOC389765	RefSeq	1764	chr9	+	88420916	88457794	TTTATATCCCATCAAGACAAGATTCCAGGAGGGGGAATCACTTGCAAGGTCCACACAAGT	389765	intergenic							210.2	186.087	7.58541	7.57191	259.851	208.396	164.128	208.427	152.164	185.866	281.196	125.124	8.8999	7.1121	6.9767	7.35295	7.32197	7.63111	8.08158	7.25299
ASHGV40018023	0.0603235	0.337681	1.34059	up	noncoding	long noncoding	Reliable	T132793	G031158	RNA-seq: Iyer et al 2015	1065	chr16	-	55182561	55208308	TAAACATAAAACTCCTTGATGTCCTGGGGATTCTGGTACCTGTCCTCTGAAAGGGCACAA		intergenic							19.0026	13.6903	4.14434	3.72147	11.4946	18.314	28.6745	17.5275	16.4379	12.918	17.524	7.88114	4.33476	3.73167	4.61472	3.89622	4.05708	3.61684	4.08552	3.12645
ASHGV40038334	0.868841	0.948759	1.17006	up	noncoding	long noncoding	Reliable	ENST00000610012	RP11-335L23.5	GENCODE	634	chr4	-	184015575	184016209	GACAAGATGAACTGGTTTTCAATATTTTAATATCCCTTGTTTCTTCAAGGAGATCAGGGA		intergenic							21.1073	14.5934	3.96328	3.7367	31.7903	5	6.18731	41.4514	7.64562	23.3851	18.4188	8.92417	5.90693	2.32183	2.57505	5.04932	2.93533	4.54685	4.15205	3.31256
ASHGV40016359	0.00159617	0.10776	2.95681	up	noncoding	pseudogene	Gold	NR_026844	ANKRD36BP1	RefSeq	1879	chr1	-	168214818	168216668	GAAAATGAAACTACAGAAATAGATGAAGCTTCTTCTGAATTTAAATCTGGATCCTCTGTA	84832	intergenic							960.449	264.49	9.72942	8.16538	747.329	1038.82	910.584	1145.07	300.207	266.728	255.691	235.336	10.2704	9.4671	9.32834	9.85181	8.34267	8.17338	7.93663	8.20886
ASHGV40031311	0.891782	0.95716	1.07228	up	noncoding	long noncoding	Reliable	TCONS_00027903	XLOC_013461	RNA-seq: Cabili et al 2011	268	chr20	+	10845302	10847830	ATTGGGAGAAAGATCAATTAAGGTGAAACCCCAGTAGAGAAAGCACTGGAGAACAACATT		intergenic							17.143	15.16	3.99053	3.88985	21.5956	13.77	8.33683	24.8696	13.3289	19.337	18.2701	9.70402	5.32489	3.3331	2.95251	4.35162	3.73431	4.24267	4.14129	3.44111
ASHGV40044298	0.0521443	0.319345	3.49007	up	noncoding	long noncoding	Reliable	ENST00000603191	RP11-230C9.2	GENCODE	718	chr6	-	157097493	157098211	AGCTTCGTGTGCACAGTTAACCCTCTCGATATACATTCATTTCAAAGAGATGTGGAACGA		bidirectional	ENST00000367148	ARID1B		+	157099063	157530401	124.159	33.7691	6.84267	5.03941	100.446	98.7899	137.698	159.704	24.7049	47.3853	44.2909	18.6955	7.60847	6.04256	6.74294	6.9767	4.68024	5.62657	5.42636	4.42448
ASHGV40044298	0.0521443	0.319345	3.49007	up	noncoding	long noncoding	Reliable	ENST00000603191	RP11-230C9.2	GENCODE	718	chr6	-	157097493	157098211	AGCTTCGTGTGCACAGTTAACCCTCTCGATATACATTCATTTCAAAGAGATGTGGAACGA		bidirectional	NM_017519	ARID1B	AT-rich interaction domain 1B	+	157099063	157531913	124.159	33.7691	6.84267	5.03941	100.446	98.7899	137.698	159.704	24.7049	47.3853	44.2909	18.6955	7.60847	6.04256	6.74294	6.9767	4.68024	5.62657	5.42636	4.42448
ASHGV40044298	0.0521443	0.319345	3.49007	up	noncoding	long noncoding	Reliable	ENST00000603191	RP11-230C9.2	GENCODE	718	chr6	-	157097493	157098211	AGCTTCGTGTGCACAGTTAACCCTCTCGATATACATTCATTTCAAAGAGATGTGGAACGA		bidirectional	NM_020732	ARID1B		+	157099063	157531913	124.159	33.7691	6.84267	5.03941	100.446	98.7899	137.698	159.704	24.7049	47.3853	44.2909	18.6955	7.60847	6.04256	6.74294	6.9767	4.68024	5.62657	5.42636	4.42448
ASHGV40033680	0.096065	0.414304	2.95714	up	noncoding	long noncoding	Gold	ENST00000424761	RP4-633O19__A.1	GENCODE	510	chr22	+	36784670	36792562	TCCAGACAGGAAAAACTGGGTGCGTAGCCCAGAGGGGAGAAGACAGTCTGTGCACAAGCT		bidirectional	NM_002473	MYH9	myosin, heavy chain 9, non-muscle	-	36677322	36784112	32.5526	10.1425	4.87148	3.30728	39.6226	29.5227	47.3431	13.7221	7.76143	13.7106	11.3172	7.78071	6.25144	4.3808	5.29185	3.56184	2.956	3.71131	3.4534	3.10841
ASHGV40044052	0.149409	0.501727	1.42115	up	noncoding	long noncoding	Reliable	T310962	G072879	RNA-seq: Iyer et al 2015	469	chr6	-	126092753	126096269	ATGGAAGCGATAGTTAAGCAAAATTCCACTCCCCTCTATTGCCATAGTTTATAATGGTGC		intergenic							21.682	14.685	4.3803	3.87323	16.3819	21.7942	19.8161	28.7357	16.178	18.4686	13.4171	10.6762	4.88799	3.97123	4.11512	4.54685	4.03274	4.16987	3.70001	3.59033
ASHGV40034570	0.533809	0.7884	1.18412	up	noncoding	pseudogene	Gold	NR_024241	FAM86DP	RefSeq	2527	chr3	-	75470702	75484266	TGAGGCACTGGCAGAGACCCTGATGGCCAAGGAGTCCACCCAGGGCCACCGGAGTTATTT	692099	intergenic							21.3636	15.7534	4.18425	3.94044	7.83871	32.7699	19.1065	25.7392	14.2059	10.189	21.147	17.4717	3.75951	4.51553	4.0634	4.39857	3.82816	3.25359	4.3577	4.32229
ASHGV40046457	0.592311	0.817668	1.21334	up	noncoding	long noncoding	Reliable	ENST00000568457	RP4-647J21.1	GENCODE	1911	chr7	-	44998597	45000508	CCCCTCAAAAAATGCTTAGACTTAATTATTTTAATTATCCTCACATATACTCCTCCGGCT		intergenic							25.6425	19.1653	4.50057	4.22159	19.5081	43.4147	12.1286	27.5184	26.9387	10.9898	18.0589	20.6736	5.16153	4.90019	3.4501	4.49045	4.80475	3.37206	4.12607	4.58348
ASHGV40013859	0.0664011	0.352621	1.45804	up	noncoding	long noncoding	Reliable	ENST00000559615	LINC00596	GENCODE	937	chr14	-	24391455	24403777	TGATGGACAACAACTTTTCTCATCACTGGAAGGGCATGTTCCCCACTGAAACTGAATCCA	414767	intergenic							17.8746	11.4001	4.04055	3.49652	8.86089	23.1351	21.8744	17.6281	14.4067	11.8751	9.70132	9.61715	3.95009	4.0512	4.25766	3.90325	3.85145	3.48609	3.22233	3.42619
ASHGV40051027	0.0692779	0.358787	2.79652	up	noncoding	long noncoding	Reliable	ENST00000606361	KB-431C1.5	GENCODE	1430	chr8	+	103268619	103270049	CGCTTGAACTGCAGAAGCTTCTCAGCATTTTCTCCTAAGAATGAAGAATGTAAATAAAAT		natural antisense	ENST00000518205	UBR5		-	103266425	103285159	21.1448	8.13936	4.34806	2.86443	19.7536	30.3721	17.4434	17.0102	5	9.19361	13.3639	5	5.18255	4.41527	3.94351	3.85094	2.32784	3.09762	3.69352	2.33874
ASHGV40051027	0.0692779	0.358787	2.79652	up	noncoding	long noncoding	Reliable	ENST00000606361	KB-431C1.5	GENCODE	1430	chr8	+	103268619	103270049	CGCTTGAACTGCAGAAGCTTCTCAGCATTTTCTCCTAAGAATGAAGAATGTAAATAAAAT		natural antisense	ENST00000521922	UBR5		-	103266425	103424987	21.1448	8.13936	4.34806	2.86443	19.7536	30.3721	17.4434	17.0102	5	9.19361	13.3639	5	5.18255	4.41527	3.94351	3.85094	2.32784	3.09762	3.69352	2.33874
ASHGV40051027	0.0692779	0.358787	2.79652	up	noncoding	long noncoding	Reliable	ENST00000606361	KB-431C1.5	GENCODE	1430	chr8	+	103268619	103270049	CGCTTGAACTGCAGAAGCTTCTCAGCATTTTCTCCTAAGAATGAAGAATGTAAATAAAAT		natural antisense	NM_001282873	UBR5		-	103264501	103424917	21.1448	8.13936	4.34806	2.86443	19.7536	30.3721	17.4434	17.0102	5	9.19361	13.3639	5	5.18255	4.41527	3.94351	3.85094	2.32784	3.09762	3.69352	2.33874
ASHGV40051027	0.0692779	0.358787	2.79652	up	noncoding	long noncoding	Reliable	ENST00000606361	KB-431C1.5	GENCODE	1430	chr8	+	103268619	103270049	CGCTTGAACTGCAGAAGCTTCTCAGCATTTTCTCCTAAGAATGAAGAATGTAAATAAAAT		natural antisense	NM_015902	UBR5	ubiquitin protein ligase E3 component n-recognin 5	-	103264501	103424917	21.1448	8.13936	4.34806	2.86443	19.7536	30.3721	17.4434	17.0102	5	9.19361	13.3639	5	5.18255	4.41527	3.94351	3.85094	2.32784	3.09762	3.69352	2.33874
ASHGV40032123	0.593582	0.818253	1.22548	up	noncoding	long noncoding	Reliable	T224720	G051916	RNA-seq: Iyer et al 2015	1391	chr21	-	29491884	29774720	CATGCAGCTGAGATGTCCTGGAGATTTTCCACAGCACCACTTGGCCAGTGCCTAGACAAG		intergenic							13.349	10.6124	3.69681	3.40346	19.0264	15.6861	11.1314	7.55196	11.5013	12.1517	8.29634	10.5002	5.12356	3.51478	3.3331	2.81579	3.51249	3.5234	3.01335	3.56459
ASHGV40036694	0.602592	0.823318	1.24329	up	noncoding	long noncoding	Reliable	ENST00000460407	RP11-38P22.2	GENCODE	2050	chr3	+	152557178	152559228	TCATAATTGTGGTCACTAGAACTGTACTTACCATGGACAGTTAAAACTGAAAAAGACTCA		intergenic							640.9	356.054	8.9187	8.60454	411.382	990.82	192.21	969.188	291.476	380.228	362.15	390.362	9.49127	9.39199	7.19428	9.59727	8.29451	8.69439	8.45998	8.96929
ASHGV40027292	0.0828406	0.387702	1.75145	up	noncoding	pseudogene	Gold	NR_024528	RPL23AP7	RefSeq	1482	chr2	-	114368815	114384715	ATTTTCTCGACTTGTCGACATTCGTTATTAACTGAGCAGGAATCAGGAGAGGAACCCGGT	118433	bidirectional	ENST00000376439	RABL2A		+	114384963	114400808	129.678	63.4918	6.8701	6.06155	95.1898	134.121	189.45	99.9532	61.3154	53.455	74.8435	64.3532	7.53276	6.4776	7.17704	6.29298	6.0018	5.80343	6.1729	6.26805
ASHGV40027292	0.0828406	0.387702	1.75145	up	noncoding	pseudogene	Gold	NR_024528	RPL23AP7	RefSeq	1482	chr2	-	114368815	114384715	ATTTTCTCGACTTGTCGACATTCGTTATTAACTGAGCAGGAATCAGGAGAGGAACCCGGT	118433	bidirectional	ENST00000409875	RABL2A		+	114384887	114400969	129.678	63.4918	6.8701	6.06155	95.1898	134.121	189.45	99.9532	61.3154	53.455	74.8435	64.3532	7.53276	6.4776	7.17704	6.29298	6.0018	5.80343	6.1729	6.26805
ASHGV40027292	0.0828406	0.387702	1.75145	up	noncoding	pseudogene	Gold	NR_024528	RPL23AP7	RefSeq	1482	chr2	-	114368815	114384715	ATTTTCTCGACTTGTCGACATTCGTTATTAACTGAGCAGGAATCAGGAGAGGAACCCGGT	118433	bidirectional	ENST00000413545	RABL2A		+	114384820	114398515	129.678	63.4918	6.8701	6.06155	95.1898	134.121	189.45	99.9532	61.3154	53.455	74.8435	64.3532	7.53276	6.4776	7.17704	6.29298	6.0018	5.80343	6.1729	6.26805
ASHGV40027292	0.0828406	0.387702	1.75145	up	noncoding	pseudogene	Gold	NR_024528	RPL23AP7	RefSeq	1482	chr2	-	114368815	114384715	ATTTTCTCGACTTGTCGACATTCGTTATTAACTGAGCAGGAATCAGGAGAGGAACCCGGT	118433	bidirectional	NM_001306158	RABL2A		+	114384805	114400975	129.678	63.4918	6.8701	6.06155	95.1898	134.121	189.45	99.9532	61.3154	53.455	74.8435	64.3532	7.53276	6.4776	7.17704	6.29298	6.0018	5.80343	6.1729	6.26805
ASHGV40027292	0.0828406	0.387702	1.75145	up	noncoding	pseudogene	Gold	NR_024528	RPL23AP7	RefSeq	1482	chr2	-	114368815	114384715	ATTTTCTCGACTTGTCGACATTCGTTATTAACTGAGCAGGAATCAGGAGAGGAACCCGGT	118433	bidirectional	NM_001306159	RABL2A		+	114384805	114400975	129.678	63.4918	6.8701	6.06155	95.1898	134.121	189.45	99.9532	61.3154	53.455	74.8435	64.3532	7.53276	6.4776	7.17704	6.29298	6.0018	5.80343	6.1729	6.26805
ASHGV40027292	0.0828406	0.387702	1.75145	up	noncoding	pseudogene	Gold	NR_024528	RPL23AP7	RefSeq	1482	chr2	-	114368815	114384715	ATTTTCTCGACTTGTCGACATTCGTTATTAACTGAGCAGGAATCAGGAGAGGAACCCGGT	118433	bidirectional	NM_001306161	RABL2A		+	114384805	114400975	129.678	63.4918	6.8701	6.06155	95.1898	134.121	189.45	99.9532	61.3154	53.455	74.8435	64.3532	7.53276	6.4776	7.17704	6.29298	6.0018	5.80343	6.1729	6.26805
ASHGV40027292	0.0828406	0.387702	1.75145	up	noncoding	pseudogene	Gold	NR_024528	RPL23AP7	RefSeq	1482	chr2	-	114368815	114384715	ATTTTCTCGACTTGTCGACATTCGTTATTAACTGAGCAGGAATCAGGAGAGGAACCCGGT	118433	bidirectional	NM_007082	RABL2A	RAB, member of RAS oncogene family-like 2A	+	114384805	114400975	129.678	63.4918	6.8701	6.06155	95.1898	134.121	189.45	99.9532	61.3154	53.455	74.8435	64.3532	7.53276	6.4776	7.17704	6.29298	6.0018	5.80343	6.1729	6.26805
ASHGV40027292	0.0828406	0.387702	1.75145	up	noncoding	pseudogene	Gold	NR_024528	RPL23AP7	RefSeq	1482	chr2	-	114368815	114384715	ATTTTCTCGACTTGTCGACATTCGTTATTAACTGAGCAGGAATCAGGAGAGGAACCCGGT	118433	bidirectional	NM_013412	RABL2A		+	114384805	114400975	129.678	63.4918	6.8701	6.06155	95.1898	134.121	189.45	99.9532	61.3154	53.455	74.8435	64.3532	7.53276	6.4776	7.17704	6.29298	6.0018	5.80343	6.1729	6.26805
ASHGV40027292	0.0828406	0.387702	1.75145	up	noncoding	pseudogene	Gold	NR_024528	RPL23AP7	RefSeq	1482	chr2	-	114368815	114384715	ATTTTCTCGACTTGTCGACATTCGTTATTAACTGAGCAGGAATCAGGAGAGGAACCCGGT	118433	bidirectional	uc002tkp.4	RABL2A		+	114384940	114400975	129.678	63.4918	6.8701	6.06155	95.1898	134.121	189.45	99.9532	61.3154	53.455	74.8435	64.3532	7.53276	6.4776	7.17704	6.29298	6.0018	5.80343	6.1729	6.26805
ASHGV40027292	0.0828406	0.387702	1.75145	up	noncoding	pseudogene	Gold	NR_024528	RPL23AP7	RefSeq	1482	chr2	-	114368815	114384715	ATTTTCTCGACTTGTCGACATTCGTTATTAACTGAGCAGGAATCAGGAGAGGAACCCGGT	118433	bidirectional	uc002tks.4	RABL2A		+	114384850	114400975	129.678	63.4918	6.8701	6.06155	95.1898	134.121	189.45	99.9532	61.3154	53.455	74.8435	64.3532	7.53276	6.4776	7.17704	6.29298	6.0018	5.80343	6.1729	6.26805
ASHGV40006954	0.144788	0.494013	1.41433	up	noncoding	pseudogene	Gold	NR_038174	TRIM51HP	RefSeq	1007	chr11	-	55061178	55065708	ACCAGAACGAAGGTCCCTCCTACTTTATCCACCAGCAACAAAACTTTGTGGAATGACCAA	440041	intergenic							16.269	11.3599	3.97628	3.47616	14.7716	21.8565	17.5596	10.8882	16.0335	9.78964	9.41374	10.2028	4.72188	3.97579	3.95273	3.25471	4.01695	3.19152	3.17812	3.51806
ASHGV40047003	0.475555	0.753567	1.09324	up	noncoding	long noncoding	Reliable	T331580	G077695	RNA-seq: Iyer et al 2015	753	chr7	-	115380119	115394659	ATCAGGGCATAAAGAAACTTCATCACTCAGTAAAGCTGTTCTGACCCCAGCCAAAACAAG		intergenic							16.2935	15.2359	4.00761	3.879	14.0407	18.5713	15.0019	17.56	22.1401	11.2874	17.2028	10.3134	4.64374	3.75111	3.73751	3.89808	4.51176	3.41283	4.05699	3.53441
ASHGV40044350	0.39004	0.705714	1.10393	up	noncoding	long noncoding	Gold	NR_122120	LOC729658	RefSeq	2204	chr6	-	163602676	163613034	CATTCCCATTCACTGGTGTACTTGTTTGTGGAGCCTGCAGAACTGCCTTTTTCAAGAATG	729658	exon sense-overlapping	ENST00000419182	AL078585.1		-	163586445	163612840	14.5797	12.6126	3.76887	3.62622	7.5895	16.624	16.0114	18.0939	10.8021	10.3346	17.8141	11.4994	3.71052	3.60012	3.82737	3.93748	3.41713	3.27542	4.10784	3.70451
ASHGV40044350	0.39004	0.705714	1.10393	up	noncoding	long noncoding	Gold	NR_122120	LOC729658	RefSeq	2204	chr6	-	163602676	163613034	CATTCCCATTCACTGGTGTACTTGTTTGTGGAGCCTGCAGAACTGCCTTTTTCAAGAATG	729658	intronic antisense	ENST00000542936	PACRG		+	163483317	163666200	14.5797	12.6126	3.76887	3.62622	7.5895	16.624	16.0114	18.0939	10.8021	10.3346	17.8141	11.4994	3.71052	3.60012	3.82737	3.93748	3.41713	3.27542	4.10784	3.70451
ASHGV40044350	0.39004	0.705714	1.10393	up	noncoding	long noncoding	Gold	NR_122120	LOC729658	RefSeq	2204	chr6	-	163602676	163613034	CATTCCCATTCACTGGTGTACTTGTTTGTGGAGCCTGCAGAACTGCCTTTTTCAAGAATG	729658	intronic antisense	NM_001080378	PACRG		+	163148163	163736524	14.5797	12.6126	3.76887	3.62622	7.5895	16.624	16.0114	18.0939	10.8021	10.3346	17.8141	11.4994	3.71052	3.60012	3.82737	3.93748	3.41713	3.27542	4.10784	3.70451
ASHGV40044350	0.39004	0.705714	1.10393	up	noncoding	long noncoding	Gold	NR_122120	LOC729658	RefSeq	2204	chr6	-	163602676	163613034	CATTCCCATTCACTGGTGTACTTGTTTGTGGAGCCTGCAGAACTGCCTTTTTCAAGAATG	729658	intronic antisense	NM_001080379	PACRG		+	163149001	163736524	14.5797	12.6126	3.76887	3.62622	7.5895	16.624	16.0114	18.0939	10.8021	10.3346	17.8141	11.4994	3.71052	3.60012	3.82737	3.93748	3.41713	3.27542	4.10784	3.70451
ASHGV40044350	0.39004	0.705714	1.10393	up	noncoding	long noncoding	Gold	NR_122120	LOC729658	RefSeq	2204	chr6	-	163602676	163613034	CATTCCCATTCACTGGTGTACTTGTTTGTGGAGCCTGCAGAACTGCCTTTTTCAAGAATG	729658	intronic antisense	NM_152410	PACRG	PARK2 co-regulated	+	163148163	163736524	14.5797	12.6126	3.76887	3.62622	7.5895	16.624	16.0114	18.0939	10.8021	10.3346	17.8141	11.4994	3.71052	3.60012	3.82737	3.93748	3.41713	3.27542	4.10784	3.70451
ASHGV40051258	0.00966416	0.166314	2.42946	up	noncoding	long noncoding	Reliable	ENST00000602328	CTC-137K3.1	GENCODE	725	chr8	+	133838423	133839148	TAAAAACCCGTGAGGAAACTCACACGGTGCATCAAATATGAGAGTGTTCACAGCAGCACT		intron sense-overlapping	ENST00000395390	PHF20L1		+	133790037	133861052	25.4657	8.67395	4.34094	3.0603	7.78417	17.7342	36.3332	40.0112	5	8.51035	9.52115	11.6643	3.74953	3.68596	4.92554	5.00272	2.32784	2.99012	3.19647	3.72678
ASHGV40051258	0.00966416	0.166314	2.42946	up	noncoding	long noncoding	Reliable	ENST00000602328	CTC-137K3.1	GENCODE	725	chr8	+	133838423	133839148	TAAAAACCCGTGAGGAAACTCACACGGTGCATCAAATATGAGAGTGTTCACAGCAGCACT		intron sense-overlapping	NM_001277196	PHF20L1		+	133787603	133861052	25.4657	8.67395	4.34094	3.0603	7.78417	17.7342	36.3332	40.0112	5	8.51035	9.52115	11.6643	3.74953	3.68596	4.92554	5.00272	2.32784	2.99012	3.19647	3.72678
ASHGV40051258	0.00966416	0.166314	2.42946	up	noncoding	long noncoding	Reliable	ENST00000602328	CTC-137K3.1	GENCODE	725	chr8	+	133838423	133839148	TAAAAACCCGTGAGGAAACTCACACGGTGCATCAAATATGAGAGTGTTCACAGCAGCACT		intron sense-overlapping	NM_016018	PHF20L1	PHD finger protein 20-like 1	+	133787603	133861052	25.4657	8.67395	4.34094	3.0603	7.78417	17.7342	36.3332	40.0112	5	8.51035	9.52115	11.6643	3.74953	3.68596	4.92554	5.00272	2.32784	2.99012	3.19647	3.72678
ASHGV40036576	0.862759	0.946404	1.02798	up	noncoding	long noncoding	Reliable	T251199	G057778	RNA-seq: Iyer et al 2015	2663	chr3	+	137834456	137842607	AATTATGACAGGGTTAATGTGTATATTGGAAAGAGGTAGGGTAGAGAACAGCAGACACCC		natural antisense	ENST00000492010	DZIP1L		-	137822695	137834660	17.5344	16.491	4.10432	4.06451	17.1801	20.4797	12.7144	19.7635	19.1312	16.3813	13.2986	17.153	4.95887	3.88714	3.51551	4.05577	4.2903	3.98493	3.68642	4.29638
ASHGV40036576	0.862759	0.946404	1.02798	up	noncoding	long noncoding	Reliable	T251199	G057778	RNA-seq: Iyer et al 2015	2663	chr3	+	137834456	137842607	AATTATGACAGGGTTAATGTGTATATTGGAAAGAGGTAGGGTAGAGAACAGCAGACACCC		natural antisense	NM_016161	A4GNT	alpha-1,4-N-acetylglucosaminyltransferase	-	137842559	137851229	17.5344	16.491	4.10432	4.06451	17.1801	20.4797	12.7144	19.7635	19.1312	16.3813	13.2986	17.153	4.95887	3.88714	3.51551	4.05577	4.2903	3.98493	3.68642	4.29638
ASHGV40028292	0.469538	0.750934	1.10584	up	noncoding	long noncoding	Reliable	T210869	G048801	RNA-seq: Iyer et al 2015	3395	chr2	-	239940648	239944760	TTACGAATTTAAATATAACAACCGGTGTTAAGACAAGGTGATGGCGGGGCCGAGGCTAGA		intergenic							19.0744	15.4611	4.11725	3.97211	8.98251	24.3939	24.5227	18.3987	17.9894	15.8095	14.4427	13.6027	3.97181	4.12525	4.41527	3.95666	4.19798	3.93087	3.81021	3.94937
ASHGV40012051	0.510821	0.774028	1.40728	up	noncoding	long noncoding	Reliable	TCONS_00020579	XLOC_009895	RNA-seq: Cabili et al 2011	357	chr12	+	116716128	116716619	ACAATCAGCTGTTTCAGGTAGATTAAGCTAAAAGAGGAAGAGTGGATGGCTGGCACAGTG		intergenic							43.7971	27.9557	5.30999	4.81708	72.0652	33.7348	44.6436	24.7447	24.7599	32.66	35.9094	18.4932	7.12762	4.5545	5.21302	4.34482	4.68428	5.05957	5.1167	4.40775
ASHGV40044695	0.866767	0.948024	1.41234	up	noncoding	long noncoding	Reliable	ENST00000431001	RP11-439H9.1	GENCODE	312	chr6	+	23337938	23346788	CTCTTTTCAGATAATGGAGAGAGAGAAGAGAACAGCAGTAGCCGTTGCCAGAAATATTGA		intergenic							792.507	32.6263	5.24602	4.74793	3142.37	14.0598	6.34188	7.25096	12.2559	69.4105	32.6214	16.2174	12.2418	3.3646	2.60523	2.77248	3.60546	6.19097	4.98085	4.21445
ASHGV40050902	0.731728	0.886776	1.06711	up	noncoding	long noncoding	Reliable	ENST00000523112	CTD-3118D11.3	GENCODE	501	chr8	+	87192646	87224465	TTCAAGGAAGGATTAAGGCTGGCATCCTGATAGCAAAGGTGGAGACAAAGGAAAGCATTC		intergenic							12.1869	11.4293	3.57458	3.48087	8.85284	15.5563	13.5142	10.8244	16.33	10.7738	7.2866	11.3269	3.94862	3.5051	3.59795	3.24666	4.04696	3.34246	2.85317	3.68089
ASHGV40047038	0.0175505	0.203897	14.6269	up	noncoding	long noncoding	Reliable	T331975	G077804	RNA-seq: Iyer et al 2015	3927	chr7	-	119123279	119548189	CCCCACCCTGATAAGCATATCTTCAAATTTCTGGTTCCTAAAATTAAGTTCCTTTCTATA		intergenic							140.419	5	6.20017	2.32961	9.12938	117.978	124.711	309.857	5	5	5	5	3.99531	6.29217	6.60455	7.90865	2.32784	2.32512	2.32676	2.33874
ASHGV40032809	0.586984	0.814334	2.62077	up	noncoding	long noncoding	Reliable	ENST00000413421	ZRANB2-AS2	GENCODE	826	chr1	+	71547043	71733913	ATCCCTGTGGCAGAAGTGAAGTGGCTGTGAAAAGAACTGGGGGTAGTATTGAGAAGAAAA	100852410	bidirectional	NM_005455	ZRANB2		-	71528973	71546972	580.21	19.0434	5.62141	4.23142	2276.64	18.9234	15.1766	10.1037	11.7642	25.991	20.6693	17.749	11.8016	3.77629	3.75314	3.15465	3.54703	4.70854	4.324	4.3461
ASHGV40032809	0.586984	0.814334	2.62077	up	noncoding	long noncoding	Reliable	ENST00000413421	ZRANB2-AS2	GENCODE	826	chr1	+	71547043	71733913	ATCCCTGTGGCAGAAGTGAAGTGGCTGTGAAAAGAACTGGGGGTAGTATTGAGAAGAAAA	100852410	bidirectional	NM_203350	ZRANB2	zinc finger, RAN-binding domain containing 2	-	71528973	71546972	580.21	19.0434	5.62141	4.23142	2276.64	18.9234	15.1766	10.1037	11.7642	25.991	20.6693	17.749	11.8016	3.77629	3.75314	3.15465	3.54703	4.70854	4.324	4.3461
ASHGV40002173	0.827153	0.932105	1.06693	up	noncoding	long noncoding	Reliable	ENST00000558630	RP11-554D20.1	GENCODE	470	chr15	+	61056104	61057234	CATTAATAAGGAAATTCCACTCATTGATAAAGCTCGGCTTCGACGCCCCTGCTCACAATG		intronic antisense	NM_134261	RORA	RAR-related orphan receptor A	-	60780482	61521502	21.3236	17.8933	4.20544	4.11197	7.77721	28.201	26.6455	22.6704	25.5571	11.3467	21.1293	13.54	3.74802	4.32013	4.52193	4.23168	4.73033	3.4219	4.3558	3.93984
ASHGV40014691	0.345693	0.679321	2.481	up	noncoding	long noncoding	Reliable	ENST00000458371	ASH1L-IT1	GENCODE	448	chr1	-	155365800	155366769	CAAACCAATAATGTGAGTAGAAGACACAAGCCCAGAGAGACATGGTGGAATAAAAGCAAG		intron sense-overlapping	ENST00000368346	ASH1L		-	155305058	155532484	291.82	26.9452	6.11938	4.80846	20.7907	45.9958	26.0166	1074.48	24.0944	25.7728	31.1563	26.7573	5.26428	4.97111	4.489	9.75312	4.64432	4.69556	4.91424	4.97971
ASHGV40014691	0.345693	0.679321	2.481	up	noncoding	long noncoding	Reliable	ENST00000458371	ASH1L-IT1	GENCODE	448	chr1	-	155365800	155366769	CAAACCAATAATGTGAGTAGAAGACACAAGCCCAGAGAGACATGGTGGAATAAAAGCAAG		intron sense-overlapping	NM_018489	ASH1L	ash1 (absent, small, or homeotic)-like (Drosophila)	-	155305051	155532324	291.82	26.9452	6.11938	4.80846	20.7907	45.9958	26.0166	1074.48	24.0944	25.7728	31.1563	26.7573	5.26428	4.97111	4.489	9.75312	4.64432	4.69556	4.91424	4.97971
ASHGV40044325	0.0477716	0.307939	3.19094	up	noncoding	long noncoding	Reliable	T314479	G073786	RNA-seq: Iyer et al 2015	694	chr6	-	160036621	160039177	GGGGAGGCCTCTGATGTGCCCTCAGTCATACTTCTCTATTTCTCTAGTCTTCTTATTTTA		intergenic							37.4105	9.68345	4.82431	3.15033	14.892	63.5934	57.1253	14.0313	5	8.22678	16.4542	9.0528	4.73612	5.42034	5.54822	3.59258	2.32784	2.94638	3.99221	3.33489
ASHGV40057750	0.70223	0.87229	1.07262	up	noncoding	long noncoding	Gold	NR_026563	LOC494141	RefSeq	1884	chr11	+	18230831	18235111	GCGCAAGGGCCCCTGCCTCCCGGGAGACTGGGATTTCTGGCCTCCTCACCTCGGGACCGC	494141	intergenic							64.924	48.5017	5.76374	5.6626	22.5427	91.111	71.3487	74.6937	59.0773	39.6967	48.8914	46.3413	5.3918	5.93255	5.84567	5.88493	5.94726	5.35314	5.5622	5.78782
ASHGV40011038	0.0879626	0.397787	1.22438	up	noncoding	long noncoding	Reliable	T073552	G016862	RNA-seq: Iyer et al 2015	3357	chr12	+	9571239	9583195	ACAACTTCAGTAATGACAAAATCCAATCCTGAGGGGACTTCTGCCTCACACATGCCATCT		intergenic							23.1826	17.8707	4.42767	4.13561	13.2416	28.8565	28.0852	22.547	18.8353	17.7906	23.9934	10.8635	4.54652	4.35125	4.58835	4.22455	4.26746	4.11315	4.54468	3.61717
ASHGV40002744	0.217783	0.572042	1.27127	up	noncoding	long noncoding	Reliable	ENST00000608612	RP11-44N22.3	GENCODE	420	chr2	+	73340145	73340758	CCGCGGCCAGTCCGCCCCTGCGGGGGAAAATGCCGGAGTGAAACTGGAGCGATTGCCGCC		natural antisense	NM_015470	RAB11FIP5	RAB11 family interacting protein 5 (class I)	-	73300509	73340146	36.4903	22.9029	4.89772	4.55145	11.9991	33.6172	58.0727	42.2722	19.4198	25.3821	27.1967	19.6132	4.39495	4.55082	5.57232	5.07279	4.31297	4.67231	4.72141	4.4991
ASHGV40056705	0.113539	0.445684	3.10279	up	noncoding	long noncoding	Gold	NR_110250	LOC101929378	RefSeq	1823	chr2	-	156877046	157111443	CTTGTTTCAGGTAATGTAACCAGATTTTCCAGTGACTTGTGAATTAACAGGCTAAAAACT	101929378	intergenic							44.619	8.57738	4.61396	2.98039	5	56.8372	29.7014	86.9375	5	9.61659	14.4513	5.24156	2.43958	5.26257	4.66251	6.09116	2.32784	3.16351	3.81124	2.61898
ASHGV40001288	0.886605	0.955035	1.07819	up	noncoding	pseudogene	Gold	NR_026868	ANKRD19P	RefSeq	2307	chr9	+	95571892	95600739	TGAGGAAAGGCTAAAGTCTGTAGTTAAGTTGCTGCTACTTTTGAGTCAATAACATCAAGA	138649	intergenic							16.3113	13.4731	3.87266	3.76404	30.5659	12.2205	7.32939	15.1295	12.9307	15.945	12.2813	12.7353	5.84953	3.15543	2.78912	3.69655	3.68734	3.94429	3.57124	3.8533
ASHGV40004303	0.839045	0.937207	1.05509	up	noncoding	long noncoding	Gold	NR_109916	LOC729296	RefSeq	1153	chr20	+	58662740	58676442	TCTCCTAATGGATCTGGGGGTTTCTTCAAGCTCCCAGACTTGCTCAGGCACATTGCAAAT	729296	intergenic							11.2396	10.5243	3.41558	3.33821	6.26997	12.0143	14.8033	11.8709	5.18206	14.4311	11.7804	10.7037	3.43862	3.13074	3.71953	3.37344	2.45586	3.7887	3.51328	3.595
ASHGV40008383	0.262638	0.612522	1.80771	up	noncoding	long noncoding	Reliable	T058234	G013478	RNA-seq: Iyer et al 2015	649	chr11	+	47377707	47378864	CACTTATGCTTACAAACTCATGCTCACACACATGCTAACACTTCACACATGCTAACACCT		intronic antisense	ENST00000533030	SPI1		-	47376651	47400074	22.7816	10.7531	4.24266	3.38849	16.3691	21.0278	8.67784	45.0518	6.26248	11.0757	13.4834	12.1909	4.88643	3.92341	3.00542	5.15536	2.6734	3.38388	3.70671	3.78998
ASHGV40008383	0.262638	0.612522	1.80771	up	noncoding	long noncoding	Reliable	T058234	G013478	RNA-seq: Iyer et al 2015	649	chr11	+	47377707	47378864	CACTTATGCTTACAAACTCATGCTCACACACATGCTAACACTTCACACATGCTAACACCT		intronic antisense	NM_001080547	SPI1		-	47376408	47400127	22.7816	10.7531	4.24266	3.38849	16.3691	21.0278	8.67784	45.0518	6.26248	11.0757	13.4834	12.1909	4.88643	3.92341	3.00542	5.15536	2.6734	3.38388	3.70671	3.78998
ASHGV40008383	0.262638	0.612522	1.80771	up	noncoding	long noncoding	Reliable	T058234	G013478	RNA-seq: Iyer et al 2015	649	chr11	+	47377707	47378864	CACTTATGCTTACAAACTCATGCTCACACACATGCTAACACTTCACACATGCTAACACCT		intronic antisense	NM_003120	SPI1	Spi-1 proto-oncogene	-	47376408	47400127	22.7816	10.7531	4.24266	3.38849	16.3691	21.0278	8.67784	45.0518	6.26248	11.0757	13.4834	12.1909	4.88643	3.92341	3.00542	5.15536	2.6734	3.38388	3.70671	3.78998
ASHGV40024487	0.645133	0.843421	1.19124	up	noncoding	long noncoding	Reliable	ENST00000591772	AC084219.3	GENCODE	2139	chr19	-	44598502	44603864	ACAAGTGACTGGCAAATTTTCTAGTATCATGCACAAAAAATTTAGGTTAGGCTGGGCGCG		intronic antisense	ENST00000589870	ZNF224		+	44600198	44605303	27.1879	19.6491	4.57556	4.32309	20.9029	21.8805	14.7513	51.2169	16.0462	23.6414	20.7148	18.1939	5.27385	3.97823	3.71551	5.33466	4.01835	4.56285	4.32667	4.3845
ASHGV40024487	0.645133	0.843421	1.19124	up	noncoding	long noncoding	Reliable	ENST00000591772	AC084219.3	GENCODE	2139	chr19	-	44598502	44603864	ACAAGTGACTGGCAAATTTTCTAGTATCATGCACAAAAAATTTAGGTTAGGCTGGGCGCG		intronic antisense	ENST00000591511	ZNF224		+	44601861	44610686	27.1879	19.6491	4.57556	4.32309	20.9029	21.8805	14.7513	51.2169	16.0462	23.6414	20.7148	18.1939	5.27385	3.97823	3.71551	5.33466	4.01835	4.56285	4.32667	4.3845
ASHGV40024487	0.645133	0.843421	1.19124	up	noncoding	long noncoding	Reliable	ENST00000591772	AC084219.3	GENCODE	2139	chr19	-	44598502	44603864	ACAAGTGACTGGCAAATTTTCTAGTATCATGCACAAAAAATTTAGGTTAGGCTGGGCGCG		natural antisense	ENST00000589680	ZNF224		+	44598491	44605341	27.1879	19.6491	4.57556	4.32309	20.9029	21.8805	14.7513	51.2169	16.0462	23.6414	20.7148	18.1939	5.27385	3.97823	3.71551	5.33466	4.01835	4.56285	4.32667	4.3845
ASHGV40024487	0.645133	0.843421	1.19124	up	noncoding	long noncoding	Reliable	ENST00000591772	AC084219.3	GENCODE	2139	chr19	-	44598502	44603864	ACAAGTGACTGGCAAATTTTCTAGTATCATGCACAAAAAATTTAGGTTAGGCTGGGCGCG		natural antisense	NM_013398	ZNF224	zinc finger protein 224	+	44598481	44612479	27.1879	19.6491	4.57556	4.32309	20.9029	21.8805	14.7513	51.2169	16.0462	23.6414	20.7148	18.1939	5.27385	3.97823	3.71551	5.33466	4.01835	4.56285	4.32667	4.3845
ASHGV40015095	0.617829	0.830594	1.20123	up	noncoding	long noncoding	Reliable	ENST00000561909	CTD-2302E22.4	GENCODE	1096	chr14	+	64010286	64011382	AGCCTAGTTTTTTCCCTCAGCATTATATCATCTTTTCGATACGGTTAGGGAATAGAGCTA		bidirectional	NM_001282179	PPP2R5E		-	63840609	64010079	19.6296	15.5208	4.23405	3.96954	22.4628	19.0016	11.553	25.5012	14.768	15.7316	18.0395	13.5442	5.38712	3.78148	3.38156	4.38605	3.89082	3.92316	4.12418	3.94001
ASHGV40015095	0.617829	0.830594	1.20123	up	noncoding	long noncoding	Reliable	ENST00000561909	CTD-2302E22.4	GENCODE	1096	chr14	+	64010286	64011382	AGCCTAGTTTTTTCCCTCAGCATTATATCATCTTTTCGATACGGTTAGGGAATAGAGCTA		bidirectional	NM_001282180	PPP2R5E		-	63840609	64010079	19.6296	15.5208	4.23405	3.96954	22.4628	19.0016	11.553	25.5012	14.768	15.7316	18.0395	13.5442	5.38712	3.78148	3.38156	4.38605	3.89082	3.92316	4.12418	3.94001
ASHGV40015095	0.617829	0.830594	1.20123	up	noncoding	long noncoding	Reliable	ENST00000561909	CTD-2302E22.4	GENCODE	1096	chr14	+	64010286	64011382	AGCCTAGTTTTTTCCCTCAGCATTATATCATCTTTTCGATACGGTTAGGGAATAGAGCTA		bidirectional	NM_006246	PPP2R5E	protein phosphatase 2 regulatory subunit B', epsilon	-	63840609	64010079	19.6296	15.5208	4.23405	3.96954	22.4628	19.0016	11.553	25.5012	14.768	15.7316	18.0395	13.5442	5.38712	3.78148	3.38156	4.38605	3.89082	3.92316	4.12418	3.94001
ASHGV40008984	0.633464	0.837777	1.41556	up	noncoding	long noncoding	Reliable	AY010115	AY010115	RNAdb	4240	chr11	+	89926781	89931015	GACAGAATGACAATGTATGTGACACAAAGGTGTTTACCACAGCATTTTTTATCACAGTAA		intergenic							96.3035	41.1246	5.9365	5.43512	211.631	123.255	20.6532	29.6752	43.8173	47.1166	38.6744	34.89	8.62318	6.35793	4.17285	4.59202	5.53604	5.6156	5.22809	5.36076
ASHGV40022402	0.858064	0.944458	1.09038	up	noncoding	long noncoding	Reliable	ENST00000581712	RP11-769O8.3	GENCODE	1605	chr18	-	738057	739662	TCATGCTTCTGAGTTAGACACTCTATGGTAGGGGAGGTTGGCAATCCATTTTTGTTTTTT		intron sense-overlapping	ENST00000577961	YES1		-	721587	775267	242.278	201.076	7.78858	7.66375	211.924	308.52	228.233	220.434	98.3782	230.226	188.892	286.808	8.62458	7.67125	7.42388	7.43461	6.68919	7.95936	7.49415	8.51229
ASHGV40022402	0.858064	0.944458	1.09038	up	noncoding	long noncoding	Reliable	ENST00000581712	RP11-769O8.3	GENCODE	1605	chr18	-	738057	739662	TCATGCTTCTGAGTTAGACACTCTATGGTAGGGGAGGTTGGCAATCCATTTTTGTTTTTT		intron sense-overlapping	ENST00000584307	YES1		-	721587	812547	242.278	201.076	7.78858	7.66375	211.924	308.52	228.233	220.434	98.3782	230.226	188.892	286.808	8.62458	7.67125	7.42388	7.43461	6.68919	7.95936	7.49415	8.51229
ASHGV40022402	0.858064	0.944458	1.09038	up	noncoding	long noncoding	Reliable	ENST00000581712	RP11-769O8.3	GENCODE	1605	chr18	-	738057	739662	TCATGCTTCTGAGTTAGACACTCTATGGTAGGGGAGGTTGGCAATCCATTTTTGTTTTTT		intron sense-overlapping	NM_005433	YES1	YES proto-oncogene 1, Src family tyrosine kinase	-	721591	812327	242.278	201.076	7.78858	7.66375	211.924	308.52	228.233	220.434	98.3782	230.226	188.892	286.808	8.62458	7.67125	7.42388	7.43461	6.68919	7.95936	7.49415	8.51229
ASHGV40001163	0.829695	0.932473	1.15522	up	noncoding	long noncoding	Gold	ENST00000454321	RP11-536K7.3	GENCODE	381	chr10	-	5985466	5987712	CACCATGAAGGTGGCTGGCCAAGAGAAGCCTGCCCGGCGACGCTGAGGCACCGAACATGA		intergenic							28.6107	18.4866	4.44164	4.23347	70.0952	20.524	11.3925	12.4312	18.7445	17.778	21.6668	15.7571	7.08157	3.88911	3.3613	3.43459	4.25805	4.1117	4.39596	4.16817
ASHGV40022475	0.195507	0.548011	1.61151	up	noncoding	long noncoding	Reliable	T158431	G036522	RNA-seq: Iyer et al 2015	14922	chr18	-	9119052	9136827	TCCAACATGATATATACCACCCTATCCTTCCATCAAAAAGAATGTCTAAACACACATTTG		intronic antisense	ENST00000585234	ANKRD12		+	9136225	9195595	676.978	326.585	9.15744	8.46904	525.956	875.653	382.078	924.224	266.142	396.783	351.896	291.52	9.80068	9.2101	8.09646	9.52255	8.16366	8.75955	8.41719	8.53574
ASHGV40022475	0.195507	0.548011	1.61151	up	noncoding	long noncoding	Reliable	T158431	G036522	RNA-seq: Iyer et al 2015	14922	chr18	-	9119052	9136827	TCCAACATGATATATACCACCCTATCCTTCCATCAAAAAGAATGTCTAAACACACATTTG		natural antisense	ENST00000400033	NDUFV2		+	9104079	9134343	676.978	326.585	9.15744	8.46904	525.956	875.653	382.078	924.224	266.142	396.783	351.896	291.52	9.80068	9.2101	8.09646	9.52255	8.16366	8.75955	8.41719	8.53574
ASHGV40022475	0.195507	0.548011	1.61151	up	noncoding	long noncoding	Reliable	T158431	G036522	RNA-seq: Iyer et al 2015	14922	chr18	-	9119052	9136827	TCCAACATGATATATACCACCCTATCCTTCCATCAAAAAGAATGTCTAAACACACATTTG		natural antisense	ENST00000577992	ANKRD12		+	9136793	9182468	676.978	326.585	9.15744	8.46904	525.956	875.653	382.078	924.224	266.142	396.783	351.896	291.52	9.80068	9.2101	8.09646	9.52255	8.16366	8.75955	8.41719	8.53574
ASHGV40022475	0.195507	0.548011	1.61151	up	noncoding	long noncoding	Reliable	T158431	G036522	RNA-seq: Iyer et al 2015	14922	chr18	-	9119052	9136827	TCCAACATGATATATACCACCCTATCCTTCCATCAAAAAGAATGTCTAAACACACATTTG		natural antisense	NM_001083625	ANKRD12		+	9136750	9285983	676.978	326.585	9.15744	8.46904	525.956	875.653	382.078	924.224	266.142	396.783	351.896	291.52	9.80068	9.2101	8.09646	9.52255	8.16366	8.75955	8.41719	8.53574
ASHGV40022475	0.195507	0.548011	1.61151	up	noncoding	long noncoding	Reliable	T158431	G036522	RNA-seq: Iyer et al 2015	14922	chr18	-	9119052	9136827	TCCAACATGATATATACCACCCTATCCTTCCATCAAAAAGAATGTCTAAACACACATTTG		natural antisense	NM_015208	ANKRD12	ankyrin repeat domain 12	+	9136750	9285983	676.978	326.585	9.15744	8.46904	525.956	875.653	382.078	924.224	266.142	396.783	351.896	291.52	9.80068	9.2101	8.09646	9.52255	8.16366	8.75955	8.41719	8.53574
ASHGV40022475	0.195507	0.548011	1.61151	up	noncoding	long noncoding	Reliable	T158431	G036522	RNA-seq: Iyer et al 2015	14922	chr18	-	9119052	9136827	TCCAACATGATATATACCACCCTATCCTTCCATCAAAAAGAATGTCTAAACACACATTTG		natural antisense	NM_021074	NDUFV2	NADH:ubiquinone oxidoreductase core subunit V2	+	9102627	9134343	676.978	326.585	9.15744	8.46904	525.956	875.653	382.078	924.224	266.142	396.783	351.896	291.52	9.80068	9.2101	8.09646	9.52255	8.16366	8.75955	8.41719	8.53574
ASHGV40010265	0.295217	0.640671	1.95406	up	noncoding	long noncoding	Reliable	T082288	G019066	RNA-seq: Iyer et al 2015	687	chr12	-	73289676	73301072	AAACATATTACACTGTCCAGGGCTTATGAGCCCACTTGCATTCCCTCTCTACCATTGATT		intergenic							91.5205	31.2185	5.90023	4.93375	15.5615	68.8793	76.8895	204.752	41.0204	26.4002	40.5719	16.8817	4.80742	5.52689	5.94493	7.32167	5.43339	4.73425	5.29514	4.27223
ASHGV40028018	0.34119	0.6766	1.21174	up	noncoding	long noncoding	Reliable	ENST00000450108	RP11-242O24.5	GENCODE	320	chr1	+	29479000	29479503	TTTCTCCTGCCCCCAGGCCTTCAGAAACACCCTTTTCTGTTAGATAGATAGGCATTTTCT		intronic antisense	ENST00000546138	SRSF4		-	29474656	29508410	20.3076	13.9609	4.08596	3.80889	10.446	12.5273	17.0975	41.1597	15.6367	11.0721	14.3631	14.7715	4.19232	3.19463	3.91781	5.03909	3.97823	3.38299	3.80263	4.07169
ASHGV40028018	0.34119	0.6766	1.21174	up	noncoding	long noncoding	Reliable	ENST00000450108	RP11-242O24.5	GENCODE	320	chr1	+	29479000	29479503	TTTCTCCTGCCCCCAGGCCTTCAGAAACACCCTTTTCTGTTAGATAGATAGGCATTTTCT		intronic antisense	NM_005626	SRSF4	serine/arginine-rich splicing factor 4	-	29474249	29508637	20.3076	13.9609	4.08596	3.80889	10.446	12.5273	17.0975	41.1597	15.6367	11.0721	14.3631	14.7715	4.19232	3.19463	3.91781	5.03909	3.97823	3.38299	3.80263	4.07169
ASHGV40000376	0.265342	0.613849	1.72432	up	noncoding	long noncoding	Gold	ENST00000415236	AC009948.5	GENCODE	662	chr2	+	179278749	179297009	ATTATATATGGAAACACAAAAGGAGATACCGGAGCCATGACAGACTGTGATGGGGCTGGT	101927027	natural antisense	ENST00000438687	PRKRA		-	179296380	179315878	37.2803	19.591	5.10858	4.32255	40.5082	26.588	57.0785	24.9463	16.1332	19.8772	21.9724	20.381	6.29002	4.2417	5.54715	4.35545	4.02785	4.28519	4.41456	4.5626
ASHGV40000376	0.265342	0.613849	1.72432	up	noncoding	long noncoding	Gold	ENST00000415236	AC009948.5	GENCODE	662	chr2	+	179278749	179297009	ATTATATATGGAAACACAAAAGGAGATACCGGAGCCATGACAGACTGTGATGGGGCTGGT	101927027	natural antisense	NM_001139517	PRKRA		-	179296140	179315484	37.2803	19.591	5.10858	4.32255	40.5082	26.588	57.0785	24.9463	16.1332	19.8772	21.9724	20.381	6.29002	4.2417	5.54715	4.35545	4.02785	4.28519	4.41456	4.5626
ASHGV40000376	0.265342	0.613849	1.72432	up	noncoding	long noncoding	Gold	ENST00000415236	AC009948.5	GENCODE	662	chr2	+	179278749	179297009	ATTATATATGGAAACACAAAAGGAGATACCGGAGCCATGACAGACTGTGATGGGGCTGGT	101927027	natural antisense	NM_001139518	PRKRA		-	179296140	179315355	37.2803	19.591	5.10858	4.32255	40.5082	26.588	57.0785	24.9463	16.1332	19.8772	21.9724	20.381	6.29002	4.2417	5.54715	4.35545	4.02785	4.28519	4.41456	4.5626
ASHGV40000376	0.265342	0.613849	1.72432	up	noncoding	long noncoding	Gold	ENST00000415236	AC009948.5	GENCODE	662	chr2	+	179278749	179297009	ATTATATATGGAAACACAAAAGGAGATACCGGAGCCATGACAGACTGTGATGGGGCTGGT	101927027	natural antisense	NM_003690	PRKRA	protein activator of interferon induced protein kinase EIF2AK2	-	179296140	179315958	37.2803	19.591	5.10858	4.32255	40.5082	26.588	57.0785	24.9463	16.1332	19.8772	21.9724	20.381	6.29002	4.2417	5.54715	4.35545	4.02785	4.28519	4.41456	4.5626
ASHGV40033036	0.00772037	0.153068	1.44133	up	noncoding	long noncoding	Reliable	ENST00000608952	RP4-539M6.21	GENCODE	331	chr22	-	30817194	30817525	ATCCTGCGATGAGTTTGACAGTTTCAAAATTCCTTCAAACATACAGTGAATGACAGACAA		intron sense-overlapping	ENST00000431544	RNF215		-	30781895	30817760	104.617	63.9215	6.55327	6.02587	57.9686	133.239	126.505	100.754	74.7693	53.2689	84.0008	43.647	6.82153	6.46661	6.62234	6.30261	6.28957	5.79841	6.32735	5.68816
ASHGV40033036	0.00772037	0.153068	1.44133	up	noncoding	long noncoding	Reliable	ENST00000608952	RP4-539M6.21	GENCODE	331	chr22	-	30817194	30817525	ATCCTGCGATGAGTTTGACAGTTTCAAAATTCCTTCAAACATACAGTGAATGACAGACAA		intronic antisense	ENST00000403484	SEC14L2		+	30792980	30819826	104.617	63.9215	6.55327	6.02587	57.9686	133.239	126.505	100.754	74.7693	53.2689	84.0008	43.647	6.82153	6.46661	6.62234	6.30261	6.28957	5.79841	6.32735	5.68816
ASHGV40033036	0.00772037	0.153068	1.44133	up	noncoding	long noncoding	Reliable	ENST00000608952	RP4-539M6.21	GENCODE	331	chr22	-	30817194	30817525	ATCCTGCGATGAGTTTGACAGTTTCAAAATTCCTTCAAACATACAGTGAATGACAGACAA		intronic antisense	ENST00000439023	RP4-539M6.19		+	30805251	30824977	104.617	63.9215	6.55327	6.02587	57.9686	133.239	126.505	100.754	74.7693	53.2689	84.0008	43.647	6.82153	6.46661	6.62234	6.30261	6.28957	5.79841	6.32735	5.68816
ASHGV40033036	0.00772037	0.153068	1.44133	up	noncoding	long noncoding	Reliable	ENST00000608952	RP4-539M6.21	GENCODE	331	chr22	-	30817194	30817525	ATCCTGCGATGAGTTTGACAGTTTCAAAATTCCTTCAAACATACAGTGAATGACAGACAA		intronic antisense	ENST00000439838	RP4-539M6.19		+	30805250	30824974	104.617	63.9215	6.55327	6.02587	57.9686	133.239	126.505	100.754	74.7693	53.2689	84.0008	43.647	6.82153	6.46661	6.62234	6.30261	6.28957	5.79841	6.32735	5.68816
ASHGV40033036	0.00772037	0.153068	1.44133	up	noncoding	long noncoding	Reliable	ENST00000608952	RP4-539M6.21	GENCODE	331	chr22	-	30817194	30817525	ATCCTGCGATGAGTTTGACAGTTTCAAAATTCCTTCAAACATACAGTGAATGACAGACAA		intronic antisense	NM_001204204	SEC14L2		+	30792929	30821291	104.617	63.9215	6.55327	6.02587	57.9686	133.239	126.505	100.754	74.7693	53.2689	84.0008	43.647	6.82153	6.46661	6.62234	6.30261	6.28957	5.79841	6.32735	5.68816
ASHGV40033036	0.00772037	0.153068	1.44133	up	noncoding	long noncoding	Reliable	ENST00000608952	RP4-539M6.21	GENCODE	331	chr22	-	30817194	30817525	ATCCTGCGATGAGTTTGACAGTTTCAAAATTCCTTCAAACATACAGTGAATGACAGACAA		intronic antisense	NM_001291932	SEC14L2		+	30792929	30821291	104.617	63.9215	6.55327	6.02587	57.9686	133.239	126.505	100.754	74.7693	53.2689	84.0008	43.647	6.82153	6.46661	6.62234	6.30261	6.28957	5.79841	6.32735	5.68816
ASHGV40033036	0.00772037	0.153068	1.44133	up	noncoding	long noncoding	Reliable	ENST00000608952	RP4-539M6.21	GENCODE	331	chr22	-	30817194	30817525	ATCCTGCGATGAGTTTGACAGTTTCAAAATTCCTTCAAACATACAGTGAATGACAGACAA		intronic antisense	NM_012429	SEC14L2	SEC14-like lipid binding 2	+	30792929	30821291	104.617	63.9215	6.55327	6.02587	57.9686	133.239	126.505	100.754	74.7693	53.2689	84.0008	43.647	6.82153	6.46661	6.62234	6.30261	6.28957	5.79841	6.32735	5.68816
ASHGV40017927	0.98683	0.994932	1.00692	up	noncoding	long noncoding	Gold	NR_026980	FRG2DP	RefSeq	1820	chr16	-	34711784	34714967	ATGCTTTTCTCAGAAGGAAAGAAAACAAGAAGGCTTTTGAGGGGACACTTGCTGGGACAG	146481	intergenic							15.1482	13.745	3.77806	3.7681	11.0547	11.9672	27.5175	10.0533	15.4245	16.1809	8.9925	14.382	4.27722	3.12423	4.56414	3.14663	3.95707	3.96657	3.11376	4.035
ASHGV40002281	0.819965	0.927847	1.04696	up	noncoding	long noncoding	Gold	NR_132351	BLOC1S6	RefSeq	4056	chr15	+	45879320	45901914	CAGGAACTCACAACCAAGTTGTATTGTTAGACACACTGGAACAAGAGATTTCAAAATTTA	26258	exon sense-overlapping	ENST00000562384	BLOC1S6		+	45879549	45898725	292.492	190.434	7.71486	7.64866	63.3073	326.239	529.419	251.004	147.73	237.457	219.098	157.451	6.94483	7.75143	8.54464	7.61853	7.27486	8.00428	7.70923	7.60625
ASHGV40002281	0.819965	0.927847	1.04696	up	noncoding	long noncoding	Gold	NR_132351	BLOC1S6	RefSeq	4056	chr15	+	45879320	45901914	CAGGAACTCACAACCAAGTTGTATTGTTAGACACACTGGAACAAGAGATTTCAAAATTTA	26258	exon sense-overlapping	ENST00000564080	RP11-96O20.4		+	45879548	45968512	292.492	190.434	7.71486	7.64866	63.3073	326.239	529.419	251.004	147.73	237.457	219.098	157.451	6.94483	7.75143	8.54464	7.61853	7.27486	8.00428	7.70923	7.60625
ASHGV40002281	0.819965	0.927847	1.04696	up	noncoding	long noncoding	Gold	NR_132351	BLOC1S6	RefSeq	4056	chr15	+	45879320	45901914	CAGGAACTCACAACCAAGTTGTATTGTTAGACACACTGGAACAAGAGATTTCAAAATTTA	26258	exon sense-overlapping	ENST00000565216	BLOC1S6		+	45879621	45898869	292.492	190.434	7.71486	7.64866	63.3073	326.239	529.419	251.004	147.73	237.457	219.098	157.451	6.94483	7.75143	8.54464	7.61853	7.27486	8.00428	7.70923	7.60625
ASHGV40002281	0.819965	0.927847	1.04696	up	noncoding	long noncoding	Gold	NR_132351	BLOC1S6	RefSeq	4056	chr15	+	45879320	45901914	CAGGAACTCACAACCAAGTTGTATTGTTAGACACACTGGAACAAGAGATTTCAAAATTTA	26258	exon sense-overlapping	ENST00000566753	BLOC1S6		+	45879552	45891760	292.492	190.434	7.71486	7.64866	63.3073	326.239	529.419	251.004	147.73	237.457	219.098	157.451	6.94483	7.75143	8.54464	7.61853	7.27486	8.00428	7.70923	7.60625
ASHGV40002281	0.819965	0.927847	1.04696	up	noncoding	long noncoding	Gold	NR_132351	BLOC1S6	RefSeq	4056	chr15	+	45879320	45901914	CAGGAACTCACAACCAAGTTGTATTGTTAGACACACTGGAACAAGAGATTTCAAAATTTA	26258	exon sense-overlapping	ENST00000566801	BLOC1S6		+	45879787	45897668	292.492	190.434	7.71486	7.64866	63.3073	326.239	529.419	251.004	147.73	237.457	219.098	157.451	6.94483	7.75143	8.54464	7.61853	7.27486	8.00428	7.70923	7.60625
ASHGV40002281	0.819965	0.927847	1.04696	up	noncoding	long noncoding	Gold	NR_132351	BLOC1S6	RefSeq	4056	chr15	+	45879320	45901914	CAGGAACTCACAACCAAGTTGTATTGTTAGACACACTGGAACAAGAGATTTCAAAATTTA	26258	exon sense-overlapping	ENST00000569076	BLOC1S6		+	45879550	45898684	292.492	190.434	7.71486	7.64866	63.3073	326.239	529.419	251.004	147.73	237.457	219.098	157.451	6.94483	7.75143	8.54464	7.61853	7.27486	8.00428	7.70923	7.60625
ASHGV40002281	0.819965	0.927847	1.04696	up	noncoding	long noncoding	Gold	NR_132351	BLOC1S6	RefSeq	4056	chr15	+	45879320	45901914	CAGGAACTCACAACCAAGTTGTATTGTTAGACACACTGGAACAAGAGATTTCAAAATTTA	26258	exon sense-overlapping	NM_001311255	BLOC1S6		+	45879757	45901914	292.492	190.434	7.71486	7.64866	63.3073	326.239	529.419	251.004	147.73	237.457	219.098	157.451	6.94483	7.75143	8.54464	7.61853	7.27486	8.00428	7.70923	7.60625
ASHGV40002281	0.819965	0.927847	1.04696	up	noncoding	long noncoding	Gold	NR_132351	BLOC1S6	RefSeq	4056	chr15	+	45879320	45901914	CAGGAACTCACAACCAAGTTGTATTGTTAGACACACTGGAACAAGAGATTTCAAAATTTA	26258	exon sense-overlapping	NM_001311256	BLOC1S6		+	45879757	45901914	292.492	190.434	7.71486	7.64866	63.3073	326.239	529.419	251.004	147.73	237.457	219.098	157.451	6.94483	7.75143	8.54464	7.61853	7.27486	8.00428	7.70923	7.60625
ASHGV40002281	0.819965	0.927847	1.04696	up	noncoding	long noncoding	Gold	NR_132351	BLOC1S6	RefSeq	4056	chr15	+	45879320	45901914	CAGGAACTCACAACCAAGTTGTATTGTTAGACACACTGGAACAAGAGATTTCAAAATTTA	26258	exon sense-overlapping	NM_012388	BLOC1S6	biogenesis of lysosomal organelles complex-1, subunit 6, pallidin	+	45879416	45901909	292.492	190.434	7.71486	7.64866	63.3073	326.239	529.419	251.004	147.73	237.457	219.098	157.451	6.94483	7.75143	8.54464	7.61853	7.27486	8.00428	7.70923	7.60625
ASHGV40053519	0.293064	0.639601	2.08051	up	noncoding	long noncoding	Reliable	uc004bxu.3	BC094873	UCSC_knowngene	1215	chr9	+	132105694	132106909	GCAGAACCAGGTGACTGCACTGCTGTAGACCCACCAGCGGCATTGAAAAAACCCTCACCA		intergenic							207.611	39.5987	6.40675	5.34981	51.9022	59.8014	27.1685	691.573	49.334	29.1409	35.4159	44.5039	6.66256	5.33187	4.548	9.08457	5.69768	4.88473	5.09722	5.71961
ASHGV40003780	0.293081	0.639601	1.35959	up	noncoding	long noncoding	Gold	NR_036552	C21orf59	RefSeq	1354	chr21	-	33973983	33984913	AAAGGATGATATTGGACGAAGGAATGGGCAAGAAACAAGTGGAAGCCGGTGTCTGTGTTA	56683	exon sense-overlapping	ENST00000382549	C21orf59		-	33973976	33984896	966.944	575.207	9.65423	9.21105	925.44	1000.31	1375.48	566.547	513.129	728.508	768.179	291.013	10.5511	9.4061	9.88568	8.77401	9.13111	9.63478	9.5451	8.53322
ASHGV40003780	0.293081	0.639601	1.35959	up	noncoding	long noncoding	Gold	NR_036552	C21orf59	RefSeq	1354	chr21	-	33973983	33984913	AAAGGATGATATTGGACGAAGGAATGGGCAAGAAACAAGTGGAAGCCGGTGTCTGTGTTA	56683	exon sense-overlapping	ENST00000425336	C21orf59		-	33974012	33976510	966.944	575.207	9.65423	9.21105	925.44	1000.31	1375.48	566.547	513.129	728.508	768.179	291.013	10.5511	9.4061	9.88568	8.77401	9.13111	9.63478	9.5451	8.53322
ASHGV40003780	0.293081	0.639601	1.35959	up	noncoding	long noncoding	Gold	NR_036552	C21orf59	RefSeq	1354	chr21	-	33973983	33984913	AAAGGATGATATTGGACGAAGGAATGGGCAAGAAACAAGTGGAAGCCGGTGTCTGTGTTA	56683	exon sense-overlapping	ENST00000431216	AP000275.65		-	33951131	33984456	966.944	575.207	9.65423	9.21105	925.44	1000.31	1375.48	566.547	513.129	728.508	768.179	291.013	10.5511	9.4061	9.88568	8.77401	9.13111	9.63478	9.5451	8.53322
ASHGV40003780	0.293081	0.639601	1.35959	up	noncoding	long noncoding	Gold	NR_036552	C21orf59	RefSeq	1354	chr21	-	33973983	33984913	AAAGGATGATATTGGACGAAGGAATGGGCAAGAAACAAGTGGAAGCCGGTGTCTGTGTTA	56683	exon sense-overlapping	ENST00000431599	C21orf59		-	33964388	33975547	966.944	575.207	9.65423	9.21105	925.44	1000.31	1375.48	566.547	513.129	728.508	768.179	291.013	10.5511	9.4061	9.88568	8.77401	9.13111	9.63478	9.5451	8.53322
ASHGV40003780	0.293081	0.639601	1.35959	up	noncoding	long noncoding	Gold	NR_036552	C21orf59	RefSeq	1354	chr21	-	33973983	33984913	AAAGGATGATATTGGACGAAGGAATGGGCAAGAAACAAGTGGAAGCCGGTGTCTGTGTTA	56683	exon sense-overlapping	ENST00000440966	C21orf59		-	33973976	33984662	966.944	575.207	9.65423	9.21105	925.44	1000.31	1375.48	566.547	513.129	728.508	768.179	291.013	10.5511	9.4061	9.88568	8.77401	9.13111	9.63478	9.5451	8.53322
ASHGV40003780	0.293081	0.639601	1.35959	up	noncoding	long noncoding	Gold	NR_036552	C21orf59	RefSeq	1354	chr21	-	33973983	33984913	AAAGGATGATATTGGACGAAGGAATGGGCAAGAAACAAGTGGAAGCCGGTGTCTGTGTTA	56683	exon sense-overlapping	ENST00000458138	C21orf59		-	33975534	33984865	966.944	575.207	9.65423	9.21105	925.44	1000.31	1375.48	566.547	513.129	728.508	768.179	291.013	10.5511	9.4061	9.88568	8.77401	9.13111	9.63478	9.5451	8.53322
ASHGV40003780	0.293081	0.639601	1.35959	up	noncoding	long noncoding	Gold	NR_036552	C21orf59	RefSeq	1354	chr21	-	33973983	33984913	AAAGGATGATATTGGACGAAGGAATGGGCAAGAAACAAGTGGAAGCCGGTGTCTGTGTTA	56683	exon sense-overlapping	ENST00000540881	C21orf59		-	33974755	33984896	966.944	575.207	9.65423	9.21105	925.44	1000.31	1375.48	566.547	513.129	728.508	768.179	291.013	10.5511	9.4061	9.88568	8.77401	9.13111	9.63478	9.5451	8.53322
ASHGV40003780	0.293081	0.639601	1.35959	up	noncoding	long noncoding	Gold	NR_036552	C21orf59	RefSeq	1354	chr21	-	33973983	33984913	AAAGGATGATATTGGACGAAGGAATGGGCAAGAAACAAGTGGAAGCCGGTGTCTGTGTTA	56683	exon sense-overlapping	ENST00000553001	AP000275.65		-	33951132	33984591	966.944	575.207	9.65423	9.21105	925.44	1000.31	1375.48	566.547	513.129	728.508	768.179	291.013	10.5511	9.4061	9.88568	8.77401	9.13111	9.63478	9.5451	8.53322
ASHGV40003780	0.293081	0.639601	1.35959	up	noncoding	long noncoding	Gold	NR_036552	C21orf59	RefSeq	1354	chr21	-	33973983	33984913	AAAGGATGATATTGGACGAAGGAATGGGCAAGAAACAAGTGGAAGCCGGTGTCTGTGTTA	56683	exon sense-overlapping	NM_021254	C21orf59	chromosome 21 open reading frame 59	-	33973983	33984918	966.944	575.207	9.65423	9.21105	925.44	1000.31	1375.48	566.547	513.129	728.508	768.179	291.013	10.5511	9.4061	9.88568	8.77401	9.13111	9.63478	9.5451	8.53322
ASHGV40021703	0.0267193	0.241651	11.8684	up	noncoding	long noncoding	Reliable	ENST00000602403	CTD-2267D19.6	GENCODE	1453	chr17	+	38459456	38460909	GAGTGTTGGGTGTTGCCATGGAAAGAGCATAGACAAAATAAATTGTGTGTTTCAACCCCA		intergenic							178.127	8.74911	6.65969	3.09064	22.9773	372.295	249.488	67.7471	8.51684	6.09961	7.03432	13.3457	5.41845	7.93726	7.54462	5.73845	3.08081	2.55652	2.80804	3.91719
ASHGV40057099	0.0022757	0.116419	1.50876	up	noncoding	pseudogene	Gold	NR_001575	RNF138P1	RefSeq	5701	chr5	-	54824669	54830370	GTGACTAGAAGAGAGAGCATGCCCTGAACGGGCCTTAGACCTTGAAAATATAATGAGGAA	379013	intron sense-overlapping	NM_003711	PPAP2A	phospholipid phosphatase 1	-	54720669	54830906	402.599	205.953	8.37683	7.78346	157.552	540.548	499.529	412.769	171.736	227.922	236.637	187.517	8.2447	8.4754	8.45998	8.32723	7.5034	7.94554	7.82297	7.86194
ASHGV40057099	0.0022757	0.116419	1.50876	up	noncoding	pseudogene	Gold	NR_001575	RNF138P1	RefSeq	5701	chr5	-	54824669	54830370	GTGACTAGAAGAGAGAGCATGCCCTGAACGGGCCTTAGACCTTGAAAATATAATGAGGAA	379013	intron sense-overlapping	NM_176895	PPAP2A		-	54720669	54830906	402.599	205.953	8.37683	7.78346	157.552	540.548	499.529	412.769	171.736	227.922	236.637	187.517	8.2447	8.4754	8.45998	8.32723	7.5034	7.94554	7.82297	7.86194
ASHGV40004327	0.398384	0.709547	1.40891	up	noncoding	long noncoding	Gold	NR_109998	LSAMP-AS1	RefSeq	561	chr3	+	116078870	116088932	ACAAACGAACATTCTCTTAAACTAATGAAATGAGTGGCAGGCAGCGTGTGCAGAGCACCA	100506708	intronic antisense	ENST00000333617	LSAMP		-	115528640	116163830	28.899	17.0688	4.59524	4.10067	12.2377	28.0717	53.5238	21.7629	19.3015	17.2476	11.6971	20.0289	4.43005	4.31316	5.45569	4.18208	4.30271	4.06411	3.50167	4.53418
ASHGV40004327	0.398384	0.709547	1.40891	up	noncoding	long noncoding	Gold	NR_109998	LSAMP-AS1	RefSeq	561	chr3	+	116078870	116088932	ACAAACGAACATTCTCTTAAACTAATGAAATGAGTGGCAGGCAGCGTGTGCAGAGCACCA	100506708	intronic antisense	ENST00000474851	LSAMP		-	115738361	116858236	28.899	17.0688	4.59524	4.10067	12.2377	28.0717	53.5238	21.7629	19.3015	17.2476	11.6971	20.0289	4.43005	4.31316	5.45569	4.18208	4.30271	4.06411	3.50167	4.53418
ASHGV40004327	0.398384	0.709547	1.40891	up	noncoding	long noncoding	Gold	NR_109998	LSAMP-AS1	RefSeq	561	chr3	+	116078870	116088932	ACAAACGAACATTCTCTTAAACTAATGAAATGAGTGGCAGGCAGCGTGTGCAGAGCACCA	100506708	intronic antisense	ENST00000539563	LSAMP		-	115529163	117716095	28.899	17.0688	4.59524	4.10067	12.2377	28.0717	53.5238	21.7629	19.3015	17.2476	11.6971	20.0289	4.43005	4.31316	5.45569	4.18208	4.30271	4.06411	3.50167	4.53418
ASHGV40004327	0.398384	0.709547	1.40891	up	noncoding	long noncoding	Gold	NR_109998	LSAMP-AS1	RefSeq	561	chr3	+	116078870	116088932	ACAAACGAACATTCTCTTAAACTAATGAAATGAGTGGCAGGCAGCGTGTGCAGAGCACCA	100506708	intronic antisense	NM_002338	LSAMP	limbic system-associated membrane protein	-	115521209	116164385	28.899	17.0688	4.59524	4.10067	12.2377	28.0717	53.5238	21.7629	19.3015	17.2476	11.6971	20.0289	4.43005	4.31316	5.45569	4.18208	4.30271	4.06411	3.50167	4.53418
ASHGV40003619	0.00454334	0.140292	9.50426	up	noncoding	long noncoding	Gold	NR_027355	LOC645166	RefSeq	643	chr1	+	148928312	148951595	AACAATTAAGACTCTTTGGCAGTTGCACTGGGTACTGGCTGAGTTCTGGAAAACAGGAAT	645166	intergenic							2636.85	207.839	10.9592	7.71062	932.799	4463.97	3722.94	1427.68	134.079	339.865	148.509	208.901	10.5651	11.7041	11.3679	10.1997	7.13829	8.53385	7.147	8.02332
ASHGV40040010	0.372512	0.694105	1.53816	up	noncoding	long noncoding	Reliable	T279785	G064971	RNA-seq: Iyer et al 2015	1100	chr5	-	23345921	23352393	AGTGTTGTGTTTGGGGACATGTTACACATTGATGCCCTGGTTTGAGTACTATGAAAACTA		intergenic							28.1555	12.4402	4.23123	3.61003	6.68961	16.743	17.7829	71.4066	17.7795	9.70217	11.6196	10.6594	3.53273	3.60917	3.97138	5.81166	4.18075	3.17862	3.49243	3.58832
ASHGV40024864	0.587396	0.814668	1.49238	up	noncoding	long noncoding	Reliable	T181956	G041860	RNA-seq: Iyer et al 2015	1516	chr19	-	57775075	57777395	GGATCAACAAGAGACAGAGTGAGAAGGGACCACTTCAAACACGTGTCATTTTACCCAAGA		intergenic							41.715	22.173	4.98922	4.4116	97.5679	28.335	28.2021	12.7551	17.5543	33.1615	26.2477	11.7286	7.56582	4.32732	4.59528	3.46846	4.16058	5.08321	4.66776	3.73485
ASHGV40044238	0.322296	0.662895	2.07342	up	noncoding	long noncoding	Reliable	ENST00000455607	RP11-350J20.5	GENCODE	1117	chr6	-	150117710	150119308	GAGCGCCACAAACTGGGGTTTAGTAATTTTCATGTCATTTATACAATTGTTTGCATATGA		intronic antisense	NM_001252049	PCMT1		+	150070830	150132557	125.798	56.7524	6.80255	5.75053	147.847	97.3819	181.854	76.1074	22.3216	63.3318	83.1626	58.1937	8.16321	6.02486	7.1145	5.90761	4.52459	6.04256	6.3123	6.12268
ASHGV40044238	0.322296	0.662895	2.07342	up	noncoding	long noncoding	Reliable	ENST00000455607	RP11-350J20.5	GENCODE	1117	chr6	-	150117710	150119308	GAGCGCCACAAACTGGGGTTTAGTAATTTTCATGTCATTTATACAATTGTTTGCATATGA		intronic antisense	NM_001252050	PCMT1		+	150070830	150132557	125.798	56.7524	6.80255	5.75053	147.847	97.3819	181.854	76.1074	22.3216	63.3318	83.1626	58.1937	8.16321	6.02486	7.1145	5.90761	4.52459	6.04256	6.3123	6.12268
ASHGV40044238	0.322296	0.662895	2.07342	up	noncoding	long noncoding	Reliable	ENST00000455607	RP11-350J20.5	GENCODE	1117	chr6	-	150117710	150119308	GAGCGCCACAAACTGGGGTTTAGTAATTTTCATGTCATTTATACAATTGTTTGCATATGA		intronic antisense	NM_001252051	PCMT1		+	150070830	150132557	125.798	56.7524	6.80255	5.75053	147.847	97.3819	181.854	76.1074	22.3216	63.3318	83.1626	58.1937	8.16321	6.02486	7.1145	5.90761	4.52459	6.04256	6.3123	6.12268
ASHGV40044238	0.322296	0.662895	2.07342	up	noncoding	long noncoding	Reliable	ENST00000455607	RP11-350J20.5	GENCODE	1117	chr6	-	150117710	150119308	GAGCGCCACAAACTGGGGTTTAGTAATTTTCATGTCATTTATACAATTGTTTGCATATGA		intronic antisense	NM_001252052	PCMT1		+	150070830	150132557	125.798	56.7524	6.80255	5.75053	147.847	97.3819	181.854	76.1074	22.3216	63.3318	83.1626	58.1937	8.16321	6.02486	7.1145	5.90761	4.52459	6.04256	6.3123	6.12268
ASHGV40044238	0.322296	0.662895	2.07342	up	noncoding	long noncoding	Reliable	ENST00000455607	RP11-350J20.5	GENCODE	1117	chr6	-	150117710	150119308	GAGCGCCACAAACTGGGGTTTAGTAATTTTCATGTCATTTATACAATTGTTTGCATATGA		intronic antisense	NM_001252053	PCMT1		+	150070830	150123667	125.798	56.7524	6.80255	5.75053	147.847	97.3819	181.854	76.1074	22.3216	63.3318	83.1626	58.1937	8.16321	6.02486	7.1145	5.90761	4.52459	6.04256	6.3123	6.12268
ASHGV40044238	0.322296	0.662895	2.07342	up	noncoding	long noncoding	Reliable	ENST00000455607	RP11-350J20.5	GENCODE	1117	chr6	-	150117710	150119308	GAGCGCCACAAACTGGGGTTTAGTAATTTTCATGTCATTTATACAATTGTTTGCATATGA		intronic antisense	NM_005389	PCMT1	protein-L-isoaspartate (D-aspartate) O-methyltransferase	+	150070830	150132557	125.798	56.7524	6.80255	5.75053	147.847	97.3819	181.854	76.1074	22.3216	63.3318	83.1626	58.1937	8.16321	6.02486	7.1145	5.90761	4.52459	6.04256	6.3123	6.12268
ASHGV40013363	0.995451	0.997815	1.00249	up	noncoding	long noncoding	Reliable	GSE61474_TCONS_00087239	GSE61474_XLOC_016464	RNA-seq: Clark et al 2015	987	chr13	+	53630913	53651036	ATGAACTTTTGAAGAGGAGCTGGGCTTTACAATTTATAGCCCCTCCCCGAGACTTCATCA		intergenic							366.199	250.79	8.02807	8.02448	64.976	486.399	407.565	505.855	380.663	196.349	179.729	246.421	6.98178	8.33028	8.17991	8.6203	8.69684	7.70861	7.4124	8.28008
ASHGV40048814	0.899273	0.960234	1.02757	up	noncoding	long noncoding	Gold	NR_125423	LOC101927815	RefSeq	1705	chr8	-	2447075	2480453	TCCCTCCTCGCTGAACGCCAACAGTGCTCTTCCTCAGATGCTCGATTTGACTGGTGTGAG	101927815	intergenic							17.5825	16.4358	4.08345	4.04422	18.8232	19.9887	21.5054	10.0126	20.3881	17.1229	16.4194	11.8128	5.10739	3.85237	4.23315	3.1409	4.38869	4.05325	3.98936	3.74556
ASHGV40018829	0.485538	0.759251	1.37064	up	noncoding	long noncoding	Reliable	T129028	G030184	RNA-seq: Iyer et al 2015	2441	chr16	+	24262404	24264845	TCAATTGAATGAAAGGATGAGGTCACCCCCTAGTAAGTTGGGAGGCATGATAGGGAACAA		intergenic							27.0098	18.3005	4.67185	4.21701	45.04	24.0572	18.7471	20.1947	20.0567	16.1315	15.1187	21.895	6.4537	4.10655	4.04075	4.08641	4.36013	3.96223	3.87537	4.6703
ASHGV40041000	0.511792	0.774429	1.48312	up	noncoding	long noncoding	Gold	NR_109781	LOC100506985	RefSeq	973	chr1	-	24865763	24882515	TATTAAGTCACCTCTTCCATCGAATGATGAGATTTTTCTTATTCACTGTTTCCCATCAGG	100506985	bidirectional	NM_001010980	NCMAP	non-compact myelin associated protein	+	24882566	24935818	111.545	62.2572	6.45057	5.88194	126.642	86.4212	199.353	33.7629	44.4231	108.486	66.6909	29.4288	7.94283	5.84953	7.24302	4.76691	5.5588	6.84714	6.00401	5.1178
ASHGV40022425	0.952752	0.982128	1.01219	up	noncoding	long noncoding	Gold	NR_130145	LOC104968399	RefSeq	850	chr18	-	3255433	3262357	GCACCGGAAGGCGCACCGGAAGGCGCACCGGAAGGCGCGGCGGGACCAAGTGGAACGGGG	104968399	natural antisense	ENST00000217652	MYL12A		+	3247527	3256234	58.8449	50.0679	5.72752	5.71004	32.1566	64.3417	76.0666	62.8149	55.6173	53.5568	36.9083	54.1893	5.92427	5.43299	5.92761	5.62523	5.8584	5.80495	5.15904	6.01777
ASHGV40022425	0.952752	0.982128	1.01219	up	noncoding	long noncoding	Gold	NR_130145	LOC104968399	RefSeq	850	chr18	-	3255433	3262357	GCACCGGAAGGCGCACCGGAAGGCGCACCGGAAGGCGCGGCGGGACCAAGTGGAACGGGG	104968399	natural antisense	ENST00000536605	MYL12A		+	3252272	3256233	58.8449	50.0679	5.72752	5.71004	32.1566	64.3417	76.0666	62.8149	55.6173	53.5568	36.9083	54.1893	5.92427	5.43299	5.92761	5.62523	5.8584	5.80495	5.15904	6.01777
ASHGV40022425	0.952752	0.982128	1.01219	up	noncoding	long noncoding	Gold	NR_130145	LOC104968399	RefSeq	850	chr18	-	3255433	3262357	GCACCGGAAGGCGCACCGGAAGGCGCACCGGAAGGCGCGGCGGGACCAAGTGGAACGGGG	104968399	natural antisense	NM_001303047	MYL12A	myosin light chain 12A	+	3247527	3256235	58.8449	50.0679	5.72752	5.71004	32.1566	64.3417	76.0666	62.8149	55.6173	53.5568	36.9083	54.1893	5.92427	5.43299	5.92761	5.62523	5.8584	5.80495	5.15904	6.01777
ASHGV40022425	0.952752	0.982128	1.01219	up	noncoding	long noncoding	Gold	NR_130145	LOC104968399	RefSeq	850	chr18	-	3255433	3262357	GCACCGGAAGGCGCACCGGAAGGCGCACCGGAAGGCGCGGCGGGACCAAGTGGAACGGGG	104968399	natural antisense	NM_001303048	MYL12A		+	3247479	3256235	58.8449	50.0679	5.72752	5.71004	32.1566	64.3417	76.0666	62.8149	55.6173	53.5568	36.9083	54.1893	5.92427	5.43299	5.92761	5.62523	5.8584	5.80495	5.15904	6.01777
ASHGV40022425	0.952752	0.982128	1.01219	up	noncoding	long noncoding	Gold	NR_130145	LOC104968399	RefSeq	850	chr18	-	3255433	3262357	GCACCGGAAGGCGCACCGGAAGGCGCACCGGAAGGCGCGGCGGGACCAAGTGGAACGGGG	104968399	natural antisense	NM_033546	MYL12B	myosin light chain 12B	+	3262110	3278282	58.8449	50.0679	5.72752	5.71004	32.1566	64.3417	76.0666	62.8149	55.6173	53.5568	36.9083	54.1893	5.92427	5.43299	5.92761	5.62523	5.8584	5.80495	5.15904	6.01777
ASHGV40049246	0.757813	0.899587	1.07725	up	noncoding	long noncoding	Gold	ENST00000519032	RP11-350F16.2	GENCODE	460	chr8	-	47842461	47846068	AGCAGCAGGAAGAGCCACAGCCTCACTGAGCCCTGGAGCCCAGTTCAGAGCAGAGTTGCA		intergenic							21.0106	18.9428	4.3682	4.26085	20.2025	25.8853	20.8864	17.0682	17.5519	21.9018	21.9825	14.3349	5.22011	4.20569	4.19069	3.85632	4.15995	4.43869	4.41517	4.02957
ASHGV40017196	0.347927	0.680428	1.9755	up	noncoding	long noncoding	Reliable	ENST00000567904	RP11-533E19.5	GENCODE	1257	chr1	-	179922318	179923575	AAGCCCTGTGTTAGATGCTTTTCATGCGCTATTTTACTGAATGTAAACAACCACCTTATT		bidirectional	ENST00000491495	CEP350		+	179923907	179966098	202.552	69.9363	7.07281	6.09059	62.268	62.6426	261.787	423.512	40.3625	115.478	77.6068	46.2983	6.92048	5.39878	7.60573	8.36624	5.40657	6.94593	6.22402	5.78584
ASHGV40017196	0.347927	0.680428	1.9755	up	noncoding	long noncoding	Reliable	ENST00000567904	RP11-533E19.5	GENCODE	1257	chr1	-	179922318	179923575	AAGCCCTGTGTTAGATGCTTTTCATGCGCTATTTTACTGAATGTAAACAACCACCTTATT		bidirectional	NM_014810	CEP350	centrosomal protein 350kDa	+	179923907	180084015	202.552	69.9363	7.07281	6.09059	62.268	62.6426	261.787	423.512	40.3625	115.478	77.6068	46.2983	6.92048	5.39878	7.60573	8.36624	5.40657	6.94593	6.22402	5.78584
ASHGV40016677	0.782543	0.909341	1.11084	up	noncoding	long noncoding	Reliable	T025249	G005524	RNA-seq: Iyer et al 2015	11246	chr1	-	173131810	173144758	ATAGCCATATTTAGGGGGAGAGTTACCACTAACATCACCATCATCATCACAGTTCTAAGG		intergenic							59.0461	48.981	5.80029	5.64863	56.0764	75.8528	44.3883	59.8668	35.3682	50.0141	68.0261	42.5158	6.77174	5.66729	5.20515	5.55697	5.21224	5.70531	6.03049	5.6465
ASHGV40037674	0.157975	0.512185	9.34434	up	noncoding	pseudogene	Gold	NR_111001	DRD5P2	RefSeq	2229	chr1	+	148901844	148904054	TCAAATGTACCCAGCCTACCAGAGATGGAACAATGATCCTGTGAGAGAAGAGAGTATGGT	1818	intergenic							437.791	16.1695	7.18241	3.95832	337.473	1162.51	246.183	5	9.87186	26.0251	13.7776	15.0034	9.24069	9.63478	7.52756	2.32661	3.28619	4.7111	3.73934	4.09663
ASHGV40060229	0.537514	0.789781	1.6355	up	noncoding	long noncoding	Reliable	uc.274+	uc.274	UCR	327	chr9	+	128521870	128522197	TGGTAAAATAGTTATCTTCAGGCAGTGGCAGCCAGGAGCTGCTTGAAATGCAAAGAGCAA		intron sense-overlapping	ENST00000342287	PBX3		+	128509623	128729656	52.2303	11.5788	4.21315	3.50341	5	18.8884	13.1787	171.854	8.80486	14.7914	13.711	9.00788	2.43958	3.77301	3.56317	7.07683	3.12583	3.82689	3.73339	3.32755
ASHGV40060229	0.537514	0.789781	1.6355	up	noncoding	long noncoding	Reliable	uc.274+	uc.274	UCR	327	chr9	+	128521870	128522197	TGGTAAAATAGTTATCTTCAGGCAGTGGCAGCCAGGAGCTGCTTGAAATGCAAAGAGCAA		intron sense-overlapping	ENST00000373487	PBX3		+	128509652	128729656	52.2303	11.5788	4.21315	3.50341	5	18.8884	13.1787	171.854	8.80486	14.7914	13.711	9.00788	2.43958	3.77301	3.56317	7.07683	3.12583	3.82689	3.73339	3.32755
ASHGV40060229	0.537514	0.789781	1.6355	up	noncoding	long noncoding	Reliable	uc.274+	uc.274	UCR	327	chr9	+	128521870	128522197	TGGTAAAATAGTTATCTTCAGGCAGTGGCAGCCAGGAGCTGCTTGAAATGCAAAGAGCAA		intron sense-overlapping	ENST00000491787	PBX3		+	128510460	128692124	52.2303	11.5788	4.21315	3.50341	5	18.8884	13.1787	171.854	8.80486	14.7914	13.711	9.00788	2.43958	3.77301	3.56317	7.07683	3.12583	3.82689	3.73339	3.32755
ASHGV40060229	0.537514	0.789781	1.6355	up	noncoding	long noncoding	Reliable	uc.274+	uc.274	UCR	327	chr9	+	128521870	128522197	TGGTAAAATAGTTATCTTCAGGCAGTGGCAGCCAGGAGCTGCTTGAAATGCAAAGAGCAA		intron sense-overlapping	NM_001134778	PBX3		+	128510477	128729655	52.2303	11.5788	4.21315	3.50341	5	18.8884	13.1787	171.854	8.80486	14.7914	13.711	9.00788	2.43958	3.77301	3.56317	7.07683	3.12583	3.82689	3.73339	3.32755
ASHGV40060229	0.537514	0.789781	1.6355	up	noncoding	long noncoding	Reliable	uc.274+	uc.274	UCR	327	chr9	+	128521870	128522197	TGGTAAAATAGTTATCTTCAGGCAGTGGCAGCCAGGAGCTGCTTGAAATGCAAAGAGCAA		intron sense-overlapping	NM_006195	PBX3	pre-B-cell leukemia homeobox 3	+	128509616	128729655	52.2303	11.5788	4.21315	3.50341	5	18.8884	13.1787	171.854	8.80486	14.7914	13.711	9.00788	2.43958	3.77301	3.56317	7.07683	3.12583	3.82689	3.73339	3.32755
ASHGV40005766	0.999244	0.999665	1.00036	up	noncoding	long noncoding	Reliable	T043554	G010077	RNA-seq: Iyer et al 2015	1001	chr10	+	72848935	72854124	TACTTTCAGGAACCAGGAAGAGGAGAAATGTAAAAGGGGGATCAGATGGCCAAAAAACCA		intergenic							30.5344	19.511	4.32153	4.32102	7.95715	27.6683	10.9585	75.5536	19.7086	22.8611	16.6674	18.8068	3.78335	4.29489	3.31094	5.89696	4.33488	4.50796	4.0085	4.43274
ASHGV40027145	0.127566	0.46992	1.76989	up	noncoding	long noncoding	Reliable	T195272	G044980	RNA-seq: Iyer et al 2015	2119	chr2	-	100877004	100880601	AAGTGTTCAAGAAGATGTTGAAGAAATATTCACCCTGACTGCAAATCCCCACACTGAGAA		intergenic							21.1264	10.0236	4.1361	3.31244	9.76318	13.572	42.0596	19.1109	10.4683	11.3571	10.3134	7.9556	4.09441	3.31307	5.13	4.00692	3.36866	3.42281	3.31738	3.1409
ASHGV40013020	0.973786	0.990635	1.0098	up	noncoding	long noncoding	Reliable	ENST00000425483	LINC00454	GENCODE	503	chr13	-	114583504	114584459	TGTGAACTCCCTGGCGATGGCATCCTGGAGACACCCACATGGCTGAGCTGGCACCATAGG	100874178	intergenic							20.1522	19.2969	4.25935	4.24529	12.9274	20.3939	25.7481	21.5395	16.2868	30.7614	14.2321	15.9071	4.50959	3.88169	4.47759	4.16852	4.04267	4.96504	3.78918	4.18426
ASHGV40018758	0.134286	0.480747	1.83531	up	noncoding	long noncoding	Reliable	T128083	G029962	RNA-seq: Iyer et al 2015	819	chr16	+	18355922	18362196	AAGAAAAACAGTGGATCCTAGACTCATCGCCCAGAGAAAGACTATGAACATTTTAGCACG		intergenic							36.0674	18.0277	4.96508	4.08906	19.1333	60.6014	40.6315	23.9032	8.22739	23.8774	23.8684	16.1374	5.13	5.34891	5.08055	4.30085	3.03589	4.57563	4.53793	4.20678
ASHGV40046228	0.214217	0.568465	2.12862	up	noncoding	long noncoding	Gold	NR_110119	LOC101927811	RefSeq	924	chr7	-	20367923	20371385	CTCTCATTTTAATACAACACCCGCCTCTTAGAGGCAGCAGACCAGTCCAGCCAGGTCAAG	101927811	intronic antisense	ENST00000537992	ITGB8		+	20370324	20449953	39.8024	16.0385	5.11589	4.02597	70.6969	44.416	25.3052	18.7916	17.1738	15.7652	13.4563	17.7586	7.09744	4.92828	4.45542	3.98243	4.12661	3.92682	3.70325	4.34722
ASHGV40046228	0.214217	0.568465	2.12862	up	noncoding	long noncoding	Gold	NR_110119	LOC101927811	RefSeq	924	chr7	-	20367923	20371385	CTCTCATTTTAATACAACACCCGCCTCTTAGAGGCAGCAGACCAGTCCAGCCAGGTCAAG	101927811	natural antisense	NM_002214	ITGB8	integrin subunit beta 8	+	20370724	20455382	39.8024	16.0385	5.11589	4.02597	70.6969	44.416	25.3052	18.7916	17.1738	15.7652	13.4563	17.7586	7.09744	4.92828	4.45542	3.98243	4.12661	3.92682	3.70325	4.34722
ASHGV40021077	0.802591	0.918822	1.32668	up	noncoding	long noncoding	Reliable	uc002frx.1	AX748314	UCSC_knowngene	2183	chr17	+	699304	701487	GTGGAAAACATACCCTTTTTCTTCAACAGGCTTTTAATGTTGGGAAGACAGGTTAAAAAA		intergenic							139.661	49.2539	5.9855	5.57768	450.676	45.691	32.3463	29.9308	26.6648	80.5901	35.0891	54.6717	9.60766	4.95979	4.77204	4.6025	4.78946	6.40524	5.08158	6.03443
ASHGV40020010	0.0923321	0.407962	4.56402	up	noncoding	pseudogene	Gold	NR_001587	AURKAPS1	RefSeq	1537	chr1	-	220439520	220441057	ACTTATTGGGTTGGCCAAGCCTGGTAAAGCTGTTGGACTGAGTACGTGATTCTTTTTAAG	6791	intron sense-overlapping	ENST00000358951	RAB3GAP2		-	220321634	220445796	2262.63	238.937	10.1101	7.91976	82.5079	3750.29	3613.49	1604.24	148.262	205.492	207.93	394.064	7.32405	11.4296	11.3245	10.3621	7.27936	7.78381	7.62865	8.98722
ASHGV40020010	0.0923321	0.407962	4.56402	up	noncoding	pseudogene	Gold	NR_001587	AURKAPS1	RefSeq	1537	chr1	-	220439520	220441057	ACTTATTGGGTTGGCCAAGCCTGGTAAAGCTGTTGGACTGAGTACGTGATTCTTTTTAAG	6791	intron sense-overlapping	NM_012414	RAB3GAP2	RAB3 GTPase activating non-catalytic protein subunit 2	-	220321609	220445843	2262.63	238.937	10.1101	7.91976	82.5079	3750.29	3613.49	1604.24	148.262	205.492	207.93	394.064	7.32405	11.4296	11.3245	10.3621	7.27936	7.78381	7.62865	8.98722
ASHGV40004355	0.0337859	0.266681	2.18082	up	noncoding	long noncoding	Gold	NR_110098	SNHG21	RefSeq	754	chr15	+	83419315	83425958	TCTAAAAGAGACTTATCAGCAGGTTGCAGGTGAACATGGCCTTGAGGTAAATCTGTCCCT	100505616	natural antisense	NM_001007122	FSD2	fibronectin type III and SPRY domain containing 2	-	83424116	83474822	2051.92	623.798	10.4355	9.31059	667.202	1388.01	4919.86	1232.61	413.749	689.054	1015.24	377.153	10.1219	9.8911	11.7571	9.97166	8.81279	9.54596	9.96207	8.92154
ASHGV40004355	0.0337859	0.266681	2.18082	up	noncoding	long noncoding	Gold	NR_110098	SNHG21	RefSeq	754	chr15	+	83419315	83425958	TCTAAAAGAGACTTATCAGCAGGTTGCAGGTGAACATGGCCTTGAGGTAAATCTGTCCCT	100505616	natural antisense	NM_001281805	FSD2		-	83424116	83474822	2051.92	623.798	10.4355	9.31059	667.202	1388.01	4919.86	1232.61	413.749	689.054	1015.24	377.153	10.1219	9.8911	11.7571	9.97166	8.81279	9.54596	9.96207	8.92154
ASHGV40004355	0.0337859	0.266681	2.18082	up	noncoding	long noncoding	Gold	NR_110098	SNHG21	RefSeq	754	chr15	+	83419315	83425958	TCTAAAAGAGACTTATCAGCAGGTTGCAGGTGAACATGGCCTTGAGGTAAATCTGTCCCT	100505616	natural antisense	NM_001281806	FSD2		-	83424116	83474822	2051.92	623.798	10.4355	9.31059	667.202	1388.01	4919.86	1232.61	413.749	689.054	1015.24	377.153	10.1219	9.8911	11.7571	9.97166	8.81279	9.54596	9.96207	8.92154
ASHGV40036570	0.858825	0.944985	1.05799	up	noncoding	long noncoding	Reliable	T251120	G057759	RNA-seq: Iyer et al 2015	1774	chr3	+	136869341	136951642	TACATGGTTTCTGAGAGCTCTATCAAGTCTCAAGTTCCAAGTCATCTGTGCCTCCCTTGA		intergenic							24.5644	19.3023	4.34216	4.26084	7.48033	35.6499	29.6307	25.4966	26.5074	22.3825	13.9842	14.3351	3.69399	4.62889	4.65988	4.38587	4.78078	4.47338	3.75942	4.02976
ASHGV40049518	0.580481	0.811158	1.32654	up	noncoding	long noncoding	Reliable	uc031tbp.1	DJ031142	UCSC_knowngene	537	chr8	-	81397767	81398304	TTATTGCTGTGATGAAATGGAAATTTAAATAAAAGGTCGAACACGTGCGTTCACTGGGAA		natural antisense	ENST00000430430	ZBTB10		+	81397901	81438500	99.2646	59.9753	6.37681	5.96914	74.2946	40.2626	118.189	164.312	52.7826	74.6646	64.1552	48.2986	7.17486	4.78968	6.52758	7.01511	5.78821	6.29458	5.9483	5.84548
ASHGV40049518	0.580481	0.811158	1.32654	up	noncoding	long noncoding	Reliable	uc031tbp.1	DJ031142	UCSC_knowngene	537	chr8	-	81397767	81398304	TTATTGCTGTGATGAAATGGAAATTTAAATAAAAGGTCGAACACGTGCGTTCACTGGGAA		natural antisense	NM_001277145	ZBTB10		+	81397853	81438500	99.2646	59.9753	6.37681	5.96914	74.2946	40.2626	118.189	164.312	52.7826	74.6646	64.1552	48.2986	7.17486	4.78968	6.52758	7.01511	5.78821	6.29458	5.9483	5.84548
ASHGV40016659	0.165969	0.521178	1.96528	up	noncoding	long noncoding	Gold	NR_040061	SRP14-AS1	RefSeq	723	chr15	+	40331511	40349201	TTTGACAATTTTATATCAGCATGGACCCTTCACCAAGACTGAAATAACTCTGTTATTGAG	100131089	bidirectional	ENST00000558720	SRP14		-	40328242	40331251	87.7935	37.2411	6.12411	5.14937	138.042	81.1428	108.877	23.1119	44.1805	34.5928	54.0862	16.105	8.06811	5.75676	6.41381	4.25776	5.54854	5.14223	5.70268	4.20403
ASHGV40016659	0.165969	0.521178	1.96528	up	noncoding	long noncoding	Gold	NR_040061	SRP14-AS1	RefSeq	723	chr15	+	40331511	40349201	TTTGACAATTTTATATCAGCATGGACCCTTCACCAAGACTGAAATAACTCTGTTATTGAG	100131089	bidirectional	ENST00000559081	SRP14		-	40328888	40331354	87.7935	37.2411	6.12411	5.14937	138.042	81.1428	108.877	23.1119	44.1805	34.5928	54.0862	16.105	8.06811	5.75676	6.41381	4.25776	5.54854	5.14223	5.70268	4.20403
ASHGV40016659	0.165969	0.521178	1.96528	up	noncoding	long noncoding	Gold	NR_040061	SRP14-AS1	RefSeq	723	chr15	+	40331511	40349201	TTTGACAATTTTATATCAGCATGGACCCTTCACCAAGACTGAAATAACTCTGTTATTGAG	100131089	bidirectional	ENST00000560773	SRP14		-	40328443	40331357	87.7935	37.2411	6.12411	5.14937	138.042	81.1428	108.877	23.1119	44.1805	34.5928	54.0862	16.105	8.06811	5.75676	6.41381	4.25776	5.54854	5.14223	5.70268	4.20403
ASHGV40016659	0.165969	0.521178	1.96528	up	noncoding	long noncoding	Gold	NR_040061	SRP14-AS1	RefSeq	723	chr15	+	40331511	40349201	TTTGACAATTTTATATCAGCATGGACCCTTCACCAAGACTGAAATAACTCTGTTATTGAG	100131089	bidirectional	NM_001309434	SRP14		-	40327890	40331403	87.7935	37.2411	6.12411	5.14937	138.042	81.1428	108.877	23.1119	44.1805	34.5928	54.0862	16.105	8.06811	5.75676	6.41381	4.25776	5.54854	5.14223	5.70268	4.20403
ASHGV40016659	0.165969	0.521178	1.96528	up	noncoding	long noncoding	Gold	NR_040061	SRP14-AS1	RefSeq	723	chr15	+	40331511	40349201	TTTGACAATTTTATATCAGCATGGACCCTTCACCAAGACTGAAATAACTCTGTTATTGAG	100131089	bidirectional	NM_003134	SRP14	signal recognition particle 14kDa	-	40327890	40331403	87.7935	37.2411	6.12411	5.14937	138.042	81.1428	108.877	23.1119	44.1805	34.5928	54.0862	16.105	8.06811	5.75676	6.41381	4.25776	5.54854	5.14223	5.70268	4.20403
ASHGV40012954	0.297257	0.642455	1.65791	up	noncoding	long noncoding	Reliable	T099036	G023384	RNA-seq: Iyer et al 2015	1787	chr13	-	110627144	110631738	TGAATGCATTAGCATTGAACTTAATAGGAGGGTCCCCCAGAGAAAGTTAAGAAGCCTGCC		intergenic							28.2424	16.3447	4.77567	4.04631	37.2084	31.303	22.7084	21.7497	13.4669	18.186	14.8823	18.8435	6.15449	4.45872	4.30835	4.18113	3.74844	4.14716	3.85304	4.43661
ASHGV40026723	0.701239	0.871947	1.21186	up	noncoding	long noncoding	Reliable	T189133	G043470	RNA-seq: Iyer et al 2015	4932	chr2	-	48167985	48543095	TATGTGGGTTTCCGCAAGACCTTCCGCCATTGCCTGGGCTTTGAAAGCGCTTTAGGAACG		natural antisense	ENST00000413569	FOXN2		+	48541775	48600467	128.66	64.4103	6.33417	6.05695	41.7825	304.927	138.104	29.8271	49.1517	63.2755	87.1262	58.0878	6.33819	7.65463	6.746	4.59786	5.69279	6.04037	6.37434	6.1203
ASHGV40026723	0.701239	0.871947	1.21186	up	noncoding	long noncoding	Reliable	T189133	G043470	RNA-seq: Iyer et al 2015	4932	chr2	-	48167985	48543095	TATGTGGGTTTCCGCAAGACCTTCCGCCATTGCCTGGGCTTTGAAAGCGCTTTAGGAACG		natural antisense	NM_002158	FOXN2	forkhead box N2	+	48541794	48606434	128.66	64.4103	6.33417	6.05695	41.7825	304.927	138.104	29.8271	49.1517	63.2755	87.1262	58.0878	6.33819	7.65463	6.746	4.59786	5.69279	6.04037	6.37434	6.1203
ASHGV40031423	0.505715	0.770966	1.3958	up	noncoding	long noncoding	Reliable	T215282	G049808	RNA-seq: Iyer et al 2015	2166	chr20	+	23606224	23608509	ACGTGCTTGATAAACTCAAGGAAAATAAGAGAGGATGAGCAGAGGTGGGACCTACCAAAG		intergenic							26.0441	17.1091	4.60222	4.12113	41.6278	23.1881	14.0772	25.2834	15.2517	18.1108	15.3726	19.7013	6.33138	4.05474	3.65216	4.37059	3.93834	4.14027	3.89774	4.50815
ASHGV40055477	0.872207	0.950182	1.0805	up	noncoding	long noncoding	Reliable	T381157	G090341	RNA-seq: Iyer et al 2015	407	chrX	+	144925217	144957166	TCAGTCTAGGTTGTGCTAAATAAATAGGGAGAGCCTGACCACCATACTACATAAAGCGGG		intergenic							13.5268	12.434	3.71826	3.60656	16.9796	12.4247	8.28708	16.4159	7.60486	14.9781	12.0232	15.1301	4.94134	3.18246	2.94394	3.80532	2.92932	3.84505	3.54208	4.10979
ASHGV40018991	0.0807519	0.384077	9.06672	up	noncoding	pseudogene	Gold	NR_130771	ENPP7P13	RefSeq	5438	chr16	+	33571843	33586742	TTGAACTCAAAGTCATTGCTTATTTGAAATTTACAACTGCTGACGTTTTGTAACCTTCGC	104644205	intergenic							671.756	28.4502	7.40232	4.22173	12.5567	121.399	2159.74	393.324	5.47181	61.7658	38.6228	7.94063	4.46982	6.3316	10.5599	8.24791	2.51467	6.00905	5.22573	3.13749
ASHGV40054931	0.757266	0.899275	1.09888	up	noncoding	long noncoding	Reliable	TCONS_00018533	XLOC_008848	RNA-seq: Cabili et al 2011	309	chr10	-	73155809	73156474	ATGTCATGGCACCGGCTGCTGTGGCAACTCTACGAATCCCCCAAAGGGGCAGGGAGGAAG		bidirectional	ENST00000299366	CDH23		+	73156693	73467267	24.048	15.1286	4.07844	3.94241	6.34506	15.2345	16.454	58.1584	14.3981	15.5634	14.2002	16.3526	3.45571	3.47656	3.86373	5.51777	3.85048	3.90578	3.7862	4.22717
ASHGV40054931	0.757266	0.899275	1.09888	up	noncoding	long noncoding	Reliable	TCONS_00018533	XLOC_008848	RNA-seq: Cabili et al 2011	309	chr10	-	73155809	73156474	ATGTCATGGCACCGGCTGCTGTGGCAACTCTACGAATCCCCCAAAGGGGCAGGGAGGAAG		bidirectional	ENST00000398809	CDH23		+	73156690	73407219	24.048	15.1286	4.07844	3.94241	6.34506	15.2345	16.454	58.1584	14.3981	15.5634	14.2002	16.3526	3.45571	3.47656	3.86373	5.51777	3.85048	3.90578	3.7862	4.22717
ASHGV40054931	0.757266	0.899275	1.09888	up	noncoding	long noncoding	Reliable	TCONS_00018533	XLOC_008848	RNA-seq: Cabili et al 2011	309	chr10	-	73155809	73156474	ATGTCATGGCACCGGCTGCTGTGGCAACTCTACGAATCCCCCAAAGGGGCAGGGAGGAAG		bidirectional	ENST00000398842	CDH23		+	73156690	73406518	24.048	15.1286	4.07844	3.94241	6.34506	15.2345	16.454	58.1584	14.3981	15.5634	14.2002	16.3526	3.45571	3.47656	3.86373	5.51777	3.85048	3.90578	3.7862	4.22717
ASHGV40054931	0.757266	0.899275	1.09888	up	noncoding	long noncoding	Reliable	TCONS_00018533	XLOC_008848	RNA-seq: Cabili et al 2011	309	chr10	-	73155809	73156474	ATGTCATGGCACCGGCTGCTGTGGCAACTCTACGAATCCCCCAAAGGGGCAGGGAGGAAG		bidirectional	NM_001171930	CDH23		+	73156690	73492481	24.048	15.1286	4.07844	3.94241	6.34506	15.2345	16.454	58.1584	14.3981	15.5634	14.2002	16.3526	3.45571	3.47656	3.86373	5.51777	3.85048	3.90578	3.7862	4.22717
ASHGV40054931	0.757266	0.899275	1.09888	up	noncoding	long noncoding	Reliable	TCONS_00018533	XLOC_008848	RNA-seq: Cabili et al 2011	309	chr10	-	73155809	73156474	ATGTCATGGCACCGGCTGCTGTGGCAACTCTACGAATCCCCCAAAGGGGCAGGGAGGAAG		bidirectional	NM_001171931	CDH23		+	73156690	73467264	24.048	15.1286	4.07844	3.94241	6.34506	15.2345	16.454	58.1584	14.3981	15.5634	14.2002	16.3526	3.45571	3.47656	3.86373	5.51777	3.85048	3.90578	3.7862	4.22717
ASHGV40054931	0.757266	0.899275	1.09888	up	noncoding	long noncoding	Reliable	TCONS_00018533	XLOC_008848	RNA-seq: Cabili et al 2011	309	chr10	-	73155809	73156474	ATGTCATGGCACCGGCTGCTGTGGCAACTCTACGAATCCCCCAAAGGGGCAGGGAGGAAG		bidirectional	NM_001171932	CDH23		+	73156690	73377362	24.048	15.1286	4.07844	3.94241	6.34506	15.2345	16.454	58.1584	14.3981	15.5634	14.2002	16.3526	3.45571	3.47656	3.86373	5.51777	3.85048	3.90578	3.7862	4.22717
ASHGV40054931	0.757266	0.899275	1.09888	up	noncoding	long noncoding	Reliable	TCONS_00018533	XLOC_008848	RNA-seq: Cabili et al 2011	309	chr10	-	73155809	73156474	ATGTCATGGCACCGGCTGCTGTGGCAACTCTACGAATCCCCCAAAGGGGCAGGGAGGAAG		bidirectional	NM_022124	CDH23	cadherin-related 23	+	73156690	73575704	24.048	15.1286	4.07844	3.94241	6.34506	15.2345	16.454	58.1584	14.3981	15.5634	14.2002	16.3526	3.45571	3.47656	3.86373	5.51777	3.85048	3.90578	3.7862	4.22717
ASHGV40054931	0.757266	0.899275	1.09888	up	noncoding	long noncoding	Reliable	TCONS_00018533	XLOC_008848	RNA-seq: Cabili et al 2011	309	chr10	-	73155809	73156474	ATGTCATGGCACCGGCTGCTGTGGCAACTCTACGAATCCCCCAAAGGGGCAGGGAGGAAG		bidirectional	NM_052836	CDH23		+	73156690	73407219	24.048	15.1286	4.07844	3.94241	6.34506	15.2345	16.454	58.1584	14.3981	15.5634	14.2002	16.3526	3.45571	3.47656	3.86373	5.51777	3.85048	3.90578	3.7862	4.22717
ASHGV40054931	0.757266	0.899275	1.09888	up	noncoding	long noncoding	Reliable	TCONS_00018533	XLOC_008848	RNA-seq: Cabili et al 2011	309	chr10	-	73155809	73156474	ATGTCATGGCACCGGCTGCTGTGGCAACTCTACGAATCCCCCAAAGGGGCAGGGAGGAAG		bidirectional	uc001jrv.3	CDH23		+	73156690	73326693	24.048	15.1286	4.07844	3.94241	6.34506	15.2345	16.454	58.1584	14.3981	15.5634	14.2002	16.3526	3.45571	3.47656	3.86373	5.51777	3.85048	3.90578	3.7862	4.22717
ASHGV40054931	0.757266	0.899275	1.09888	up	noncoding	long noncoding	Reliable	TCONS_00018533	XLOC_008848	RNA-seq: Cabili et al 2011	309	chr10	-	73155809	73156474	ATGTCATGGCACCGGCTGCTGTGGCAACTCTACGAATCCCCCAAAGGGGCAGGGAGGAAG		bidirectional	uc001jrw.4	CDH23		+	73156690	73407219	24.048	15.1286	4.07844	3.94241	6.34506	15.2345	16.454	58.1584	14.3981	15.5634	14.2002	16.3526	3.45571	3.47656	3.86373	5.51777	3.85048	3.90578	3.7862	4.22717
ASHGV40054931	0.757266	0.899275	1.09888	up	noncoding	long noncoding	Reliable	TCONS_00018533	XLOC_008848	RNA-seq: Cabili et al 2011	309	chr10	-	73155809	73156474	ATGTCATGGCACCGGCTGCTGTGGCAACTCTACGAATCCCCCAAAGGGGCAGGGAGGAAG		bidirectional	uc001jrx.4	CDH23		+	73156690	73575704	24.048	15.1286	4.07844	3.94241	6.34506	15.2345	16.454	58.1584	14.3981	15.5634	14.2002	16.3526	3.45571	3.47656	3.86373	5.51777	3.85048	3.90578	3.7862	4.22717
ASHGV40054931	0.757266	0.899275	1.09888	up	noncoding	long noncoding	Reliable	TCONS_00018533	XLOC_008848	RNA-seq: Cabili et al 2011	309	chr10	-	73155809	73156474	ATGTCATGGCACCGGCTGCTGTGGCAACTCTACGAATCCCCCAAAGGGGCAGGGAGGAAG		bidirectional	uc001jry.3	CDH23		+	73156690	73467264	24.048	15.1286	4.07844	3.94241	6.34506	15.2345	16.454	58.1584	14.3981	15.5634	14.2002	16.3526	3.45571	3.47656	3.86373	5.51777	3.85048	3.90578	3.7862	4.22717
ASHGV40054931	0.757266	0.899275	1.09888	up	noncoding	long noncoding	Reliable	TCONS_00018533	XLOC_008848	RNA-seq: Cabili et al 2011	309	chr10	-	73155809	73156474	ATGTCATGGCACCGGCTGCTGTGGCAACTCTACGAATCCCCCAAAGGGGCAGGGAGGAAG		bidirectional	uc001jrz.3	CDH23		+	73156690	73492481	24.048	15.1286	4.07844	3.94241	6.34506	15.2345	16.454	58.1584	14.3981	15.5634	14.2002	16.3526	3.45571	3.47656	3.86373	5.51777	3.85048	3.90578	3.7862	4.22717
ASHGV40022590	0.0317633	0.257963	2.28556	up	noncoding	long noncoding	Reliable	ENST00000585184	RP11-17J14.2	GENCODE	389	chr18	-	20837127	20840318	CCGGAACTTCTCTTCCAGTTTCTGCAACAAAAAGAAAATCAAAAGCATGTTCATTTTGAA		intron sense-overlapping	ENST00000450466	TMEM241		-	20777718	21017896	34.3325	12.7435	4.69689	3.50434	8.61706	65.1534	32.6602	30.8994	5	13.3486	21.716	10.9094	3.90423	5.4508	4.78414	4.64839	2.32784	3.66828	4.39897	3.62228
ASHGV40022590	0.0317633	0.257963	2.28556	up	noncoding	long noncoding	Reliable	ENST00000585184	RP11-17J14.2	GENCODE	389	chr18	-	20837127	20840318	CCGGAACTTCTCTTCCAGTTTCTGCAACAAAAAGAAAATCAAAAGCATGTTCATTTTGAA		natural antisense	NM_001100619	CABLES1	Cdk5 and Abl enzyme substrate 1	+	20715726	20840434	34.3325	12.7435	4.69689	3.50434	8.61706	65.1534	32.6602	30.8994	5	13.3486	21.716	10.9094	3.90423	5.4508	4.78414	4.64839	2.32784	3.66828	4.39897	3.62228
ASHGV40022590	0.0317633	0.257963	2.28556	up	noncoding	long noncoding	Reliable	ENST00000585184	RP11-17J14.2	GENCODE	389	chr18	-	20837127	20840318	CCGGAACTTCTCTTCCAGTTTCTGCAACAAAAAGAAAATCAAAAGCATGTTCATTTTGAA		natural antisense	NM_001256438	CABLES1		+	20714527	20840434	34.3325	12.7435	4.69689	3.50434	8.61706	65.1534	32.6602	30.8994	5	13.3486	21.716	10.9094	3.90423	5.4508	4.78414	4.64839	2.32784	3.66828	4.39897	3.62228
ASHGV40022590	0.0317633	0.257963	2.28556	up	noncoding	long noncoding	Reliable	ENST00000585184	RP11-17J14.2	GENCODE	389	chr18	-	20837127	20840318	CCGGAACTTCTCTTCCAGTTTCTGCAACAAAAAGAAAATCAAAAGCATGTTCATTTTGAA		natural antisense	NM_138375	CABLES1		+	20735788	20840434	34.3325	12.7435	4.69689	3.50434	8.61706	65.1534	32.6602	30.8994	5	13.3486	21.716	10.9094	3.90423	5.4508	4.78414	4.64839	2.32784	3.66828	4.39897	3.62228
ASHGV40004224	0.0366609	0.274967	1.78995	up	noncoding	long noncoding	Gold	NR_104454	TMEM14B	RefSeq	813	chr6	+	10747991	10757214	TCTTCCCATTCCGCTACATCTGTTACTTTTGTTGGTGTTATGGGAATGAGATCCTACTAC	81853	exon sense-overlapping	ENST00000461342	TMEM14B		+	10748037	10755712	4151.2	1872.74	11.8237	10.9838	2257.39	5757.4	3677.82	4912.18	1876.23	2067.42	2213.55	1333.77	11.7936	12.1053	11.3506	12.0454	11.0713	11.0885	11.0902	10.6851
ASHGV40004224	0.0366609	0.274967	1.78995	up	noncoding	long noncoding	Gold	NR_104454	TMEM14B	RefSeq	813	chr6	+	10747991	10757214	TCTTCCCATTCCGCTACATCTGTTACTTTTGTTGGTGTTATGGGAATGAGATCCTACTAC	81853	exon sense-overlapping	ENST00000475942	TMEM14B		+	10748037	10756043	4151.2	1872.74	11.8237	10.9838	2257.39	5757.4	3677.82	4912.18	1876.23	2067.42	2213.55	1333.77	11.7936	12.1053	11.3506	12.0454	11.0713	11.0885	11.0902	10.6851
ASHGV40004224	0.0366609	0.274967	1.78995	up	noncoding	long noncoding	Gold	NR_104454	TMEM14B	RefSeq	813	chr6	+	10747991	10757214	TCTTCCCATTCCGCTACATCTGTTACTTTTGTTGGTGTTATGGGAATGAGATCCTACTAC	81853	exon sense-overlapping	ENST00000543878	SYCP2L		+	10748026	10930656	4151.2	1872.74	11.8237	10.9838	2257.39	5757.4	3677.82	4912.18	1876.23	2067.42	2213.55	1333.77	11.7936	12.1053	11.3506	12.0454	11.0713	11.0885	11.0902	10.6851
ASHGV40004224	0.0366609	0.274967	1.78995	up	noncoding	long noncoding	Gold	NR_104454	TMEM14B	RefSeq	813	chr6	+	10747991	10757214	TCTTCCCATTCCGCTACATCTGTTACTTTTGTTGGTGTTATGGGAATGAGATCCTACTAC	81853	exon sense-overlapping	NM_001127711	TMEM14B		+	10747991	10757214	4151.2	1872.74	11.8237	10.9838	2257.39	5757.4	3677.82	4912.18	1876.23	2067.42	2213.55	1333.77	11.7936	12.1053	11.3506	12.0454	11.0713	11.0885	11.0902	10.6851
ASHGV40004224	0.0366609	0.274967	1.78995	up	noncoding	long noncoding	Gold	NR_104454	TMEM14B	RefSeq	813	chr6	+	10747991	10757214	TCTTCCCATTCCGCTACATCTGTTACTTTTGTTGGTGTTATGGGAATGAGATCCTACTAC	81853	exon sense-overlapping	NM_001286484	TMEM14B		+	10747991	10757214	4151.2	1872.74	11.8237	10.9838	2257.39	5757.4	3677.82	4912.18	1876.23	2067.42	2213.55	1333.77	11.7936	12.1053	11.3506	12.0454	11.0713	11.0885	11.0902	10.6851
ASHGV40004224	0.0366609	0.274967	1.78995	up	noncoding	long noncoding	Gold	NR_104454	TMEM14B	RefSeq	813	chr6	+	10747991	10757214	TCTTCCCATTCCGCTACATCTGTTACTTTTGTTGGTGTTATGGGAATGAGATCCTACTAC	81853	exon sense-overlapping	NM_001286488	TMEM14B		+	10747991	10760006	4151.2	1872.74	11.8237	10.9838	2257.39	5757.4	3677.82	4912.18	1876.23	2067.42	2213.55	1333.77	11.7936	12.1053	11.3506	12.0454	11.0713	11.0885	11.0902	10.6851
ASHGV40004224	0.0366609	0.274967	1.78995	up	noncoding	long noncoding	Gold	NR_104454	TMEM14B	RefSeq	813	chr6	+	10747991	10757214	TCTTCCCATTCCGCTACATCTGTTACTTTTGTTGGTGTTATGGGAATGAGATCCTACTAC	81853	exon sense-overlapping	NM_001286489	TMEM14B		+	10747991	10760006	4151.2	1872.74	11.8237	10.9838	2257.39	5757.4	3677.82	4912.18	1876.23	2067.42	2213.55	1333.77	11.7936	12.1053	11.3506	12.0454	11.0713	11.0885	11.0902	10.6851
ASHGV40004224	0.0366609	0.274967	1.78995	up	noncoding	long noncoding	Gold	NR_104454	TMEM14B	RefSeq	813	chr6	+	10747991	10757214	TCTTCCCATTCCGCTACATCTGTTACTTTTGTTGGTGTTATGGGAATGAGATCCTACTAC	81853	exon sense-overlapping	NM_030969	TMEM14B	transmembrane protein 14B	+	10747991	10757214	4151.2	1872.74	11.8237	10.9838	2257.39	5757.4	3677.82	4912.18	1876.23	2067.42	2213.55	1333.77	11.7936	12.1053	11.3506	12.0454	11.0713	11.0885	11.0902	10.6851
ASHGV40030214	0.571649	0.80673	1.29367	up	noncoding	long noncoding	Reliable	ENST00000607970	RP11-395N3.2	GENCODE	584	chr2	+	227664861	227675745	TCCCCCAGGTGACCTTGCTCGTGCATGTGGATATTTGCTCAGATTAAGAATGTTTCCCAC		intergenic							120.797	83.8324	6.7361	6.36463	76.0923	94.8923	112.917	199.286	36.9366	102.631	108.166	87.596	7.20768	5.98558	6.46789	7.28325	5.27808	6.76097	6.69194	6.72753
ASHGV40058562	0.455407	0.741742	1.24242	up	noncoding	long noncoding	Reliable	T213836	G049416	RNA-seq: Iyer et al 2015	3087	chr20	-	12223941	12298831	CCCATGTAAGGTCCCTGTACTTTGGTCCTTCTTCAGCCCAAGCCAGCATGCAGACCTTCT		intergenic							18.1517	14.0562	4.10113	3.78798	17.842	26.3446	18.4393	9.98089	19.5477	9.94519	14.4417	12.2902	5.02085	4.22983	4.01778	3.13607	4.3235	3.2158	3.81001	3.80263
ASHGV40058431	0.874441	0.950871	1.0811	up	noncoding	long noncoding	Reliable	T172601	G040077	RNA-seq: Iyer et al 2015	1952	chr19	-	30328375	30332723	AGAGAAGAAGAAACAAAAGGATAAAATCATTGGCATCACTGCTGGACATGGTGGCTCACG		intergenic							170.851	131.548	7.23394	7.12144	270.35	149.532	111.462	152.058	114.184	156.267	138.4	117.341	8.95948	6.6295	6.45103	6.89576	6.90867	7.38814	7.03516	7.1538
ASHGV40049311	0.745612	0.893668	1.07922	up	noncoding	pseudogene	Gold	NR_027765	SBF1P1	RefSeq	6125	chr8	-	56361756	56367881	ATAGTCCAGCCAGCTGGCTGCAGGCGAATTGTTTCTAGAACCAGAGTCTATATAAAGAGA	100133234	intronic antisense	NM_052898	XKR4	X-linked Kx blood group related 4	+	56015016	56438710	1443.31	994.297	10.1855	10.0755	832.411	2078.38	2047.45	815.014	792.973	1360.67	997.064	826.48	10.4126	10.52	10.4779	9.33142	9.79588	10.5085	9.94061	10.0571
ASHGV40010228	0.69472	0.868999	1.29507	up	noncoding	long noncoding	Reliable	T081884	G018951	RNA-seq: Iyer et al 2015	4707	chr12	-	69366177	69372881	TCAGGGTCTAAAACCTTCTCCCGTCTAAAGTGCTACCTTATCATAAAATAATGAAAGGTT		intergenic							16.9444	11.1485	3.65718	3.28415	5	24.5874	21.9676	16.2225	23.3048	6.34964	7.10632	7.8331	2.43958	4.13694	4.26301	3.78918	4.58998	2.60625	2.82299	3.11737
ASHGV40013580	0.210096	0.563727	3.0628	up	noncoding	long noncoding	Reliable	ENST00000577853	RP11-196G18.23	GENCODE	1234	chr1	-	149802875	149804109	GAGTCTATGAGAAAATCTTCTGGTTTCTGCTGAAAGAATCGTGTTTTGTTGGGGTTTTTT		bidirectional	ENST00000610125	HIST2H4A		+	149804226	149804942	1079.66	192.509	9.04418	7.42933	100.134	550.939	598.97	3068.59	84.7288	272.799	324.238	88.2694	7.60206	8.50335	8.72247	11.3488	6.47585	8.20721	8.29795	6.73629
ASHGV40013580	0.210096	0.563727	3.0628	up	noncoding	long noncoding	Reliable	ENST00000577853	RP11-196G18.23	GENCODE	1234	chr1	-	149802875	149804109	GAGTCTATGAGAAAATCTTCTGGTTTCTGCTGAAAGAATCGTGTTTTGTTGGGGTTTTTT		bidirectional	NM_003548	HIST2H4A	histone cluster 2, H4a	+	149804220	149804616	1079.66	192.509	9.04418	7.42933	100.134	550.939	598.97	3068.59	84.7288	272.799	324.238	88.2694	7.60206	8.50335	8.72247	11.3488	6.47585	8.20721	8.29795	6.73629
ASHGV40057736	0.235457	0.590821	2.10816	up	noncoding	long noncoding	Gold	NR_002728	KCNQ1OT1	RefSeq	91671	chr11	-	2629557	2721228	TTATTAACACAACTCTATTTACACGACAGCATCAGGACACTCAGCCTTGGCCACCAAGGA	10984	natural antisense	NM_000218	KCNQ1	potassium channel, voltage gated KQT-like subfamily Q, member 1	+	2466220	2870340	73.1199	20.3468	5.45996	4.38398	29.4643	16.9474	41.0484	205.02	20.4471	19.2132	22.6191	19.1079	5.79483	3.62512	5.09642	7.32348	4.39345	4.23368	4.45353	4.45525
ASHGV40057736	0.235457	0.590821	2.10816	up	noncoding	long noncoding	Gold	NR_002728	KCNQ1OT1	RefSeq	91671	chr11	-	2629557	2721228	TTATTAACACAACTCTATTTACACGACAGCATCAGGACACTCAGCCTTGGCCACCAAGGA	10984	natural antisense	NM_181798	KCNQ1		+	2482683	2870340	73.1199	20.3468	5.45996	4.38398	29.4643	16.9474	41.0484	205.02	20.4471	19.2132	22.6191	19.1079	5.79483	3.62512	5.09642	7.32348	4.39345	4.23368	4.45353	4.45525
ASHGV40024786	0.126504	0.467822	1.57573	up	noncoding	long noncoding	Reliable	ENST00000596234	CTD-2587H19.1	GENCODE	1904	chr19	-	54862990	54864894	GCACTTGATTGCACCAAAGATTTTACGTTCATAGAAAATTTCTGGCATCTGTGTGAAGAA		intergenic							158.598	81.9043	7.09495	6.43893	120.648	278.06	91.3537	144.332	87.514	89.3674	78.1191	72.6168	7.87278	7.5172	6.17728	6.81256	6.52014	6.55457	6.23258	6.44845
ASHGV40051667	0.8839	0.954136	1.09859	up	noncoding	long noncoding	Reliable	T357426	G084345	RNA-seq: Iyer et al 2015	6362	chr9	-	33817838	33824200	TGGAATGCAAAGTTGGCACTACCACTACCCAAGATGCCCAACAAATCCTCAAAATGTCAG		natural antisense	NM_017811	UBE2R2	ubiquitin conjugating enzyme E2R 2	+	33817181	33920401	90.8522	67.0203	6.26399	6.12834	169.087	81.4985	43.94	68.8834	47.9371	70.8408	63.1275	86.176	8.34186	5.76314	5.19144	5.75953	5.66166	6.21956	5.92541	6.70674
ASHGV40001154	0.555273	0.799461	1.29405	up	noncoding	long noncoding	Gold	ENST00000453811	CTA-407F11.8	GENCODE	451	chr22	-	25959067	25960226	GAAATGACAGGAAGACAGAATGTCTTGTCAAGGGTCACCCCAGGAGGAGGAGTAAATTCC	100996404	bidirectional	NM_005160	ADRBK2	adrenergic, beta, receptor kinase 2	+	25960860	26125258	21.3101	15.7802	4.34341	3.97152	35.1352	18.453	16.664	14.988	16.5941	11.8724	20.1153	14.5391	6.06461	3.74192	3.88096	3.68616	4.0693	3.48529	4.28343	4.04807
ASHGV40001154	0.555273	0.799461	1.29405	up	noncoding	long noncoding	Gold	ENST00000453811	CTA-407F11.8	GENCODE	451	chr22	-	25959067	25960226	GAAATGACAGGAAGACAGAATGTCTTGTCAAGGGTCACCCCAGGAGGAGGAGTAAATTCC	100996404	bidirectional	uc003abw.2	ADRBK2		+	25960860	26110537	21.3101	15.7802	4.34341	3.97152	35.1352	18.453	16.664	14.988	16.5941	11.8724	20.1153	14.5391	6.06461	3.74192	3.88096	3.68616	4.0693	3.48529	4.28343	4.04807
ASHGV40001154	0.555273	0.799461	1.29405	up	noncoding	long noncoding	Gold	ENST00000453811	CTA-407F11.8	GENCODE	451	chr22	-	25959067	25960226	GAAATGACAGGAAGACAGAATGTCTTGTCAAGGGTCACCCCAGGAGGAGGAGTAAATTCC	100996404	bidirectional	uc010gux.3	ADRBK2		+	25960860	26106104	21.3101	15.7802	4.34341	3.97152	35.1352	18.453	16.664	14.988	16.5941	11.8724	20.1153	14.5391	6.06461	3.74192	3.88096	3.68616	4.0693	3.48529	4.28343	4.04807
ASHGV40003683	0.965225	0.987734	1.01635	up	noncoding	long noncoding	Gold	NR_033203	HOXB-AS3	RefSeq	452	chr17	+	46669653	46679703	GCCGGGTCAGGTTGCTTGTCTGGAGATGGAGCCACTACAGGCGGGCCTGGGCGCCTGGAG	404266	intronic antisense	ENST00000484302	HOXB6		-	46671638	46682354	20.4814	19.0389	4.30866	4.28526	29.2935	19.8306	19.8312	12.9703	20.9172	21.2465	16.0683	17.9234	5.78723	3.83981	4.11642	3.49119	4.42818	4.39117	3.9586	4.36309
ASHGV40003683	0.965225	0.987734	1.01635	up	noncoding	long noncoding	Gold	NR_033203	HOXB-AS3	RefSeq	452	chr17	+	46669653	46679703	GCCGGGTCAGGTTGCTTGTCTGGAGATGGAGCCACTACAGGCGGGCCTGGGCGCCTGGAG	404266	intronic antisense	NM_018952	HOXB6	homeobox B6	-	46673098	46682334	20.4814	19.0389	4.30866	4.28526	29.2935	19.8306	19.8312	12.9703	20.9172	21.2465	16.0683	17.9234	5.78723	3.83981	4.11642	3.49119	4.42818	4.39117	3.9586	4.36309
ASHGV40003683	0.965225	0.987734	1.01635	up	noncoding	long noncoding	Gold	NR_033203	HOXB-AS3	RefSeq	452	chr17	+	46669653	46679703	GCCGGGTCAGGTTGCTTGTCTGGAGATGGAGCCACTACAGGCGGGCCTGGGCGCCTGGAG	404266	natural antisense	NM_002147	HOXB5	homeobox B5	-	46668618	46671103	20.4814	19.0389	4.30866	4.28526	29.2935	19.8306	19.8312	12.9703	20.9172	21.2465	16.0683	17.9234	5.78723	3.83981	4.11642	3.49119	4.42818	4.39117	3.9586	4.36309
ASHGV40060692	0.31212	0.655302	1.14309	up	noncoding	long noncoding	Reliable	uc.49-	uc.49	UCR	207	chr2	-	33813408	33813615	TCTAGGAATGTCCAAACCTCCAGCCAATATAACTATGTTCCAATTCTTCAGCGGGATTGA		exon sense-overlapping	ENST00000403368	FAM98A		-	33808736	33824358	3817.46	2620.55	11.675	11.4821	1908.55	4092.06	5385.52	3883.69	2925.15	2460.95	2502.09	2594.01	11.5655	11.5618	11.88	11.6926	11.7109	11.3164	11.2741	11.6268
ASHGV40060692	0.31212	0.655302	1.14309	up	noncoding	long noncoding	Reliable	uc.49-	uc.49	UCR	207	chr2	-	33813408	33813615	TCTAGGAATGTCCAAACCTCCAGCCAATATAACTATGTTCCAATTCTTCAGCGGGATTGA		exon sense-overlapping	NM_015475	FAM98A	family with sequence similarity 98 member A	-	33808727	33824429	3817.46	2620.55	11.675	11.4821	1908.55	4092.06	5385.52	3883.69	2925.15	2460.95	2502.09	2594.01	11.5655	11.5618	11.88	11.6926	11.7109	11.3164	11.2741	11.6268
ASHGV40060692	0.31212	0.655302	1.14309	up	noncoding	long noncoding	Reliable	uc.49-	uc.49	UCR	207	chr2	-	33813408	33813615	TCTAGGAATGTCCAAACCTCCAGCCAATATAACTATGTTCCAATTCTTCAGCGGGATTGA		intron sense-overlapping	NM_001304538	FAM98A		-	33808727	33824429	3817.46	2620.55	11.675	11.4821	1908.55	4092.06	5385.52	3883.69	2925.15	2460.95	2502.09	2594.01	11.5655	11.5618	11.88	11.6926	11.7109	11.3164	11.2741	11.6268
ASHGV40049730	0.873039	0.950525	1.08083	up	noncoding	long noncoding	Reliable	T348922	G082286	RNA-seq: Iyer et al 2015	5244	chr8	-	103904573	104019869	CATACAAAGTGGTGTGTGCCAAAACTTACTTATGGTCATCAGTTCTTAGAAAATAAGGTA		intergenic							12.3975	11.6633	3.61856	3.50642	16.7654	10.0283	12.869	9.92744	7.72794	15.4981	13.6904	9.73685	4.92159	2.89263	3.53166	3.12836	2.94969	3.89922	3.73114	3.44561
ASHGV40054912	0.801644	0.918476	1.06167	up	noncoding	long noncoding	Reliable	T374013	G088258	RNA-seq: Iyer et al 2015	8033	chrX	+	46988482	46998132	GCAGTGAAAAAGATGGGAAATGCCGAATGATGGGGAGTCAACTCTGGGAAAGTGTAGATT		intergenic							10.9023	11.0444	3.39364	3.3073	6.8629	11.8299	14.1772	10.7394	10.0242	12.7849	16.3685	5	3.56855	3.10841	3.66191	3.2357	3.30618	3.59889	3.98541	2.33874
ASHGV40030377	0.336558	0.672786	1.07606	up	noncoding	long noncoding	Reliable	T211002	G048848	RNA-seq: Iyer et al 2015	2777	chr2	+	240753370	240757266	TCCTGATCTTGCTGCACATCATCTCCTCCTCTTCATCTAACTTTAAAAAGGTAAAACTTC		intergenic							28.1642	25.065	4.74108	4.63532	19.4539	32.7944	32.2742	28.1344	37.797	19.2965	24.6948	18.4717	5.15771	4.51641	4.77015	4.52006	5.3112	4.23939	4.58422	4.40646
ASHGV40008822	0.805956	0.920824	1.07266	up	noncoding	long noncoding	Reliable	T063445	G014620	RNA-seq: Iyer et al 2015	15584	chr11	+	71987593	72003566	GCCTCTATGGGAAGTCTAAACATCAAATAGAAAGGAGCAGAAACAGAGATAGCAGGAGAA		natural antisense	NM_001258392	CLPB		-	72003469	72145728	11.8637	11.1113	3.52517	3.42397	7.89128	14.1612	14.3286	11.0735	8.38475	17.2396	7.50906	11.3118	3.76997	3.37531	3.6761	3.2793	3.06047	4.06353	2.89303	3.67885
ASHGV40008822	0.805956	0.920824	1.07266	up	noncoding	long noncoding	Reliable	T063445	G014620	RNA-seq: Iyer et al 2015	15584	chr11	+	71987593	72003566	GCCTCTATGGGAAGTCTAAACATCAAATAGAAAGGAGCAGAAACAGAGATAGCAGGAGAA		natural antisense	NM_001258393	CLPB		-	72003469	72145728	11.8637	11.1113	3.52517	3.42397	7.89128	14.1612	14.3286	11.0735	8.38475	17.2396	7.50906	11.3118	3.76997	3.37531	3.6761	3.2793	3.06047	4.06353	2.89303	3.67885
ASHGV40008822	0.805956	0.920824	1.07266	up	noncoding	long noncoding	Reliable	T063445	G014620	RNA-seq: Iyer et al 2015	15584	chr11	+	71987593	72003566	GCCTCTATGGGAAGTCTAAACATCAAATAGAAAGGAGCAGAAACAGAGATAGCAGGAGAA		natural antisense	NM_030813	CLPB	ClpB homolog, mitochondrial AAA ATPase chaperonin	-	72003469	72145728	11.8637	11.1113	3.52517	3.42397	7.89128	14.1612	14.3286	11.0735	8.38475	17.2396	7.50906	11.3118	3.76997	3.37531	3.6761	3.2793	3.06047	4.06353	2.89303	3.67885
ASHGV40046362	0.242002	0.595119	1.86716	up	noncoding	long noncoding	Reliable	T321563	G075312	RNA-seq: Iyer et al 2015	2657	chr7	-	35668485	35671142	TGATAGAAACCAAACACATGGTGGGTACAAAGCAAGTTTGTTGTATTTTATCCACATTAG		intergenic							75.8745	32.6257	5.99652	5.09568	76.8643	107.821	93.2615	25.5514	33.5233	31.1445	33.9055	31.9297	7.22295	6.16864	6.20523	4.38926	5.13198	4.98602	5.03304	5.23166
ASHGV40026294	0.424438	0.724211	1.04286	up	noncoding	long noncoding	Reliable	ENST00000414654	AC092580.3	GENCODE	469	chr2	-	7811734	7812377	TTGTTCTTTTTCTACCCATAAGGGAATGATTCAAAATGTCCCTCCACCTGGGTCCAACCG		intergenic							39.7851	32.8302	5.15963	5.09908	21.2428	58.5744	39.1288	40.1945	35.9679	32.9299	35.8821	26.5411	5.30072	5.30338	5.02648	5.00794	5.23884	5.07279	5.11538	4.96931
ASHGV40012614	0.678441	0.861815	1.14201	up	noncoding	long noncoding	Reliable	T095090	G022138	RNA-seq: Iyer et al 2015	7213	chr13	-	54687997	54759900	TTTCAGTGATGACTGTCCTTTTTAAAAATGACTATGTTTTTGAGTCTCACCTTCCCTCAG		intergenic							14.4028	10.0754	3.48865	3.29707	5	18.4698	17.1248	17.0164	9.69134	6.62948	10.161	13.82	2.43958	3.74333	3.92001	3.85167	3.25998	2.66214	3.29204	3.97413
ASHGV40046577	0.374962	0.695902	1.406	up	noncoding	long noncoding	Gold	ENST00000442649	RP11-1217F2.15	GENCODE	407	chr7	-	57277571	57289866	AGTGATACATTTAATGTGCCAGCAAAAGCCTCTGGTAAACAGGGAGCAGTGTTACAGCCA		intergenic							15.326	9.41607	3.67736	3.18576	7.44573	17.6236	7.32003	28.9146	7.42344	14.1611	9.63826	6.44149	3.6879	3.67818	2.7874	4.55595	2.89835	3.759	3.21434	2.87135
ASHGV40041813	0.0298122	0.252114	2.3543	up	noncoding	long noncoding	Reliable	T283155	G065993	RNA-seq: Iyer et al 2015	2013	chr5	+	61684786	61686799	TGTCACTAAAACCTGTGCTGGTTAGGATTTGCTGTATTTTATCTGCTATGCTGAAATCTT		natural antisense	NM_014473	DIMT1	DIM1 dimethyladenosine transferase 1 homolog	-	61684350	61699728	1584.67	526.661	10.4179	9.18255	1218.88	1861.26	2085.83	1172.7	479.131	584.822	505.852	536.841	10.93	10.3492	10.5026	9.88956	9.02552	9.30666	8.95687	9.44115
ASHGV40044519	0.198767	0.551596	1.46106	up	noncoding	long noncoding	Reliable	ENST00000603791	RP11-420L9.5	GENCODE	2761	chr6	+	3751344	3754105	ATGTTTCCTGTGTAATTTTGTATAGGGGAATAGGGGCCGTGGGAACTGGAAGTAAACAGC		natural antisense	NM_183373	PXDC1	PX domain containing 1	-	3722835	3752246	57.1991	32.766	5.63527	5.08825	39.4329	77.216	83.411	28.7365	36.6409	38.1409	31.2114	25.0706	6.24414	5.69486	6.05515	4.54691	5.26699	5.28935	4.91685	4.87981
ASHGV40033470	0.501169	0.768401	2.1083	up	noncoding	long noncoding	Reliable	ENST00000411554	LL22NC03-23C6.13	GENCODE	779	chr22	+	22390742	22394463	ACAATAAGATGTCATCACTTAGTGAGGAGAGGAGAGGAGAGCTCAGTAATGGTGGTAGAG		intergenic							146.083	22.5168	5.57313	4.49705	512.817	24.5007	32.8281	14.1867	22.2088	30.5677	22.5902	14.7006	9.76354	4.13191	4.7918	3.60528	4.51754	4.95449	4.45165	4.06454
ASHGV40003459	0.014222	0.190143	3.52935	up	noncoding	long noncoding	Gold	NR_024052	HCG18	RefSeq	6820	chr6	-	30255173	30294933	CAAGGATTAGGTAAAAGTCTTGCAGTGAAAAACCCGAGGACCCTTACCGCAAGTGTCTTT	414777	natural antisense	ENST00000396548	TRIM39		+	30294696	30311506	107.234	25.1432	6.41557	4.59617	33.7795	138.592	82.4802	174.086	12.7987	28.9525	36.6493	22.1724	5.99934	6.52758	6.03761	7.09776	3.67065	4.87361	5.1498	4.69062
ASHGV40003459	0.014222	0.190143	3.52935	up	noncoding	long noncoding	Gold	NR_024052	HCG18	RefSeq	6820	chr6	-	30255173	30294933	CAAGGATTAGGTAAAAGTCTTGCAGTGAAAAACCCGAGGACCCTTACCGCAAGTGTCTTT	414777	natural antisense	ENST00000396551	TRIM39		+	30294620	30311506	107.234	25.1432	6.41557	4.59617	33.7795	138.592	82.4802	174.086	12.7987	28.9525	36.6493	22.1724	5.99934	6.52758	6.03761	7.09776	3.67065	4.87361	5.1498	4.69062
ASHGV40003459	0.014222	0.190143	3.52935	up	noncoding	long noncoding	Gold	NR_024052	HCG18	RefSeq	6820	chr6	-	30255173	30294933	CAAGGATTAGGTAAAAGTCTTGCAGTGAAAAACCCGAGGACCCTTACCGCAAGTGTCTTT	414777	natural antisense	ENST00000428404	TRIM39		+	30294733	30297272	107.234	25.1432	6.41557	4.59617	33.7795	138.592	82.4802	174.086	12.7987	28.9525	36.6493	22.1724	5.99934	6.52758	6.03761	7.09776	3.67065	4.87361	5.1498	4.69062
ASHGV40003459	0.014222	0.190143	3.52935	up	noncoding	long noncoding	Gold	NR_024052	HCG18	RefSeq	6820	chr6	-	30255173	30294933	CAAGGATTAGGTAAAAGTCTTGCAGTGAAAAACCCGAGGACCCTTACCGCAAGTGTCTTT	414777	natural antisense	ENST00000428728	TRIM39		+	30294681	30303754	107.234	25.1432	6.41557	4.59617	33.7795	138.592	82.4802	174.086	12.7987	28.9525	36.6493	22.1724	5.99934	6.52758	6.03761	7.09776	3.67065	4.87361	5.1498	4.69062
ASHGV40003459	0.014222	0.190143	3.52935	up	noncoding	long noncoding	Gold	NR_024052	HCG18	RefSeq	6820	chr6	-	30255173	30294933	CAAGGATTAGGTAAAAGTCTTGCAGTGAAAAACCCGAGGACCCTTACCGCAAGTGTCTTT	414777	natural antisense	ENST00000440271	TRIM39		+	30294611	30297316	107.234	25.1432	6.41557	4.59617	33.7795	138.592	82.4802	174.086	12.7987	28.9525	36.6493	22.1724	5.99934	6.52758	6.03761	7.09776	3.67065	4.87361	5.1498	4.69062
ASHGV40003459	0.014222	0.190143	3.52935	up	noncoding	long noncoding	Gold	NR_024052	HCG18	RefSeq	6820	chr6	-	30255173	30294933	CAAGGATTAGGTAAAAGTCTTGCAGTGAAAAACCCGAGGACCCTTACCGCAAGTGTCTTT	414777	natural antisense	ENST00000458516	TRIM39		+	30294255	30297528	107.234	25.1432	6.41557	4.59617	33.7795	138.592	82.4802	174.086	12.7987	28.9525	36.6493	22.1724	5.99934	6.52758	6.03761	7.09776	3.67065	4.87361	5.1498	4.69062
ASHGV40003459	0.014222	0.190143	3.52935	up	noncoding	long noncoding	Gold	NR_024052	HCG18	RefSeq	6820	chr6	-	30255173	30294933	CAAGGATTAGGTAAAAGTCTTGCAGTGAAAAACCCGAGGACCCTTACCGCAAGTGTCTTT	414777	natural antisense	ENST00000540416	TRIM39		+	30294620	30311505	107.234	25.1432	6.41557	4.59617	33.7795	138.592	82.4802	174.086	12.7987	28.9525	36.6493	22.1724	5.99934	6.52758	6.03761	7.09776	3.67065	4.87361	5.1498	4.69062
ASHGV40003459	0.014222	0.190143	3.52935	up	noncoding	long noncoding	Gold	NR_024052	HCG18	RefSeq	6820	chr6	-	30255173	30294933	CAAGGATTAGGTAAAAGTCTTGCAGTGAAAAACCCGAGGACCCTTACCGCAAGTGTCTTT	414777	natural antisense	NM_021253	TRIM39	tripartite motif containing 39	+	30294620	30311506	107.234	25.1432	6.41557	4.59617	33.7795	138.592	82.4802	174.086	12.7987	28.9525	36.6493	22.1724	5.99934	6.52758	6.03761	7.09776	3.67065	4.87361	5.1498	4.69062
ASHGV40009366	0.452131	0.740299	1.04713	up	noncoding	long noncoding	Reliable	T070283	G016247	RNA-seq: Iyer et al 2015	2292	chr11	+	129149600	129157229	TAGGAATCTGTGTCAGTAACTAATTTTAAAGTGTCAGGGATGGCCCCATGGCCAGCAACA		bidirectional	ENST00000525234	ARHGAP32		-	128936638	129149219	14.1589	13.0945	3.77413	3.70768	9.37756	17.8451	15.4965	13.9165	15.3255	11.3657	14.9121	10.7747	4.03412	3.69791	3.78131	3.58315	3.94633	3.4237	3.85621	3.6045
ASHGV40022496	0.550008	0.795503	1.24542	up	noncoding	long noncoding	Reliable	ENST00000583691	RP11-856M7.6	GENCODE	631	chr18	-	10612398	10617010	TCGGATCCATACCCGTCATCCTTGGAATTTCCCCTGCATCCAAACCTGTTCCTGATACAG		intergenic							19.8843	10.8903	3.75673	3.4401	5	23.6318	13.572	37.3334	11.3506	10.4782	9.06295	12.6693	2.43958	4.08023	3.60511	4.90198	3.49311	3.29741	3.12386	3.846
ASHGV40011299	0.375725	0.695916	1.14206	up	noncoding	long noncoding	Reliable	ENST00000607353	RP11-446N19.1	GENCODE	448	chr12	+	46931284	47046333	TGGCTCAGACTCAATGAGCTATGGACCTGTGGACCCTGGTGGCAGTCACACAGTGTCAAG		intergenic							671.269	427.717	9.07281	8.88116	243.93	876.766	966.151	598.229	408.375	469.202	428.038	405.253	8.82554	9.21174	9.40287	8.85108	8.79511	8.98722	8.71461	9.02772
ASHGV40016916	0.998162	0.999355	1.0012	up	noncoding	long noncoding	Reliable	T117844	G027814	RNA-seq: Iyer et al 2015	944	chr15	+	63438725	63440165	TTATCGTGACTTCCCATAAAAAGCATCTCTAGGCCAACGCAGTAGCTCACACCTGTATTC		intergenic							69.7749	60.3686	5.97983	5.9781	112.606	60.4301	59.1924	46.8714	50.7563	76.2162	64.4059	50.0962	7.76711	5.34571	5.59442	5.21207	5.7324	6.3239	5.95281	5.90331
ASHGV40041950	0.416483	0.721126	1.5968	up	noncoding	long noncoding	Reliable	uc021yat.1	HM358977	UCSC_knowngene	310	chr5	+	77080957	77081267	AACTGCAAGAAGATGACCCAGATCATATTTGAGACCTTCAACACCCCAGCCATGTACTTG		intronic antisense	ENST00000522370	TBCA		-	76987228	77164604	2668.03	1155.1	10.9146	10.2394	517.411	4202.61	3547.11	2405	1929.38	792.903	880.874	1017.26	9.77586	11.6002	11.2975	10.9848	11.1147	9.75312	9.75161	10.3381
ASHGV40000377	0.23236	0.588443	1.27489	up	noncoding	long noncoding	Reliable	ENST00000415237	AC004988.1	GENCODE	1771	chr7	-	40577725	40586527	ATGCCCTGGGGAATCAGAAGATTCTCCCTAACATTGGAGTCCAAAGAAGAGGAGCCACCA	101928716	intronic antisense	NM_001193311	SUGCT		+	40174574	40900366	20.3791	14.0762	4.1752	3.82482	8.97584	30.1247	25.0511	17.3646	15.6119	16.2369	11.3801	13.076	3.97069	4.40489	4.44352	3.88169	3.97621	3.97036	3.46203	3.8907
ASHGV40000377	0.23236	0.588443	1.27489	up	noncoding	long noncoding	Reliable	ENST00000415237	AC004988.1	GENCODE	1771	chr7	-	40577725	40586527	ATGCCCTGGGGAATCAGAAGATTCTCCCTAACATTGGAGTCCAAAGAAGAGGAGCCACCA	101928716	intronic antisense	NM_001193312	SUGCT		+	40174574	40900366	20.3791	14.0762	4.1752	3.82482	8.97584	30.1247	25.0511	17.3646	15.6119	16.2369	11.3801	13.076	3.97069	4.40489	4.44352	3.88169	3.97621	3.97036	3.46203	3.8907
ASHGV40000377	0.23236	0.588443	1.27489	up	noncoding	long noncoding	Reliable	ENST00000415237	AC004988.1	GENCODE	1771	chr7	-	40577725	40586527	ATGCCCTGGGGAATCAGAAGATTCTCCCTAACATTGGAGTCCAAAGAAGAGGAGCCACCA	101928716	intronic antisense	NM_001193313	SUGCT	succinyl-CoA:glutarate-CoA transferase	+	40174574	40900366	20.3791	14.0762	4.1752	3.82482	8.97584	30.1247	25.0511	17.3646	15.6119	16.2369	11.3801	13.076	3.97069	4.40489	4.44352	3.88169	3.97621	3.97036	3.46203	3.8907
ASHGV40000377	0.23236	0.588443	1.27489	up	noncoding	long noncoding	Reliable	ENST00000415237	AC004988.1	GENCODE	1771	chr7	-	40577725	40586527	ATGCCCTGGGGAATCAGAAGATTCTCCCTAACATTGGAGTCCAAAGAAGAGGAGCCACCA	101928716	intronic antisense	NM_024728	SUGCT		+	40174574	40900366	20.3791	14.0762	4.1752	3.82482	8.97584	30.1247	25.0511	17.3646	15.6119	16.2369	11.3801	13.076	3.97069	4.40489	4.44352	3.88169	3.97621	3.97036	3.46203	3.8907
ASHGV40004908	0.219283	0.573364	1.43122	up	noncoding	long noncoding	Reliable	ENST00000607952	RP11-525A16.4	GENCODE	209	chr10	-	112234861	112255962	AGATCAGGACGGAATTCCAGAACAAGGATTTTGCTTGAAATAACATCACTACTAATTGTC		intergenic							145.549	61.5938	6.39389	5.87664	21.2508	139.536	59.8237	361.584	27.1534	52.246	66.0422	100.933	5.30208	6.5351	5.60733	8.13106	4.81909	5.76955	5.98874	6.9292
ASHGV40040317	0.130544	0.47455	2.01874	up	noncoding	long noncoding	Gold	NR_111908	LOC101928794	RefSeq	743	chr5	-	66297445	66299982	GAAAAGCCCATGTATTGGGGCATAACCTATAAAGATGATAGCAACTAAAATGGATAAATC	101928794	intronic antisense	ENST00000404260	MAST4		+	65892175	66465423	89.1215	32.6119	6.08403	5.07058	37.1855	139.394	144.211	35.6959	24.8987	43.6569	30.6561	31.2358	6.1533	6.53356	6.80478	4.84449	4.69433	5.49708	4.89105	5.19984
ASHGV40040317	0.130544	0.47455	2.01874	up	noncoding	long noncoding	Gold	NR_111908	LOC101928794	RefSeq	743	chr5	-	66297445	66299982	GAAAAGCCCATGTATTGGGGCATAACCTATAAAGATGATAGCAACTAAAATGGATAAATC	101928794	intronic antisense	ENST00000405643	MAST4		+	66254697	66462879	89.1215	32.6119	6.08403	5.07058	37.1855	139.394	144.211	35.6959	24.8987	43.6569	30.6561	31.2358	6.1533	6.53356	6.80478	4.84449	4.69433	5.49708	4.89105	5.19984
ASHGV40040317	0.130544	0.47455	2.01874	up	noncoding	long noncoding	Gold	NR_111908	LOC101928794	RefSeq	743	chr5	-	66297445	66299982	GAAAAGCCCATGTATTGGGGCATAACCTATAAAGATGATAGCAACTAAAATGGATAAATC	101928794	intronic antisense	ENST00000432426	MAST4		+	66254815	66386031	89.1215	32.6119	6.08403	5.07058	37.1855	139.394	144.211	35.6959	24.8987	43.6569	30.6561	31.2358	6.1533	6.53356	6.80478	4.84449	4.69433	5.49708	4.89105	5.19984
ASHGV40040317	0.130544	0.47455	2.01874	up	noncoding	long noncoding	Gold	NR_111908	LOC101928794	RefSeq	743	chr5	-	66297445	66299982	GAAAAGCCCATGTATTGGGGCATAACCTATAAAGATGATAGCAACTAAAATGGATAAATC	101928794	intronic antisense	ENST00000490016	MAST4		+	66124601	66410903	89.1215	32.6119	6.08403	5.07058	37.1855	139.394	144.211	35.6959	24.8987	43.6569	30.6561	31.2358	6.1533	6.53356	6.80478	4.84449	4.69433	5.49708	4.89105	5.19984
ASHGV40040317	0.130544	0.47455	2.01874	up	noncoding	long noncoding	Gold	NR_111908	LOC101928794	RefSeq	743	chr5	-	66297445	66299982	GAAAAGCCCATGTATTGGGGCATAACCTATAAAGATGATAGCAACTAAAATGGATAAATC	101928794	intronic antisense	NM_001164664	MAST4		+	65892175	66465423	89.1215	32.6119	6.08403	5.07058	37.1855	139.394	144.211	35.6959	24.8987	43.6569	30.6561	31.2358	6.1533	6.53356	6.80478	4.84449	4.69433	5.49708	4.89105	5.19984
ASHGV40040317	0.130544	0.47455	2.01874	up	noncoding	long noncoding	Gold	NR_111908	LOC101928794	RefSeq	743	chr5	-	66297445	66299982	GAAAAGCCCATGTATTGGGGCATAACCTATAAAGATGATAGCAACTAAAATGGATAAATC	101928794	intronic antisense	NM_001290226	MAST4		+	66254697	66465423	89.1215	32.6119	6.08403	5.07058	37.1855	139.394	144.211	35.6959	24.8987	43.6569	30.6561	31.2358	6.1533	6.53356	6.80478	4.84449	4.69433	5.49708	4.89105	5.19984
ASHGV40040317	0.130544	0.47455	2.01874	up	noncoding	long noncoding	Gold	NR_111908	LOC101928794	RefSeq	743	chr5	-	66297445	66299982	GAAAAGCCCATGTATTGGGGCATAACCTATAAAGATGATAGCAACTAAAATGGATAAATC	101928794	intronic antisense	NM_015183	MAST4	microtubule associated serine/threonine kinase family member 4	+	66124603	66465423	89.1215	32.6119	6.08403	5.07058	37.1855	139.394	144.211	35.6959	24.8987	43.6569	30.6561	31.2358	6.1533	6.53356	6.80478	4.84449	4.69433	5.49708	4.89105	5.19984
ASHGV40033836	0.33007	0.66782	1.75782	up	noncoding	long noncoding	Reliable	ENST00000610217	CTA-268H5.12	GENCODE	321	chr22	+	45574870	45575191	TCCCCTGAATTGATTTGTACTTAGGAGATCTCACTGTAAATAAAGTCATGTGGCAAAACA		intron sense-overlapping	ENST00000407019	NUP50		+	45559866	45580711	71.81	23.191	5.20812	4.39433	5	97.4431	93.2174	91.5793	11.4382	14.3049	29.547	37.4741	2.43958	6.02603	6.20488	6.16198	3.50427	3.77495	4.84131	5.45679
ASHGV40033836	0.33007	0.66782	1.75782	up	noncoding	long noncoding	Reliable	ENST00000610217	CTA-268H5.12	GENCODE	321	chr22	+	45574870	45575191	TCCCCTGAATTGATTTGTACTTAGGAGATCTCACTGTAAATAAAGTCATGTGGCAAAACA		intron sense-overlapping	ENST00000422489	NUP50		+	45564051	45579396	71.81	23.191	5.20812	4.39433	5	97.4431	93.2174	91.5793	11.4382	14.3049	29.547	37.4741	2.43958	6.02603	6.20488	6.16198	3.50427	3.77495	4.84131	5.45679
ASHGV40033836	0.33007	0.66782	1.75782	up	noncoding	long noncoding	Reliable	ENST00000610217	CTA-268H5.12	GENCODE	321	chr22	+	45574870	45575191	TCCCCTGAATTGATTTGTACTTAGGAGATCTCACTGTAAATAAAGTCATGTGGCAAAACA		intron sense-overlapping	ENST00000425733	NUP50		+	45559879	45581038	71.81	23.191	5.20812	4.39433	5	97.4431	93.2174	91.5793	11.4382	14.3049	29.547	37.4741	2.43958	6.02603	6.20488	6.16198	3.50427	3.77495	4.84131	5.45679
ASHGV40033836	0.33007	0.66782	1.75782	up	noncoding	long noncoding	Reliable	ENST00000610217	CTA-268H5.12	GENCODE	321	chr22	+	45574870	45575191	TCCCCTGAATTGATTTGTACTTAGGAGATCTCACTGTAAATAAAGTCATGTGGCAAAACA		intron sense-overlapping	NM_007172	NUP50	nucleoporin 50kDa	+	45559725	45583890	71.81	23.191	5.20812	4.39433	5	97.4431	93.2174	91.5793	11.4382	14.3049	29.547	37.4741	2.43958	6.02603	6.20488	6.16198	3.50427	3.77495	4.84131	5.45679
ASHGV40033836	0.33007	0.66782	1.75782	up	noncoding	long noncoding	Reliable	ENST00000610217	CTA-268H5.12	GENCODE	321	chr22	+	45574870	45575191	TCCCCTGAATTGATTTGTACTTAGGAGATCTCACTGTAAATAAAGTCATGTGGCAAAACA		intron sense-overlapping	NM_153645	NUP50		+	45560551	45583890	71.81	23.191	5.20812	4.39433	5	97.4431	93.2174	91.5793	11.4382	14.3049	29.547	37.4741	2.43958	6.02603	6.20488	6.16198	3.50427	3.77495	4.84131	5.45679
ASHGV40039219	0.142589	0.491469	1.31061	up	noncoding	long noncoding	Gold	NR_131186	LOC105377348	RefSeq	926	chr4	+	103749211	103765263	AGCAACGCCCCTGAATGCTTATGCCGGTGGTTGGTAGAGGAAATGGAATTCCCCAGACTG	105377348	intronic antisense	ENST00000508238	UBE2D3		-	103722625	103790018	45.1333	31.6381	5.41067	5.02044	38.609	43.1735	61.3856	37.3651	41.4058	29.9073	32.0107	23.2284	6.20983	4.89039	5.63945	4.90302	5.44657	4.92125	4.95103	4.7629
ASHGV40039219	0.142589	0.491469	1.31061	up	noncoding	long noncoding	Gold	NR_131186	LOC105377348	RefSeq	926	chr4	+	103749211	103765263	AGCAACGCCCCTGAATGCTTATGCCGGTGGTTGGTAGAGGAAATGGAATTCCCCAGACTG	105377348	intronic antisense	NM_181890	UBE2D3		-	103715539	103790050	45.1333	31.6381	5.41067	5.02044	38.609	43.1735	61.3856	37.3651	41.4058	29.9073	32.0107	23.2284	6.20983	4.89039	5.63945	4.90302	5.44657	4.92125	4.95103	4.7629
ASHGV40039219	0.142589	0.491469	1.31061	up	noncoding	long noncoding	Gold	NR_131186	LOC105377348	RefSeq	926	chr4	+	103749211	103765263	AGCAACGCCCCTGAATGCTTATGCCGGTGGTTGGTAGAGGAAATGGAATTCCCCAGACTG	105377348	intronic antisense	NM_181893	UBE2D3		-	103715539	103790050	45.1333	31.6381	5.41067	5.02044	38.609	43.1735	61.3856	37.3651	41.4058	29.9073	32.0107	23.2284	6.20983	4.89039	5.63945	4.90302	5.44657	4.92125	4.95103	4.7629
ASHGV40039219	0.142589	0.491469	1.31061	up	noncoding	long noncoding	Gold	NR_131186	LOC105377348	RefSeq	926	chr4	+	103749211	103765263	AGCAACGCCCCTGAATGCTTATGCCGGTGGTTGGTAGAGGAAATGGAATTCCCCAGACTG	105377348	natural antisense	ENST00000508249	UBE2D3		-	103723768	103749221	45.1333	31.6381	5.41067	5.02044	38.609	43.1735	61.3856	37.3651	41.4058	29.9073	32.0107	23.2284	6.20983	4.89039	5.63945	4.90302	5.44657	4.92125	4.95103	4.7629
ASHGV40039219	0.142589	0.491469	1.31061	up	noncoding	long noncoding	Gold	NR_131186	LOC105377348	RefSeq	926	chr4	+	103749211	103765263	AGCAACGCCCCTGAATGCTTATGCCGGTGGTTGGTAGAGGAAATGGAATTCCCCAGACTG	105377348	natural antisense	NM_181889	UBE2D3		-	103715539	103749337	45.1333	31.6381	5.41067	5.02044	38.609	43.1735	61.3856	37.3651	41.4058	29.9073	32.0107	23.2284	6.20983	4.89039	5.63945	4.90302	5.44657	4.92125	4.95103	4.7629
ASHGV40057922	0.607544	0.825728	1.17849	up	noncoding	long noncoding	Reliable	T017152	G003812	RNA-seq: Iyer et al 2015	3710	chr1	-	110884743	110889002	ACTCATAAGGGTGGGAAGGCATGAAGGACCCCGGTGTTTTCCTTGTCTTTGTTGCCCCCC		natural antisense	ENST00000602849	RBM15		+	110881944	110885312	18.2072	10.9186	3.67545	3.43851	5	16.4658	16.4613	34.9015	8.65819	12.8882	12.0772	10.0509	2.43958	3.58497	3.86465	4.8126	3.10264	3.61254	3.54703	3.49182
ASHGV40057922	0.607544	0.825728	1.17849	up	noncoding	long noncoding	Reliable	T017152	G003812	RNA-seq: Iyer et al 2015	3710	chr1	-	110884743	110889002	ACTCATAAGGGTGGGAAGGCATGAAGGACCCCGGTGTTTTCCTTGTCTTTGTTGCCCCCC		natural antisense	NM_001201545	RBM15		+	110881944	110889303	18.2072	10.9186	3.67545	3.43851	5	16.4658	16.4613	34.9015	8.65819	12.8882	12.0772	10.0509	2.43958	3.58497	3.86465	4.8126	3.10264	3.61254	3.54703	3.49182
ASHGV40057922	0.607544	0.825728	1.17849	up	noncoding	long noncoding	Reliable	T017152	G003812	RNA-seq: Iyer et al 2015	3710	chr1	-	110884743	110889002	ACTCATAAGGGTGGGAAGGCATGAAGGACCCCGGTGTTTTCCTTGTCTTTGTTGCCCCCC		natural antisense	NM_022768	RBM15	RNA binding motif protein 15	+	110881944	110889303	18.2072	10.9186	3.67545	3.43851	5	16.4658	16.4613	34.9015	8.65819	12.8882	12.0772	10.0509	2.43958	3.58497	3.86465	4.8126	3.10264	3.61254	3.54703	3.49182
ASHGV40053436	0.463628	0.747861	1.17607	up	noncoding	long noncoding	Reliable	TCONS_00015749	XLOC_007559	RNA-seq: Cabili et al 2011	266	chr9	+	127277216	127278335	AAGATTACTGAGACGACATGCGTGAAGCACCAATTACGGCGCCTGGACTCACGAGGCGGT		intergenic							21.2664	15.2101	4.17387	3.9399	8.1825	20.6991	19.4195	36.7647	15.6689	15.5427	17.2063	12.4225	3.82873	3.90065	4.08628	4.87981	3.9824	3.90317	4.05739	3.81663
ASHGV40025401	0.0488739	0.311224	7.87268	up	noncoding	long noncoding	Reliable	T171276	G039727	RNA-seq: Iyer et al 2015	7351	chr19	+	20321105	20379292	AAATACTGCAGGATTCACCAGCCAAAACTGATCTCTGCCAATCAGTTCTGTGAGGCAAGA		intergenic							88.1891	5.18232	5.36059	2.38373	18.8354	56.4876	11.5386	265.895	5	5	5.72929	5	5.10858	5.25452	3.37961	7.69963	2.32784	2.32512	2.54323	2.33874
ASHGV40021265	0.0193625	0.212823	4.33911	up	noncoding	long noncoding	Reliable	ENST00000416221	RP11-295G20.2	GENCODE	465	chr1	-	231658133	231664302	ATGGAGTAACTTGGCTAGAATATGGCAGTAACTACAAGGCATGTTCTGCTCTGGCACGAA	101927626	bidirectional	ENST00000413309	TSNAX		+	231664400	231696975	3452.13	526.027	11.2888	9.17137	681.431	3767.43	3258.24	6101.43	533.837	528.976	587.914	453.382	10.1517	11.4394	11.1772	12.3868	9.18769	9.16241	9.15364	9.18173
ASHGV40021265	0.0193625	0.212823	4.33911	up	noncoding	long noncoding	Reliable	ENST00000416221	RP11-295G20.2	GENCODE	465	chr1	-	231658133	231664302	ATGGAGTAACTTGGCTAGAATATGGCAGTAACTACAAGGCATGTTCTGCTCTGGCACGAA	101927626	bidirectional	NM_005999	TSNAX	translin-associated factor X	+	231664398	231702269	3452.13	526.027	11.2888	9.17137	681.431	3767.43	3258.24	6101.43	533.837	528.976	587.914	453.382	10.1517	11.4394	11.1772	12.3868	9.18769	9.16241	9.15364	9.18173
ASHGV40024427	0.336347	0.672717	1.13783	up	noncoding	long noncoding	Reliable	ENST00000601409	AC011513.4	GENCODE	567	chr19	-	42261805	42290801	ACAAGACAAAAGGAAGTGAACCCATGACTGGCCTCAGATGCAGATGCCTAACAACAAACA		intronic antisense	ENST00000199764	CEACAM6	carcinoembryonic antigen-related cell adhesion molecule 6 (non-specific cross reacting antigen)	+	42259328	42276113	19.9149	15.0041	4.11885	3.93256	8.83397	19.2451	17.6127	33.9678	15.8647	14.7482	14.1396	15.2639	3.94501	3.79861	3.95633	4.77543	4.00235	3.82292	3.78006	4.12492
ASHGV40024427	0.336347	0.672717	1.13783	up	noncoding	long noncoding	Reliable	ENST00000601409	AC011513.4	GENCODE	567	chr19	-	42261805	42290801	ACAAGACAAAAGGAAGTGAACCCATGACTGGCCTCAGATGCAGATGCCTAACAACAAACA		intronic antisense	ENST00000598976	CEA		+	42212530	42265190	19.9149	15.0041	4.11885	3.93256	8.83397	19.2451	17.6127	33.9678	15.8647	14.7482	14.1396	15.2639	3.94501	3.79861	3.95633	4.77543	4.00235	3.82292	3.78006	4.12492
ASHGV40019286	0.23992	0.592896	1.53663	up	noncoding	long noncoding	Reliable	T029623	G006599	RNA-seq: Iyer et al 2015	1305	chr1	-	209607552	209611310	TGAAGACATGAGACATAAAAGAGTGGGGGTTGGACATAGAAGATGGATGAGCAGCTTGCT		intergenic							18.1897	10.4462	3.99472	3.37494	14.2564	14.6927	34.7758	9.03396	12.5389	10.0562	10.1156	9.07407	4.6682	3.42334	4.86795	3.01938	3.64182	3.23348	3.28619	3.33829
ASHGV40017907	0.661383	0.852384	1.03636	up	noncoding	long noncoding	Reliable	uc002edq.3	BC041879	UCSC_knowngene	2514	chr16	-	33298267	33319211	AAATTTCTTACCCTGGGCCATCTGTCCTGTGTGTCTGTCCTCCTTGTGATCAGTTATTTG		intergenic							158.243	118.104	7.00306	6.95154	49.8416	251.159	157.636	174.337	81.7016	136.898	120.098	133.719	6.6112	7.38338	6.91743	7.10024	6.42307	7.1869	6.83849	7.35768
ASHGV40048687	0.688884	0.866606	1.21573	up	noncoding	long noncoding	Reliable	ENST00000607902	RP4-548D19.3	GENCODE	574	chr7	+	150937484	150938058	TAGATCCTTTTGTTCTAGAAAGGCCACAAGAAGCTGAGAGGAAGTCTGATTCCTCAGTGC		natural antisense	NM_001003801	SMARCD3	SWI/SNF related, matrix associated, actin dependent regulator of chromatin, subfamily d, member 3	-	150936058	150945749	73.8664	70.9131	6.09601	5.81419	53.1679	102.66	70.6621	68.9758	46.3905	72.8752	147.839	16.5474	6.6963	6.09559	5.83108	5.76107	5.61503	6.25901	7.13963	4.24307
ASHGV40048687	0.688884	0.866606	1.21573	up	noncoding	long noncoding	Reliable	ENST00000607902	RP4-548D19.3	GENCODE	574	chr7	+	150937484	150938058	TAGATCCTTTTGTTCTAGAAAGGCCACAAGAAGCTGAGAGGAAGTCTGATTCCTCAGTGC		natural antisense	NM_001003802	SMARCD3		-	150936058	150973820	73.8664	70.9131	6.09601	5.81419	53.1679	102.66	70.6621	68.9758	46.3905	72.8752	147.839	16.5474	6.6963	6.09559	5.83108	5.76107	5.61503	6.25901	7.13963	4.24307
ASHGV40048687	0.688884	0.866606	1.21573	up	noncoding	long noncoding	Reliable	ENST00000607902	RP4-548D19.3	GENCODE	574	chr7	+	150937484	150938058	TAGATCCTTTTGTTCTAGAAAGGCCACAAGAAGCTGAGAGGAAGTCTGATTCCTCAGTGC		natural antisense	NM_003078	SMARCD3		-	150936058	150974231	73.8664	70.9131	6.09601	5.81419	53.1679	102.66	70.6621	68.9758	46.3905	72.8752	147.839	16.5474	6.6963	6.09559	5.83108	5.76107	5.61503	6.25901	7.13963	4.24307
ASHGV40050031	0.113186	0.445435	2.90711	up	noncoding	long noncoding	Reliable	ENST00000564464	CTA-204B4.2	GENCODE	2231	chr8	-	141515911	141518142	GTTAATGTATATGTTAATCGTAATGTTTATATTTTACCATGATAAAAACATTTTAAAATC		intergenic							22.5024	6.6135	4.15545	2.61587	26.969	15.353	42.6878	5	5	5	11.454	5	5.65832	3.48555	5.15132	2.32661	2.32784	2.32512	3.47177	2.33874
ASHGV40056367	0.56335	0.802402	1.24002	up	noncoding	long noncoding	Gold	NR_037713	RFFL	RefSeq	4197	chr17	-	33336130	33416348	GGCTGGGGATGGGTGGGAGGGGGGGCCGACTTCCTGGGGCCGCCCGTGAGGATGTCGCGA	117584	exon sense-overlapping	ENST00000268850	RFFL		-	33336130	33390759	41.061	30.8156	5.31394	5.00358	43.5021	44.4167	38.4774	37.8478	24.9641	33.4626	29.8433	34.9924	6.39942	4.92852	5.00582	4.92201	4.69798	5.09602	4.85608	5.36425
ASHGV40056367	0.56335	0.802402	1.24002	up	noncoding	long noncoding	Gold	NR_037713	RFFL	RefSeq	4197	chr17	-	33336130	33416348	GGCTGGGGATGGGTGGGAGGGGGGGCCGACTTCCTGGGGCCGCCCGTGAGGATGTCGCGA	117584	exon sense-overlapping	ENST00000378516	RFFL		-	33336130	33390759	41.061	30.8156	5.31394	5.00358	43.5021	44.4167	38.4774	37.8478	24.9641	33.4626	29.8433	34.9924	6.39942	4.92852	5.00582	4.92201	4.69798	5.09602	4.85608	5.36425
ASHGV40056367	0.56335	0.802402	1.24002	up	noncoding	long noncoding	Gold	NR_037713	RFFL	RefSeq	4197	chr17	-	33336130	33416348	GGCTGGGGATGGGTGGGAGGGGGGGCCGACTTCCTGGGGCCGCCCGTGAGGATGTCGCGA	117584	exon sense-overlapping	ENST00000413582	RFFL		-	33338927	33369316	41.061	30.8156	5.31394	5.00358	43.5021	44.4167	38.4774	37.8478	24.9641	33.4626	29.8433	34.9924	6.39942	4.92852	5.00582	4.92201	4.69798	5.09602	4.85608	5.36425
ASHGV40056367	0.56335	0.802402	1.24002	up	noncoding	long noncoding	Gold	NR_037713	RFFL	RefSeq	4197	chr17	-	33336130	33416348	GGCTGGGGATGGGTGGGAGGGGGGGCCGACTTCCTGGGGCCGCCCGTGAGGATGTCGCGA	117584	exon sense-overlapping	ENST00000414419	RFFL		-	33348524	33415854	41.061	30.8156	5.31394	5.00358	43.5021	44.4167	38.4774	37.8478	24.9641	33.4626	29.8433	34.9924	6.39942	4.92852	5.00582	4.92201	4.69798	5.09602	4.85608	5.36425
ASHGV40056367	0.56335	0.802402	1.24002	up	noncoding	long noncoding	Gold	NR_037713	RFFL	RefSeq	4197	chr17	-	33336130	33416348	GGCTGGGGATGGGTGGGAGGGGGGGCCGACTTCCTGGGGCCGCCCGTGAGGATGTCGCGA	117584	exon sense-overlapping	ENST00000415395	RFFL		-	33338697	33369370	41.061	30.8156	5.31394	5.00358	43.5021	44.4167	38.4774	37.8478	24.9641	33.4626	29.8433	34.9924	6.39942	4.92852	5.00582	4.92201	4.69798	5.09602	4.85608	5.36425
ASHGV40056367	0.56335	0.802402	1.24002	up	noncoding	long noncoding	Gold	NR_037713	RFFL	RefSeq	4197	chr17	-	33336130	33416348	GGCTGGGGATGGGTGGGAGGGGGGGCCGACTTCCTGGGGCCGCCCGTGAGGATGTCGCGA	117584	exon sense-overlapping	ENST00000447669	RFFL		-	33338632	33416334	41.061	30.8156	5.31394	5.00358	43.5021	44.4167	38.4774	37.8478	24.9641	33.4626	29.8433	34.9924	6.39942	4.92852	5.00582	4.92201	4.69798	5.09602	4.85608	5.36425
ASHGV40056367	0.56335	0.802402	1.24002	up	noncoding	long noncoding	Gold	NR_037713	RFFL	RefSeq	4197	chr17	-	33336130	33416348	GGCTGGGGATGGGTGGGAGGGGGGGCCGACTTCCTGGGGCCGCCCGTGAGGATGTCGCGA	117584	exon sense-overlapping	ENST00000581039	RFFL		-	33339020	33348430	41.061	30.8156	5.31394	5.00358	43.5021	44.4167	38.4774	37.8478	24.9641	33.4626	29.8433	34.9924	6.39942	4.92852	5.00582	4.92201	4.69798	5.09602	4.85608	5.36425
ASHGV40056367	0.56335	0.802402	1.24002	up	noncoding	long noncoding	Gold	NR_037713	RFFL	RefSeq	4197	chr17	-	33336130	33416348	GGCTGGGGATGGGTGGGAGGGGGGGCCGACTTCCTGGGGCCGCCCGTGAGGATGTCGCGA	117584	exon sense-overlapping	ENST00000582308	RFFL		-	33343480	33353587	41.061	30.8156	5.31394	5.00358	43.5021	44.4167	38.4774	37.8478	24.9641	33.4626	29.8433	34.9924	6.39942	4.92852	5.00582	4.92201	4.69798	5.09602	4.85608	5.36425
ASHGV40056367	0.56335	0.802402	1.24002	up	noncoding	long noncoding	Gold	NR_037713	RFFL	RefSeq	4197	chr17	-	33336130	33416348	GGCTGGGGATGGGTGGGAGGGGGGGCCGACTTCCTGGGGCCGCCCGTGAGGATGTCGCGA	117584	exon sense-overlapping	ENST00000584655	RFFL		-	33336130	33416314	41.061	30.8156	5.31394	5.00358	43.5021	44.4167	38.4774	37.8478	24.9641	33.4626	29.8433	34.9924	6.39942	4.92852	5.00582	4.92201	4.69798	5.09602	4.85608	5.36425
ASHGV40056367	0.56335	0.802402	1.24002	up	noncoding	long noncoding	Gold	NR_037713	RFFL	RefSeq	4197	chr17	-	33336130	33416348	GGCTGGGGATGGGTGGGAGGGGGGGCCGACTTCCTGGGGCCGCCCGTGAGGATGTCGCGA	117584	exon sense-overlapping	ENST00000591723	RAD51L3-RFFL	RAD51L3-RFFL readthrough	-	33343587	33448468	41.061	30.8156	5.31394	5.00358	43.5021	44.4167	38.4774	37.8478	24.9641	33.4626	29.8433	34.9924	6.39942	4.92852	5.00582	4.92201	4.69798	5.09602	4.85608	5.36425
ASHGV40056367	0.56335	0.802402	1.24002	up	noncoding	long noncoding	Gold	NR_037713	RFFL	RefSeq	4197	chr17	-	33336130	33416348	GGCTGGGGATGGGTGGGAGGGGGGGCCGACTTCCTGGGGCCGCCCGTGAGGATGTCGCGA	117584	exon sense-overlapping	ENST00000592181	RAD51L3-RFFL		-	33353514	33447084	41.061	30.8156	5.31394	5.00358	43.5021	44.4167	38.4774	37.8478	24.9641	33.4626	29.8433	34.9924	6.39942	4.92852	5.00582	4.92201	4.69798	5.09602	4.85608	5.36425
ASHGV40056367	0.56335	0.802402	1.24002	up	noncoding	long noncoding	Gold	NR_037713	RFFL	RefSeq	4197	chr17	-	33336130	33416348	GGCTGGGGATGGGTGGGAGGGGGGGCCGACTTCCTGGGGCCGCCCGTGAGGATGTCGCGA	117584	exon sense-overlapping	NM_001017368	RFFL	ring finger and FYVE-like domain containing E3 ubiquitin protein ligase	-	33336130	33390759	41.061	30.8156	5.31394	5.00358	43.5021	44.4167	38.4774	37.8478	24.9641	33.4626	29.8433	34.9924	6.39942	4.92852	5.00582	4.92201	4.69798	5.09602	4.85608	5.36425
ASHGV40050807	0.625161	0.833895	1.47587	up	noncoding	long noncoding	Reliable	T345812	G081398	RNA-seq: Iyer et al 2015	2681	chr8	+	72965951	72973412	GCCTATGGCTTAATACACTTTGCCTGATGTGCGTTTCTGTTAAACTTCAAATAAATTTGT		natural antisense	ENST00000523582	TRPA1		-	72932151	72977793	40.2275	11.0656	3.95971	3.39814	14.3916	136.519	5	5	5.47272	16.421	10.2454	12.1232	4.68156	6.5049	2.32577	2.32661	2.51477	3.98733	3.30704	3.78342
ASHGV40050807	0.625161	0.833895	1.47587	up	noncoding	long noncoding	Reliable	T345812	G081398	RNA-seq: Iyer et al 2015	2681	chr8	+	72965951	72973412	GCCTATGGCTTAATACACTTTGCCTGATGTGCGTTTCTGTTAAACTTCAAATAAATTTGT		natural antisense	NM_007332	TRPA1	transient receptor potential cation channel, subfamily A, member 1	-	72933485	72987819	40.2275	11.0656	3.95971	3.39814	14.3916	136.519	5	5	5.47272	16.421	10.2454	12.1232	4.68156	6.5049	2.32577	2.32661	2.51477	3.98733	3.30704	3.78342
ASHGV40002481	0.695895	0.869074	1.30635	up	noncoding	long noncoding	Reliable	ENST00000583782	RP11-799B12.2	GENCODE	507	chr18	-	21693600	21700967	AATGTTCCAGGTGTGGAAAGGGAAGGGACCATATTTCATCCCCGTGTGCGCCCAGCCCTG		intronic antisense	ENST00000579214	TTC39C		+	21694236	21703901	49.9791	22.1244	4.81615	4.43062	5.44568	96.0653	18.9328	79.4728	32.5322	13.193	18.0998	24.6725	3.2373	6.00401	4.05403	5.96927	5.08861	3.64908	4.12935	4.85542
ASHGV40002481	0.695895	0.869074	1.30635	up	noncoding	long noncoding	Reliable	ENST00000583782	RP11-799B12.2	GENCODE	507	chr18	-	21693600	21700967	AATGTTCCAGGTGTGGAAAGGGAAGGGACCATATTTCATCCCCGTGTGCGCCCAGCCCTG		intronic antisense	NM_001135993	TTC39C	tetratricopeptide repeat domain 39C	+	21594383	21715574	49.9791	22.1244	4.81615	4.43062	5.44568	96.0653	18.9328	79.4728	32.5322	13.193	18.0998	24.6725	3.2373	6.00401	4.05403	5.96927	5.08861	3.64908	4.12935	4.85542
ASHGV40002481	0.695895	0.869074	1.30635	up	noncoding	long noncoding	Reliable	ENST00000583782	RP11-799B12.2	GENCODE	507	chr18	-	21693600	21700967	AATGTTCCAGGTGTGGAAAGGGAAGGGACCATATTTCATCCCCGTGTGCGCCCAGCCCTG		intronic antisense	NM_153211	TTC39C		+	21572736	21715574	49.9791	22.1244	4.81615	4.43062	5.44568	96.0653	18.9328	79.4728	32.5322	13.193	18.0998	24.6725	3.2373	6.00401	4.05403	5.96927	5.08861	3.64908	4.12935	4.85542
ASHGV40002481	0.695895	0.869074	1.30635	up	noncoding	long noncoding	Reliable	ENST00000583782	RP11-799B12.2	GENCODE	507	chr18	-	21693600	21700967	AATGTTCCAGGTGTGGAAAGGGAAGGGACCATATTTCATCCCCGTGTGCGCCCAGCCCTG		natural antisense	NM_001292030	TTC39C		+	21693316	21715574	49.9791	22.1244	4.81615	4.43062	5.44568	96.0653	18.9328	79.4728	32.5322	13.193	18.0998	24.6725	3.2373	6.00401	4.05403	5.96927	5.08861	3.64908	4.12935	4.85542
ASHGV40049894	0.0594026	0.335258	2.49097	up	noncoding	long noncoding	Reliable	ENST00000607837	RP11-383J24.6	GENCODE	2188	chr8	-	125318429	125320617	CTACCAAAGAAACAAATACTCCTCAGTTTGACTTGACTTAGTAAATAAACTTGTGTTGGG		intergenic							3975.93	934.669	11.2829	9.96622	611.977	2635.9	8986.86	3668.97	649.085	1121.5	1253.11	714.989	10	10.88	12.6516	11.6002	9.48651	10.2285	10.2813	9.86861
ASHGV40040157	0.125702	0.465582	1.26137	up	noncoding	long noncoding	Reliable	T281415	G065470	RNA-seq: Iyer et al 2015	670	chr5	-	40604029	40679644	CTGGAAAAACCTCTTCCCATCTGCAGTGTACAAGCATTCTAACATATTATGTCTCCTCAC		bidirectional	NM_000958	PTGER4	prostaglandin E receptor 4	+	40680031	40693837	20.9654	15.2738	4.2397	3.90471	11.0794	23.7378	16.6124	32.4319	20.6138	12.5658	10.1894	17.726	4.28151	4.08582	3.87585	4.71563	4.40541	3.5728	3.29662	4.34401
ASHGV40027157	0.175576	0.527779	1.38105	up	noncoding	long noncoding	Reliable	T195343	G045011	RNA-seq: Iyer et al 2015	3364	chr2	-	101432895	101436259	CCTATCATGTGTTTCAAATATCAAGATTAGGCCGTGACAGTGGCTCATGTCTAATCCCCA		bidirectional	NM_002518	NPAS2	neuronal PAS domain protein 2	+	101436612	101613287	79.7144	51.5588	6.22742	5.76165	70.1131	91.3821	89.7347	67.6277	62.7572	48.6499	44.6887	50.1392	7.08285	5.93773	6.15364	5.73547	6.03992	5.66166	5.43968	5.90535
ASHGV40021435	0.410513	0.718398	1.6104	up	noncoding	long noncoding	Gold	NR_125962	LOC101927765	RefSeq	614	chr1	-	234508552	234509149	AAGTTTGCATCTGAGAGTGCGAGAGCTGGACGGAGTGTTACAGAGCCGCGATGCCTTCTC	101927765	bidirectional	NM_001012985	COA6	cytochrome c oxidase assembly factor 6	+	234509428	234519795	158.965	78.4902	6.85465	6.16723	43.9587	161.929	94.701	335.271	49.2966	141.094	89.623	33.9475	6.41566	6.75057	6.22533	8.02703	5.6969	7.23805	6.41473	5.31923
ASHGV40021435	0.410513	0.718398	1.6104	up	noncoding	long noncoding	Gold	NR_125962	LOC101927765	RefSeq	614	chr1	-	234508552	234509149	AAGTTTGCATCTGAGAGTGCGAGAGCTGGACGGAGTGTTACAGAGCCGCGATGCCTTCTC	101927765	bidirectional	NM_001301733	COA6		+	234509446	234519795	158.965	78.4902	6.85465	6.16723	43.9587	161.929	94.701	335.271	49.2966	141.094	89.623	33.9475	6.41566	6.75057	6.22533	8.02703	5.6969	7.23805	6.41473	5.31923
ASHGV40021435	0.410513	0.718398	1.6104	up	noncoding	long noncoding	Gold	NR_125962	LOC101927765	RefSeq	614	chr1	-	234508552	234509149	AAGTTTGCATCTGAGAGTGCGAGAGCTGGACGGAGTGTTACAGAGCCGCGATGCCTTCTC	101927765	bidirectional	uc001hwb.3	COA6		+	234509213	234519795	158.965	78.4902	6.85465	6.16723	43.9587	161.929	94.701	335.271	49.2966	141.094	89.623	33.9475	6.41566	6.75057	6.22533	8.02703	5.6969	7.23805	6.41473	5.31923
ASHGV40056966	0.458225	0.743695	1.12618	up	noncoding	long noncoding	Gold	ENST00000444379	RP11-132N15.2	GENCODE	1008	chr3	-	187719487	187721194	TTGGACGAGGATCCAGGTGAGTTAGGTAATGGAAGAGGGATGTGACAAAGCGTGCAGAAC		intergenic							26.1698	20.8856	4.56821	4.39678	13.4607	36.401	26.4267	28.3909	18.6596	16.3766	26.8789	21.6274	4.57499	4.65541	4.50976	4.53267	4.25072	3.98423	4.70449	4.64766
ASHGV40053261	0.153363	0.508534	1.41324	up	noncoding	long noncoding	Reliable	ENST00000435485	RP11-308N19.1	GENCODE	1686	chr9	+	109040672	109367076	TGTGTCTTAAGCTGGGTCATTGAAGTGGAATGTTTTCACAAGACCTCCTCCACTTGCTAC		intergenic							16.9954	12.024	4.07362	3.57461	17.1337	14.6838	16.346	19.818	15.1424	12.3793	8.43764	12.1365	4.95449	3.4219	3.857	4.0611	3.9282	3.55047	3.03462	3.78514
ASHGV40000024	0.659197	0.851493	1.08691	up	noncoding	pseudogene	Gold	NR_046297	PMS2P4	RefSeq	759	chr7	-	66752526	66767429	ACCAATATTGATCTAAAGCTTAAGGACTATGGAGTGGATCTCATTGAAGTTTCAGACAAT	5382	intergenic							884.683	612.147	9.49022	9.36999	312.519	1026.53	922.961	1276.72	565.325	662.162	772.702	448.399	9.1507	9.44962	9.34439	10.0162	9.2723	9.48818	9.55555	9.16393
ASHGV40045901	0.593461	0.818253	1.12465	up	noncoding	long noncoding	Reliable	TCONS_00011403	XLOC_005522	RNA-seq: Cabili et al 2011	385	chr6	+	159586940	159588385	CTGGAGGCTGCAGCCAGAGCCACAGGCCCATCCTGGCTACTGCACTGGTGTTCGGTGGCC		intergenic							26.9906	22.3739	4.70049	4.53102	21.2705	28.1208	23.5585	35.0126	19.8062	24.8257	23.5433	21.3203	5.30381	4.31609	4.36426	4.81781	4.34252	4.63589	4.51908	4.62659
ASHGV40036395	0.755553	0.898916	1.17177	up	noncoding	long noncoding	Reliable	T248637	G057141	RNA-seq: Iyer et al 2015	3176	chr3	+	115134674	115157589	TTCCAGGCTTTTGAACATGCTAACTACTAGGAGTATCCTCGTCCATCCTCCTGAGCTTTA		intergenic							22.1177	11.3833	3.73155	3.50287	5	16.5973	54.7403	12.1333	13.319	11.2237	11.7752	9.21526	2.43958	3.59776	5.48506	3.40382	3.73276	3.4031	3.51203	3.36357
ASHGV40001856	0.150669	0.504176	1.43066	up	noncoding	long noncoding	Gold	ENST00000530479	RP11-261P9.4	GENCODE	577	chr20	+	57285850	57286689	AGCACTTCTCAAGAGGACTTCAGGGCTCCCCTCCTTTGTTGGTGGAGCTCATCTCTGTGG		intron sense-overlapping	NM_001204872	NPEPL1		+	57264186	57290900	44.1615	26.6211	5.26108	4.7444	19.0255	54.0714	42.2931	61.2561	36.8234	20.9758	28.7551	19.9302	5.1233	5.19109	5.13878	5.59114	5.27416	4.37399	4.8032	4.52626
ASHGV40001856	0.150669	0.504176	1.43066	up	noncoding	long noncoding	Gold	ENST00000530479	RP11-261P9.4	GENCODE	577	chr20	+	57285850	57286689	AGCACTTCTCAAGAGGACTTCAGGGCTCCCCTCCTTTGTTGGTGGAGCTCATCTCTGTGG		intron sense-overlapping	NM_001204873	NPEPL1		+	57264186	57290900	44.1615	26.6211	5.26108	4.7444	19.0255	54.0714	42.2931	61.2561	36.8234	20.9758	28.7551	19.9302	5.1233	5.19109	5.13878	5.59114	5.27416	4.37399	4.8032	4.52626
ASHGV40001856	0.150669	0.504176	1.43066	up	noncoding	long noncoding	Gold	ENST00000530479	RP11-261P9.4	GENCODE	577	chr20	+	57285850	57286689	AGCACTTCTCAAGAGGACTTCAGGGCTCCCCTCCTTTGTTGGTGGAGCTCATCTCTGTGG		intron sense-overlapping	NM_024663	NPEPL1	aminopeptidase-like 1	+	57267861	57290900	44.1615	26.6211	5.26108	4.7444	19.0255	54.0714	42.2931	61.2561	36.8234	20.9758	28.7551	19.9302	5.1233	5.19109	5.13878	5.59114	5.27416	4.37399	4.8032	4.52626
ASHGV40032488	0.703709	0.873124	1.10637	up	noncoding	long noncoding	Reliable	ENST00000428205	AF241725.4	GENCODE	609	chr21	+	22939083	22987758	AATAGCTAATACAAATAAGTGGTGCAGACCCCGGACACAGAGCTGATACACAGGATGTCA		intergenic							12.7047	11.7609	3.66554	3.5197	14.1054	10.3996	12.9115	13.4024	15.2256	14.4576	8.31151	9.04895	4.65156	2.9428	3.53638	3.53141	3.93648	3.79201	3.01613	3.33416
ASHGV40004132	0.708072	0.875633	1.10578	up	noncoding	long noncoding	Gold	NR_073536	SHANK2-AS3	RefSeq	1702	chr11	+	70708894	70711220	TTTTAACTCTGGATCCCAGTGAAGGAGAGGTGTGTTGTAAGAAGAGGAAACCTGGACAGA	220070	intronic antisense	ENST00000294018	SHANK2		-	70318973	70742672	11.4241	10.3698	3.51252	3.36746	10.7408	12.141	10.3621	12.4522	8.45151	11.8454	9.30296	11.8794	4.23403	3.14596	3.23332	3.43678	3.07082	3.48162	3.16176	3.75564
ASHGV40004132	0.708072	0.875633	1.10578	up	noncoding	long noncoding	Gold	NR_073536	SHANK2-AS3	RefSeq	1702	chr11	+	70708894	70711220	TTTTAACTCTGGATCCCAGTGAAGGAGAGGTGTGTTGTAAGAAGAGGAAACCTGGACAGA	220070	intronic antisense	ENST00000338508	SHANK2		-	70315539	70858372	11.4241	10.3698	3.51252	3.36746	10.7408	12.141	10.3621	12.4522	8.45151	11.8454	9.30296	11.8794	4.23403	3.14596	3.23332	3.43678	3.07082	3.48162	3.16176	3.75564
ASHGV40004132	0.708072	0.875633	1.10578	up	noncoding	long noncoding	Gold	NR_073536	SHANK2-AS3	RefSeq	1702	chr11	+	70708894	70711220	TTTTAACTCTGGATCCCAGTGAAGGAGAGGTGTGTTGTAAGAAGAGGAAACCTGGACAGA	220070	intronic antisense	ENST00000425049	SHANK2		-	70653153	70719227	11.4241	10.3698	3.51252	3.36746	10.7408	12.141	10.3621	12.4522	8.45151	11.8454	9.30296	11.8794	4.23403	3.14596	3.23332	3.43678	3.07082	3.48162	3.16176	3.75564
ASHGV40004132	0.708072	0.875633	1.10578	up	noncoding	long noncoding	Gold	NR_073536	SHANK2-AS3	RefSeq	1702	chr11	+	70708894	70711220	TTTTAACTCTGGATCCCAGTGAAGGAGAGGTGTGTTGTAAGAAGAGGAAACCTGGACAGA	220070	intronic antisense	NM_012309	SHANK2	SH3 and multiple ankyrin repeat domains 2	-	70313960	70935842	11.4241	10.3698	3.51252	3.36746	10.7408	12.141	10.3621	12.4522	8.45151	11.8454	9.30296	11.8794	4.23403	3.14596	3.23332	3.43678	3.07082	3.48162	3.16176	3.75564
ASHGV40041490	0.0164742	0.200705	2.11702	up	noncoding	long noncoding	Reliable	ENST00000607026	CTB-40H15.4	GENCODE	382	chr5	+	14872440	14872822	GTCTGCTGCAGTTTGCAAACAGTACGCCCGAATTCTTTTCATTGTAAAAAATTTCTATTA		bidirectional	NM_054027	ANKH	ANKH inorganic pyrophosphate transport regulator	-	14704908	14871887	67.1113	23.7045	5.60087	4.51883	14.7471	47.4673	90.9039	115.327	11.6962	23.9051	31.1986	28.0182	4.7188	5.01663	6.17062	6.49742	3.53743	4.5775	4.91598	5.04441
ASHGV40044472	0.839457	0.937373	1.04027	up	noncoding	long noncoding	Reliable	TCONS_00011250	XLOC_005118	RNA-seq: Cabili et al 2011	844	chr6	+	224949	226400	CTGCGCGTCACTGGTAGAAAAGGACATTAGGAACACTAGGTAAAAAGCAAAACAAAAATA		intergenic							12.0472	11.2535	3.52643	3.46947	7.18828	16.5391	12.417	12.0443	13.3811	7.71739	10.7443	13.1712	3.63759	3.59183	3.4829	3.39337	3.73987	2.86189	3.37572	3.9004
ASHGV40051796	0.61915	0.831037	1.42997	up	noncoding	long noncoding	Reliable	T359505	G084811	RNA-seq: Iyer et al 2015	36887	chr9	-	68397491	68725768	TTCTGCTCGTATTTTTCTCCAGTAACTTTCCTATGTTTGTGAGGTTATTCAGTCATAATG		intergenic							59.8308	22.7616	4.73626	4.22027	5	108.457	17.1235	108.743	7.73894	29.8111	42.3788	11.1176	2.43958	6.17537	3.91957	6.41051	2.95216	4.91598	5.36076	3.65216
ASHGV40028167	0.469142	0.750807	1.54811	up	noncoding	long noncoding	Reliable	T209168	G048379	RNA-seq: Iyer et al 2015	1339	chr2	-	229177481	229190771	ACCATCATTCAATTCAGGAGTTTGAGTACCCATCACCATCCAGACTGAGACACCAGAGAT		intergenic							25.1258	16.8923	4.60362	3.9731	30.5065	31.0396	21.4816	17.4755	10.5234	15.2767	11.5905	30.1785	5.84656	4.4449	4.23086	3.89215	3.37545	3.8746	3.48853	5.15384
ASHGV40021201	0.980948	0.993361	1.00504	up	noncoding	long noncoding	Gold	NR_037717	RNASEK-C17orf49	RefSeq	1909	chr17	+	6915735	6920843	ATGTCTGAGCGGAAGTGGAGCGAAGTGTGGCGCGGAAGTGAGGCGAAGGCTTTCCCCATC	100529209	exon sense-overlapping	ENST00000546760	C17orf49		+	6918071	6920825	12.0263	10.9896	3.45247	3.44522	6.62479	20.5636	13.3034	7.61338	12.5016	13.1611	8.0185	10.277	3.51716	3.89189	3.57651	2.8243	3.63632	3.64564	2.96995	3.52894
ASHGV40021201	0.980948	0.993361	1.00504	up	noncoding	long noncoding	Gold	NR_037717	RNASEK-C17orf49	RefSeq	1909	chr17	+	6915735	6920843	ATGTCTGAGCGGAAGTGGAGCGAAGTGTGGCGCGGAAGTGAGGCGAAGGCTTTCCCCATC	100529209	exon sense-overlapping	ENST00000547302	RNASEK-C17orf49	RNASEK-C17orf49 readthrough	+	6917051	6920723	12.0263	10.9896	3.45247	3.44522	6.62479	20.5636	13.3034	7.61338	12.5016	13.1611	8.0185	10.277	3.51716	3.89189	3.57651	2.8243	3.63632	3.64564	2.96995	3.52894
ASHGV40021201	0.980948	0.993361	1.00504	up	noncoding	long noncoding	Gold	NR_037717	RNASEK-C17orf49	RefSeq	1909	chr17	+	6915735	6920843	ATGTCTGAGCGGAAGTGGAGCGAAGTGTGGCGCGGAAGTGAGGCGAAGGCTTTCCCCATC	100529209	exon sense-overlapping	ENST00000552321	RNASEK		+	6916549	6917839	12.0263	10.9896	3.45247	3.44522	6.62479	20.5636	13.3034	7.61338	12.5016	13.1611	8.0185	10.277	3.51716	3.89189	3.57651	2.8243	3.63632	3.64564	2.96995	3.52894
ASHGV40021201	0.980948	0.993361	1.00504	up	noncoding	long noncoding	Gold	NR_037717	RNASEK-C17orf49	RefSeq	1909	chr17	+	6915735	6920843	ATGTCTGAGCGGAAGTGGAGCGAAGTGTGGCGCGGAAGTGAGGCGAAGGCTTTCCCCATC	100529209	exon sense-overlapping	ENST00000552775	C17orf49		+	6918358	6920839	12.0263	10.9896	3.45247	3.44522	6.62479	20.5636	13.3034	7.61338	12.5016	13.1611	8.0185	10.277	3.51716	3.89189	3.57651	2.8243	3.63632	3.64564	2.96995	3.52894
ASHGV40021201	0.980948	0.993361	1.00504	up	noncoding	long noncoding	Gold	NR_037717	RNASEK-C17orf49	RefSeq	1909	chr17	+	6915735	6920843	ATGTCTGAGCGGAAGTGGAGCGAAGTGTGGCGCGGAAGTGAGGCGAAGGCTTTCCCCATC	100529209	exon sense-overlapping	ENST00000552842	RNASEK		+	6915964	6917849	12.0263	10.9896	3.45247	3.44522	6.62479	20.5636	13.3034	7.61338	12.5016	13.1611	8.0185	10.277	3.51716	3.89189	3.57651	2.8243	3.63632	3.64564	2.96995	3.52894
ASHGV40021201	0.980948	0.993361	1.00504	up	noncoding	long noncoding	Gold	NR_037717	RNASEK-C17orf49	RefSeq	1909	chr17	+	6915735	6920843	ATGTCTGAGCGGAAGTGGAGCGAAGTGTGGCGCGGAAGTGAGGCGAAGGCTTTCCCCATC	100529209	exon sense-overlapping	ENST00000570898	RNASEK		+	6915940	6917649	12.0263	10.9896	3.45247	3.44522	6.62479	20.5636	13.3034	7.61338	12.5016	13.1611	8.0185	10.277	3.51716	3.89189	3.57651	2.8243	3.63632	3.64564	2.96995	3.52894
ASHGV40021201	0.980948	0.993361	1.00504	up	noncoding	long noncoding	Gold	NR_037717	RNASEK-C17orf49	RefSeq	1909	chr17	+	6915735	6920843	ATGTCTGAGCGGAAGTGGAGCGAAGTGTGGCGCGGAAGTGAGGCGAAGGCTTTCCCCATC	100529209	exon sense-overlapping	NM_001004333	RNASEK	ribonuclease, RNase K	+	6915735	6917852	12.0263	10.9896	3.45247	3.44522	6.62479	20.5636	13.3034	7.61338	12.5016	13.1611	8.0185	10.277	3.51716	3.89189	3.57651	2.8243	3.63632	3.64564	2.96995	3.52894
ASHGV40021201	0.980948	0.993361	1.00504	up	noncoding	long noncoding	Gold	NR_037717	RNASEK-C17orf49	RefSeq	1909	chr17	+	6915735	6920843	ATGTCTGAGCGGAAGTGGAGCGAAGTGTGGCGCGGAAGTGAGGCGAAGGCTTTCCCCATC	100529209	exon sense-overlapping	NM_001142798	C17orf49		+	6918055	6920843	12.0263	10.9896	3.45247	3.44522	6.62479	20.5636	13.3034	7.61338	12.5016	13.1611	8.0185	10.277	3.51716	3.89189	3.57651	2.8243	3.63632	3.64564	2.96995	3.52894
ASHGV40021201	0.980948	0.993361	1.00504	up	noncoding	long noncoding	Gold	NR_037717	RNASEK-C17orf49	RefSeq	1909	chr17	+	6915735	6920843	ATGTCTGAGCGGAAGTGGAGCGAAGTGTGGCGCGGAAGTGAGGCGAAGGCTTTCCCCATC	100529209	exon sense-overlapping	NM_001142799	C17orf49		+	6918055	6920843	12.0263	10.9896	3.45247	3.44522	6.62479	20.5636	13.3034	7.61338	12.5016	13.1611	8.0185	10.277	3.51716	3.89189	3.57651	2.8243	3.63632	3.64564	2.96995	3.52894
ASHGV40021201	0.980948	0.993361	1.00504	up	noncoding	long noncoding	Gold	NR_037717	RNASEK-C17orf49	RefSeq	1909	chr17	+	6915735	6920843	ATGTCTGAGCGGAAGTGGAGCGAAGTGTGGCGCGGAAGTGAGGCGAAGGCTTTCCCCATC	100529209	exon sense-overlapping	NM_174893	C17orf49	chromosome 17 open reading frame 49	+	6918055	6920843	12.0263	10.9896	3.45247	3.44522	6.62479	20.5636	13.3034	7.61338	12.5016	13.1611	8.0185	10.277	3.51716	3.89189	3.57651	2.8243	3.63632	3.64564	2.96995	3.52894
ASHGV40021201	0.980948	0.993361	1.00504	up	noncoding	long noncoding	Gold	NR_037717	RNASEK-C17orf49	RefSeq	1909	chr17	+	6915735	6920843	ATGTCTGAGCGGAAGTGGAGCGAAGTGTGGCGCGGAAGTGAGGCGAAGGCTTTCCCCATC	100529209	natural antisense	ENST00000593646	AC040977.1		-	6915927	6917755	12.0263	10.9896	3.45247	3.44522	6.62479	20.5636	13.3034	7.61338	12.5016	13.1611	8.0185	10.277	3.51716	3.89189	3.57651	2.8243	3.63632	3.64564	2.96995	3.52894
ASHGV40003714	0.449572	0.738874	1.2484	up	noncoding	long noncoding	Gold	NR_033907	FRG1JP	RefSeq	1071	chr9	-	68427782	68454375	CAGTCTTTCAAAATGGGAAAATGGCTTTGTTGGCCTCAAATAGATGCTTTATTAGATACA	642236	intergenic							1484.2	980.658	10.3522	10.0321	1348.53	1846.85	1424	1317.43	735.783	1444.86	1026.87	715.121	11.0721	10.3364	9.93562	10.0648	9.68103	10.5989	9.97965	9.86898
ASHGV40022407	0.0147585	0.191937	5.88019	up	noncoding	long noncoding	Reliable	ENST00000606879	RP11-689C9.1	GENCODE	657	chr18	-	962592	976884	GACTCCACGCATCATGCCTATGATACTCAGAGAAGAAGGCTATCATTATAAAGACCTATA		intergenic							52.0479	6.47666	5.14477	2.58891	8.97979	62.7128	98.4345	38.0644	5	10.9066	5	5	3.97123	5.40076	6.27519	4.9319	2.32784	3.36229	2.32676	2.33874
ASHGV40004442	0.181236	0.532421	1.59482	up	noncoding	long noncoding	Gold	NR_110617	NFIA-AS2	RefSeq	1285	chr1	-	61405915	61436448	TTTGGTAAAGCCTATATTTCATCGCCAGCCTAGCAAAGTTCACCTTGTGCCCAACCTTCT	100996570	intronic antisense	ENST00000371191	NFIA		+	61330930	61921197	14.7824	9.15383	3.83906	3.16566	12.4438	21.1283	14.5058	11.0519	6.14187	11.2425	10.9396	8.29134	4.45677	3.93054	3.69285	3.27607	2.65175	3.40637	3.4028	3.20173
ASHGV40057216	0.757229	0.899275	1.95791	up	noncoding	long noncoding	Gold	NR_037860	EGFL8	RefSeq	1335	chr6	+	32132381	32136062	TGGTCTGCTTGAAGCCTCCCAGGAGAAAGAAGCCAGGTGGGAATGGAGAGAGAGAGGAAG	80864	exon sense-overlapping	ENST00000432129	EGFL8		+	32132436	32135433	3836.26	79.2322	7.09893	6.12961	15248.7	32.6523	34.6648	29.0692	29.6072	132.192	111.208	43.9212	14.4571	4.51152	4.86311	4.56399	4.94839	7.1406	6.73178	5.69768
ASHGV40057216	0.757229	0.899275	1.95791	up	noncoding	long noncoding	Gold	NR_037860	EGFL8	RefSeq	1335	chr6	+	32132381	32136062	TGGTCTGCTTGAAGCCTCCCAGGAGAAAGAAGCCAGGTGGGAATGGAGAGAGAGAGGAAG	80864	exon sense-overlapping	ENST00000437001	PPT2		+	32121846	32134011	3836.26	79.2322	7.09893	6.12961	15248.7	32.6523	34.6648	29.0692	29.6072	132.192	111.208	43.9212	14.4571	4.51152	4.86311	4.56399	4.94839	7.1406	6.73178	5.69768
ASHGV40057216	0.757229	0.899275	1.95791	up	noncoding	long noncoding	Gold	NR_037860	EGFL8	RefSeq	1335	chr6	+	32132381	32136062	TGGTCTGCTTGAAGCCTCCCAGGAGAAAGAAGCCAGGTGGGAATGGAGAGAGAGAGGAAG	80864	exon sense-overlapping	ENST00000445576	PPT2		+	32121621	32133976	3836.26	79.2322	7.09893	6.12961	15248.7	32.6523	34.6648	29.0692	29.6072	132.192	111.208	43.9212	14.4571	4.51152	4.86311	4.56399	4.94839	7.1406	6.73178	5.69768
ASHGV40057216	0.757229	0.899275	1.95791	up	noncoding	long noncoding	Gold	NR_037860	EGFL8	RefSeq	1335	chr6	+	32132381	32136062	TGGTCTGCTTGAAGCCTCCCAGGAGAAAGAAGCCAGGTGGGAATGGAGAGAGAGAGGAAG	80864	exon sense-overlapping	NM_030652	EGFL8	EGF-like-domain, multiple 8	+	32132381	32136062	3836.26	79.2322	7.09893	6.12961	15248.7	32.6523	34.6648	29.0692	29.6072	132.192	111.208	43.9212	14.4571	4.51152	4.86311	4.56399	4.94839	7.1406	6.73178	5.69768
ASHGV40057216	0.757229	0.899275	1.95791	up	noncoding	long noncoding	Gold	NR_037860	EGFL8	RefSeq	1335	chr6	+	32132381	32136062	TGGTCTGCTTGAAGCCTCCCAGGAGAAAGAAGCCAGGTGGGAATGGAGAGAGAGAGGAAG	80864	natural antisense	ENST00000375104	AGPAT1		-	32135988	32145102	3836.26	79.2322	7.09893	6.12961	15248.7	32.6523	34.6648	29.0692	29.6072	132.192	111.208	43.9212	14.4571	4.51152	4.86311	4.56399	4.94839	7.1406	6.73178	5.69768
ASHGV40057216	0.757229	0.899275	1.95791	up	noncoding	long noncoding	Gold	NR_037860	EGFL8	RefSeq	1335	chr6	+	32132381	32136062	TGGTCTGCTTGAAGCCTCCCAGGAGAAAGAAGCCAGGTGGGAATGGAGAGAGAGAGGAAG	80864	natural antisense	ENST00000395496	AGPAT1		-	32135988	32140892	3836.26	79.2322	7.09893	6.12961	15248.7	32.6523	34.6648	29.0692	29.6072	132.192	111.208	43.9212	14.4571	4.51152	4.86311	4.56399	4.94839	7.1406	6.73178	5.69768
ASHGV40057216	0.757229	0.899275	1.95791	up	noncoding	long noncoding	Gold	NR_037860	EGFL8	RefSeq	1335	chr6	+	32132381	32136062	TGGTCTGCTTGAAGCCTCCCAGGAGAAAGAAGCCAGGTGGGAATGGAGAGAGAGAGGAAG	80864	natural antisense	ENST00000395497	AGPAT1		-	32135988	32145563	3836.26	79.2322	7.09893	6.12961	15248.7	32.6523	34.6648	29.0692	29.6072	132.192	111.208	43.9212	14.4571	4.51152	4.86311	4.56399	4.94839	7.1406	6.73178	5.69768
ASHGV40057216	0.757229	0.899275	1.95791	up	noncoding	long noncoding	Gold	NR_037860	EGFL8	RefSeq	1335	chr6	+	32132381	32136062	TGGTCTGCTTGAAGCCTCCCAGGAGAAAGAAGCCAGGTGGGAATGGAGAGAGAGAGGAAG	80864	natural antisense	ENST00000395499	AGPAT1		-	32135988	32144857	3836.26	79.2322	7.09893	6.12961	15248.7	32.6523	34.6648	29.0692	29.6072	132.192	111.208	43.9212	14.4571	4.51152	4.86311	4.56399	4.94839	7.1406	6.73178	5.69768
ASHGV40057216	0.757229	0.899275	1.95791	up	noncoding	long noncoding	Gold	NR_037860	EGFL8	RefSeq	1335	chr6	+	32132381	32136062	TGGTCTGCTTGAAGCCTCCCAGGAGAAAGAAGCCAGGTGGGAATGGAGAGAGAGAGGAAG	80864	natural antisense	NM_006411	AGPAT1	1-acylglycerol-3-phosphate O-acyltransferase 1	-	32135982	32143916	3836.26	79.2322	7.09893	6.12961	15248.7	32.6523	34.6648	29.0692	29.6072	132.192	111.208	43.9212	14.4571	4.51152	4.86311	4.56399	4.94839	7.1406	6.73178	5.69768
ASHGV40057216	0.757229	0.899275	1.95791	up	noncoding	long noncoding	Gold	NR_037860	EGFL8	RefSeq	1335	chr6	+	32132381	32136062	TGGTCTGCTTGAAGCCTCCCAGGAGAAAGAAGCCAGGTGGGAATGGAGAGAGAGAGGAAG	80864	natural antisense	NM_032741	AGPAT1		-	32135982	32145888	3836.26	79.2322	7.09893	6.12961	15248.7	32.6523	34.6648	29.0692	29.6072	132.192	111.208	43.9212	14.4571	4.51152	4.86311	4.56399	4.94839	7.1406	6.73178	5.69768
ASHGV40001290	0.00265354	0.120629	2.54248	up	noncoding	long noncoding	Gold	NR_024127	SNHG12	RefSeq	758	chr1	-	28905049	28908366	GTGCTTTAAGATTCATGTTACATGTAAAGCTGTCCTCATTTGTGACTATGGACCTATGGA	85028	natural antisense	NM_017846	TRNAU1AP	tRNA selenocysteine 1 associated protein 1	+	28879528	28905057	2581.62	783.322	11.0961	9.74983	1297.17	2897.4	3768.62	2363.27	630.602	880.649	892.025	730.012	11.0128	11.0247	11.3856	10.9611	9.44115	9.90088	9.76466	9.89263
ASHGV40045280	0.127646	0.46997	1.716	up	noncoding	long noncoding	Gold	NR_040081	LOC100506804	RefSeq	1297	chr6	+	75994729	76001580	TCTTACTAAAGAATCAAACCGTTGTGTAATCCAGAGGAAGAGCATCCCTCATCCTGGCAG	100506804	bidirectional	ENST00000518161	TMEM30A		-	75969157	75994027	55.4656	28.4916	5.6242	4.84515	44.27	74.4964	74.5948	28.5013	24.6243	27.7733	40.8452	20.7234	6.42487	5.63554	5.90063	4.53577	4.67528	4.81242	5.30715	4.58575
ASHGV40045280	0.127646	0.46997	1.716	up	noncoding	long noncoding	Gold	NR_040081	LOC100506804	RefSeq	1297	chr6	+	75994729	76001580	TCTTACTAAAGAATCAAACCGTTGTGTAATCCAGAGGAAGAGCATCCCTCATCCTGGCAG	100506804	bidirectional	NM_001143958	TMEM30A		-	75962637	75994632	55.4656	28.4916	5.6242	4.84515	44.27	74.4964	74.5948	28.5013	24.6243	27.7733	40.8452	20.7234	6.42487	5.63554	5.90063	4.53577	4.67528	4.81242	5.30715	4.58575
ASHGV40045280	0.127646	0.46997	1.716	up	noncoding	long noncoding	Gold	NR_040081	LOC100506804	RefSeq	1297	chr6	+	75994729	76001580	TCTTACTAAAGAATCAAACCGTTGTGTAATCCAGAGGAAGAGCATCCCTCATCCTGGCAG	100506804	bidirectional	NM_018247	TMEM30A	transmembrane protein 30A	-	75962637	75994632	55.4656	28.4916	5.6242	4.84515	44.27	74.4964	74.5948	28.5013	24.6243	27.7733	40.8452	20.7234	6.42487	5.63554	5.90063	4.53577	4.67528	4.81242	5.30715	4.58575
ASHGV40002474	0.847285	0.940581	1.04173	up	noncoding	long noncoding	Reliable	ENST00000582915	RP11-597M12.1	GENCODE	335	chr17	-	12893465	12893927	GTCTAACCAGGCAAAGGTCAAACAAAAGGCCGAAGTCACCACCCGAAAGGAACAAACAAA		natural antisense	ENST00000262444	ARHGAP44		+	12693076	12893901	15.2333	13.8132	3.8619	3.80292	11.8239	23.4499	12.9658	12.6937	12.6794	14.8855	12.7906	14.8971	4.37465	4.06917	3.542	3.46179	3.65829	3.83632	3.63308	4.08398
ASHGV40002474	0.847285	0.940581	1.04173	up	noncoding	long noncoding	Reliable	ENST00000582915	RP11-597M12.1	GENCODE	335	chr17	-	12893465	12893927	GTCTAACCAGGCAAAGGTCAAACAAAAGGCCGAAGTCACCACCCGAAAGGAACAAACAAA		natural antisense	ENST00000340825	ARHGAP44		+	12692855	12894960	15.2333	13.8132	3.8619	3.80292	11.8239	23.4499	12.9658	12.6937	12.6794	14.8855	12.7906	14.8971	4.37465	4.06917	3.542	3.46179	3.65829	3.83632	3.63308	4.08398
ASHGV40002474	0.847285	0.940581	1.04173	up	noncoding	long noncoding	Reliable	ENST00000582915	RP11-597M12.1	GENCODE	335	chr17	-	12893465	12893927	GTCTAACCAGGCAAAGGTCAAACAAAAGGCCGAAGTCACCACCCGAAAGGAACAAACAAA		natural antisense	NM_014859	ARHGAP44	Rho GTPase activating protein 44	+	12692828	12894960	15.2333	13.8132	3.8619	3.80292	11.8239	23.4499	12.9658	12.6937	12.6794	14.8855	12.7906	14.8971	4.37465	4.06917	3.542	3.46179	3.65829	3.83632	3.63308	4.08398
ASHGV40047415	0.421565	0.723256	1.60732	up	noncoding	long noncoding	Gold	NR_033963	HRAT92	RefSeq	3506	chr7	+	560027	564869	TGGAAGCCGTTGGAGGGCCTCAGGCAGGAACACAAGGTGTCGTGGCAGAAAGGAAGAAGG	441307	bidirectional	ENST00000405692	PDGFA		-	551993	559933	45.1465	21.3577	5.14937	4.46471	46.9902	24.4687	93.4668	15.6604	20.9008	21.3019	22.0436	21.1847	6.51623	4.12997	6.20752	3.74376	4.42707	4.39568	4.41884	4.61726
ASHGV40047415	0.421565	0.723256	1.60732	up	noncoding	long noncoding	Gold	NR_033963	HRAT92	RefSeq	3506	chr7	+	560027	564869	TGGAAGCCGTTGGAGGGCCTCAGGCAGGAACACAAGGTGTCGTGGCAGAAAGGAAGAAGG	441307	bidirectional	NM_002607	PDGFA	platelet-derived growth factor alpha polypeptide	-	536896	559481	45.1465	21.3577	5.14937	4.46471	46.9902	24.4687	93.4668	15.6604	20.9008	21.3019	22.0436	21.1847	6.51623	4.12997	6.20752	3.74376	4.42707	4.39568	4.41884	4.61726
ASHGV40047415	0.421565	0.723256	1.60732	up	noncoding	long noncoding	Gold	NR_033963	HRAT92	RefSeq	3506	chr7	+	560027	564869	TGGAAGCCGTTGGAGGGCCTCAGGCAGGAACACAAGGTGTCGTGGCAGAAAGGAAGAAGG	441307	bidirectional	NM_033023	PDGFA		-	536896	559481	45.1465	21.3577	5.14937	4.46471	46.9902	24.4687	93.4668	15.6604	20.9008	21.3019	22.0436	21.1847	6.51623	4.12997	6.20752	3.74376	4.42707	4.39568	4.41884	4.61726
ASHGV40007242	0.0411478	0.288097	4.94579	up	noncoding	long noncoding	Reliable	T062323	G014380	RNA-seq: Iyer et al 2015	2342	chr11	-	67792013	67794355	CGACCTTGGATTACAGCCCCTGGAGTCAAATAAATATACCTGAGTCCGTAGTGACCTAAA		intronic antisense	ENST00000316367	ALDH3B1		+	67777789	67795607	306.33	33.4651	7.34567	5.03948	46.9433	82.5607	760.787	335.03	22.0358	37.1014	51.3526	23.3707	6.51457	5.78202	9.06055	8.02555	4.5059	5.24756	5.63129	4.77314
ASHGV40007242	0.0411478	0.288097	4.94579	up	noncoding	long noncoding	Reliable	T062323	G014380	RNA-seq: Iyer et al 2015	2342	chr11	-	67792013	67794355	CGACCTTGGATTACAGCCCCTGGAGTCAAATAAATATACCTGAGTCCGTAGTGACCTAAA		natural antisense	NM_000694	ALDH3B1	aldehyde dehydrogenase 3 family member B1	+	67777774	67796749	306.33	33.4651	7.34567	5.03948	46.9433	82.5607	760.787	335.03	22.0358	37.1014	51.3526	23.3707	6.51457	5.78202	9.06055	8.02555	4.5059	5.24756	5.63129	4.77314
ASHGV40007242	0.0411478	0.288097	4.94579	up	noncoding	long noncoding	Reliable	T062323	G014380	RNA-seq: Iyer et al 2015	2342	chr11	-	67792013	67794355	CGACCTTGGATTACAGCCCCTGGAGTCAAATAAATATACCTGAGTCCGTAGTGACCTAAA		natural antisense	NM_001030010	ALDH3B1		+	67777774	67796749	306.33	33.4651	7.34567	5.03948	46.9433	82.5607	760.787	335.03	22.0358	37.1014	51.3526	23.3707	6.51457	5.78202	9.06055	8.02555	4.5059	5.24756	5.63129	4.77314
ASHGV40007242	0.0411478	0.288097	4.94579	up	noncoding	long noncoding	Reliable	T062323	G014380	RNA-seq: Iyer et al 2015	2342	chr11	-	67792013	67794355	CGACCTTGGATTACAGCCCCTGGAGTCAAATAAATATACCTGAGTCCGTAGTGACCTAAA		natural antisense	NM_001161473	ALDH3B1		+	67776016	67796749	306.33	33.4651	7.34567	5.03948	46.9433	82.5607	760.787	335.03	22.0358	37.1014	51.3526	23.3707	6.51457	5.78202	9.06055	8.02555	4.5059	5.24756	5.63129	4.77314
ASHGV40007242	0.0411478	0.288097	4.94579	up	noncoding	long noncoding	Reliable	T062323	G014380	RNA-seq: Iyer et al 2015	2342	chr11	-	67792013	67794355	CGACCTTGGATTACAGCCCCTGGAGTCAAATAAATATACCTGAGTCCGTAGTGACCTAAA		natural antisense	NM_001290058	ALDH3B1		+	67777774	67796749	306.33	33.4651	7.34567	5.03948	46.9433	82.5607	760.787	335.03	22.0358	37.1014	51.3526	23.3707	6.51457	5.78202	9.06055	8.02555	4.5059	5.24756	5.63129	4.77314
ASHGV40007242	0.0411478	0.288097	4.94579	up	noncoding	long noncoding	Reliable	T062323	G014380	RNA-seq: Iyer et al 2015	2342	chr11	-	67792013	67794355	CGACCTTGGATTACAGCCCCTGGAGTCAAATAAATATACCTGAGTCCGTAGTGACCTAAA		natural antisense	NM_001290059	ALDH3B1		+	67777774	67796749	306.33	33.4651	7.34567	5.03948	46.9433	82.5607	760.787	335.03	22.0358	37.1014	51.3526	23.3707	6.51457	5.78202	9.06055	8.02555	4.5059	5.24756	5.63129	4.77314
ASHGV40004405	0.087854	0.397644	1.36989	up	noncoding	long noncoding	Gold	NR_110324	MAP3K14-AS1	RefSeq	1102	chr17	+	43339446	43345997	TAGAGCGAGAGGCAGGCGGCAGGGAGAGGCTGTCGATGCTGAGGCACGAGAGAATTTGCT	100133991	natural antisense	ENST00000543122	SPATA32		-	43331759	43339461	20.2024	14.3224	4.27546	3.82139	13.9594	23.4307	25.0146	18.4048	15.5341	18.2894	14.1733	9.29259	4.63466	4.06781	4.44179	3.95756	3.96994	4.15607	3.78342	3.37615
ASHGV40004405	0.087854	0.397644	1.36989	up	noncoding	long noncoding	Gold	NR_110324	MAP3K14-AS1	RefSeq	1102	chr17	+	43339446	43345997	TAGAGCGAGAGGCAGGCGGCAGGGAGAGGCTGTCGATGCTGAGGCACGAGAGAATTTGCT	100133991	natural antisense	NM_152343	SPATA32	spermatogenesis associated 32	-	43331759	43339479	20.2024	14.3224	4.27546	3.82139	13.9594	23.4307	25.0146	18.4048	15.5341	18.2894	14.1733	9.29259	4.63466	4.06781	4.44179	3.95756	3.96994	4.15607	3.78342	3.37615
ASHGV40050682	0.873677	0.950631	1.11471	up	noncoding	long noncoding	Reliable	ENST00000606048	RP11-140I16.3	GENCODE	486	chr8	+	57135246	57135732	CCCTTGGTCTATCAAAGAAATTACCTTTTTGTCGTATGTATTCTATGTGTATTCCCTAGT		intergenic							95.2535	82.2428	6.42502	6.26835	106.803	61.2488	73.2417	139.721	40.261	139.243	100.002	49.4652	7.69293	5.36327	5.87652	6.76738	5.40237	7.21486	6.57296	5.88321
ASHGV40019472	0.956499	0.984009	1.01207	up	noncoding	long noncoding	Reliable	ENST00000501068	RP11-303E16.7	GENCODE	1088	chr16	+	81110923	81112466	AGAAACTCTACTTATAGTAAGATCCCACTTTGCAAAAACGGAGAATGGAAGCGTACAGAA		bidirectional	ENST00000565253	C16orf46		-	81097358	81110683	13.3148	13.028	3.71096	3.69366	13.9448	9.45	16.9277	12.9369	17.3843	12.7925	11.5494	10.3857	4.63314	2.81973	3.90305	3.48793	4.14563	3.59982	3.48324	3.54594
ASHGV40019472	0.956499	0.984009	1.01207	up	noncoding	long noncoding	Reliable	ENST00000501068	RP11-303E16.7	GENCODE	1088	chr16	+	81110923	81112466	AGAAACTCTACTTATAGTAAGATCCCACTTTGCAAAAACGGAGAATGGAAGCGTACAGAA		bidirectional	NM_001100873	C16orf46		-	81087101	81110872	13.3148	13.028	3.71096	3.69366	13.9448	9.45	16.9277	12.9369	17.3843	12.7925	11.5494	10.3857	4.63314	2.81973	3.90305	3.48793	4.14563	3.59982	3.48324	3.54594
ASHGV40019472	0.956499	0.984009	1.01207	up	noncoding	long noncoding	Reliable	ENST00000501068	RP11-303E16.7	GENCODE	1088	chr16	+	81110923	81112466	AGAAACTCTACTTATAGTAAGATCCCACTTTGCAAAAACGGAGAATGGAAGCGTACAGAA		bidirectional	NM_152337	C16orf46	chromosome 16 open reading frame 46	-	81094584	81110872	13.3148	13.028	3.71096	3.69366	13.9448	9.45	16.9277	12.9369	17.3843	12.7925	11.5494	10.3857	4.63314	2.81973	3.90305	3.48793	4.14563	3.59982	3.48324	3.54594
ASHGV40004283	0.13287	0.478688	1.52711	up	noncoding	long noncoding	Gold	NR_109801	DLG3-AS1	RefSeq	401	chrX	-	69672805	69675844	AAGGACAAAGATTCTCCTATCCTACCAACCCGTGTGATGGACCCTGGACCACAAGAAGAG	100873930	intronic antisense	ENST00000194900	DLG3		+	69664710	69725337	35.0149	18.8055	4.86047	4.24966	13.1044	53.3881	26.6589	46.9083	24.1759	15.3446	17.3728	18.3289	4.53082	5.17531	4.52271	5.21302	4.64832	3.88096	4.07327	4.39609
ASHGV40004283	0.13287	0.478688	1.52711	up	noncoding	long noncoding	Gold	NR_109801	DLG3-AS1	RefSeq	401	chrX	-	69672805	69675844	AAGGACAAAGATTCTCCTATCCTACCAACCCGTGTGATGGACCCTGGACCACAAGAAGAG	100873930	intronic antisense	NM_001166278	DLG3		+	69674945	69725339	35.0149	18.8055	4.86047	4.24966	13.1044	53.3881	26.6589	46.9083	24.1759	15.3446	17.3728	18.3289	4.53082	5.17531	4.52271	5.21302	4.64832	3.88096	4.07327	4.39609
ASHGV40004283	0.13287	0.478688	1.52711	up	noncoding	long noncoding	Gold	NR_109801	DLG3-AS1	RefSeq	401	chrX	-	69672805	69675844	AAGGACAAAGATTCTCCTATCCTACCAACCCGTGTGATGGACCCTGGACCACAAGAAGAG	100873930	intronic antisense	NM_020730	DLG3		+	69672154	69725339	35.0149	18.8055	4.86047	4.24966	13.1044	53.3881	26.6589	46.9083	24.1759	15.3446	17.3728	18.3289	4.53082	5.17531	4.52271	5.21302	4.64832	3.88096	4.07327	4.39609
ASHGV40004283	0.13287	0.478688	1.52711	up	noncoding	long noncoding	Gold	NR_109801	DLG3-AS1	RefSeq	401	chrX	-	69672805	69675844	AAGGACAAAGATTCTCCTATCCTACCAACCCGTGTGATGGACCCTGGACCACAAGAAGAG	100873930	intronic antisense	NM_021120	DLG3	discs, large homolog 3 (Drosophila)	+	69664704	69725339	35.0149	18.8055	4.86047	4.24966	13.1044	53.3881	26.6589	46.9083	24.1759	15.3446	17.3728	18.3289	4.53082	5.17531	4.52271	5.21302	4.64832	3.88096	4.07327	4.39609
ASHGV40049820	0.796201	0.915554	1.05787	up	noncoding	long noncoding	Reliable	TCONS_00015147	XLOC_007190	RNA-seq: Cabili et al 2011	312	chr8	-	118724629	118725297	AAGGAAATCCCATGTTGATTGCATGGATGGAAAGTGGGGGTGTTGTGGTTTCATAATGGC		intergenic							15.1106	13.3756	3.83435	3.75318	10.0273	12.1856	16.8271	21.4026	13.1383	15.7449	12.8962	11.7229	4.13345	3.15155	3.89264	4.15974	3.71038	3.92459	3.64336	3.73441
ASHGV40059963	0.0217125	0.221558	1.68693	up	noncoding	long noncoding	Reliable	uc.154+	uc.154	UCR	203	chr5	+	72210014	72210217	GAGTTTTTTGGGGCCACCAAATATTTTGGATCATGCAGAGAATATATATTGTACTGTAGT		exon sense-overlapping	ENST00000454282	TNPO1		+	72112417	72210215	3962.93	1752.85	11.6562	10.9018	1342.92	4767.77	5384.92	4356.11	1566.22	1988.02	1945.04	1512.13	11.0633	11.8197	11.879	11.8628	10.8029	11.0336	10.902	10.8687
ASHGV40059963	0.0217125	0.221558	1.68693	up	noncoding	long noncoding	Reliable	uc.154+	uc.154	UCR	203	chr5	+	72210014	72210217	GAGTTTTTTGGGGCCACCAAATATTTTGGATCATGCAGAGAATATATATTGTACTGTAGT		exon sense-overlapping	NM_002270	TNPO1	transportin 1	+	72112417	72210215	3962.93	1752.85	11.6562	10.9018	1342.92	4767.77	5384.92	4356.11	1566.22	1988.02	1945.04	1512.13	11.0633	11.8197	11.879	11.8628	10.8029	11.0336	10.902	10.8687
ASHGV40059963	0.0217125	0.221558	1.68693	up	noncoding	long noncoding	Reliable	uc.154+	uc.154	UCR	203	chr5	+	72210014	72210217	GAGTTTTTTGGGGCCACCAAATATTTTGGATCATGCAGAGAATATATATTGTACTGTAGT		exon sense-overlapping	NM_153188	TNPO1		+	72143929	72210215	3962.93	1752.85	11.6562	10.9018	1342.92	4767.77	5384.92	4356.11	1566.22	1988.02	1945.04	1512.13	11.0633	11.8197	11.879	11.8628	10.8029	11.0336	10.902	10.8687
ASHGV40011340	0.355677	0.684586	1.24111	up	noncoding	long noncoding	Reliable	T077988	G018076	RNA-seq: Iyer et al 2015	3306	chr12	+	49379765	49383268	ACATACTGGGTGTCCCATTGGTGGTTGTCTGTGTATATTACTCATCCTCCTACTAGGCTA		intergenic							15.9319	12.0538	3.90404	3.5924	10.9046	20.7808	10.9817	21.0606	10.2788	11.8332	14.1235	11.9795	4.25664	3.90684	3.31384	4.13883	3.34256	3.48067	3.7784	3.76799
ASHGV40007824	0.571402	0.806702	1.59802	up	noncoding	long noncoding	Gold	NR_038908	SENCR	RefSeq	1319	chr11	-	128561566	128565918	CCCCCACTGGAATTATTCAATATGGAACTAGATTAAATTGAAGACTTGCCCTTTAGTTTT	100507392	intronic antisense	NM_001167681	FLI1		+	128563810	128683162	62.7474	28.7406	5.49644	4.82015	152.381	28.7025	20.4657	49.44	19.6785	22.1708	26.9144	46.1987	8.19886	4.34466	4.15865	5.28359	4.33319	4.45915	4.70625	5.78202
ASHGV40007824	0.571402	0.806702	1.59802	up	noncoding	long noncoding	Gold	NR_038908	SENCR	RefSeq	1319	chr11	-	128561566	128565918	CCCCCACTGGAATTATTCAATATGGAACTAGATTAAATTGAAGACTTGCCCTTTAGTTTT	100507392	intronic antisense	NM_001271010	FLI1		+	128563810	128683162	62.7474	28.7406	5.49644	4.82015	152.381	28.7025	20.4657	49.44	19.6785	22.1708	26.9144	46.1987	8.19886	4.34466	4.15865	5.28359	4.33319	4.45915	4.70625	5.78202
ASHGV40007824	0.571402	0.806702	1.59802	up	noncoding	long noncoding	Gold	NR_038908	SENCR	RefSeq	1319	chr11	-	128561566	128565918	CCCCCACTGGAATTATTCAATATGGAACTAGATTAAATTGAAGACTTGCCCTTTAGTTTT	100507392	intronic antisense	NM_001271012	FLI1		+	128556429	128683162	62.7474	28.7406	5.49644	4.82015	152.381	28.7025	20.4657	49.44	19.6785	22.1708	26.9144	46.1987	8.19886	4.34466	4.15865	5.28359	4.33319	4.45915	4.70625	5.78202
ASHGV40007824	0.571402	0.806702	1.59802	up	noncoding	long noncoding	Gold	NR_038908	SENCR	RefSeq	1319	chr11	-	128561566	128565918	CCCCCACTGGAATTATTCAATATGGAACTAGATTAAATTGAAGACTTGCCCTTTAGTTTT	100507392	intronic antisense	NM_002017	FLI1	Fli-1 proto-oncogene, ETS transcription factor	+	128563810	128683162	62.7474	28.7406	5.49644	4.82015	152.381	28.7025	20.4657	49.44	19.6785	22.1708	26.9144	46.1987	8.19886	4.34466	4.15865	5.28359	4.33319	4.45915	4.70625	5.78202
ASHGV40007824	0.571402	0.806702	1.59802	up	noncoding	long noncoding	Gold	NR_038908	SENCR	RefSeq	1319	chr11	-	128561566	128565918	CCCCCACTGGAATTATTCAATATGGAACTAGATTAAATTGAAGACTTGCCCTTTAGTTTT	100507392	natural antisense	ENST00000344954	FLI1		+	128562388	128683161	62.7474	28.7406	5.49644	4.82015	152.381	28.7025	20.4657	49.44	19.6785	22.1708	26.9144	46.1987	8.19886	4.34466	4.15865	5.28359	4.33319	4.45915	4.70625	5.78202
ASHGV40007824	0.571402	0.806702	1.59802	up	noncoding	long noncoding	Gold	NR_038908	SENCR	RefSeq	1319	chr11	-	128561566	128565918	CCCCCACTGGAATTATTCAATATGGAACTAGATTAAATTGAAGACTTGCCCTTTAGTTTT	100507392	natural antisense	ENST00000527767	FLI1		+	128562876	128642708	62.7474	28.7406	5.49644	4.82015	152.381	28.7025	20.4657	49.44	19.6785	22.1708	26.9144	46.1987	8.19886	4.34466	4.15865	5.28359	4.33319	4.45915	4.70625	5.78202
ASHGV40019135	0.560937	0.801821	1.06773	up	noncoding	long noncoding	Reliable	ENST00000573934	RP11-26L20.4	GENCODE	613	chr16	+	55366266	55366879	TCAGTATCTCCTCCAGAGCTGATGGTGAGCTCCAGGGGTCTAGGAGAAGGGCCTGAGAAT		intergenic							13.9661	13.1109	3.78553	3.69099	11.2695	14.1483	15.7871	14.6594	18.582	12.7661	10.393	10.7027	4.30649	3.37344	3.80776	3.65445	4.24458	3.59723	3.32755	3.59463
ASHGV40050319	0.952802	0.982128	1.03518	up	noncoding	long noncoding	Reliable	ENST00000524252	RP11-161I2.1	GENCODE	2054	chr8	+	18578414	18591915	CACTGCTACCAAATCTCATCTGCTAATATGTAAAATGTCTCCTTCTCCAGCTGACAAGCG		intronic antisense	ENST00000440756	PSD3		-	18384812	18871196	46.3929	24.4502	4.68119	4.6313	5.99786	126.192	28.3608	25.0215	25.409	17.854	31.3361	23.2018	3.37344	6.38981	4.60236	4.35913	4.72218	4.11906	4.92201	4.76197
ASHGV40050319	0.952802	0.982128	1.03518	up	noncoding	long noncoding	Reliable	ENST00000524252	RP11-161I2.1	GENCODE	2054	chr8	+	18578414	18591915	CACTGCTACCAAATCTCATCTGCTAATATGTAAAATGTCTCCTTCTCCAGCTGACAAGCG		intronic antisense	ENST00000523619	PSD3		-	18388220	18744544	46.3929	24.4502	4.68119	4.6313	5.99786	126.192	28.3608	25.0215	25.409	17.854	31.3361	23.2018	3.37344	6.38981	4.60236	4.35913	4.72218	4.11906	4.92201	4.76197
ASHGV40050319	0.952802	0.982128	1.03518	up	noncoding	long noncoding	Reliable	ENST00000524252	RP11-161I2.1	GENCODE	2054	chr8	+	18578414	18591915	CACTGCTACCAAATCTCATCTGCTAATATGTAAAATGTCTCCTTCTCCAGCTGACAAGCG		intronic antisense	NM_015310	PSD3	pleckstrin and Sec7 domain containing 3	-	18384812	18871196	46.3929	24.4502	4.68119	4.6313	5.99786	126.192	28.3608	25.0215	25.409	17.854	31.3361	23.2018	3.37344	6.38981	4.60236	4.35913	4.72218	4.11906	4.92201	4.76197
ASHGV40050319	0.952802	0.982128	1.03518	up	noncoding	long noncoding	Reliable	ENST00000524252	RP11-161I2.1	GENCODE	2054	chr8	+	18578414	18591915	CACTGCTACCAAATCTCATCTGCTAATATGTAAAATGTCTCCTTCTCCAGCTGACAAGCG		intronic antisense	NM_206909	PSD3		-	18384812	18666405	46.3929	24.4502	4.68119	4.6313	5.99786	126.192	28.3608	25.0215	25.409	17.854	31.3361	23.2018	3.37344	6.38981	4.60236	4.35913	4.72218	4.11906	4.92201	4.76197
ASHGV40028471	0.232544	0.588443	2.00173	up	noncoding	long noncoding	Reliable	T184223	G042313	RNA-seq: Iyer et al 2015	3901	chr2	+	9695212	9715443	TCGTCACGAAAAAGGTTTTGGGGGGACTAATAAGCACTTCCTGAATGCACATTTGCTCCA		natural antisense	ENST00000497134	ADAM17		-	9661724	9695921	79.3368	30.4999	5.79598	4.79474	12.902	87.6672	115.549	101.229	31.7849	31.7012	47.9244	10.5892	4.50747	5.87049	6.49556	6.31041	5.05081	5.01383	5.53621	3.57808
ASHGV40028471	0.232544	0.588443	2.00173	up	noncoding	long noncoding	Reliable	T184223	G042313	RNA-seq: Iyer et al 2015	3901	chr2	+	9695212	9715443	TCGTCACGAAAAAGGTTTTGGGGGGACTAATAAGCACTTCCTGAATGCACATTTGCTCCA		natural antisense	NM_003183	ADAM17	ADAM metallopeptidase domain 17	-	9629410	9695917	79.3368	30.4999	5.79598	4.79474	12.902	87.6672	115.549	101.229	31.7849	31.7012	47.9244	10.5892	4.50747	5.87049	6.49556	6.31041	5.05081	5.01383	5.53621	3.57808
ASHGV40055400	0.203674	0.556683	1.85658	up	noncoding	long noncoding	Reliable	T380308	G090091	RNA-seq: Iyer et al 2015	1739	chrX	+	133138202	133157278	AAGAAGAAGATAGCTGGCAAGATTACGTCCTACTGGAGATGAAAAGGACCCTAAGAAATG		intergenic							21.7758	11.2143	4.28844	3.39579	17.2235	29.3498	30.7497	9.78032	10.1049	19.2418	6.44705	9.06351	4.96316	4.37225	4.70731	3.11103	3.31692	4.23561	2.69452	3.3361
ASHGV40046700	0.0908726	0.404813	2.37959	up	noncoding	long noncoding	Reliable	T327256	G076652	RNA-seq: Iyer et al 2015	2248	chr7	-	77163947	77166284	GTGGTAGAATACTTTCTCAGATGAAAGTTAGGAGCACTATGGAATTTAGTGAAAAACTCA		bidirectional	NM_002835	PTPN12	protein tyrosine phosphatase, non-receptor type 12	+	77166772	77269388	55.9019	23.7128	5.72907	4.47835	50.5412	69.1493	57.9579	45.9591	16.11	39.8399	25.9267	12.9745	6.62803	5.53148	5.56935	5.1874	4.02525	5.35817	4.65022	3.87976
ASHGV40054591	0.0433395	0.294969	6.12051	up	noncoding	long noncoding	Reliable	ENST00000567614	WI2-89031B12.1	GENCODE	792	chrX	-	153746163	153746955	AGGAAGGGAGAGTTGTCTCGGAATGCTCAGGGGGACTCATTAAAGCAACACTTTCATAAA		intergenic							82.2737	12.0874	6.18753	3.57388	110.52	54.7892	112.608	51.1778	8.11805	11.998	13.1676	15.0659	7.74152	5.21074	6.46464	5.33321	3.01973	3.50217	3.67105	4.10254
ASHGV40010736	0.869462	0.948934	1.06216	up	noncoding	long noncoding	Reliable	T088458	G020528	RNA-seq: Iyer et al 2015	306	chr12	-	124043263	124055109	ATGTAATTGGCAAGAACTTAAATCTCTAATAATATCCAGTGATGGGAACGGGGGAAACAG		intergenic							18.9731	17.6165	4.20464	4.11764	18.1451	25.4433	18.6557	13.6483	18.1367	16.8351	10.7295	24.7648	5.04887	4.18271	4.03247	3.55452	4.20853	4.02843	3.37301	4.86057
ASHGV40025884	0.394223	0.707748	1.31438	up	noncoding	long noncoding	Reliable	ENST00000569130	CTD-2639E6.4	GENCODE	274	chr19	+	49429427	49429701	AAGCTATATGTGTGTCATGCCCTCCCAGCTGCACCTGAACAATGAGCATAGCAAACATCA		intergenic							201.16	126.794	7.47026	7.07588	160.935	267.473	254.643	121.59	117.049	125.263	145.572	119.294	8.27472	7.4637	7.57345	6.56919	6.94433	7.06108	7.11554	7.18256
ASHGV40001890	0.164458	0.51931	3.18177	up	noncoding	long noncoding	Gold	NR_036529	LOC100499484-C9ORF174	RefSeq	5797	chr9	+	100000707	100139577	CTGCAGGCAGGGATTTTAAGGGGATCATCTTGACCCTCCTCTGGGAGAGCAGTGAGAACC	57653	exon sense-overlapping	ENST00000395220	CCDC180		+	100000778	100139569	103.689	13.3698	5.39073	3.7209	13.5343	39.2414	20.7079	341.273	9.59966	18.2195	14.1186	11.5414	4.58449	4.75456	4.17668	8.04718	3.24708	4.14968	3.77746	3.70936
ASHGV40001890	0.164458	0.51931	3.18177	up	noncoding	long noncoding	Gold	NR_036529	LOC100499484-C9ORF174	RefSeq	5797	chr9	+	100000707	100139577	CTGCAGGCAGGGATTTTAAGGGGATCATCTTGACCCTCCTCTGGGAGAGCAGTGAGAACC	57653	exon sense-overlapping	ENST00000411667	CCDC180		+	100000778	100107978	103.689	13.3698	5.39073	3.7209	13.5343	39.2414	20.7079	341.273	9.59966	18.2195	14.1186	11.5414	4.58449	4.75456	4.17668	8.04718	3.24708	4.14968	3.77746	3.70936
ASHGV40001890	0.164458	0.51931	3.18177	up	noncoding	long noncoding	Gold	NR_036529	LOC100499484-C9ORF174	RefSeq	5797	chr9	+	100000707	100139577	CTGCAGGCAGGGATTTTAAGGGGATCATCTTGACCCTCCTCTGGGAGAGCAGTGAGAACC	57653	exon sense-overlapping	NM_020893	CCDC180	coiled-coil domain containing 180	+	100069909	100139577	103.689	13.3698	5.39073	3.7209	13.5343	39.2414	20.7079	341.273	9.59966	18.2195	14.1186	11.5414	4.58449	4.75456	4.17668	8.04718	3.24708	4.14968	3.77746	3.70936
ASHGV40057001	0.357501	0.685779	1.78618	up	noncoding	long noncoding	Reliable	ENST00000506878	RP11-415C15.1	GENCODE	482	chr4	-	27135617	27141673	CGAAGGCTGCTGCACAAAGAAGAGTAAACCAGATTCTGCCCCAAAAGACTAGCTAAAGAG		intergenic							48.7834	12.3435	4.47319	3.63632	7.42977	18.8646	12.5606	156.279	11.3306	12.8533	12.931	12.259	3.68293	3.77181	3.49979	6.93823	3.49021	3.60835	3.64862	3.79807
ASHGV40035931	0.0120784	0.179413	3.4758	up	noncoding	long noncoding	Gold	NR_109997	PRKAR2A-AS1	RefSeq	3406	chr3	+	48885369	48889415	CGAAAATGGGTAGGGTACCATTGCTGTTTCCAATGAAACAATGAATTTTGTGTGCTCTTG	100506637	bidirectional	ENST00000296446	PRKAR2A		-	48787080	48885261	303.465	68.7319	7.7599	5.96255	85.574	589.571	379.486	159.231	25.9789	90.8381	112.002	46.1084	7.37679	8.60202	8.08907	6.9717	4.75332	6.5774	6.74145	5.77804
ASHGV40035931	0.0120784	0.179413	3.4758	up	noncoding	long noncoding	Gold	NR_109997	PRKAR2A-AS1	RefSeq	3406	chr3	+	48885369	48889415	CGAAAATGGGTAGGGTACCATTGCTGTTTCCAATGAAACAATGAATTTTGTGTGCTCTTG	100506637	bidirectional	ENST00000419216	PRKAR2A		-	48828031	48885266	303.465	68.7319	7.7599	5.96255	85.574	589.571	379.486	159.231	25.9789	90.8381	112.002	46.1084	7.37679	8.60202	8.08907	6.9717	4.75332	6.5774	6.74145	5.77804
ASHGV40035931	0.0120784	0.179413	3.4758	up	noncoding	long noncoding	Gold	NR_109997	PRKAR2A-AS1	RefSeq	3406	chr3	+	48885369	48889415	CGAAAATGGGTAGGGTACCATTGCTGTTTCCAATGAAACAATGAATTTTGTGTGCTCTTG	100506637	bidirectional	ENST00000454963	PRKAR2A		-	48784947	48885237	303.465	68.7319	7.7599	5.96255	85.574	589.571	379.486	159.231	25.9789	90.8381	112.002	46.1084	7.37679	8.60202	8.08907	6.9717	4.75332	6.5774	6.74145	5.77804
ASHGV40035931	0.0120784	0.179413	3.4758	up	noncoding	long noncoding	Gold	NR_109997	PRKAR2A-AS1	RefSeq	3406	chr3	+	48885369	48889415	CGAAAATGGGTAGGGTACCATTGCTGTTTCCAATGAAACAATGAATTTTGTGTGCTCTTG	100506637	bidirectional	NM_004157	PRKAR2A	protein kinase, cAMP-dependent, regulatory subunit type II alpha	-	48788092	48885270	303.465	68.7319	7.7599	5.96255	85.574	589.571	379.486	159.231	25.9789	90.8381	112.002	46.1084	7.37679	8.60202	8.08907	6.9717	4.75332	6.5774	6.74145	5.77804
ASHGV40052455	0.557158	0.800315	1.19694	up	noncoding	long noncoding	Reliable	T368518	G087105	RNA-seq: Iyer et al 2015	5556	chr9	-	137365576	137371272	TTGTCCAAAATAAATACAAAAGTCCTAACAGCTTCGTTGACTGGGGCTGGCTCACACACC		intergenic							29.0334	22.7201	4.81263	4.55328	36.3401	23.4275	22.4499	33.9159	24.7801	19.9137	23.0042	23.1825	6.11616	4.0677	4.29326	4.77341	4.68573	4.28748	4.48049	4.75942
ASHGV40003471	0.667911	0.85561	1.24888	up	noncoding	long noncoding	Gold	NR_024158	PP7080	RefSeq	1760	chr5	-	470624	473080	TGAACTGCAGATCAAGTGTTGACAGTCACCAGTCAGGAGGAGTTCTTAAAGAGTTTTATG	25845	exon sense-overlapping	ENST00000510604	CTD-2228K2.5		-	471361	473075	53.1324	23.5566	4.86825	4.54762	5	80.0717	49.6236	77.8341	16.1217	27.4166	32.1489	18.5393	2.43958	5.73978	5.35385	5.93979	4.02657	4.79272	4.95848	4.4127
ASHGV40049599	0.000494148	0.0882775	4.22938	up	noncoding	long noncoding	Gold	ENST00000524166	RP11-37B2.1	GENCODE	836	chr8	-	90623584	90629386	GGCATTTGTTTACCTTTGTAGCAAGCTCAGGAGGAAAATACCATTGCCCTTGTTTTACAG	101929709	intergenic							131.984	25.7848	6.81309	4.73264	53.8351	187.453	119.249	167.398	25.0502	33.0905	24.1968	20.8018	6.71394	6.9564	6.54078	7.04124	4.70273	5.08173	4.5556	4.59051
ASHGV40050533	0.143613	0.492414	1.4578	up	noncoding	long noncoding	Reliable	ENST00000607047	RP11-350N15.5	GENCODE	1098	chr8	+	38239881	38240979	CAAATGAGGAAACCGATACTCTGTTCTGAGAATAAAGCCATTTTACCGCTAGACGTCATA		bidirectional	ENST00000433384	WHSC1L1		-	38132543	38239763	335.262	186.669	8.12728	7.58349	284.269	512.269	385.06	159.45	198.509	245.011	198.29	104.865	9.0274	8.40076	8.10625	6.97472	7.73117	8.05252	7.56161	6.98866
ASHGV40050533	0.143613	0.492414	1.4578	up	noncoding	long noncoding	Reliable	ENST00000607047	RP11-350N15.5	GENCODE	1098	chr8	+	38239881	38240979	CAAATGAGGAAACCGATACTCTGTTCTGAGAATAAAGCCATTTTACCGCTAGACGTCATA		bidirectional	ENST00000527502	WHSC1L1		-	38133060	38239364	335.262	186.669	8.12728	7.58349	284.269	512.269	385.06	159.45	198.509	245.011	198.29	104.865	9.0274	8.40076	8.10625	6.97472	7.73117	8.05252	7.56161	6.98866
ASHGV40050533	0.143613	0.492414	1.4578	up	noncoding	long noncoding	Reliable	ENST00000607047	RP11-350N15.5	GENCODE	1098	chr8	+	38239881	38240979	CAAATGAGGAAACCGATACTCTGTTCTGAGAATAAAGCCATTTTACCGCTAGACGTCATA		bidirectional	ENST00000529223	WHSC1L1		-	38194886	38239249	335.262	186.669	8.12728	7.58349	284.269	512.269	385.06	159.45	198.509	245.011	198.29	104.865	9.0274	8.40076	8.10625	6.97472	7.73117	8.05252	7.56161	6.98866
ASHGV40050533	0.143613	0.492414	1.4578	up	noncoding	long noncoding	Reliable	ENST00000607047	RP11-350N15.5	GENCODE	1098	chr8	+	38239881	38240979	CAAATGAGGAAACCGATACTCTGTTCTGAGAATAAAGCCATTTTACCGCTAGACGTCATA		bidirectional	ENST00000534155	WHSC1L1		-	38205613	38239745	335.262	186.669	8.12728	7.58349	284.269	512.269	385.06	159.45	198.509	245.011	198.29	104.865	9.0274	8.40076	8.10625	6.97472	7.73117	8.05252	7.56161	6.98866
ASHGV40050533	0.143613	0.492414	1.4578	up	noncoding	long noncoding	Reliable	ENST00000607047	RP11-350N15.5	GENCODE	1098	chr8	+	38239881	38240979	CAAATGAGGAAACCGATACTCTGTTCTGAGAATAAAGCCATTTTACCGCTAGACGTCATA		bidirectional	NM_017778	WHSC1L1		-	38173934	38239790	335.262	186.669	8.12728	7.58349	284.269	512.269	385.06	159.45	198.509	245.011	198.29	104.865	9.0274	8.40076	8.10625	6.97472	7.73117	8.05252	7.56161	6.98866
ASHGV40050533	0.143613	0.492414	1.4578	up	noncoding	long noncoding	Reliable	ENST00000607047	RP11-350N15.5	GENCODE	1098	chr8	+	38239881	38240979	CAAATGAGGAAACCGATACTCTGTTCTGAGAATAAAGCCATTTTACCGCTAGACGTCATA		bidirectional	NM_023034	WHSC1L1	Wolf-Hirschhorn syndrome candidate 1-like 1	-	38132560	38239790	335.262	186.669	8.12728	7.58349	284.269	512.269	385.06	159.45	198.509	245.011	198.29	104.865	9.0274	8.40076	8.10625	6.97472	7.73117	8.05252	7.56161	6.98866
ASHGV40004387	0.185881	0.537422	1.64571	up	noncoding	long noncoding	Gold	NR_110245	LOC101929282	RefSeq	648	chr2	+	151485410	151491483	ATTCTTGTTGTATGAGAACTTCTAGCAACTAACCCTGGCATGACCACCAGAATCTGCAGG	101929282	intergenic							38.4759	17.0883	4.71665	3.99794	6.02803	58.3649	28.1466	61.3641	10.7783	30.1209	16.1231	11.3309	3.38182	5.29854	4.59153	5.59472	3.41229	4.93359	3.96411	3.68178
ASHGV40052840	0.156608	0.510701	2.77674	up	noncoding	long noncoding	Reliable	TCONS_00016575	XLOC_007348	RNA-seq: Cabili et al 2011	1037	chr9	+	37904373	37905621	CCTCAAAATTATGTTTGCCCTGTCTTGTGTGAATGCCTATTCAGATGCATTATTTGAAAA		bidirectional	ENST00000377716	SLC25A51		-	37887600	37904107	243.977	74.4578	7.70168	6.22829	313.957	359.86	139.635	162.455	39.6744	103.057	72.2006	82.8996	9.15554	7.89063	6.75915	7.00139	5.3808	6.76583	6.11747	6.64904
ASHGV40052840	0.156608	0.510701	2.77674	up	noncoding	long noncoding	Reliable	TCONS_00016575	XLOC_007348	RNA-seq: Cabili et al 2011	1037	chr9	+	37904373	37905621	CCTCAAAATTATGTTTGCCCTGTCTTGTGTGAATGCCTATTCAGATGCATTATTTGAAAA		bidirectional	NM_033412	SLC25A51	solute carrier family 25 member 51	-	37887593	37904350	243.977	74.4578	7.70168	6.22829	313.957	359.86	139.635	162.455	39.6744	103.057	72.2006	82.8996	9.15554	7.89063	6.75915	7.00139	5.3808	6.76583	6.11747	6.64904
ASHGV40015744	0.925287	0.973349	1.06848	up	noncoding	long noncoding	Gold	NR_040058	RAD51-AS1	RefSeq	1156	chr15	-	40985952	40987303	CAGAGCAAGTGCCGAAACTGGAAGGTTACATTTAGTTCAGGATATGAAGATCATATAAGG	100505648	natural antisense	ENST00000527860	RAD51		+	40986971	41011084	1376.03	1044.81	10.1056	10.0101	2518.16	953.247	881.424	1151.31	557.873	1680.96	1336.2	604.202	11.9407	9.33326	9.2858	9.86275	9.25806	10.7982	10.376	9.60809
ASHGV40013864	0.983067	0.993874	1.00583	up	noncoding	long noncoding	Reliable	T101706	G023955	RNA-seq: Iyer et al 2015	506	chr14	-	24636538	24640421	AAATGAACATGGGGGAAAGAAGAGTGTCAGCCAATTTGGAGCCCTCAAGTCTCATGAACA		bidirectional	ENST00000557806	REC8		+	24641223	24642205	11.0052	10.9334	3.44654	3.43816	10.9056	12.4151	7.75235	12.9479	9.85159	8.89572	12.0957	12.8907	4.25674	3.18091	2.8593	3.48921	3.28259	3.04944	3.54954	3.87107
ASHGV40013864	0.983067	0.993874	1.00583	up	noncoding	long noncoding	Reliable	T101706	G023955	RNA-seq: Iyer et al 2015	506	chr14	-	24636538	24640421	AAATGAACATGGGGGAAAGAAGAGTGTCAGCCAATTTGGAGCCCTCAAGTCTCATGAACA		bidirectional	NM_001048205	REC8		+	24641233	24649463	11.0052	10.9334	3.44654	3.43816	10.9056	12.4151	7.75235	12.9479	9.85159	8.89572	12.0957	12.8907	4.25674	3.18091	2.8593	3.48921	3.28259	3.04944	3.54954	3.87107
ASHGV40013864	0.983067	0.993874	1.00583	up	noncoding	long noncoding	Reliable	T101706	G023955	RNA-seq: Iyer et al 2015	506	chr14	-	24636538	24640421	AAATGAACATGGGGGAAAGAAGAGTGTCAGCCAATTTGGAGCCCTCAAGTCTCATGAACA		bidirectional	NM_005132	REC8	REC8 meiotic recombination protein	+	24641233	24649463	11.0052	10.9334	3.44654	3.43816	10.9056	12.4151	7.75235	12.9479	9.85159	8.89572	12.0957	12.8907	4.25674	3.18091	2.8593	3.48921	3.28259	3.04944	3.54954	3.87107
ASHGV40031752	0.691576	0.867566	1.25946	up	noncoding	long noncoding	Gold	NR_109943	LINC01273	RefSeq	705	chr20	+	48789106	48793208	CCCTGAGAACTGGATGAAAGCTGGAATAATTCTTTCTGTAATAAAGCAAACGCAACCACG	101927541	intergenic							196.917	83.5216	6.70539	6.37259	63.3376	191.98	506.649	25.701	58.0846	70.5615	139.272	66.1685	6.94628	6.99536	8.48385	4.39609	5.92276	6.21361	7.04339	6.31059
ASHGV40003804	0.0789093	0.380708	1.55949	up	noncoding	long noncoding	Gold	NR_037641	MROH7-TTC4	RefSeq	6132	chr1	+	55107412	55208328	CTCAGAAGGTCTAGAGTATGCCCAGTCGGACTTCATCTCTGCTTTTCATGAGGACTCCAG	100527960	exon sense-overlapping	ENST00000339553	MROH7		+	55107472	55165881	229.765	119.907	7.57581	6.93473	84.067	261.263	314.312	259.416	131.645	129.444	150.544	67.9941	7.35014	7.4357	7.85241	7.66499	7.1113	7.1098	7.16825	6.34959
ASHGV40003804	0.0789093	0.380708	1.55949	up	noncoding	long noncoding	Gold	NR_037641	MROH7-TTC4	RefSeq	6132	chr1	+	55107412	55208328	CTCAGAAGGTCTAGAGTATGCCCAGTCGGACTTCATCTCTGCTTTTCATGAGGACTCCAG	100527960	exon sense-overlapping	ENST00000395690	MROH7		+	55107494	55165896	229.765	119.907	7.57581	6.93473	84.067	261.263	314.312	259.416	131.645	129.444	150.544	67.9941	7.35014	7.4357	7.85241	7.66499	7.1113	7.1098	7.16825	6.34959
ASHGV40003804	0.0789093	0.380708	1.55949	up	noncoding	long noncoding	Gold	NR_037641	MROH7-TTC4	RefSeq	6132	chr1	+	55107412	55208328	CTCAGAAGGTCTAGAGTATGCCCAGTCGGACTTCATCTCTGCTTTTCATGAGGACTCCAG	100527960	exon sense-overlapping	ENST00000409996	MROH7		+	55107480	55175935	229.765	119.907	7.57581	6.93473	84.067	261.263	314.312	259.416	131.645	129.444	150.544	67.9941	7.35014	7.4357	7.85241	7.66499	7.1113	7.1098	7.16825	6.34959
ASHGV40003804	0.0789093	0.380708	1.55949	up	noncoding	long noncoding	Gold	NR_037641	MROH7-TTC4	RefSeq	6132	chr1	+	55107412	55208328	CTCAGAAGGTCTAGAGTATGCCCAGTCGGACTTCATCTCTGCTTTTCATGAGGACTCCAG	100527960	exon sense-overlapping	ENST00000421030	MROH7		+	55107465	55175932	229.765	119.907	7.57581	6.93473	84.067	261.263	314.312	259.416	131.645	129.444	150.544	67.9941	7.35014	7.4357	7.85241	7.66499	7.1113	7.1098	7.16825	6.34959
ASHGV40003804	0.0789093	0.380708	1.55949	up	noncoding	long noncoding	Gold	NR_037641	MROH7-TTC4	RefSeq	6132	chr1	+	55107412	55208328	CTCAGAAGGTCTAGAGTATGCCCAGTCGGACTTCATCTCTGCTTTTCATGAGGACTCCAG	100527960	exon sense-overlapping	ENST00000545244	MROH7		+	55107465	55166085	229.765	119.907	7.57581	6.93473	84.067	261.263	314.312	259.416	131.645	129.444	150.544	67.9941	7.35014	7.4357	7.85241	7.66499	7.1113	7.1098	7.16825	6.34959
ASHGV40003804	0.0789093	0.380708	1.55949	up	noncoding	long noncoding	Gold	NR_037641	MROH7-TTC4	RefSeq	6132	chr1	+	55107412	55208328	CTCAGAAGGTCTAGAGTATGCCCAGTCGGACTTCATCTCTGCTTTTCATGAGGACTCCAG	100527960	exon sense-overlapping	NM_001291332	MROH7	maestro heat-like repeat family member 7	+	55107412	55175940	229.765	119.907	7.57581	6.93473	84.067	261.263	314.312	259.416	131.645	129.444	150.544	67.9941	7.35014	7.4357	7.85241	7.66499	7.1113	7.1098	7.16825	6.34959
ASHGV40003804	0.0789093	0.380708	1.55949	up	noncoding	long noncoding	Gold	NR_037641	MROH7-TTC4	RefSeq	6132	chr1	+	55107412	55208328	CTCAGAAGGTCTAGAGTATGCCCAGTCGGACTTCATCTCTGCTTTTCATGAGGACTCCAG	100527960	exon sense-overlapping	NM_001291333	TTC4		+	55181494	55208328	229.765	119.907	7.57581	6.93473	84.067	261.263	314.312	259.416	131.645	129.444	150.544	67.9941	7.35014	7.4357	7.85241	7.66499	7.1113	7.1098	7.16825	6.34959
ASHGV40003804	0.0789093	0.380708	1.55949	up	noncoding	long noncoding	Gold	NR_037641	MROH7-TTC4	RefSeq	6132	chr1	+	55107412	55208328	CTCAGAAGGTCTAGAGTATGCCCAGTCGGACTTCATCTCTGCTTTTCATGAGGACTCCAG	100527960	exon sense-overlapping	NM_004623	TTC4	tetratricopeptide repeat domain 4	+	55181494	55208328	229.765	119.907	7.57581	6.93473	84.067	261.263	314.312	259.416	131.645	129.444	150.544	67.9941	7.35014	7.4357	7.85241	7.66499	7.1113	7.1098	7.16825	6.34959
ASHGV40005716	0.622601	0.832477	1.14505	up	noncoding	long noncoding	Reliable	ENST00000444770	RP11-170M17.1	GENCODE	794	chr10	+	65424423	65750328	ATCTGTACTTGGCTTTCCTGGGTCACATGTAGATGAAGTACCGATCTCTTCTCCTTCTTG		intergenic							23.2597	20.0937	4.37186	4.17645	13.007	40.3356	20.333	19.3633	12.0176	31.3411	27.621	9.395	4.51933	4.79199	4.15025	4.02586	3.57717	4.99497	4.74377	3.38991
ASHGV40016629	0.932615	0.976089	1.06192	up	noncoding	long noncoding	Reliable	ENST00000559509	RP11-128A17.1	GENCODE	464	chr15	+	37391539	37392374	GCGGTATCTATAATACGATCCTCTCTCTTTAAAGTATTGTTCAAAGAAAGCAGTGAGAAA		intronic antisense	ENST00000219869	MEIS2		-	37183456	37391683	52.2258	32.7343	5.11833	5.03165	22.5083	10.4123	62.8802	113.102	31.6969	41.8486	38.8495	18.542	5.39046	2.94501	5.67174	6.46611	5.04553	5.43396	5.23389	4.41323
ASHGV40016629	0.932615	0.976089	1.06192	up	noncoding	long noncoding	Reliable	ENST00000559509	RP11-128A17.1	GENCODE	464	chr15	+	37391539	37392374	GCGGTATCTATAATACGATCCTCTCTCTTTAAAGTATTGTTCAAAGAAAGCAGTGAGAAA		intronic antisense	ENST00000558313	MEIS2		-	37386715	37393480	52.2258	32.7343	5.11833	5.03165	22.5083	10.4123	62.8802	113.102	31.6969	41.8486	38.8495	18.542	5.39046	2.94501	5.67174	6.46611	5.04553	5.43396	5.23389	4.41323
ASHGV40016629	0.932615	0.976089	1.06192	up	noncoding	long noncoding	Reliable	ENST00000559509	RP11-128A17.1	GENCODE	464	chr15	+	37391539	37392374	GCGGTATCTATAATACGATCCTCTCTCTTTAAAGTATTGTTCAAAGAAAGCAGTGAGAAA		intronic antisense	ENST00000559561	MEIS2		-	37186952	37391922	52.2258	32.7343	5.11833	5.03165	22.5083	10.4123	62.8802	113.102	31.6969	41.8486	38.8495	18.542	5.39046	2.94501	5.67174	6.46611	5.04553	5.43396	5.23389	4.41323
ASHGV40016629	0.932615	0.976089	1.06192	up	noncoding	long noncoding	Reliable	ENST00000559509	RP11-128A17.1	GENCODE	464	chr15	+	37391539	37392374	GCGGTATCTATAATACGATCCTCTCTCTTTAAAGTATTGTTCAAAGAAAGCAGTGAGAAA		intronic antisense	NM_001220482	MEIS2		-	37183221	37393500	52.2258	32.7343	5.11833	5.03165	22.5083	10.4123	62.8802	113.102	31.6969	41.8486	38.8495	18.542	5.39046	2.94501	5.67174	6.46611	5.04553	5.43396	5.23389	4.41323
ASHGV40016629	0.932615	0.976089	1.06192	up	noncoding	long noncoding	Reliable	ENST00000559509	RP11-128A17.1	GENCODE	464	chr15	+	37391539	37392374	GCGGTATCTATAATACGATCCTCTCTCTTTAAAGTATTGTTCAAAGAAAGCAGTGAGAAA		intronic antisense	NM_002399	MEIS2		-	37183221	37393500	52.2258	32.7343	5.11833	5.03165	22.5083	10.4123	62.8802	113.102	31.6969	41.8486	38.8495	18.542	5.39046	2.94501	5.67174	6.46611	5.04553	5.43396	5.23389	4.41323
ASHGV40016629	0.932615	0.976089	1.06192	up	noncoding	long noncoding	Reliable	ENST00000559509	RP11-128A17.1	GENCODE	464	chr15	+	37391539	37392374	GCGGTATCTATAATACGATCCTCTCTCTTTAAAGTATTGTTCAAAGAAAGCAGTGAGAAA		natural antisense	NM_170674	MEIS2		-	37183221	37392341	52.2258	32.7343	5.11833	5.03165	22.5083	10.4123	62.8802	113.102	31.6969	41.8486	38.8495	18.542	5.39046	2.94501	5.67174	6.46611	5.04553	5.43396	5.23389	4.41323
ASHGV40016629	0.932615	0.976089	1.06192	up	noncoding	long noncoding	Reliable	ENST00000559509	RP11-128A17.1	GENCODE	464	chr15	+	37391539	37392374	GCGGTATCTATAATACGATCCTCTCTCTTTAAAGTATTGTTCAAAGAAAGCAGTGAGAAA		natural antisense	NM_170675	MEIS2	Meis homeobox 2	-	37183221	37392341	52.2258	32.7343	5.11833	5.03165	22.5083	10.4123	62.8802	113.102	31.6969	41.8486	38.8495	18.542	5.39046	2.94501	5.67174	6.46611	5.04553	5.43396	5.23389	4.41323
ASHGV40016629	0.932615	0.976089	1.06192	up	noncoding	long noncoding	Reliable	ENST00000559509	RP11-128A17.1	GENCODE	464	chr15	+	37391539	37392374	GCGGTATCTATAATACGATCCTCTCTCTTTAAAGTATTGTTCAAAGAAAGCAGTGAGAAA		natural antisense	NM_170676	MEIS2		-	37183221	37392341	52.2258	32.7343	5.11833	5.03165	22.5083	10.4123	62.8802	113.102	31.6969	41.8486	38.8495	18.542	5.39046	2.94501	5.67174	6.46611	5.04553	5.43396	5.23389	4.41323
ASHGV40016629	0.932615	0.976089	1.06192	up	noncoding	long noncoding	Reliable	ENST00000559509	RP11-128A17.1	GENCODE	464	chr15	+	37391539	37392374	GCGGTATCTATAATACGATCCTCTCTCTTTAAAGTATTGTTCAAAGAAAGCAGTGAGAAA		natural antisense	NM_170677	MEIS2		-	37183221	37392341	52.2258	32.7343	5.11833	5.03165	22.5083	10.4123	62.8802	113.102	31.6969	41.8486	38.8495	18.542	5.39046	2.94501	5.67174	6.46611	5.04553	5.43396	5.23389	4.41323
ASHGV40016629	0.932615	0.976089	1.06192	up	noncoding	long noncoding	Reliable	ENST00000559509	RP11-128A17.1	GENCODE	464	chr15	+	37391539	37392374	GCGGTATCTATAATACGATCCTCTCTCTTTAAAGTATTGTTCAAAGAAAGCAGTGAGAAA		natural antisense	NM_172316	MEIS2		-	37183221	37391597	52.2258	32.7343	5.11833	5.03165	22.5083	10.4123	62.8802	113.102	31.6969	41.8486	38.8495	18.542	5.39046	2.94501	5.67174	6.46611	5.04553	5.43396	5.23389	4.41323
ASHGV40002915	0.00368379	0.137123	17.1134	up	noncoding	long noncoding	Reliable	GSE61474_TCONS_00223026	GSE61474_XLOC_041285	RNA-seq: Clark et al 2015	764	chr22	-	32904587	32905542	CGATAAAATGGGGATGATAGGTCTTCACTCACATGGTAACAAACACAGCAGCAAACCCCA		intergenic							425.652	15.8787	8.0856	3.98855	60.1055	357.043	874.104	411.356	15.0962	12.1748	16.1984	20.0456	6.8716	7.87742	9.2723	8.32109	3.92304	3.52579	3.96959	4.53577
ASHGV40052382	0.85269	0.942006	1.06188	up	noncoding	long noncoding	Reliable	T367441	G086843	RNA-seq: Iyer et al 2015	444	chr9	-	132168066	132168754	AATGCAAACCACAAGAAAGACTGCCAAGACAAGACCCTGTTGCCCAAGAGGGCCCCAGCC		intergenic							23.9953	21.1768	4.53606	4.44944	27.9312	30.3297	21.7029	16.0172	21.5732	20.0564	22.4216	20.6561	5.71039	4.41391	4.24721	3.77273	4.47427	4.30085	4.44131	4.58132
ASHGV40058721	0.917625	0.969125	1.05616	up	noncoding	long noncoding	Reliable	T261063	G060043	RNA-seq: Iyer et al 2015	10606	chr4	-	9548831	9657171	AGGATACAAGGATCAACCACCATGATGAATGACACAGTAACTATCTGGACCAGGAAGTTC		intergenic							33.7671	29.4247	4.8837	4.80487	33.937	20.8901	61.6218	18.6195	20.4782	47.4908	34.2251	15.5049	6.00659	3.91364	5.64302	3.97155	4.3955	5.63129	5.04791	4.14477
ASHGV40018512	0.580345	0.811148	1.62004	up	noncoding	long noncoding	Reliable	ENST00000441033	RP13-392I16.1	GENCODE	708	chr1	-	9561150	9563530	ATTCGACTTTGAAAAAGTTTTCGCACTTGGTTCATCGGAAAAAGCCACACACAGCTGCCC		intergenic							93.0353	23.5567	5.15783	4.4618	12.2186	10.8728	293.387	55.6627	28.0202	14.3558	13.551	38.2998	4.42622	2.99738	7.75868	5.44903	4.86464	3.78111	3.71473	5.48672
ASHGV40004666	0.0505939	0.315409	2.15437	up	noncoding	long noncoding	Gold	NR_121635	FOXD3-AS1	RefSeq	547	chr1	-	63786554	63788129	CAGGGAGCGGGTGTGGACAAATCCTCCAAGATTTAACTTCCAAGAAAACCGGCGGCGGAG	100996301	bidirectional	NM_012183	FOXD3	forkhead box D3	+	63788729	63790797	24.5601	9.41057	4.33125	3.22398	13.7772	13.3242	19.2489	51.89	7.59914	8.28331	10.7327	11.0271	4.61401	3.28692	4.07376	5.3503	2.92881	2.95512	3.37365	3.63835
ASHGV40016250	0.936098	0.976445	1.06313	up	noncoding	long noncoding	Reliable	ENST00000606967	RP11-277B15.3	GENCODE	682	chr1	-	167189067	167189749	CTTGGAACACCTTTTAAAACCTAGCAGTAAGCTGATGACTAATAAAAATGTCGAAATCGT		bidirectional	ENST00000420254	POU2F1		+	167190142	167385326	102.224	50.8081	5.56259	5.47427	5	101.642	164.667	137.587	32.4025	52.867	98.5879	19.3749	2.43958	6.08491	6.98464	6.74123	5.08173	5.78603	6.55046	4.47886
ASHGV40016250	0.936098	0.976445	1.06313	up	noncoding	long noncoding	Reliable	ENST00000606967	RP11-277B15.3	GENCODE	682	chr1	-	167189067	167189749	CTTGGAACACCTTTTAAAACCTAGCAGTAAGCTGATGACTAATAAAAATGTCGAAATCGT		bidirectional	ENST00000452019	POU2F1		+	167190127	167365555	102.224	50.8081	5.56259	5.47427	5	101.642	164.667	137.587	32.4025	52.867	98.5879	19.3749	2.43958	6.08491	6.98464	6.74123	5.08173	5.78603	6.55046	4.47886
ASHGV40016250	0.936098	0.976445	1.06313	up	noncoding	long noncoding	Reliable	ENST00000606967	RP11-277B15.3	GENCODE	682	chr1	-	167189067	167189749	CTTGGAACACCTTTTAAAACCTAGCAGTAAGCTGATGACTAATAAAAATGTCGAAATCGT		bidirectional	NM_001198786	POU2F1		+	167190065	167396582	102.224	50.8081	5.56259	5.47427	5	101.642	164.667	137.587	32.4025	52.867	98.5879	19.3749	2.43958	6.08491	6.98464	6.74123	5.08173	5.78603	6.55046	4.47886
ASHGV40016250	0.936098	0.976445	1.06313	up	noncoding	long noncoding	Reliable	ENST00000606967	RP11-277B15.3	GENCODE	682	chr1	-	167189067	167189749	CTTGGAACACCTTTTAAAACCTAGCAGTAAGCTGATGACTAATAAAAATGTCGAAATCGT		bidirectional	NM_002697	POU2F1	POU class 2 homeobox 1	+	167190065	167396582	102.224	50.8081	5.56259	5.47427	5	101.642	164.667	137.587	32.4025	52.867	98.5879	19.3749	2.43958	6.08491	6.98464	6.74123	5.08173	5.78603	6.55046	4.47886
ASHGV40033552	0.0653699	0.351129	3.50751	up	noncoding	long noncoding	Reliable	ENST00000565764	CTA-445C9.14	GENCODE	981	chr22	+	26908520	26909878	TACTTTGATCATGAGGGACTGATGCTAGTGGATTTACTTCACCAAATGGAACTCACTTTG		bidirectional	ENST00000407148	TFIP11		-	26887892	26908462	324.438	79.6778	8.01072	6.20028	117.01	309.734	284.648	586.359	55.0172	100.178	130.471	33.0452	7.82227	7.67528	7.71849	8.82685	5.84186	6.72362	6.95205	5.28359
ASHGV40033552	0.0653699	0.351129	3.50751	up	noncoding	long noncoding	Reliable	ENST00000565764	CTA-445C9.14	GENCODE	981	chr22	+	26908520	26909878	TACTTTGATCATGAGGGACTGATGCTAGTGGATTTACTTCACCAAATGGAACTCACTTTG		bidirectional	ENST00000407431	TFIP11		-	26887892	26908343	324.438	79.6778	8.01072	6.20028	117.01	309.734	284.648	586.359	55.0172	100.178	130.471	33.0452	7.82227	7.67528	7.71849	8.82685	5.84186	6.72362	6.95205	5.28359
ASHGV40033552	0.0653699	0.351129	3.50751	up	noncoding	long noncoding	Reliable	ENST00000565764	CTA-445C9.14	GENCODE	981	chr22	+	26908520	26909878	TACTTTGATCATGAGGGACTGATGCTAGTGGATTTACTTCACCAAATGGAACTCACTTTG		bidirectional	ENST00000418876	TFIP11		-	26902839	26908444	324.438	79.6778	8.01072	6.20028	117.01	309.734	284.648	586.359	55.0172	100.178	130.471	33.0452	7.82227	7.67528	7.71849	8.82685	5.84186	6.72362	6.95205	5.28359
ASHGV40033552	0.0653699	0.351129	3.50751	up	noncoding	long noncoding	Reliable	ENST00000565764	CTA-445C9.14	GENCODE	981	chr22	+	26908520	26909878	TACTTTGATCATGAGGGACTGATGCTAGTGGATTTACTTCACCAAATGGAACTCACTTTG		bidirectional	ENST00000420242	TFIP11		-	26902843	26908462	324.438	79.6778	8.01072	6.20028	117.01	309.734	284.648	586.359	55.0172	100.178	130.471	33.0452	7.82227	7.67528	7.71849	8.82685	5.84186	6.72362	6.95205	5.28359
ASHGV40033552	0.0653699	0.351129	3.50751	up	noncoding	long noncoding	Reliable	ENST00000565764	CTA-445C9.14	GENCODE	981	chr22	+	26908520	26909878	TACTTTGATCATGAGGGACTGATGCTAGTGGATTTACTTCACCAAATGGAACTCACTTTG		bidirectional	ENST00000440258	TFIP11		-	26906110	26908455	324.438	79.6778	8.01072	6.20028	117.01	309.734	284.648	586.359	55.0172	100.178	130.471	33.0452	7.82227	7.67528	7.71849	8.82685	5.84186	6.72362	6.95205	5.28359
ASHGV40033552	0.0653699	0.351129	3.50751	up	noncoding	long noncoding	Reliable	ENST00000565764	CTA-445C9.14	GENCODE	981	chr22	+	26908520	26909878	TACTTTGATCATGAGGGACTGATGCTAGTGGATTTACTTCACCAAATGGAACTCACTTTG		bidirectional	ENST00000455080	TFIP11		-	26902739	26908426	324.438	79.6778	8.01072	6.20028	117.01	309.734	284.648	586.359	55.0172	100.178	130.471	33.0452	7.82227	7.67528	7.71849	8.82685	5.84186	6.72362	6.95205	5.28359
ASHGV40033552	0.0653699	0.351129	3.50751	up	noncoding	long noncoding	Reliable	ENST00000565764	CTA-445C9.14	GENCODE	981	chr22	+	26908520	26909878	TACTTTGATCATGAGGGACTGATGCTAGTGGATTTACTTCACCAAATGGAACTCACTTTG		bidirectional	NM_001008697	TFIP11		-	26887893	26908437	324.438	79.6778	8.01072	6.20028	117.01	309.734	284.648	586.359	55.0172	100.178	130.471	33.0452	7.82227	7.67528	7.71849	8.82685	5.84186	6.72362	6.95205	5.28359
ASHGV40033552	0.0653699	0.351129	3.50751	up	noncoding	long noncoding	Reliable	ENST00000565764	CTA-445C9.14	GENCODE	981	chr22	+	26908520	26909878	TACTTTGATCATGAGGGACTGATGCTAGTGGATTTACTTCACCAAATGGAACTCACTTTG		bidirectional	NM_012143	TFIP11	tuftelin interacting protein 11	-	26887893	26908437	324.438	79.6778	8.01072	6.20028	117.01	309.734	284.648	586.359	55.0172	100.178	130.471	33.0452	7.82227	7.67528	7.71849	8.82685	5.84186	6.72362	6.95205	5.28359
ASHGV40052143	0.871171	0.949563	1.04873	up	noncoding	long noncoding	Gold	NR_126029	LOC340512	RefSeq	2277	chr9	-	109737113	109865269	TGAAATGGAGGCAGCATACATTGGTAATGGAAAGAGCATGGGAGTTTGGAAGTCAAAAGA	340512	intronic antisense	ENST00000374686	ZNF462		+	109689544	109773789	13.3147	11.0446	3.52873	3.46009	7.61733	6.38859	25.4616	13.7914	12.6051	10.552	11.7886	9.23268	3.71576	2.36612	4.46232	3.5707	3.64862	3.30973	3.51456	3.36743
ASHGV40052143	0.871171	0.949563	1.04873	up	noncoding	long noncoding	Gold	NR_126029	LOC340512	RefSeq	2277	chr9	-	109737113	109865269	TGAAATGGAGGCAGCATACATTGGTAATGGAAAGAGCATGGGAGTTTGGAAGTCAAAAGA	340512	intronic antisense	ENST00000441147	ZNF462		+	109689658	109773763	13.3147	11.0446	3.52873	3.46009	7.61733	6.38859	25.4616	13.7914	12.6051	10.552	11.7886	9.23268	3.71576	2.36612	4.46232	3.5707	3.64862	3.30973	3.51456	3.36743
ASHGV40052143	0.871171	0.949563	1.04873	up	noncoding	long noncoding	Gold	NR_126029	LOC340512	RefSeq	2277	chr9	-	109737113	109865269	TGAAATGGAGGCAGCATACATTGGTAATGGAAAGAGCATGGGAGTTTGGAAGTCAAAAGA	340512	intronic antisense	ENST00000457913	ZNF462		+	109625377	109773763	13.3147	11.0446	3.52873	3.46009	7.61733	6.38859	25.4616	13.7914	12.6051	10.552	11.7886	9.23268	3.71576	2.36612	4.46232	3.5707	3.64862	3.30973	3.51456	3.36743
ASHGV40052143	0.871171	0.949563	1.04873	up	noncoding	long noncoding	Gold	NR_126029	LOC340512	RefSeq	2277	chr9	-	109737113	109865269	TGAAATGGAGGCAGCATACATTGGTAATGGAAAGAGCATGGGAGTTTGGAAGTCAAAAGA	340512	intronic antisense	ENST00000542028	ZNF462		+	109694913	109773504	13.3147	11.0446	3.52873	3.46009	7.61733	6.38859	25.4616	13.7914	12.6051	10.552	11.7886	9.23268	3.71576	2.36612	4.46232	3.5707	3.64862	3.30973	3.51456	3.36743
ASHGV40052143	0.871171	0.949563	1.04873	up	noncoding	long noncoding	Gold	NR_126029	LOC340512	RefSeq	2277	chr9	-	109737113	109865269	TGAAATGGAGGCAGCATACATTGGTAATGGAAAGAGCATGGGAGTTTGGAAGTCAAAAGA	340512	intronic antisense	NM_021224	ZNF462	zinc finger protein 462	+	109625377	109773796	13.3147	11.0446	3.52873	3.46009	7.61733	6.38859	25.4616	13.7914	12.6051	10.552	11.7886	9.23268	3.71576	2.36612	4.46232	3.5707	3.64862	3.30973	3.51456	3.36743
ASHGV40052143	0.871171	0.949563	1.04873	up	noncoding	long noncoding	Gold	NR_126029	LOC340512	RefSeq	2277	chr9	-	109737113	109865269	TGAAATGGAGGCAGCATACATTGGTAATGGAAAGAGCATGGGAGTTTGGAAGTCAAAAGA	340512	natural antisense	ENST00000427098	ZNF462		+	109701257	109737251	13.3147	11.0446	3.52873	3.46009	7.61733	6.38859	25.4616	13.7914	12.6051	10.552	11.7886	9.23268	3.71576	2.36612	4.46232	3.5707	3.64862	3.30973	3.51456	3.36743
ASHGV40003502	0.900548	0.960786	1.0371	up	noncoding	long noncoding	Gold	NR_024454	NDUFB2-AS1	RefSeq	1648	chr7	-	140395135	140396877	CCCAGTCAAGCAGTCCGTGCGCAGCCGCTTCTGAAAAGGCGGCCTCCAACGCGAGCGAAA	100134713	natural antisense	ENST00000204307	NDUFB2		+	140396509	140406442	80.3304	56.7181	5.93292	5.88037	18.7014	104.897	116.962	80.7611	69.3384	46.4029	63.7253	47.4057	5.09806	6.13024	6.51213	5.99123	6.17359	5.59034	5.93873	5.8188
ASHGV40003502	0.900548	0.960786	1.0371	up	noncoding	long noncoding	Gold	NR_024454	NDUFB2-AS1	RefSeq	1648	chr7	-	140395135	140396877	CCCAGTCAAGCAGTCCGTGCGCAGCCGCTTCTGAAAAGGCGGCCTCCAACGCGAGCGAAA	100134713	natural antisense	ENST00000460088	NDUFB2		+	140396787	140406446	80.3304	56.7181	5.93292	5.88037	18.7014	104.897	116.962	80.7611	69.3384	46.4029	63.7253	47.4057	5.09806	6.13024	6.51213	5.99123	6.17359	5.59034	5.93873	5.8188
ASHGV40003502	0.900548	0.960786	1.0371	up	noncoding	long noncoding	Gold	NR_024454	NDUFB2-AS1	RefSeq	1648	chr7	-	140395135	140396877	CCCAGTCAAGCAGTCCGTGCGCAGCCGCTTCTGAAAAGGCGGCCTCCAACGCGAGCGAAA	100134713	natural antisense	ENST00000461457	NDUFB2		+	140396487	140421755	80.3304	56.7181	5.93292	5.88037	18.7014	104.897	116.962	80.7611	69.3384	46.4029	63.7253	47.4057	5.09806	6.13024	6.51213	5.99123	6.17359	5.59034	5.93873	5.8188
ASHGV40003502	0.900548	0.960786	1.0371	up	noncoding	long noncoding	Gold	NR_024454	NDUFB2-AS1	RefSeq	1648	chr7	-	140395135	140396877	CCCAGTCAAGCAGTCCGTGCGCAGCCGCTTCTGAAAAGGCGGCCTCCAACGCGAGCGAAA	100134713	natural antisense	ENST00000464566	NDUFB2		+	140396547	140406300	80.3304	56.7181	5.93292	5.88037	18.7014	104.897	116.962	80.7611	69.3384	46.4029	63.7253	47.4057	5.09806	6.13024	6.51213	5.99123	6.17359	5.59034	5.93873	5.8188
ASHGV40003502	0.900548	0.960786	1.0371	up	noncoding	long noncoding	Gold	NR_024454	NDUFB2-AS1	RefSeq	1648	chr7	-	140395135	140396877	CCCAGTCAAGCAGTCCGTGCGCAGCCGCTTCTGAAAAGGCGGCCTCCAACGCGAGCGAAA	100134713	natural antisense	ENST00000465506	NDUFB2		+	140396489	140405462	80.3304	56.7181	5.93292	5.88037	18.7014	104.897	116.962	80.7611	69.3384	46.4029	63.7253	47.4057	5.09806	6.13024	6.51213	5.99123	6.17359	5.59034	5.93873	5.8188
ASHGV40003502	0.900548	0.960786	1.0371	up	noncoding	long noncoding	Gold	NR_024454	NDUFB2-AS1	RefSeq	1648	chr7	-	140395135	140396877	CCCAGTCAAGCAGTCCGTGCGCAGCCGCTTCTGAAAAGGCGGCCTCCAACGCGAGCGAAA	100134713	natural antisense	ENST00000472695	NDUFB2		+	140396791	140406443	80.3304	56.7181	5.93292	5.88037	18.7014	104.897	116.962	80.7611	69.3384	46.4029	63.7253	47.4057	5.09806	6.13024	6.51213	5.99123	6.17359	5.59034	5.93873	5.8188
ASHGV40003502	0.900548	0.960786	1.0371	up	noncoding	long noncoding	Gold	NR_024454	NDUFB2-AS1	RefSeq	1648	chr7	-	140395135	140396877	CCCAGTCAAGCAGTCCGTGCGCAGCCGCTTCTGAAAAGGCGGCCTCCAACGCGAGCGAAA	100134713	natural antisense	ENST00000476279	NDUFB2		+	140396470	140422590	80.3304	56.7181	5.93292	5.88037	18.7014	104.897	116.962	80.7611	69.3384	46.4029	63.7253	47.4057	5.09806	6.13024	6.51213	5.99123	6.17359	5.59034	5.93873	5.8188
ASHGV40003502	0.900548	0.960786	1.0371	up	noncoding	long noncoding	Gold	NR_024454	NDUFB2-AS1	RefSeq	1648	chr7	-	140395135	140396877	CCCAGTCAAGCAGTCCGTGCGCAGCCGCTTCTGAAAAGGCGGCCTCCAACGCGAGCGAAA	100134713	natural antisense	ENST00000476491	ADCK2		+	140372952	140395745	80.3304	56.7181	5.93292	5.88037	18.7014	104.897	116.962	80.7611	69.3384	46.4029	63.7253	47.4057	5.09806	6.13024	6.51213	5.99123	6.17359	5.59034	5.93873	5.8188
ASHGV40003502	0.900548	0.960786	1.0371	up	noncoding	long noncoding	Gold	NR_024454	NDUFB2-AS1	RefSeq	1648	chr7	-	140395135	140396877	CCCAGTCAAGCAGTCCGTGCGCAGCCGCTTCTGAAAAGGCGGCCTCCAACGCGAGCGAAA	100134713	natural antisense	ENST00000482954	NDUFB2		+	140390576	140406446	80.3304	56.7181	5.93292	5.88037	18.7014	104.897	116.962	80.7611	69.3384	46.4029	63.7253	47.4057	5.09806	6.13024	6.51213	5.99123	6.17359	5.59034	5.93873	5.8188
ASHGV40003502	0.900548	0.960786	1.0371	up	noncoding	long noncoding	Gold	NR_024454	NDUFB2-AS1	RefSeq	1648	chr7	-	140395135	140396877	CCCAGTCAAGCAGTCCGTGCGCAGCCGCTTCTGAAAAGGCGGCCTCCAACGCGAGCGAAA	100134713	natural antisense	ENST00000483369	ADCK2		+	140373618	140396061	80.3304	56.7181	5.93292	5.88037	18.7014	104.897	116.962	80.7611	69.3384	46.4029	63.7253	47.4057	5.09806	6.13024	6.51213	5.99123	6.17359	5.59034	5.93873	5.8188
ASHGV40003502	0.900548	0.960786	1.0371	up	noncoding	long noncoding	Gold	NR_024454	NDUFB2-AS1	RefSeq	1648	chr7	-	140395135	140396877	CCCAGTCAAGCAGTCCGTGCGCAGCCGCTTCTGAAAAGGCGGCCTCCAACGCGAGCGAAA	100134713	natural antisense	NM_004546	NDUFB2	NADH:ubiquinone oxidoreductase subunit B2	+	140396480	140406446	80.3304	56.7181	5.93292	5.88037	18.7014	104.897	116.962	80.7611	69.3384	46.4029	63.7253	47.4057	5.09806	6.13024	6.51213	5.99123	6.17359	5.59034	5.93873	5.8188
ASHGV40032666	0.984213	0.994264	1.02436	up	noncoding	long noncoding	Reliable	uc002ywy.3	AK027145	UCSC_knowngene	2046	chr21	+	39645397	39647443	CAGTGTAGTTCCCAATATGGCCTCATACTAACTTCAGATACCCCAGTGTATCTGAAGAAA		intron sense-overlapping	ENST00000398925	KCNJ15		+	39628662	39671367	85.2382	24.4223	4.49801	4.46328	24.1394	306.086	5	5.72794	8.66819	21.5723	35.1656	32.2829	5.49376	7.66202	2.32577	2.51048	3.10364	4.41473	5.08636	5.24839
ASHGV40032666	0.984213	0.994264	1.02436	up	noncoding	long noncoding	Reliable	uc002ywy.3	AK027145	UCSC_knowngene	2046	chr21	+	39645397	39647443	CAGTGTAGTTCCCAATATGGCCTCATACTAACTTCAGATACCCCAGTGTATCTGAAGAAA		intron sense-overlapping	ENST00000398928	KCNJ15		+	39628662	39671653	85.2382	24.4223	4.49801	4.46328	24.1394	306.086	5	5.72794	8.66819	21.5723	35.1656	32.2829	5.49376	7.66202	2.32577	2.51048	3.10364	4.41473	5.08636	5.24839
ASHGV40032666	0.984213	0.994264	1.02436	up	noncoding	long noncoding	Reliable	uc002ywy.3	AK027145	UCSC_knowngene	2046	chr21	+	39645397	39647443	CAGTGTAGTTCCCAATATGGCCTCATACTAACTTCAGATACCCCAGTGTATCTGAAGAAA		intron sense-overlapping	ENST00000398930	KCNJ15		+	39644344	39673743	85.2382	24.4223	4.49801	4.46328	24.1394	306.086	5	5.72794	8.66819	21.5723	35.1656	32.2829	5.49376	7.66202	2.32577	2.51048	3.10364	4.41473	5.08636	5.24839
ASHGV40032666	0.984213	0.994264	1.02436	up	noncoding	long noncoding	Reliable	uc002ywy.3	AK027145	UCSC_knowngene	2046	chr21	+	39645397	39647443	CAGTGTAGTTCCCAATATGGCCTCATACTAACTTCAGATACCCCAGTGTATCTGAAGAAA		intron sense-overlapping	ENST00000398932	KCNJ15		+	39644171	39673412	85.2382	24.4223	4.49801	4.46328	24.1394	306.086	5	5.72794	8.66819	21.5723	35.1656	32.2829	5.49376	7.66202	2.32577	2.51048	3.10364	4.41473	5.08636	5.24839
ASHGV40032666	0.984213	0.994264	1.02436	up	noncoding	long noncoding	Reliable	uc002ywy.3	AK027145	UCSC_knowngene	2046	chr21	+	39645397	39647443	CAGTGTAGTTCCCAATATGGCCTCATACTAACTTCAGATACCCCAGTGTATCTGAAGAAA		intron sense-overlapping	ENST00000417042	KCNJ15		+	39628796	39671241	85.2382	24.4223	4.49801	4.46328	24.1394	306.086	5	5.72794	8.66819	21.5723	35.1656	32.2829	5.49376	7.66202	2.32577	2.51048	3.10364	4.41473	5.08636	5.24839
ASHGV40032666	0.984213	0.994264	1.02436	up	noncoding	long noncoding	Reliable	uc002ywy.3	AK027145	UCSC_knowngene	2046	chr21	+	39645397	39647443	CAGTGTAGTTCCCAATATGGCCTCATACTAACTTCAGATACCCCAGTGTATCTGAAGAAA		intron sense-overlapping	ENST00000443341	KCNJ15		+	39628663	39671302	85.2382	24.4223	4.49801	4.46328	24.1394	306.086	5	5.72794	8.66819	21.5723	35.1656	32.2829	5.49376	7.66202	2.32577	2.51048	3.10364	4.41473	5.08636	5.24839
ASHGV40032666	0.984213	0.994264	1.02436	up	noncoding	long noncoding	Reliable	uc002ywy.3	AK027145	UCSC_knowngene	2046	chr21	+	39645397	39647443	CAGTGTAGTTCCCAATATGGCCTCATACTAACTTCAGATACCCCAGTGTATCTGAAGAAA		intron sense-overlapping	ENST00000547341	KCNJ15		+	39529127	39671328	85.2382	24.4223	4.49801	4.46328	24.1394	306.086	5	5.72794	8.66819	21.5723	35.1656	32.2829	5.49376	7.66202	2.32577	2.51048	3.10364	4.41473	5.08636	5.24839
ASHGV40032666	0.984213	0.994264	1.02436	up	noncoding	long noncoding	Reliable	uc002ywy.3	AK027145	UCSC_knowngene	2046	chr21	+	39645397	39647443	CAGTGTAGTTCCCAATATGGCCTCATACTAACTTCAGATACCCCAGTGTATCTGAAGAAA		intron sense-overlapping	ENST00000547595	KCNJ15		+	39529127	39671328	85.2382	24.4223	4.49801	4.46328	24.1394	306.086	5	5.72794	8.66819	21.5723	35.1656	32.2829	5.49376	7.66202	2.32577	2.51048	3.10364	4.41473	5.08636	5.24839
ASHGV40032666	0.984213	0.994264	1.02436	up	noncoding	long noncoding	Reliable	uc002ywy.3	AK027145	UCSC_knowngene	2046	chr21	+	39645397	39647443	CAGTGTAGTTCCCAATATGGCCTCATACTAACTTCAGATACCCCAGTGTATCTGAAGAAA		intron sense-overlapping	ENST00000548700	KCNJ15		+	39529127	39671328	85.2382	24.4223	4.49801	4.46328	24.1394	306.086	5	5.72794	8.66819	21.5723	35.1656	32.2829	5.49376	7.66202	2.32577	2.51048	3.10364	4.41473	5.08636	5.24839
ASHGV40032666	0.984213	0.994264	1.02436	up	noncoding	long noncoding	Reliable	uc002ywy.3	AK027145	UCSC_knowngene	2046	chr21	+	39645397	39647443	CAGTGTAGTTCCCAATATGGCCTCATACTAACTTCAGATACCCCAGTGTATCTGAAGAAA		intron sense-overlapping	ENST00000549158	KCNJ15		+	39529127	39671259	85.2382	24.4223	4.49801	4.46328	24.1394	306.086	5	5.72794	8.66819	21.5723	35.1656	32.2829	5.49376	7.66202	2.32577	2.51048	3.10364	4.41473	5.08636	5.24839
ASHGV40032666	0.984213	0.994264	1.02436	up	noncoding	long noncoding	Reliable	uc002ywy.3	AK027145	UCSC_knowngene	2046	chr21	+	39645397	39647443	CAGTGTAGTTCCCAATATGGCCTCATACTAACTTCAGATACCCCAGTGTATCTGAAGAAA		intron sense-overlapping	ENST00000549805	KCNJ15		+	39529127	39671328	85.2382	24.4223	4.49801	4.46328	24.1394	306.086	5	5.72794	8.66819	21.5723	35.1656	32.2829	5.49376	7.66202	2.32577	2.51048	3.10364	4.41473	5.08636	5.24839
ASHGV40032666	0.984213	0.994264	1.02436	up	noncoding	long noncoding	Reliable	uc002ywy.3	AK027145	UCSC_knowngene	2046	chr21	+	39645397	39647443	CAGTGTAGTTCCCAATATGGCCTCATACTAACTTCAGATACCCCAGTGTATCTGAAGAAA		intron sense-overlapping	ENST00000549932	KCNJ15		+	39529127	39671328	85.2382	24.4223	4.49801	4.46328	24.1394	306.086	5	5.72794	8.66819	21.5723	35.1656	32.2829	5.49376	7.66202	2.32577	2.51048	3.10364	4.41473	5.08636	5.24839
ASHGV40032666	0.984213	0.994264	1.02436	up	noncoding	long noncoding	Reliable	uc002ywy.3	AK027145	UCSC_knowngene	2046	chr21	+	39645397	39647443	CAGTGTAGTTCCCAATATGGCCTCATACTAACTTCAGATACCCCAGTGTATCTGAAGAAA		intron sense-overlapping	ENST00000551422	KCNJ15		+	39529127	39671328	85.2382	24.4223	4.49801	4.46328	24.1394	306.086	5	5.72794	8.66819	21.5723	35.1656	32.2829	5.49376	7.66202	2.32577	2.51048	3.10364	4.41473	5.08636	5.24839
ASHGV40032666	0.984213	0.994264	1.02436	up	noncoding	long noncoding	Reliable	uc002ywy.3	AK027145	UCSC_knowngene	2046	chr21	+	39645397	39647443	CAGTGTAGTTCCCAATATGGCCTCATACTAACTTCAGATACCCCAGTGTATCTGAAGAAA		intron sense-overlapping	NM_001276435	KCNJ15		+	39628619	39673746	85.2382	24.4223	4.49801	4.46328	24.1394	306.086	5	5.72794	8.66819	21.5723	35.1656	32.2829	5.49376	7.66202	2.32577	2.51048	3.10364	4.41473	5.08636	5.24839
ASHGV40032666	0.984213	0.994264	1.02436	up	noncoding	long noncoding	Reliable	uc002ywy.3	AK027145	UCSC_knowngene	2046	chr21	+	39645397	39647443	CAGTGTAGTTCCCAATATGGCCTCATACTAACTTCAGATACCCCAGTGTATCTGAAGAAA		intron sense-overlapping	NM_001276436	KCNJ15		+	39628619	39673746	85.2382	24.4223	4.49801	4.46328	24.1394	306.086	5	5.72794	8.66819	21.5723	35.1656	32.2829	5.49376	7.66202	2.32577	2.51048	3.10364	4.41473	5.08636	5.24839
ASHGV40032666	0.984213	0.994264	1.02436	up	noncoding	long noncoding	Reliable	uc002ywy.3	AK027145	UCSC_knowngene	2046	chr21	+	39645397	39647443	CAGTGTAGTTCCCAATATGGCCTCATACTAACTTCAGATACCCCAGTGTATCTGAAGAAA		intron sense-overlapping	NM_001276437	KCNJ15		+	39601836	39673746	85.2382	24.4223	4.49801	4.46328	24.1394	306.086	5	5.72794	8.66819	21.5723	35.1656	32.2829	5.49376	7.66202	2.32577	2.51048	3.10364	4.41473	5.08636	5.24839
ASHGV40032666	0.984213	0.994264	1.02436	up	noncoding	long noncoding	Reliable	uc002ywy.3	AK027145	UCSC_knowngene	2046	chr21	+	39645397	39647443	CAGTGTAGTTCCCAATATGGCCTCATACTAACTTCAGATACCCCAGTGTATCTGAAGAAA		intron sense-overlapping	NM_001276438	KCNJ15		+	39601836	39673746	85.2382	24.4223	4.49801	4.46328	24.1394	306.086	5	5.72794	8.66819	21.5723	35.1656	32.2829	5.49376	7.66202	2.32577	2.51048	3.10364	4.41473	5.08636	5.24839
ASHGV40032666	0.984213	0.994264	1.02436	up	noncoding	long noncoding	Reliable	uc002ywy.3	AK027145	UCSC_knowngene	2046	chr21	+	39645397	39647443	CAGTGTAGTTCCCAATATGGCCTCATACTAACTTCAGATACCCCAGTGTATCTGAAGAAA		intron sense-overlapping	NM_001276439	KCNJ15		+	39601836	39673746	85.2382	24.4223	4.49801	4.46328	24.1394	306.086	5	5.72794	8.66819	21.5723	35.1656	32.2829	5.49376	7.66202	2.32577	2.51048	3.10364	4.41473	5.08636	5.24839
ASHGV40032666	0.984213	0.994264	1.02436	up	noncoding	long noncoding	Reliable	uc002ywy.3	AK027145	UCSC_knowngene	2046	chr21	+	39645397	39647443	CAGTGTAGTTCCCAATATGGCCTCATACTAACTTCAGATACCCCAGTGTATCTGAAGAAA		intron sense-overlapping	NM_002243	KCNJ15	potassium channel, inwardly rectifying subfamily J, member 15	+	39628619	39673746	85.2382	24.4223	4.49801	4.46328	24.1394	306.086	5	5.72794	8.66819	21.5723	35.1656	32.2829	5.49376	7.66202	2.32577	2.51048	3.10364	4.41473	5.08636	5.24839
ASHGV40032666	0.984213	0.994264	1.02436	up	noncoding	long noncoding	Reliable	uc002ywy.3	AK027145	UCSC_knowngene	2046	chr21	+	39645397	39647443	CAGTGTAGTTCCCAATATGGCCTCATACTAACTTCAGATACCCCAGTGTATCTGAAGAAA		intron sense-overlapping	NM_170736	KCNJ15		+	39628725	39673746	85.2382	24.4223	4.49801	4.46328	24.1394	306.086	5	5.72794	8.66819	21.5723	35.1656	32.2829	5.49376	7.66202	2.32577	2.51048	3.10364	4.41473	5.08636	5.24839
ASHGV40032666	0.984213	0.994264	1.02436	up	noncoding	long noncoding	Reliable	uc002ywy.3	AK027145	UCSC_knowngene	2046	chr21	+	39645397	39647443	CAGTGTAGTTCCCAATATGGCCTCATACTAACTTCAGATACCCCAGTGTATCTGAAGAAA		intron sense-overlapping	NM_170737	KCNJ15		+	39644341	39673746	85.2382	24.4223	4.49801	4.46328	24.1394	306.086	5	5.72794	8.66819	21.5723	35.1656	32.2829	5.49376	7.66202	2.32577	2.51048	3.10364	4.41473	5.08636	5.24839
ASHGV40007254	0.996709	0.998338	1.00058	up	noncoding	long noncoding	Reliable	T062478	G014411	RNA-seq: Iyer et al 2015	2841	chr11	-	68630685	68633693	GTAGAGGAATGCTCAAATAATTACAAGGCAGCCATATGGTGAGAAGCACCAGGCAATCAT		intergenic							19.404	16.3924	4.03423	4.03339	7.12017	18.4209	33.9441	18.1307	15.3505	12.9937	21.1324	16.0932	3.62301	3.73973	4.83433	3.93984	3.94843	3.62598	4.35633	4.20284
ASHGV40031193	0.807967	0.921643	1.03235	up	noncoding	long noncoding	Reliable	ENST00000608495	RP5-1103G7.10	GENCODE	1672	chr20	+	247826	249498	CTATGTCCAGGCTTCCTTTCTTGGTTTTCCTCCTCTGAACTCATGCATCCCTTCACAAAC		intergenic							37.7627	32.6372	5.14078	5.09484	24.6147	46.725	41.4189	38.2921	34.5779	30.4443	30.1178	35.4088	5.52016	4.99357	5.1091	4.94027	5.18008	4.94877	4.87032	5.3802
ASHGV40017378	0.743468	0.8923	1.07832	up	noncoding	long noncoding	Reliable	ENST00000570153	RP11-317P15.5	GENCODE	1492	chr1	-	182610950	182612442	CTGCAGCCTGACTCGGGATGGCTGCCTCTATGCCCTCTGCGTCTGACTTTCTCCTTTGAG		intergenic							55.1613	43.5626	5.5973	5.4885	27.7026	74.692	71.784	46.4665	28.4537	46.7898	50.2706	48.7365	5.69666	5.64046	5.8524	5.19966	4.88907	5.60469	5.60185	5.8584
ASHGV40035938	0.496802	0.766115	1.36889	up	noncoding	long noncoding	Reliable	ENST00000607245	RP13-131K19.6	GENCODE	391	chr3	+	49066748	49067139	GTTTACTTCTACTGTCCCGCCGGGCTCCTCCCCAAAATAAAGAGACGTTGTTCACTAACA		natural antisense	ENST00000442157	IMPDH2		-	49063949	49066811	485.822	250.841	8.43921	7.98621	131.592	265.037	651.84	894.82	424.257	186.342	215.578	177.186	7.99731	7.45372	8.83423	9.47159	8.85039	7.63618	7.68147	7.77679
ASHGV40035938	0.496802	0.766115	1.36889	up	noncoding	long noncoding	Reliable	ENST00000607245	RP13-131K19.6	GENCODE	391	chr3	+	49066748	49067139	GTTTACTTCTACTGTCCCGCCGGGCTCCTCCCCAAAATAAAGAGACGTTGTTCACTAACA		natural antisense	NM_000884	IMPDH2	IMP (inosine 5'-monophosphate) dehydrogenase 2	-	49061761	49066875	485.822	250.841	8.43921	7.98621	131.592	265.037	651.84	894.82	424.257	186.342	215.578	177.186	7.99731	7.45372	8.83423	9.47159	8.85039	7.63618	7.68147	7.77679
ASHGV40010052	0.413155	0.71997	1.08955	up	noncoding	long noncoding	Reliable	ENST00000547009	RP11-762I7.4	GENCODE	529	chr12	-	56155333	56156412	TTATATATGTGCCAAATTTTAGAAAGTCCTTCCTGGGGGAAAGACACCCGAGGAGCCTAC		intron sense-overlapping	ENST00000546837	RP11-762I7.5		-	56151058	56221330	24.7153	19.654	4.45703	4.33329	13.3784	41.4564	19.816	24.2103	18.0901	22.6881	18.5642	19.2739	4.56251	4.83148	4.11495	4.31916	4.20498	4.49526	4.16378	4.46914
ASHGV40010052	0.413155	0.71997	1.08955	up	noncoding	long noncoding	Reliable	ENST00000547009	RP11-762I7.4	GENCODE	529	chr12	-	56155333	56156412	TTATATATGTGCCAAATTTTAGAAAGTCCTTCCTGGGGGAAAGACACCCGAGGAGCCTAC		intron sense-overlapping	ENST00000552080	SARNP		-	56154207	56211493	24.7153	19.654	4.45703	4.33329	13.3784	41.4564	19.816	24.2103	18.0901	22.6881	18.5642	19.2739	4.56251	4.83148	4.11495	4.31916	4.20498	4.49526	4.16378	4.46914
ASHGV40010052	0.413155	0.71997	1.08955	up	noncoding	long noncoding	Reliable	ENST00000547009	RP11-762I7.4	GENCODE	529	chr12	-	56155333	56156412	TTATATATGTGCCAAATTTTAGAAAGTCCTTCCTGGGGGAAAGACACCCGAGGAGCCTAC		intron sense-overlapping	NM_033082	SARNP	SAP domain containing ribonucleoprotein	-	56151053	56211540	24.7153	19.654	4.45703	4.33329	13.3784	41.4564	19.816	24.2103	18.0901	22.6881	18.5642	19.2739	4.56251	4.83148	4.11495	4.31916	4.20498	4.49526	4.16378	4.46914
ASHGV40002438	0.593864	0.818253	1.14559	up	noncoding	long noncoding	Reliable	ENST00000579095	RP13-20L14.6	GENCODE	357	chr17	-	80412148	80416397	TTGTGTTTGTTCTCCCTCTGTTGCCGAGGCTGGACTGTACTGCCGTGATCTCGGCTTGCT		natural antisense	ENST00000579198	NARF		+	80416055	80426675	41.3015	24.4865	4.84835	4.65226	10.8629	95.5405	36.2253	22.5771	23.368	29.495	25.7633	19.3198	4.24965	5.99476	4.92254	4.22647	4.595	4.89995	4.64083	4.47327
ASHGV40002438	0.593864	0.818253	1.14559	up	noncoding	long noncoding	Reliable	ENST00000579095	RP13-20L14.6	GENCODE	357	chr17	-	80412148	80416397	TTGTGTTTGTTCTCCCTCTGTTGCCGAGGCTGGACTGTACTGCCGTGATCTCGGCTTGCT		natural antisense	ENST00000580296	NARF		+	80416234	80430490	41.3015	24.4865	4.84835	4.65226	10.8629	95.5405	36.2253	22.5771	23.368	29.495	25.7633	19.3198	4.24965	5.99476	4.92254	4.22647	4.595	4.89995	4.64083	4.47327
ASHGV40002438	0.593864	0.818253	1.14559	up	noncoding	long noncoding	Reliable	ENST00000579095	RP13-20L14.6	GENCODE	357	chr17	-	80412148	80416397	TTGTGTTTGTTCTCCCTCTGTTGCCGAGGCTGGACTGTACTGCCGTGATCTCGGCTTGCT		natural antisense	NM_001038618	NARF		+	80416059	80446143	41.3015	24.4865	4.84835	4.65226	10.8629	95.5405	36.2253	22.5771	23.368	29.495	25.7633	19.3198	4.24965	5.99476	4.92254	4.22647	4.595	4.89995	4.64083	4.47327
ASHGV40054930	0.634041	0.837986	1.21469	up	noncoding	pseudogene	Gold	NR_033924	CXXC1P1	RefSeq	1897	chrX	+	47566589	47596027	TATTGTAGGAGGACATGCAGCATATGTCCACAGTTCCTCCCATTTGTGCTCTTTCTTCTC	392459	intergenic							16.0665	9.97231	3.56859	3.28801	5	22.6642	24.5583	12.0435	12.9332	9.56659	10.2254	7.16406	2.43958	4.02452	4.41702	3.39325	3.68761	3.15465	3.30399	3.00578
ASHGV40056947	0.287804	0.6341	1.26488	up	noncoding	long noncoding	Gold	NR_121674	ERICH6-AS1	RefSeq	689	chr3	+	150421761	150437933	TAAAACTGATCTAAAGAGGCCTCCCCTCTACTCTTATCTGTCTGGTCGAGTCATTTGGGT	101928085	bidirectional	ENST00000474463	FAM194A	glutamate rich 6	-	150404124	150421719	146.487	99.4508	7.05333	6.71433	97.3712	152.862	194.926	140.789	87.6807	96.9573	114.408	98.7567	7.56161	6.66098	7.21247	6.77826	6.52329	6.66966	6.76798	6.89638
ASHGV40056947	0.287804	0.6341	1.26488	up	noncoding	long noncoding	Gold	NR_121674	ERICH6-AS1	RefSeq	689	chr3	+	150421761	150437933	TAAAACTGATCTAAAGAGGCCTCCCCTCTACTCTTATCTGTCTGGTCGAGTCATTTGGGT	101928085	bidirectional	ENST00000498386	FAM194A		-	150416604	150421758	146.487	99.4508	7.05333	6.71433	97.3712	152.862	194.926	140.789	87.6807	96.9573	114.408	98.7567	7.56161	6.66098	7.21247	6.77826	6.52329	6.66966	6.76798	6.89638
ASHGV40056947	0.287804	0.6341	1.26488	up	noncoding	long noncoding	Gold	NR_121674	ERICH6-AS1	RefSeq	689	chr3	+	150421761	150437933	TAAAACTGATCTAAAGAGGCCTCCCCTCTACTCTTATCTGTCTGGTCGAGTCATTTGGGT	101928085	bidirectional	NM_001308234	ERICH6		-	150377671	150421758	146.487	99.4508	7.05333	6.71433	97.3712	152.862	194.926	140.789	87.6807	96.9573	114.408	98.7567	7.56161	6.66098	7.21247	6.77826	6.52329	6.66966	6.76798	6.89638
ASHGV40056947	0.287804	0.6341	1.26488	up	noncoding	long noncoding	Gold	NR_121674	ERICH6-AS1	RefSeq	689	chr3	+	150421761	150437933	TAAAACTGATCTAAAGAGGCCTCCCCTCTACTCTTATCTGTCTGGTCGAGTCATTTGGGT	101928085	bidirectional	NM_152394	ERICH6	glutamate rich 6	-	150377671	150421758	146.487	99.4508	7.05333	6.71433	97.3712	152.862	194.926	140.789	87.6807	96.9573	114.408	98.7567	7.56161	6.66098	7.21247	6.77826	6.52329	6.66966	6.76798	6.89638
ASHGV40050771	0.449209	0.738867	1.40514	up	noncoding	long noncoding	Reliable	TCONS_00014745	XLOC_006829	RNA-seq: Cabili et al 2011	973	chr8	+	67836940	67838589	CTATTTATAAAACGCTCCCTTTTAAGGAAAACAAGCTGCCTAAGAGCCTGAAACCGCCAA		intergenic							20.1312	10.5716	3.87144	3.38073	6.0134	14.553	12.2687	47.6897	12.1961	10.8128	11.8442	7.43336	3.37756	3.40974	3.46576	5.2327	3.59862	3.34766	3.52148	3.05516
ASHGV40003862	0.0497341	0.313063	2.35441	up	noncoding	pseudogene	Gold	NR_038329	TEKT4P2	RefSeq	1452	chr21	-	9915249	9968594	TTTCCAAGAGCAACAAGAAACGAATAAATCTCTGACCCTTCTCAGGTGCAGCCAGAGAGA	100132288	intergenic							364.095	120.565	8.20306	6.96769	177.803	291.687	282.403	704.487	148.675	103.185	141.268	89.1306	8.40307	7.58765	7.71012	9.11139	7.28415	6.76738	7.06725	6.752
ASHGV40046111	0.139391	0.48763	2.47472	up	noncoding	long noncoding	Reliable	TCONS_00013683	XLOC_006345	RNA-seq: Cabili et al 2011	292	chr7	-	4645445	4646569	GGGAGGCATTGGACACCCACACACACACAGCAGACAAACTCCTCAGATGTGGACTTGAAG		intergenic							104.361	33.3066	6.38204	5.07477	86.238	98.6242	33.5473	199.034	20.9118	39.4848	30.6841	42.1456	7.38814	6.04037	4.81947	7.28018	4.42792	5.34427	4.89358	5.63333
ASHGV40035455	0.355127	0.684162	1.67084	up	noncoding	long noncoding	Reliable	ENST00000609789	RP11-534C12.1	GENCODE	160	chr3	-	194358233	194358393	CTGGGCTCCATGGAATCCATAGTTGAATTTCAGTGGGTAGGGGCTGGTTCATAATTTTTT		intergenic							149.14	78.2501	6.97345	6.23288	93.9088	168.047	75.2505	259.356	30.7218	92.5162	102.259	87.5037	7.51242	6.80434	5.9128	7.66426	4.99749	6.60405	6.60455	6.72544
ASHGV40014987	0.851876	0.942006	1.20108	up	noncoding	long noncoding	Reliable	T104335	G024595	RNA-seq: Iyer et al 2015	1017	chr14	+	51771342	51832598	GGTGCAATGGACCACAAGCAGGAACTTAATTTAGAATGTGCTTATTTTGTTAGATTTTGT		intergenic							17.6879	12.0822	3.74484	3.4805	45.9517	8.23995	9.23779	7.32219	5	15.6185	16.0433	11.6668	6.48284	2.62985	3.08269	2.78395	2.32784	3.91099	3.95596	3.72719
ASHGV40017684	0.636827	0.838619	1.07059	up	noncoding	long noncoding	Reliable	ENST00000561676	RP11-457I16.2	GENCODE	536	chr16	-	18581776	18583005	TCCATGAACTCCACTCCCTGGAGTCCTTTGCTAAGAGCAATGGAAAAAGAAACCAGAGAG		intergenic							14.0966	13.0583	3.81317	3.71476	13.4989	15.3844	12.7904	14.7127	15.2048	13.6161	12.2826	11.1297	4.57996	3.48848	3.52389	3.66035	3.93468	3.69849	3.57142	3.65445
ASHGV40051618	0.477644	0.754587	1.78854	up	noncoding	long noncoding	Reliable	uc003zqo.2	AK172755	UCSC_knowngene	4714	chr9	-	27374228	27378942	AGGAATTGCCTTGGTTTTTGAGGGGTAGAGGGTATATTATTTGGGAAGTGGCTGTTTCAA		intron sense-overlapping	NM_024761	MOB3B	MOB kinase activator 3B	-	27325206	27529850	106.994	52.5982	6.49292	5.65413	175.973	99.7656	40.5387	111.699	25.381	67.6894	78.6049	38.7173	8.38881	6.0585	5.0762	6.44816	4.72108	6.14987	6.2413	5.50429
ASHGV40036153	0.448028	0.738078	1.59424	up	noncoding	long noncoding	Reliable	T245469	G056335	RNA-seq: Iyer et al 2015	1206	chr3	+	75682380	75683654	CATGAGCTAGCAAGTGTAGCAACCCCACAGCTGATAAACAACTTTGTCTTGGTTTTAAAC		intergenic							35.1097	15.0803	4.42077	3.7479	5	47.3345	32.8924	55.2121	12.136	11.7029	28.4978	7.98433	2.43958	5.01163	4.7942	5.43765	3.59177	3.4631	4.79108	3.14562
ASHGV40048277	0.0207894	0.217686	3.79119	up	noncoding	long noncoding	Reliable	T330490	G077391	RNA-seq: Iyer et al 2015	1913	chr7	+	102910119	102912032	TAAGGTTCATTCTTCGAGTTCATGAGAGAACTGTTTCTGGGGTCTTTAAATTTTAAGAGG		intergenic							80.9628	18.1519	6.09434	4.17169	46.4324	156.099	65.4677	55.8524	11.5078	23.24	18.3987	19.461	6.49959	6.69506	5.72719	5.4555	3.51328	4.53721	4.15059	4.48567
ASHGV40005876	0.00389648	0.137261	3.48778	up	noncoding	pseudogene	Gold	NR_027512	BEND3P3	RefSeq	5923	chr10	+	81442730	81448650	CCAGGACATTTTTGGAAATCGTATGCTCTCTAGCAACTTTGTGTGAATTTTTATACAAAC	650623	intergenic							2458.12	512.223	10.9289	9.12657	746.131	2669.25	3534.93	2882.14	407.509	649.632	484.647	507.104	10.2665	10.9031	11.2905	11.2554	8.79024	9.45961	8.90005	9.3564
ASHGV40023358	0.927259	0.973709	1.01633	up	noncoding	long noncoding	Reliable	TCONS_00026328	XLOC_012670	RNA-seq: Cabili et al 2011	520	chr18	+	45194511	45206709	TGATTCCTGGGTCACCATGCTCCCTTTGCCAAGGGTGGAGCCGACACCAACAGACTCTTA		intergenic							13.1892	12.4506	3.63543	3.61207	7.12423	14.6409	16.7009	14.2906	9.06917	10.8321	13.2027	16.6983	3.62388	3.41791	3.88297	3.61697	3.16505	3.35079	3.67518	4.25727
ASHGV40050996	0.00385908	0.137261	22.1167	up	noncoding	long noncoding	Reliable	ENST00000606778	RP11-44N12.5	GENCODE	504	chr8	+	99955822	99956326	TTGAATGTGTTAAGATGTGCAAATTAAGCCGGCGAGCGAACCAAATAAAAATACTAAATG		bidirectional	ENST00000519420	STK3		-	99895981	99955055	175.518	5	6.79667	2.32961	31.3416	208.114	78.343	384.272	5	5	5	5	5.8862	7.11019	5.9709	8.21941	2.32784	2.32512	2.32676	2.33874
ASHGV40060547	0.51941	0.778351	1.21027	up	noncoding	long noncoding	Reliable	uc.418+	uc.418	UCR	217	chr17	+	56082227	56082444	CAAAGCATTCTTAATCCATCTCTTCAGATATGTCTACAGAAAGACACATGAAAAGCAAGA		natural antisense	ENST00000578794	RP11-159D12.5		-	56066398	56082614	22.9539	18.9202	4.46345	4.18812	16.76	24.1818	22.1011	28.7729	16.0786	21.2022	27.6988	10.701	4.92105	4.1136	4.27115	4.548	4.0217	4.38838	4.74789	3.59453
ASHGV40060547	0.51941	0.778351	1.21027	up	noncoding	long noncoding	Reliable	uc.418+	uc.418	UCR	217	chr17	+	56082227	56082444	CAAAGCATTCTTAATCCATCTCTTCAGATATGTCTACAGAAAGACACATGAAAAGCAAGA		natural antisense	ENST00000584773	SRSF1		-	56081948	56084622	22.9539	18.9202	4.46345	4.18812	16.76	24.1818	22.1011	28.7729	16.0786	21.2022	27.6988	10.701	4.92105	4.1136	4.27115	4.548	4.0217	4.38838	4.74789	3.59453
ASHGV40060547	0.51941	0.778351	1.21027	up	noncoding	long noncoding	Reliable	uc.418+	uc.418	UCR	217	chr17	+	56082227	56082444	CAAAGCATTCTTAATCCATCTCTTCAGATATGTCTACAGAAAGACACATGAAAAGCAAGA		natural antisense	ENST00000585096	SRSF1		-	56082182	56084634	22.9539	18.9202	4.46345	4.18812	16.76	24.1818	22.1011	28.7729	16.0786	21.2022	27.6988	10.701	4.92105	4.1136	4.27115	4.548	4.0217	4.38838	4.74789	3.59453
ASHGV40060547	0.51941	0.778351	1.21027	up	noncoding	long noncoding	Reliable	uc.418+	uc.418	UCR	217	chr17	+	56082227	56082444	CAAAGCATTCTTAATCCATCTCTTCAGATATGTCTACAGAAAGACACATGAAAAGCAAGA		natural antisense	NM_001078166	SRSF1		-	56078279	56084707	22.9539	18.9202	4.46345	4.18812	16.76	24.1818	22.1011	28.7729	16.0786	21.2022	27.6988	10.701	4.92105	4.1136	4.27115	4.548	4.0217	4.38838	4.74789	3.59453
ASHGV40060547	0.51941	0.778351	1.21027	up	noncoding	long noncoding	Reliable	uc.418+	uc.418	UCR	217	chr17	+	56082227	56082444	CAAAGCATTCTTAATCCATCTCTTCAGATATGTCTACAGAAAGACACATGAAAAGCAAGA		natural antisense	NM_006924	SRSF1	serine/arginine-rich splicing factor 1	-	56078279	56084707	22.9539	18.9202	4.46345	4.18812	16.76	24.1818	22.1011	28.7729	16.0786	21.2022	27.6988	10.701	4.92105	4.1136	4.27115	4.548	4.0217	4.38838	4.74789	3.59453
ASHGV40024048	0.744104	0.892714	1.37904	up	noncoding	long noncoding	Reliable	T170215	G039522	RNA-seq: Iyer et al 2015	1839	chr19	-	16984866	16986889	TACACTGCTACTCCTTTTACCTTTGCACTGAAGAAGGAAGGAATGGAAACAGCAGGGATC		natural antisense	NM_001297595	SIN3B		+	16940197	16991164	39.9859	16.6496	4.5208	4.05714	121.636	12.5046	12.186	13.6174	11.6878	18.4144	18.5208	17.9751	7.88286	3.19226	3.45686	3.55124	3.53638	4.16464	4.16085	4.36669
ASHGV40024048	0.744104	0.892714	1.37904	up	noncoding	long noncoding	Reliable	T170215	G039522	RNA-seq: Iyer et al 2015	1839	chr19	-	16984866	16986889	TACACTGCTACTCCTTTTACCTTTGCACTGAAGAAGGAAGGAATGGAAACAGCAGGGATC		natural antisense	NM_001297597	SIN3B		+	16974084	16991164	39.9859	16.6496	4.5208	4.05714	121.636	12.5046	12.186	13.6174	11.6878	18.4144	18.5208	17.9751	7.88286	3.19226	3.45686	3.55124	3.53638	4.16464	4.16085	4.36669
ASHGV40024048	0.744104	0.892714	1.37904	up	noncoding	long noncoding	Reliable	T170215	G039522	RNA-seq: Iyer et al 2015	1839	chr19	-	16984866	16986889	TACACTGCTACTCCTTTTACCTTTGCACTGAAGAAGGAAGGAATGGAAACAGCAGGGATC		natural antisense	NM_015260	SIN3B	SIN3 transcription regulator family member B	+	16940197	16991164	39.9859	16.6496	4.5208	4.05714	121.636	12.5046	12.186	13.6174	11.6878	18.4144	18.5208	17.9751	7.88286	3.19226	3.45686	3.55124	3.53638	4.16464	4.16085	4.36669
ASHGV40001875	0.745851	0.89388	1.17715	up	noncoding	long noncoding	Gold	ENST00000531511	RP11-672A2.4	GENCODE	651	chr11	-	76365212	76367756	AAGAAAACCACACCTGGTTCCTGGCTTGGAGTTGGAGGCTGCGCTTTCCGTGAACTTGGC		intergenic							30.7202	21.915	4.72836	4.49306	63.4037	23.6645	19.9115	15.9014	25.7384	22.6812	20.9802	18.2603	6.94719	4.08166	4.12009	3.76451	4.74055	4.49429	4.34622	4.39117
ASHGV40002998	0.376706	0.696451	1.47659	up	noncoding	long noncoding	Reliable	GSE61474_TCONS_00309351	GSE61474_XLOC_059122	RNA-seq: Clark et al 2015	2079	chr7	-	115915577	115968055	TTCAATAACTTTGCTTTTGGCATCTTTGTGGTAAAATATTTGCCACCAGACCTGCCTTAC		intergenic							13.5014	8.79456	3.65874	3.09647	12.7912	13.1284	6.99652	21.0894	6.61765	6.3751	12.6724	9.51307	4.49657	3.26441	2.73266	4.14129	2.74805	2.61054	3.61806	3.40922
ASHGV40034129	0.261116	0.611686	2.08544	up	noncoding	long noncoding	Gold	NR_109804	RBMS3-AS3	RefSeq	880	chr3	-	29305684	29322430	AACTGAACCTGAAGAACTCAAATGCGGGCGGTGGATTATTTCTTATCCCTCCTCCATCTA	100873979	bidirectional	ENST00000396583	RBMS3		+	29322802	30051886	35.3135	11.3634	4.49535	3.435	6.02862	30.8494	19.7573	84.6187	13.0412	16.4984	9.76628	6.1477	3.38193	4.43592	4.11039	6.05316	3.69823	3.99553	3.23487	2.81136
ASHGV40034129	0.261116	0.611686	2.08544	up	noncoding	long noncoding	Gold	NR_109804	RBMS3-AS3	RefSeq	880	chr3	-	29305684	29322430	AACTGAACCTGAAGAACTCAAATGCGGGCGGTGGATTATTTCTTATCCCTCCTCCATCTA	100873979	bidirectional	ENST00000434693	RBMS3		+	29322472	30051882	35.3135	11.3634	4.49535	3.435	6.02862	30.8494	19.7573	84.6187	13.0412	16.4984	9.76628	6.1477	3.38193	4.43592	4.11039	6.05316	3.69823	3.99553	3.23487	2.81136
ASHGV40034129	0.261116	0.611686	2.08544	up	noncoding	long noncoding	Gold	NR_109804	RBMS3-AS3	RefSeq	880	chr3	-	29305684	29322430	AACTGAACCTGAAGAACTCAAATGCGGGCGGTGGATTATTTCTTATCCCTCCTCCATCTA	100873979	bidirectional	ENST00000445033	RBMS3		+	29322863	29925717	35.3135	11.3634	4.49535	3.435	6.02862	30.8494	19.7573	84.6187	13.0412	16.4984	9.76628	6.1477	3.38193	4.43592	4.11039	6.05316	3.69823	3.99553	3.23487	2.81136
ASHGV40034129	0.261116	0.611686	2.08544	up	noncoding	long noncoding	Gold	NR_109804	RBMS3-AS3	RefSeq	880	chr3	-	29305684	29322430	AACTGAACCTGAAGAACTCAAATGCGGGCGGTGGATTATTTCTTATCCCTCCTCCATCTA	100873979	bidirectional	NM_001003792	RBMS3		+	29322802	30051886	35.3135	11.3634	4.49535	3.435	6.02862	30.8494	19.7573	84.6187	13.0412	16.4984	9.76628	6.1477	3.38193	4.43592	4.11039	6.05316	3.69823	3.99553	3.23487	2.81136
ASHGV40034129	0.261116	0.611686	2.08544	up	noncoding	long noncoding	Gold	NR_109804	RBMS3-AS3	RefSeq	880	chr3	-	29305684	29322430	AACTGAACCTGAAGAACTCAAATGCGGGCGGTGGATTATTTCTTATCCCTCCTCCATCTA	100873979	bidirectional	NM_001003793	RBMS3	RNA binding motif, single stranded interacting protein 3	+	29322802	30051886	35.3135	11.3634	4.49535	3.435	6.02862	30.8494	19.7573	84.6187	13.0412	16.4984	9.76628	6.1477	3.38193	4.43592	4.11039	6.05316	3.69823	3.99553	3.23487	2.81136
ASHGV40034129	0.261116	0.611686	2.08544	up	noncoding	long noncoding	Gold	NR_109804	RBMS3-AS3	RefSeq	880	chr3	-	29305684	29322430	AACTGAACCTGAAGAACTCAAATGCGGGCGGTGGATTATTTCTTATCCCTCCTCCATCTA	100873979	bidirectional	NM_001177711	RBMS3		+	29322802	30051886	35.3135	11.3634	4.49535	3.435	6.02862	30.8494	19.7573	84.6187	13.0412	16.4984	9.76628	6.1477	3.38193	4.43592	4.11039	6.05316	3.69823	3.99553	3.23487	2.81136
ASHGV40034129	0.261116	0.611686	2.08544	up	noncoding	long noncoding	Gold	NR_109804	RBMS3-AS3	RefSeq	880	chr3	-	29305684	29322430	AACTGAACCTGAAGAACTCAAATGCGGGCGGTGGATTATTTCTTATCCCTCCTCCATCTA	100873979	bidirectional	NM_001177712	RBMS3		+	29322802	30032809	35.3135	11.3634	4.49535	3.435	6.02862	30.8494	19.7573	84.6187	13.0412	16.4984	9.76628	6.1477	3.38193	4.43592	4.11039	6.05316	3.69823	3.99553	3.23487	2.81136
ASHGV40034129	0.261116	0.611686	2.08544	up	noncoding	long noncoding	Gold	NR_109804	RBMS3-AS3	RefSeq	880	chr3	-	29305684	29322430	AACTGAACCTGAAGAACTCAAATGCGGGCGGTGGATTATTTCTTATCCCTCCTCCATCTA	100873979	bidirectional	NM_014483	RBMS3		+	29322802	30032809	35.3135	11.3634	4.49535	3.435	6.02862	30.8494	19.7573	84.6187	13.0412	16.4984	9.76628	6.1477	3.38193	4.43592	4.11039	6.05316	3.69823	3.99553	3.23487	2.81136
ASHGV40034697	0.358599	0.686592	1.76646	up	noncoding	long noncoding	Reliable	ENST00000609247	RP4-549L20.3	GENCODE	429	chr1	+	101360483	101360912	CAAACCTAAAAATCAAACAAACACGTCTGGTAGAACCTACCATTAAAAAGCTTCTTTCCT		natural antisense	NM_001033025	EXTL2		-	101337927	101360735	274.11	115.971	7.74004	6.91918	257.182	116.583	176.524	546.149	94.8308	138.428	137.252	93.3724	8.88763	6.27272	7.07514	8.72469	6.63239	7.20611	7.02307	6.81515
ASHGV40034697	0.358599	0.686592	1.76646	up	noncoding	long noncoding	Reliable	ENST00000609247	RP4-549L20.3	GENCODE	429	chr1	+	101360483	101360912	CAAACCTAAAAATCAAACAAACACGTCTGGTAGAACCTACCATTAAAAAGCTTCTTTCCT		natural antisense	NM_001261440	EXTL2		-	101337927	101360735	274.11	115.971	7.74004	6.91918	257.182	116.583	176.524	546.149	94.8308	138.428	137.252	93.3724	8.88763	6.27272	7.07514	8.72469	6.63239	7.20611	7.02307	6.81515
ASHGV40034697	0.358599	0.686592	1.76646	up	noncoding	long noncoding	Reliable	ENST00000609247	RP4-549L20.3	GENCODE	429	chr1	+	101360483	101360912	CAAACCTAAAAATCAAACAAACACGTCTGGTAGAACCTACCATTAAAAAGCTTCTTTCCT		natural antisense	NM_001261441	EXTL2		-	101337927	101360735	274.11	115.971	7.74004	6.91918	257.182	116.583	176.524	546.149	94.8308	138.428	137.252	93.3724	8.88763	6.27272	7.07514	8.72469	6.63239	7.20611	7.02307	6.81515
ASHGV40034697	0.358599	0.686592	1.76646	up	noncoding	long noncoding	Reliable	ENST00000609247	RP4-549L20.3	GENCODE	429	chr1	+	101360483	101360912	CAAACCTAAAAATCAAACAAACACGTCTGGTAGAACCTACCATTAAAAAGCTTCTTTCCT		natural antisense	NM_001261442	EXTL2		-	101337927	101360735	274.11	115.971	7.74004	6.91918	257.182	116.583	176.524	546.149	94.8308	138.428	137.252	93.3724	8.88763	6.27272	7.07514	8.72469	6.63239	7.20611	7.02307	6.81515
ASHGV40034697	0.358599	0.686592	1.76646	up	noncoding	long noncoding	Reliable	ENST00000609247	RP4-549L20.3	GENCODE	429	chr1	+	101360483	101360912	CAAACCTAAAAATCAAACAAACACGTCTGGTAGAACCTACCATTAAAAAGCTTCTTTCCT		natural antisense	NM_001439	EXTL2	exostosin-like glycosyltransferase 2	-	101337927	101360735	274.11	115.971	7.74004	6.91918	257.182	116.583	176.524	546.149	94.8308	138.428	137.252	93.3724	8.88763	6.27272	7.07514	8.72469	6.63239	7.20611	7.02307	6.81515
ASHGV40033005	0.76658	0.90352	1.03303	up	noncoding	long noncoding	Gold	NR_046851	ZNRF3-AS1	RefSeq	2170	chr22	-	29420986	29427464	CTTACTTTCAAGACTTGGAGCCCCTTAATCTACGGCCTACAGGAGACCAACACACAGGAG	100874123	intronic antisense	ENST00000406323	ZNRF3		+	29383039	29449953	13.4747	12.5978	3.69805	3.65117	9.32631	16.5839	11.0496	16.9391	12.3198	15.2643	9.72057	13.0865	4.02625	3.5966	3.3227	3.84665	3.61287	3.8732	3.2267	3.89189
ASHGV40033005	0.76658	0.90352	1.03303	up	noncoding	long noncoding	Gold	NR_046851	ZNRF3-AS1	RefSeq	2170	chr22	-	29420986	29427464	CTTACTTTCAAGACTTGGAGCCCCTTAATCTACGGCCTACAGGAGACCAACACACAGGAG	100874123	intronic antisense	NM_001206998	ZNRF3	zinc and ring finger 3	+	29279754	29453476	13.4747	12.5978	3.69805	3.65117	9.32631	16.5839	11.0496	16.9391	12.3198	15.2643	9.72057	13.0865	4.02625	3.5966	3.3227	3.84665	3.61287	3.8732	3.2267	3.89189
ASHGV40033005	0.76658	0.90352	1.03303	up	noncoding	long noncoding	Gold	NR_046851	ZNRF3-AS1	RefSeq	2170	chr22	-	29420986	29427464	CTTACTTTCAAGACTTGGAGCCCCTTAATCTACGGCCTACAGGAGACCAACACACAGGAG	100874123	intronic antisense	NM_032173	ZNRF3		+	29313376	29453476	13.4747	12.5978	3.69805	3.65117	9.32631	16.5839	11.0496	16.9391	12.3198	15.2643	9.72057	13.0865	4.02625	3.5966	3.3227	3.84665	3.61287	3.8732	3.2267	3.89189
ASHGV40029776	0.381271	0.69962	1.65003	up	noncoding	long noncoding	Reliable	ENST00000605739	RP11-394I13.2	GENCODE	1068	chr2	+	174833078	174834146	TTCACACTGGATTTCAAGGATCTTAAGTTGTTCTACTACATAATCACTATCACACTTCAG		intergenic							197.752	69.7071	6.74705	6.02456	11.6887	287.412	282.688	209.218	46.8706	65.9627	129.408	36.5868	4.35829	7.56006	7.71154	7.35833	5.6284	6.10647	6.93935	5.42402
ASHGV40027940	0.428814	0.727499	1.61044	up	noncoding	long noncoding	Reliable	ENST00000607928	RP11-686O6.2	GENCODE	673	chr2	-	203239654	203240327	GCTTCTTCTAGTCCGCTGTTACCTCTTTATCTGAATTTGATGTAAATAAATCTCCACATT		bidirectional	NM_001204	BMPR2	bone morphogenetic protein receptor type II	+	203241049	203432474	248.992	132.168	7.75228	7.06483	242.931	131.238	315.733	306.067	82.8017	199.081	133.196	113.592	8.81945	6.44381	7.85833	7.88754	6.44074	7.73265	6.97847	7.10746
ASHGV40027940	0.428814	0.727499	1.61044	up	noncoding	long noncoding	Reliable	ENST00000607928	RP11-686O6.2	GENCODE	673	chr2	-	203239654	203240327	GCTTCTTCTAGTCCGCTGTTACCTCTTTATCTGAATTTGATGTAAATAAATCTCCACATT		bidirectional	uc002uze.3	BMPR2		+	203241049	203335067	248.992	132.168	7.75228	7.06483	242.931	131.238	315.733	306.067	82.8017	199.081	133.196	113.592	8.81945	6.44381	7.85833	7.88754	6.44074	7.73265	6.97847	7.10746
ASHGV40035952	0.041217	0.288236	1.42691	up	noncoding	long noncoding	Reliable	T242643	G055737	RNA-seq: Iyer et al 2015	846	chr3	+	49824221	49825405	TTTGTTTTGCTTTGTTTTGTTCCCACAGAAGGCTTTCAGCTTCTTCCTGGCCCTGGGATA		bidirectional	ENST00000460540	IP6K1		-	49764460	49823975	52.5308	32.1886	5.58796	5.07506	31.9484	49.5554	63.5348	65.0846	32.6512	30.7549	34.8161	30.5324	5.91314	5.07456	5.68504	5.67907	5.09354	4.96481	5.0719	5.16999
ASHGV40035952	0.041217	0.288236	1.42691	up	noncoding	long noncoding	Reliable	T242643	G055737	RNA-seq: Iyer et al 2015	846	chr3	+	49824221	49825405	TTTGTTTTGCTTTGTTTTGTTCCCACAGAAGGCTTTCAGCTTCTTCCTGGCCCTGGGATA		bidirectional	ENST00000468463	IP6K1		-	49764345	49823973	52.5308	32.1886	5.58796	5.07506	31.9484	49.5554	63.5348	65.0846	32.6512	30.7549	34.8161	30.5324	5.91314	5.07456	5.68504	5.67907	5.09354	4.96481	5.0719	5.16999
ASHGV40035952	0.041217	0.288236	1.42691	up	noncoding	long noncoding	Reliable	T242643	G055737	RNA-seq: Iyer et al 2015	846	chr3	+	49824221	49825405	TTTGTTTTGCTTTGTTTTGTTCCCACAGAAGGCTTTCAGCTTCTTCCTGGCCCTGGGATA		bidirectional	NM_001006115	IP6K1		-	49761727	49823973	52.5308	32.1886	5.58796	5.07506	31.9484	49.5554	63.5348	65.0846	32.6512	30.7549	34.8161	30.5324	5.91314	5.07456	5.68504	5.67907	5.09354	4.96481	5.0719	5.16999
ASHGV40035952	0.041217	0.288236	1.42691	up	noncoding	long noncoding	Reliable	T242643	G055737	RNA-seq: Iyer et al 2015	846	chr3	+	49824221	49825405	TTTGTTTTGCTTTGTTTTGTTCCCACAGAAGGCTTTCAGCTTCTTCCTGGCCCTGGGATA		bidirectional	NM_001242829	IP6K1		-	49761727	49823627	52.5308	32.1886	5.58796	5.07506	31.9484	49.5554	63.5348	65.0846	32.6512	30.7549	34.8161	30.5324	5.91314	5.07456	5.68504	5.67907	5.09354	4.96481	5.0719	5.16999
ASHGV40035952	0.041217	0.288236	1.42691	up	noncoding	long noncoding	Reliable	T242643	G055737	RNA-seq: Iyer et al 2015	846	chr3	+	49824221	49825405	TTTGTTTTGCTTTGTTTTGTTCCCACAGAAGGCTTTCAGCTTCTTCCTGGCCCTGGGATA		bidirectional	NM_153273	IP6K1	inositol hexakisphosphate kinase 1	-	49761727	49823973	52.5308	32.1886	5.58796	5.07506	31.9484	49.5554	63.5348	65.0846	32.6512	30.7549	34.8161	30.5324	5.91314	5.07456	5.68504	5.67907	5.09354	4.96481	5.0719	5.16999
ASHGV40038010	0.112317	0.443938	2.09752	up	noncoding	long noncoding	Reliable	ENST00000510967	RP11-1E22.1	GENCODE	347	chr4	-	132948329	132949589	TTTAGGTTTATCCGTGGAAAGATGGAGGAATGAGAGCTAGAGAACAAGAGAGCAAGTGAG		intergenic							27.4142	10.8182	4.50642	3.43773	21.8667	16.5794	13.2608	57.9498	10.3066	10.2091	11.1164	11.6406	5.34499	3.5962	3.57227	5.51221	3.34579	3.25648	3.42472	3.72393
ASHGV40003415	0.0150967	0.194442	2.44515	up	noncoding	long noncoding	Gold	NR_003605	ZFAS1	RefSeq	695	chr20	+	47894714	47905795	GAGCGGTTTGGTTAGAGCAGCCAGCGGGTACAGAATGGATTTTGGAAGAGGGAGTCACCA	441951	natural antisense	ENST00000371754	ZNFX1		-	47854482	47894963	743.086	240.198	9.31174	8.02182	511.953	1081.04	781.004	598.344	216.959	285.717	223.789	234.325	9.76104	9.53317	9.10128	8.85149	7.86194	8.28008	7.74312	8.20215
ASHGV40003415	0.0150967	0.194442	2.44515	up	noncoding	long noncoding	Gold	NR_003605	ZFAS1	RefSeq	695	chr20	+	47894714	47905795	GAGCGGTTTGGTTAGAGCAGCCAGCGGGTACAGAATGGATTTTGGAAGAGGGAGTCACCA	441951	natural antisense	NM_021035	ZNFX1	zinc finger, NFX1-type containing 1	-	47862438	47894756	743.086	240.198	9.31174	8.02182	511.953	1081.04	781.004	598.344	216.959	285.717	223.789	234.325	9.76104	9.53317	9.10128	8.85149	7.86194	8.28008	7.74312	8.20215
ASHGV40038458	0.654387	0.847779	1.15371	up	noncoding	long noncoding	Reliable	ENST00000601909	RP11-98D18.17	GENCODE	549	chr1	+	151770529	151771078	AATGTGTTTCTTGAGGGATACTTTGTCCACCCACCACTGCCAAGGAGACCTTAGTCTATA		intergenic							121.45	70.2919	6.42127	6.21499	28.6573	90.9292	100.751	265.464	78.3433	65.4684	69.0583	68.2977	5.75446	5.92816	6.30641	7.69604	6.35727	6.09418	6.05264	6.35584
ASHGV40051962	0.733965	0.887623	1.02969	up	noncoding	long noncoding	Gold	ENST00000429700	RP11-82L18.2	GENCODE	585	chr9	-	91703801	91724849	AGCTCTCAGGTCACTTCTGGCTTCCAACATTCTATAAATGCTCTCAGAAAACAAAAGTCC		intron sense-overlapping	ENST00000375830	SHC3		-	91652423	91793682	10.1969	9.91911	3.22255	3.18035	8.94141	19.5727	7.27361	5	13.5218	12.7271	8.42759	5	3.9639	3.82181	2.77788	2.32661	3.75639	3.593	3.03327	2.33874
ASHGV40051962	0.733965	0.887623	1.02969	up	noncoding	long noncoding	Gold	ENST00000429700	RP11-82L18.2	GENCODE	585	chr9	-	91703801	91724849	AGCTCTCAGGTCACTTCTGGCTTCCAACATTCTATAAATGCTCTCAGAAAACAAAAGTCC		intron sense-overlapping	NM_016848	SHC3	SHC (Src homology 2 domain containing) transforming protein 3	-	91620685	91793682	10.1969	9.91911	3.22255	3.18035	8.94141	19.5727	7.27361	5	13.5218	12.7271	8.42759	5	3.9639	3.82181	2.77788	2.32661	3.75639	3.593	3.03327	2.33874
ASHGV40011259	0.777937	0.907752	1.10882	up	noncoding	long noncoding	Reliable	ENST00000416554	RP5-1092A11.2	GENCODE	351	chr1	-	3628763	3630862	CAGCGGAGGGAGGGGAGTAAGCTGTGGACATGGTGGGGTGGTCCCTCTTCAGCTTTTAAG		intronic antisense	ENST00000603362	TP73		+	3598929	3649643	24.8385	21.2771	4.57831	4.42928	24.9692	34.6349	21.4256	18.3245	15.508	27.6246	22.1373	19.8386	5.54236	4.5914	4.22766	3.95182	3.96657	4.80524	4.42558	4.51973
ASHGV40011259	0.777937	0.907752	1.10882	up	noncoding	long noncoding	Reliable	ENST00000416554	RP5-1092A11.2	GENCODE	351	chr1	-	3628763	3630862	CAGCGGAGGGAGGGGAGTAAGCTGTGGACATGGTGGGGTGGTCCCTCTTCAGCTTTTAAG		intronic antisense	ENST00000604479	TP73		+	3598929	3649643	24.8385	21.2771	4.57831	4.42928	24.9692	34.6349	21.4256	18.3245	15.508	27.6246	22.1373	19.8386	5.54236	4.5914	4.22766	3.95182	3.96657	4.80524	4.42558	4.51973
ASHGV40011259	0.777937	0.907752	1.10882	up	noncoding	long noncoding	Reliable	ENST00000416554	RP5-1092A11.2	GENCODE	351	chr1	-	3628763	3630862	CAGCGGAGGGAGGGGAGTAAGCTGTGGACATGGTGGGGTGGTCCCTCTTCAGCTTTTAAG		intronic antisense	NM_001126240	TP73		+	3607235	3652765	24.8385	21.2771	4.57831	4.42928	24.9692	34.6349	21.4256	18.3245	15.508	27.6246	22.1373	19.8386	5.54236	4.5914	4.22766	3.95182	3.96657	4.80524	4.42558	4.51973
ASHGV40011259	0.777937	0.907752	1.10882	up	noncoding	long noncoding	Reliable	ENST00000416554	RP5-1092A11.2	GENCODE	351	chr1	-	3628763	3630862	CAGCGGAGGGAGGGGAGTAAGCTGTGGACATGGTGGGGTGGTCCCTCTTCAGCTTTTAAG		intronic antisense	NM_001126241	TP73		+	3607235	3652765	24.8385	21.2771	4.57831	4.42928	24.9692	34.6349	21.4256	18.3245	15.508	27.6246	22.1373	19.8386	5.54236	4.5914	4.22766	3.95182	3.96657	4.80524	4.42558	4.51973
ASHGV40011259	0.777937	0.907752	1.10882	up	noncoding	long noncoding	Reliable	ENST00000416554	RP5-1092A11.2	GENCODE	351	chr1	-	3628763	3630862	CAGCGGAGGGAGGGGAGTAAGCTGTGGACATGGTGGGGTGGTCCCTCTTCAGCTTTTAAG		intronic antisense	NM_001126242	TP73		+	3607235	3652765	24.8385	21.2771	4.57831	4.42928	24.9692	34.6349	21.4256	18.3245	15.508	27.6246	22.1373	19.8386	5.54236	4.5914	4.22766	3.95182	3.96657	4.80524	4.42558	4.51973
ASHGV40011259	0.777937	0.907752	1.10882	up	noncoding	long noncoding	Reliable	ENST00000416554	RP5-1092A11.2	GENCODE	351	chr1	-	3628763	3630862	CAGCGGAGGGAGGGGAGTAAGCTGTGGACATGGTGGGGTGGTCCCTCTTCAGCTTTTAAG		intronic antisense	NM_001204184	TP73		+	3569128	3652765	24.8385	21.2771	4.57831	4.42928	24.9692	34.6349	21.4256	18.3245	15.508	27.6246	22.1373	19.8386	5.54236	4.5914	4.22766	3.95182	3.96657	4.80524	4.42558	4.51973
ASHGV40011259	0.777937	0.907752	1.10882	up	noncoding	long noncoding	Reliable	ENST00000416554	RP5-1092A11.2	GENCODE	351	chr1	-	3628763	3630862	CAGCGGAGGGAGGGGAGTAAGCTGTGGACATGGTGGGGTGGTCCCTCTTCAGCTTTTAAG		intronic antisense	NM_001204185	TP73		+	3569128	3652765	24.8385	21.2771	4.57831	4.42928	24.9692	34.6349	21.4256	18.3245	15.508	27.6246	22.1373	19.8386	5.54236	4.5914	4.22766	3.95182	3.96657	4.80524	4.42558	4.51973
ASHGV40011259	0.777937	0.907752	1.10882	up	noncoding	long noncoding	Reliable	ENST00000416554	RP5-1092A11.2	GENCODE	351	chr1	-	3628763	3630862	CAGCGGAGGGAGGGGAGTAAGCTGTGGACATGGTGGGGTGGTCCCTCTTCAGCTTTTAAG		intronic antisense	NM_001204186	TP73		+	3569128	3652765	24.8385	21.2771	4.57831	4.42928	24.9692	34.6349	21.4256	18.3245	15.508	27.6246	22.1373	19.8386	5.54236	4.5914	4.22766	3.95182	3.96657	4.80524	4.42558	4.51973
ASHGV40011259	0.777937	0.907752	1.10882	up	noncoding	long noncoding	Reliable	ENST00000416554	RP5-1092A11.2	GENCODE	351	chr1	-	3628763	3630862	CAGCGGAGGGAGGGGAGTAAGCTGTGGACATGGTGGGGTGGTCCCTCTTCAGCTTTTAAG		intronic antisense	NM_001204187	TP73		+	3569128	3652765	24.8385	21.2771	4.57831	4.42928	24.9692	34.6349	21.4256	18.3245	15.508	27.6246	22.1373	19.8386	5.54236	4.5914	4.22766	3.95182	3.96657	4.80524	4.42558	4.51973
ASHGV40011259	0.777937	0.907752	1.10882	up	noncoding	long noncoding	Reliable	ENST00000416554	RP5-1092A11.2	GENCODE	351	chr1	-	3628763	3630862	CAGCGGAGGGAGGGGAGTAAGCTGTGGACATGGTGGGGTGGTCCCTCTTCAGCTTTTAAG		intronic antisense	NM_001204188	TP73		+	3569128	3652765	24.8385	21.2771	4.57831	4.42928	24.9692	34.6349	21.4256	18.3245	15.508	27.6246	22.1373	19.8386	5.54236	4.5914	4.22766	3.95182	3.96657	4.80524	4.42558	4.51973
[truncated: 12,391 more rows]

## Sheet: down_test_vs_ctrl
# Fold Change cut-off: 1.0 # P-value cut-off: 1.0 # Condition pairs: test_vs_ctrl # Column A: ProbeName it represents probe name. # Column B: P-value, P-value calculated from paired t-test. # Column C: FDR, FDR is calculated from Benjamini Hochberg FDR. # Column D: Fold Change, the absolute ratio (no log scale) of normalized intensities between two conditions. # Column E: Regulation, it depicts w…
[truncated: 19,025 more rows]
