# Supplementary material for: Long noncoding RNA ZFPM2-AS1 acts as a miRNA sponge and promotes cell invasion through regulation of miR-139/GDF10 in hepatocellular carcinoma
Source: J Exp Clin Cancer Res. 2020 Aug 14;39:159. doi: 10.1186/s13046-020-01664-1 (PMC7427719; doi:10.1186/s13046-020-01664-1)
Supplement: Supplementary file 4 — Additional file 4. [file 13046_2020_1664_MOESM4_ESM.xls]

## Sheet: All Targets Value - LncRNAs
All Targets Value (Entities where at least 4 out of 8 samples have flags in Present or Marginal) # Column A: ProbeName, it represents the probe name. # Column B ~ I: Raw Intensity of each sample. # Column J ~ Q: Normalized Intensity of each sample (log2 transformed). # Column R ~ Y: Flags, flags are attributes that denote the quality of the entities (auto-flagging by GeneSpring GX v12.1 software)…
	Raw Intensity								Normalized Intensity								Flags								Annotations
ProbeName	[C10](raw)	[C12](raw)	[C14](raw)	[C15](raw)	[N10](raw)	[N12](raw)	[N14](raw)	[N15](raw)	[C10](normalized)	[C12](normalized)	[C14](normalized)	[C15](normalized)	[N10](normalized)	[N12](normalized)	[N14](normalized)	[N15](normalized)	C10	C12	C14	C15	N10	N12	N14	N15	type	transcript_type	lncRNA_level	seqname	GeneSymbol	source	RNAlength	chrom	strand	txStart	txEnd	Sequence	EntrezID	relationship	Associated_gene_acc	Associated_gene_name	Associated_protein_name	Associated_gene_strand	associated_gene_start	Associated_gene_end
ASHGV40005086	11.164	28.0843	70.5193	23.3489	23.4864	19.4047	19.3646	18.775	4.29232	4.31387	5.82839	4.27154	4.60493	4.24888	4.22439	4.43054	A	M	P	M	P	P	M	M	noncoding	long noncoding	Reliable	T050747	G011873	RNA-seq: Iyer et al 2015	1070	chr10	-	130007178	130038403	ACCTTTTTGACACGTGTCTCTGAGAAATTGCAAGGACATGGAGAAGATAGGAGAGCAGGA		intergenic
ASHGV40013297	5.40568	36.6835	81.034	19.563	122.553	200.27	260.121	190.514	3.22741	4.66619	6.01642	4.04113	7.00492	7.74178	7.96525	7.88975	A	M	P	M	P	P	M	M	noncoding	long noncoding	Gold	NR_046227	CPB2-AS1	RefSeq	3218	chr13	+	46626982	46675482	AGAAAAAGAGTAAGGTGTGTTTGTGGAAGAGGTGAGGCAGTTGTTTTCCTATAAATAATG	100509894	intronic antisense	ENST00000439329	CPB2		-	46627321	46679211
ASHGV40013297	5.40568	36.6835	81.034	19.563	122.553	200.27	260.121	190.514	3.22741	4.66619	6.01642	4.04113	7.00492	7.74178	7.96525	7.88975	A	M	P	M	P	P	M	M	noncoding	long noncoding	Gold	NR_046227	CPB2-AS1	RefSeq	3218	chr13	+	46626982	46675482	AGAAAAAGAGTAAGGTGTGTTTGTGGAAGAGGTGAGGCAGTTGTTTTCCTATAAATAATG	100509894	intronic antisense	NM_001278541	CPB2		-	46627321	46679211
ASHGV40013297	5.40568	36.6835	81.034	19.563	122.553	200.27	260.121	190.514	3.22741	4.66619	6.01642	4.04113	7.00492	7.74178	7.96525	7.88975	A	M	P	M	P	P	M	M	noncoding	long noncoding	Gold	NR_046227	CPB2-AS1	RefSeq	3218	chr13	+	46626982	46675482	AGAAAAAGAGTAAGGTGTGTTTGTGGAAGAGGTGAGGCAGTTGTTTTCCTATAAATAATG	100509894	intronic antisense	NM_001872	CPB2	carboxypeptidase B2	-	46627321	46679211
ASHGV40033181	9.95159	11.808	42.0448	15.7439	13.5009	39.9828	30.5985	17.2266	4.12061	3.106	5.12871	3.75055	3.75262	5.3644	4.88875	4.30344	A	A	P	M	P	P	M	P	noncoding	long noncoding	Reliable	T013625	G002975	RNA-seq: Iyer et al 2015	2305	chr1	+	78618942	78624404	CTATGAAGGAAGGGAAATTGCAGGCTATAAAAGAGGAGGACTGATTGTAAGGTATATCAG		intergenic
ASHGV40052625	7.6112	11.7041	12.5197	8.52853	8.94615	19.6427	14.1996	13.7651	3.7145	3.09429	3.49635	2.95415	3.14755	4.26717	3.7861	3.96784	A	M	A	A	A	M	M	P	noncoding	long noncoding	Reliable	TCONS_00015916	XLOC_007278	RNA-seq: Cabili et al 2011	492	chr9	+	7304599	7343465	TCTTCTGGAAGGCCCTCTGTTGACCTCTCTTGAGAGATGGCTTTGGTCTGGGTCACCCTG		intergenic
ASHGV40056170	5	18.5652	17.7134	16.5997	9.80024	10.4948	8.90185	10.4759	2.43958	3.75074	3.96439	3.81936	3.27374	3.30054	3.10058	3.56144	A	M	M	M	A	A	A	P	noncoding	long noncoding	Reliable	GSE61474_TCONS_00111689	GSE61474_XLOC_021757	RNA-seq: Clark et al 2015	1890	chr15	-	39157044	39401999	GCTCACAAGATGTATCCAGAAAATATCACCAGGGATCAGATCAAGCCTGACCCCCATTTT		intergenic
ASHGV40047137	47.3943	33.1292	24.8665	101.137	23.0671	29.2715	22.9416	28.3412	6.52927	4.52926	4.43394	6.30949	4.57369	4.88954	4.47728	5.06133	M	M	M	M	P	M	M	P	noncoding	long noncoding	Reliable	ENST00000453525	ITPKB-AS1	GENCODE	538	chr1	+	226856597	226864046	AAATTCTAATGAAGAAAAGCCACTACCAGCAGGTCCACACACACTCACAAAGAACTCATA	100873994	intronic antisense	ENST00000272117	ITPKB		-	226819390	226925159
ASHGV40047137	47.3943	33.1292	24.8665	101.137	23.0671	29.2715	22.9416	28.3412	6.52927	4.52926	4.43394	6.30949	4.57369	4.88954	4.47728	5.06133	M	M	M	M	P	M	M	P	noncoding	long noncoding	Reliable	ENST00000453525	ITPKB-AS1	GENCODE	538	chr1	+	226856597	226864046	AAATTCTAATGAAGAAAAGCCACTACCAGCAGGTCCACACACACTCACAAAGAACTCATA	100873994	intronic antisense	NM_002221	ITPKB	inositol-trisphosphate 3-kinase B	-	226819390	226926876
ASHGV40043522	63.1709	40.3825	26.0097	20.3616	12.9187	18.7092	14.4205	11.0894	6.94234	4.79441	4.48883	4.09513	3.68581	4.1905	3.80784	3.64825	M	M	M	M	P	P	M	P	noncoding	long noncoding	Reliable	T304096	G070945	RNA-seq: Iyer et al 2015	1727	chr6	-	43558348	43560075	TTCGGAGGCCAGCAAGGGTCTATAGCTTTCAACAAATTTTTAAGAGTATGTAATTCTCAA		intronic antisense	ENST00000535400	POLH		+	43543921	43586701
ASHGV40043522	63.1709	40.3825	26.0097	20.3616	12.9187	18.7092	14.4205	11.0894	6.94234	4.79441	4.48883	4.09513	3.68581	4.1905	3.80784	3.64825	M	M	M	M	P	P	M	P	noncoding	long noncoding	Reliable	T304096	G070945	RNA-seq: Iyer et al 2015	1727	chr6	-	43558348	43560075	TTCGGAGGCCAGCAAGGGTCTATAGCTTTCAACAAATTTTTAAGAGTATGTAATTCTCAA		intronic antisense	NM_001291969	POLH		+	43543877	43588260
ASHGV40043522	63.1709	40.3825	26.0097	20.3616	12.9187	18.7092	14.4205	11.0894	6.94234	4.79441	4.48883	4.09513	3.68581	4.1905	3.80784	3.64825	M	M	M	M	P	P	M	P	noncoding	long noncoding	Reliable	T304096	G070945	RNA-seq: Iyer et al 2015	1727	chr6	-	43558348	43560075	TTCGGAGGCCAGCAAGGGTCTATAGCTTTCAACAAATTTTTAAGAGTATGTAATTCTCAA		intronic antisense	NM_001291970	POLH		+	43543877	43588260
ASHGV40043522	63.1709	40.3825	26.0097	20.3616	12.9187	18.7092	14.4205	11.0894	6.94234	4.79441	4.48883	4.09513	3.68581	4.1905	3.80784	3.64825	M	M	M	M	P	P	M	P	noncoding	long noncoding	Reliable	T304096	G070945	RNA-seq: Iyer et al 2015	1727	chr6	-	43558348	43560075	TTCGGAGGCCAGCAAGGGTCTATAGCTTTCAACAAATTTTTAAGAGTATGTAATTCTCAA		intronic antisense	NM_006502	POLH	polymerase (DNA directed), eta	+	43543877	43588260
ASHGV40018676	15.6646	53.6999	57.0427	105.085	63.1136	55.4372	83.3426	46.9779	4.81668	5.18208	5.54489	6.36324	6.04768	5.85318	6.31589	5.80463	M	M	M	M	P	P	M	P	noncoding	long noncoding	Reliable	ENST00000574616	RP11-473I1.10	GENCODE	5941	chr16	+	9201097	9207038	AAGATATGGAGCAGGTTAGTAAGTGGTAGAATAGATACTCCAGTCCTGTCTCCAAAATGC		intron sense-overlapping	NM_014117	C16orf72	chromosome 16 open reading frame 72	+	9185536	9213555
ASHGV40052903	5	51.3195	16.8975	6.17206	13.9055	16.5629	21.9763	16.3852	2.43958	5.12182	3.9004	2.58911	3.79654	4.00351	4.41473	4.22931	A	M	M	A	P	M	M	P	noncoding	long noncoding	Reliable	uc004aew.1	AK308561	UCSC_knowngene	1596	chr9	+	68409997	68413434	GGAGGCATAAGACATTTTTTGTCTCTGCCTTCTGTTCTCTGTTTCTTGCTCCTTTTGTCT		intergenic
ASHGV40035437	42.872	62.8107	68.353	57.3323	72.081	81.3724	89.4212	46.1749	6.37892	5.40372	5.78353	5.49635	6.22975	6.41728	6.41146	5.78113	M	M	M	P	P	P	M	P	noncoding	long noncoding	Reliable	ENST00000420064	RP11-175P19.2	GENCODE	602	chr3	-	193296600	193297202	TACAACCCAGCCACAATAGTATTTGTGTCAGTTTCTGGTTGGAATGGGGAGAATGTGGAG		intergenic
ASHGV40021259	12.6147	22.647	20.6934	9.89923	10.5921	10.9152	9.40302	11.2515	4.47687	4.02369	4.17554	3.12469	3.38505	3.36333	3.17692	3.67145	M	M	M	A	A	A	A	M	noncoding	long noncoding	Reliable	T141401	G032928	RNA-seq: Iyer et al 2015	1802	chr17	+	8187364	8189524	AACAACTAATCGACCCAGTTGGATCCTGTCCCTTGGGAAGTTGGAATTTGAACACTTGAG		intergenic
ASHGV40045180	17.4328	136.245	63.7641	39.6379	10.8821	6.05088	11.6015	13.5371	4.98241	6.502	5.68984	4.9892	3.4268	2.54813	3.48971	3.93949	M	M	M	M	A	A	M	P	noncoding	long noncoding	Reliable	ENST00000508884	RP1-27K12.4	GENCODE	547	chr6	+	53367982	53371717	GTTTGTGAAGTGAAATGCATATAAAACAGAGGATTCCAGACTCTCAGAAGTCAATACATA		natural antisense	ENST00000514373	GCLC		-	53370058	53371712
ASHGV40045180	17.4328	136.245	63.7641	39.6379	10.8821	6.05088	11.6015	13.5371	4.98241	6.502	5.68984	4.9892	3.4268	2.54813	3.48971	3.93949	M	M	M	M	A	A	M	P	noncoding	long noncoding	Reliable	ENST00000508884	RP1-27K12.4	GENCODE	547	chr6	+	53367982	53371717	GTTTGTGAAGTGAAATGCATATAAAACAGAGGATTCCAGACTCTCAGAAGTCAATACATA		natural antisense	NM_001197115	GCLC		-	53362139	53409927
ASHGV40045180	17.4328	136.245	63.7641	39.6379	10.8821	6.05088	11.6015	13.5371	4.98241	6.502	5.68984	4.9892	3.4268	2.54813	3.48971	3.93949	M	M	M	M	A	A	M	P	noncoding	long noncoding	Reliable	ENST00000508884	RP1-27K12.4	GENCODE	547	chr6	+	53367982	53371717	GTTTGTGAAGTGAAATGCATATAAAACAGAGGATTCCAGACTCTCAGAAGTCAATACATA		natural antisense	NM_001498	GCLC	glutamate-cysteine ligase, catalytic subunit	-	53362139	53409927
ASHGV40015316	5	13.0919	19.3301	5	11.7848	17.9322	16.2872	10.1359	2.43958	3.26025	4.07885	2.32661	3.5506	4.12622	3.97674	3.508	A	M	M	A	A	M	M	A	noncoding	long noncoding	Reliable	T108982	G025798	RNA-seq: Iyer et al 2015	2930	chr14	+	91727663	91737309	AAAGCTGTCACCGTACAGGAAATCTTTGTCCTTCACATCTGTCTCTGGTTGCACGTGTAA		intergenic
ASHGV40038488	251.762	388.89	74.1266	147.686	59.7497	237.231	156.604	144.469	8.86629	8.00482	5.89019	6.85094	5.96707	8.00301	7.22475	7.47315	M	M	M	M	P	M	M	P	noncoding	long noncoding	Gold	ENST00000512712	NOP14-AS1	GENCODE	3188	chr4	+	2937272	2943778	ATGGGGCGGCTCCATTTTTGGTTCCAAATTATGATTTGTGAAATCAAGCAAATGTATTTT	317648	natural antisense	ENST00000398071	NOP14		-	2939839	2965060
ASHGV40038488	251.762	388.89	74.1266	147.686	59.7497	237.231	156.604	144.469	8.86629	8.00482	5.89019	6.85094	5.96707	8.00301	7.22475	7.47315	M	M	M	M	P	M	M	P	noncoding	long noncoding	Gold	ENST00000512712	NOP14-AS1	GENCODE	3188	chr4	+	2937272	2943778	ATGGGGCGGCTCCATTTTTGGTTCCAAATTATGATTTGTGAAATCAAGCAAATGTATTTT	317648	natural antisense	ENST00000502735	NOP14		-	2939678	2965083
ASHGV40038488	251.762	388.89	74.1266	147.686	59.7497	237.231	156.604	144.469	8.86629	8.00482	5.89019	6.85094	5.96707	8.00301	7.22475	7.47315	M	M	M	M	P	M	M	P	noncoding	long noncoding	Gold	ENST00000512712	NOP14-AS1	GENCODE	3188	chr4	+	2937272	2943778	ATGGGGCGGCTCCATTTTTGGTTCCAAATTATGATTTGTGAAATCAAGCAAATGTATTTT	317648	natural antisense	NM_001291978	NOP14		-	2939663	2965233
ASHGV40038488	251.762	388.89	74.1266	147.686	59.7497	237.231	156.604	144.469	8.86629	8.00482	5.89019	6.85094	5.96707	8.00301	7.22475	7.47315	M	M	M	M	P	M	M	P	noncoding	long noncoding	Gold	ENST00000512712	NOP14-AS1	GENCODE	3188	chr4	+	2937272	2943778	ATGGGGCGGCTCCATTTTTGGTTCCAAATTATGATTTGTGAAATCAAGCAAATGTATTTT	317648	natural antisense	NM_001291979	NOP14		-	2939663	2965233
ASHGV40038488	251.762	388.89	74.1266	147.686	59.7497	237.231	156.604	144.469	8.86629	8.00482	5.89019	6.85094	5.96707	8.00301	7.22475	7.47315	M	M	M	M	P	M	M	P	noncoding	long noncoding	Gold	ENST00000512712	NOP14-AS1	GENCODE	3188	chr4	+	2937272	2943778	ATGGGGCGGCTCCATTTTTGGTTCCAAATTATGATTTGTGAAATCAAGCAAATGTATTTT	317648	natural antisense	NM_003703	NOP14	NOP14 nucleolar protein	-	2939663	2965233
ASHGV40031337	37.9157	106.237	97.2688	89.5816	74.4699	70.196	73.1979	74.0717	6.18039	6.14957	6.26029	6.12886	6.28387	6.20737	6.13693	6.47437	M	M	M	M	P	M	M	P	noncoding	long noncoding	Reliable	ENST00000421637	RP4-784A16.2	GENCODE	675	chr1	+	53753695	53755378	TTTGTTCCTTCTGAAGCTCAGGACAAAGCACTGGGCTTCCCTCCTGCCTGGGAGCCTTCA		natural antisense	ENST00000465675	LRP8		-	53712239	53793071
ASHGV40031337	37.9157	106.237	97.2688	89.5816	74.4699	70.196	73.1979	74.0717	6.18039	6.14957	6.26029	6.12886	6.28387	6.20737	6.13693	6.47437	M	M	M	M	P	M	M	P	noncoding	long noncoding	Reliable	ENST00000421637	RP4-784A16.2	GENCODE	675	chr1	+	53753695	53755378	TTTGTTCCTTCTGAAGCTCAGGACAAAGCACTGGGCTTCCCTCCTGCCTGGGAGCCTTCA		natural antisense	NM_001018054	LRP8		-	53708040	53793821
ASHGV40031337	37.9157	106.237	97.2688	89.5816	74.4699	70.196	73.1979	74.0717	6.18039	6.14957	6.26029	6.12886	6.28387	6.20737	6.13693	6.47437	M	M	M	M	P	M	M	P	noncoding	long noncoding	Reliable	ENST00000421637	RP4-784A16.2	GENCODE	675	chr1	+	53753695	53755378	TTTGTTCCTTCTGAAGCTCAGGACAAAGCACTGGGCTTCCCTCCTGCCTGGGAGCCTTCA		natural antisense	NM_004631	LRP8	LDL receptor related protein 8	-	53708040	53793821
ASHGV40031337	37.9157	106.237	97.2688	89.5816	74.4699	70.196	73.1979	74.0717	6.18039	6.14957	6.26029	6.12886	6.28387	6.20737	6.13693	6.47437	M	M	M	M	P	M	M	P	noncoding	long noncoding	Reliable	ENST00000421637	RP4-784A16.2	GENCODE	675	chr1	+	53753695	53755378	TTTGTTCCTTCTGAAGCTCAGGACAAAGCACTGGGCTTCCCTCCTGCCTGGGAGCCTTCA		natural antisense	NM_017522	LRP8		-	53708040	53793821
ASHGV40031337	37.9157	106.237	97.2688	89.5816	74.4699	70.196	73.1979	74.0717	6.18039	6.14957	6.26029	6.12886	6.28387	6.20737	6.13693	6.47437	M	M	M	M	P	M	M	P	noncoding	long noncoding	Reliable	ENST00000421637	RP4-784A16.2	GENCODE	675	chr1	+	53753695	53755378	TTTGTTCCTTCTGAAGCTCAGGACAAAGCACTGGGCTTCCCTCCTGCCTGGGAGCCTTCA		natural antisense	NM_033300	LRP8		-	53708040	53793821
ASHGV40050315	5	21.5056	5.98396	5	20.5203	44.1829	31.6818	20.1185	2.43958	3.95467	2.5375	2.32661	4.39897	5.51379	4.93582	4.54128	A	M	A	A	P	M	M	P	noncoding	long noncoding	Gold	NR_125430	LOC101929066	RefSeq	451	chr8	+	17942376	17945717	CCCTCAACAACTTATTGAAAGGCGAAAAAAGGTTTGGAAATAAAAGGATCTGATGTTTGA	101929066	natural antisense	NM_001127505	ASAH1		-	17913924	17942507
ASHGV40050315	5	21.5056	5.98396	5	20.5203	44.1829	31.6818	20.1185	2.43958	3.95467	2.5375	2.32661	4.39897	5.51379	4.93582	4.54128	A	M	A	A	P	M	M	P	noncoding	long noncoding	Gold	NR_125430	LOC101929066	RefSeq	451	chr8	+	17942376	17945717	CCCTCAACAACTTATTGAAAGGCGAAAAAAGGTTTGGAAATAAAAGGATCTGATGTTTGA	101929066	natural antisense	NM_004315	ASAH1		-	17913924	17942507
ASHGV40056944	1310.11	1639.58	1913.89	2520.77	1040.21	1385.79	1385.22	1140.55	11.027	10.1461	10.3686	11.0493	10.2041	10.5335	10.4212	10.4867	M	M	M	M	P	M	M	P	noncoding	long noncoding	Gold	ENST00000472821	RP11-167H9.4	GENCODE	522	chr3	+	149814229	149868571	TCTTGACACCATGGCTACCCTTAGACCCCTCGTGAAGCCCAAGATCATCTAAGATGGACC		intergenic
ASHGV40052474	5.50895	41.1906	17.1847	18.1328	78.3554	84.0328	100.173	81.7675	3.25274	4.82228	3.92398	3.9402	6.35793	6.46509	6.57633	6.62803	A	M	M	M	P	P	P	P	noncoding	long noncoding	Reliable	T368852	G087173	RNA-seq: Iyer et al 2015	1272	chr9	-	138510486	138511907	AATCAATCAGTAAATCAATCACATAGCACAAAACAGCCATCCCTCACTGGCATCACTGGG		intergenic
ASHGV40052737	7.30286	21.6397	16.654	19.921	11.9521	21.9897	14.8448	14.5159	3.65775	3.96196	3.87909	4.06806	3.56931	4.44468	3.84974	4.04635	A	M	M	M	P	M	P	M	noncoding	long noncoding	Reliable	T357036	G084244	RNA-seq: Iyer et al 2015	4890	chr9	+	31331397	31350170	CAGTCCTTAAAAATACCATTGCCTGCTTTAAAATATATTAGGAGAATAGGCTGGGCACAG		intergenic
ASHGV40013514	699.829	878.677	60.8609	208.945	587.225	1063.75	1202.21	306.222	10.1908	9.21439	5.62971	7.35705	9.33217	10.1548	10.211	8.60762	M	M	M	P	P	M	P	M	noncoding	long noncoding	Reliable	ENST00000428508	RP11-353N4.1	GENCODE	398	chr1	-	149590751	149591762	CCAAAGCTGAATTCACCTAATTTTAGGGCCAAAAACCCAAAAAACAAAACAAGACCAAAA		intergenic
ASHGV40011178	17.6509	10.239	9.25527	5	12.5418	9.90229	15.792	10.8806	5.00344	2.92212	3.08403	2.32661	3.64218	3.20832	3.93614	3.61909	M	A	A	A	P	A	P	M	noncoding	long noncoding	Reliable	T075689	G017452	RNA-seq: Iyer et al 2015	5737	chr12	+	27127075	27132812	ACATCTGTTACATATCGCCTACCCAGTGGAGTAAAGAAAGTCACTGACGAGATGAGGAAC		natural antisense	ENST00000537406	TM7SF3		-	27128488	27133541
ASHGV40011178	17.6509	10.239	9.25527	5	12.5418	9.90229	15.792	10.8806	5.00344	2.92212	3.08403	2.32661	3.64218	3.20832	3.93614	3.61909	M	A	A	A	P	A	P	M	noncoding	long noncoding	Reliable	T075689	G017452	RNA-seq: Iyer et al 2015	5737	chr12	+	27127075	27132812	ACATCTGTTACATATCGCCTACCCAGTGGAGTAAAGAAAGTCACTGACGAGATGAGGAAC		natural antisense	ENST00000545303	TM7SF3		-	27128428	27148201
ASHGV40011178	17.6509	10.239	9.25527	5	12.5418	9.90229	15.792	10.8806	5.00344	2.92212	3.08403	2.32661	3.64218	3.20832	3.93614	3.61909	M	A	A	A	P	A	P	M	noncoding	long noncoding	Reliable	T075689	G017452	RNA-seq: Iyer et al 2015	5737	chr12	+	27127075	27132812	ACATCTGTTACATATCGCCTACCCAGTGGAGTAAAGAAAGTCACTGACGAGATGAGGAAC		natural antisense	ENST00000545344	TM7SF3		-	27127086	27143479
ASHGV40011178	17.6509	10.239	9.25527	5	12.5418	9.90229	15.792	10.8806	5.00344	2.92212	3.08403	2.32661	3.64218	3.20832	3.93614	3.61909	M	A	A	A	P	A	P	M	noncoding	long noncoding	Reliable	T075689	G017452	RNA-seq: Iyer et al 2015	5737	chr12	+	27127075	27132812	ACATCTGTTACATATCGCCTACCCAGTGGAGTAAAGAAAGTCACTGACGAGATGAGGAAC		natural antisense	NM_016551	TM7SF3	transmembrane 7 superfamily member 3	-	27124505	27167339
ASHGV40004172	25.022	22.0941	20.4921	8.9445	16.1503	11.7661	31.7631	24.9357	5.54509	3.99129	4.16085	3.00901	4.02992	3.47158	4.94027	4.87236	P	M	M	A	P	M	P	P	noncoding	pseudogene	Gold	NR_103761	CYP4F62P	RefSeq	2412	chr2	-	131193234	131199254	TTGTGCTGAGCAAGCCTCAGTGTATGGGCGCTGTTCATCCTCTGGTGCTGAAGCAGCCAA	646802	intergenic
ASHGV40023082	112.682	92.9764	139.785	205.999	46.9077	115.115	133.767	69.3816	7.7675	5.95944	6.76097	7.33194	5.62994	6.94234	6.98373	6.37798	P	M	M	M	P	P	M	P	noncoding	long noncoding	Reliable	T158028	G036414	RNA-seq: Iyer et al 2015	4839	chr18	+	5237790	5246982	TATTTTACTATTGTCTGTCCTCTTAAGGTGTTTGTTTCTAGTGTATCTGGTGGAAACACT		intergenic
ASHGV40046165	83.0701	5.56994	12.7209	39.1199	10.2616	10.9332	12.1447	8.61838	7.33372	2.34139	3.51599	4.9699	3.33946	3.36545	3.556	3.26365	P	A	M	M	A	A	M	A	noncoding	long noncoding	Reliable	T318665	G074631	RNA-seq: Iyer et al 2015	3378	chr7	-	11203026	11211732	TCCAATGCATTGAATGAGCAATTGAAGACCACAATTAGATTTCCTGACTTTGCATATTTG		intergenic
ASHGV40058556	53.9834	15.1336	11.7532	7.17265	7.10825	14.0509	12.1496	13.657	6.71656	3.46746	3.40855	2.76012	2.84277	3.74751	3.55643	3.9558	P	M	M	A	A	M	M	M	noncoding	long noncoding	Reliable	T211058	G048860	RNA-seq: Iyer et al 2015	2156	chr2	-	241004085	241007787	CTTCAATGAAGGAATAAACAGGACTTGAAAGGAAGGTACCTAACAGCAAGTGGGGCCTAG		intergenic
ASHGV40043349	168.084	46.2966	116.822	24.9399	52.1966	67.7145	107.113	52.0066	8.33525	4.98241	6.51047	4.35492	5.77367	6.15076	6.6757	5.95589	P	M	M	M	P	M	P	P	noncoding	long noncoding	Reliable	ENST00000606432	XXbac-BPG157A10.21	GENCODE	594	chr6	-	33213851	33214633	GGTACATGCAGTAGTTACCTTTATTCTTCACTTTGTTTTCTCATAAGACTAACAAGCAGT		intergenic
ASHGV40045078	112.185	5	5.02561	5	8.68819	18.2221	17.7384	16.5883	7.75977	2.32183	2.3784	2.32661	3.10701	4.15015	4.1012	4.24704	P	A	A	A	A	P	P	M	noncoding	long noncoding	Reliable	ENST00000607635	RP3-337H4.10	GENCODE	548	chr6	+	43529608	43530156	CTCCATCAGCAGTCCTGTAAGATGAGAATTCCTTATATCACCAACAAAATTAAAAAGGCT		natural antisense	NM_020750	XPO5	exportin 5	-	43490067	43543812
ASHGV40054890	5	16.5506	12.4399	5	10.1079	13.5507	7.14064	12.1079	2.43958	3.59324	3.48627	2.32661	3.31795	3.6917	2.82908	3.78164	A	M	M	A	A	M	A	M	noncoding	long noncoding	Reliable	TCONS_00018949	XLOC_008847	RNA-seq: Cabili et al 2011	856	chr10	-	72762836	72765495	GGACACAGGCCTGGAAGCAGTGAGAAGCAGTTTCAAGAGGGAGTGCATCCAGGTGCAGAG		intergenic
ASHGV40037100	5	62.6364	79.2369	66.6769	111.75	50.1654	63.6201	54.7297	2.43958	5.39853	5.98541	5.71517	6.87852	5.71012	5.93629	6.0355	A	M	M	M	P	M	M	M	noncoding	long noncoding	Gold	ENST00000489312	RP11-1191J2.2	GENCODE	634	chr4	-	647522	649266	TATGTCCACTCTGGATGTCCACAGTGACTCGGGCTCCTCAGCAGCCCACGTCCTCCTCAC	101928521	natural antisense	ENST00000465426	PDE6B		+	645347	648647
ASHGV40037100	5	62.6364	79.2369	66.6769	111.75	50.1654	63.6201	54.7297	2.43958	5.39853	5.98541	5.71517	6.87852	5.71012	5.93629	6.0355	A	M	M	M	P	M	M	M	noncoding	long noncoding	Gold	ENST00000489312	RP11-1191J2.2	GENCODE	634	chr4	-	647522	649266	TATGTCCACTCTGGATGTCCACAGTGACTCGGGCTCCTCAGCAGCCCACGTCCTCCTCAC	101928521	natural antisense	ENST00000487902	PDE6B		+	645773	650732
ASHGV40037100	5	62.6364	79.2369	66.6769	111.75	50.1654	63.6201	54.7297	2.43958	5.39853	5.98541	5.71517	6.87852	5.71012	5.93629	6.0355	A	M	M	M	P	M	M	M	noncoding	long noncoding	Gold	ENST00000489312	RP11-1191J2.2	GENCODE	634	chr4	-	647522	649266	TATGTCCACTCTGGATGTCCACAGTGACTCGGGCTCCTCAGCAGCCCACGTCCTCCTCAC	101928521	natural antisense	ENST00000488061	PDE6B		+	646965	647873
ASHGV40037100	5	62.6364	79.2369	66.6769	111.75	50.1654	63.6201	54.7297	2.43958	5.39853	5.98541	5.71517	6.87852	5.71012	5.93629	6.0355	A	M	M	M	P	M	M	M	noncoding	long noncoding	Gold	ENST00000489312	RP11-1191J2.2	GENCODE	634	chr4	-	647522	649266	TATGTCCACTCTGGATGTCCACAGTGACTCGGGCTCCTCAGCAGCCCACGTCCTCCTCAC	101928521	natural antisense	NM_000283	PDE6B	phosphodiesterase 6B	+	619362	664681
ASHGV40037100	5	62.6364	79.2369	66.6769	111.75	50.1654	63.6201	54.7297	2.43958	5.39853	5.98541	5.71517	6.87852	5.71012	5.93629	6.0355	A	M	M	M	P	M	M	M	noncoding	long noncoding	Gold	ENST00000489312	RP11-1191J2.2	GENCODE	634	chr4	-	647522	649266	TATGTCCACTCTGGATGTCCACAGTGACTCGGGCTCCTCAGCAGCCCACGTCCTCCTCAC	101928521	natural antisense	NM_001145291	PDE6B		+	619362	664681
ASHGV40037100	5	62.6364	79.2369	66.6769	111.75	50.1654	63.6201	54.7297	2.43958	5.39853	5.98541	5.71517	6.87852	5.71012	5.93629	6.0355	A	M	M	M	P	M	M	M	noncoding	long noncoding	Gold	ENST00000489312	RP11-1191J2.2	GENCODE	634	chr4	-	647522	649266	TATGTCCACTCTGGATGTCCACAGTGACTCGGGCTCCTCAGCAGCCCACGTCCTCCTCAC	101928521	natural antisense	NM_001145292	PDE6B		+	646965	664681
ASHGV40044937	15.9896	12.8427	69.909	15.1614	14.1363	10.706	13.7451	8.51519	4.84687	3.23191	5.8163	3.69923	3.82113	3.3313	3.73671	3.24395	P	M	P	M	P	A	M	A	noncoding	long noncoding	Reliable	ENST00000442318	RP11-576D8.4	GENCODE	2885	chr1	+	205425056	205438152	ATTAAACCCTGAGCATGCTCACCTCAGACAAGGGGTGCATCAGGGACCTGGCTGGAGGAT	284577	intergenic
ASHGV40003552	5	11.2929	69.7568	11.8601	25.6585	16.0733	23.6883	15.3651	2.43958	3.04826	5.81417	3.37257	4.73645	3.9556	4.52639	4.13162	A	A	P	A	P	P	M	P	noncoding	long noncoding	Gold	NR_026830	SATB2-AS1	RefSeq	3397	chr2	+	200332820	200337481	TTTGCACCCAGGCTCTGATGGCACCAGGATGGCTTCCTGCAACCCGGAACCTGATCCTGG	150538	natural antisense	NM_015265	SATB2	SATB homeobox 2	-	200134222	200335989
ASHGV40028090	12.3023	11.5423	33.4197	10.6668	10.9848	13.6746	16.5985	9.39499	4.4388	3.07598	4.81387	3.22721	3.43967	3.70646	4.00306	3.38976	M	A	P	A	A	P	M	P	noncoding	long noncoding	Reliable	ENST00000429882	AC053503.11	GENCODE	519	chr2	-	220346794	220381599	TGCAGGCATGGTGGGGGCCAGGAACCTCGTTGGCTGGAGCATGTTTCCTGGTGATCCTGA		intronic antisense	ENST00000341142	GMPPA		+	220363636	220371709
ASHGV40028090	12.3023	11.5423	33.4197	10.6668	10.9848	13.6746	16.5985	9.39499	4.4388	3.07598	4.81387	3.22721	3.43967	3.70646	4.00306	3.38976	M	A	P	A	A	P	M	P	noncoding	long noncoding	Reliable	ENST00000429882	AC053503.11	GENCODE	519	chr2	-	220346794	220381599	TGCAGGCATGGTGGGGGCCAGGAACCTCGTTGGCTGGAGCATGTTTCCTGGTGATCCTGA		intronic antisense	ENST00000358078	ASIC4		+	220379051	220403494
ASHGV40028090	12.3023	11.5423	33.4197	10.6668	10.9848	13.6746	16.5985	9.39499	4.4388	3.07598	4.81387	3.22721	3.43967	3.70646	4.00306	3.38976	M	A	P	A	A	P	M	P	noncoding	long noncoding	Reliable	ENST00000429882	AC053503.11	GENCODE	519	chr2	-	220346794	220381599	TGCAGGCATGGTGGGGGCCAGGAACCTCGTTGGCTGGAGCATGTTTCCTGGTGATCCTGA		intronic antisense	ENST00000373908	GMPPA		+	220363627	220371710
ASHGV40028090	12.3023	11.5423	33.4197	10.6668	10.9848	13.6746	16.5985	9.39499	4.4388	3.07598	4.81387	3.22721	3.43967	3.70646	4.00306	3.38976	M	A	P	A	A	P	M	P	noncoding	long noncoding	Reliable	ENST00000429882	AC053503.11	GENCODE	519	chr2	-	220346794	220381599	TGCAGGCATGGTGGGGGCCAGGAACCTCGTTGGCTGGAGCATGTTTCCTGGTGATCCTGA		intronic antisense	ENST00000373917	GMPPA		+	220363609	220371657
ASHGV40028090	12.3023	11.5423	33.4197	10.6668	10.9848	13.6746	16.5985	9.39499	4.4388	3.07598	4.81387	3.22721	3.43967	3.70646	4.00306	3.38976	M	A	P	A	A	P	M	P	noncoding	long noncoding	Reliable	ENST00000429882	AC053503.11	GENCODE	519	chr2	-	220346794	220381599	TGCAGGCATGGTGGGGGCCAGGAACCTCGTTGGCTGGAGCATGTTTCCTGGTGATCCTGA		intronic antisense	ENST00000412982	SPEG		+	220356588	220362966
ASHGV40028090	12.3023	11.5423	33.4197	10.6668	10.9848	13.6746	16.5985	9.39499	4.4388	3.07598	4.81387	3.22721	3.43967	3.70646	4.00306	3.38976	M	A	P	A	A	P	M	P	noncoding	long noncoding	Reliable	ENST00000429882	AC053503.11	GENCODE	519	chr2	-	220346794	220381599	TGCAGGCATGGTGGGGGCCAGGAACCTCGTTGGCTGGAGCATGTTTCCTGGTGATCCTGA		intronic antisense	ENST00000435316	GMPPA		+	220363630	220370277
ASHGV40028090	12.3023	11.5423	33.4197	10.6668	10.9848	13.6746	16.5985	9.39499	4.4388	3.07598	4.81387	3.22721	3.43967	3.70646	4.00306	3.38976	M	A	P	A	A	P	M	P	noncoding	long noncoding	Reliable	ENST00000429882	AC053503.11	GENCODE	519	chr2	-	220346794	220381599	TGCAGGCATGGTGGGGGCCAGGAACCTCGTTGGCTGGAGCATGTTTCCTGGTGATCCTGA		intronic antisense	ENST00000455657	GMPPA		+	220363628	220368806
ASHGV40028090	12.3023	11.5423	33.4197	10.6668	10.9848	13.6746	16.5985	9.39499	4.4388	3.07598	4.81387	3.22721	3.43967	3.70646	4.00306	3.38976	M	A	P	A	A	P	M	P	noncoding	long noncoding	Reliable	ENST00000429882	AC053503.11	GENCODE	519	chr2	-	220346794	220381599	TGCAGGCATGGTGGGGGCCAGGAACCTCGTTGGCTGGAGCATGTTTCCTGGTGATCCTGA		intronic antisense	NM_001286811	LOC100996693	CAVP-target protein-like	+	220361076	220363009
ASHGV40028090	12.3023	11.5423	33.4197	10.6668	10.9848	13.6746	16.5985	9.39499	4.4388	3.07598	4.81387	3.22721	3.43967	3.70646	4.00306	3.38976	M	A	P	A	A	P	M	P	noncoding	long noncoding	Reliable	ENST00000429882	AC053503.11	GENCODE	519	chr2	-	220346794	220381599	TGCAGGCATGGTGGGGGCCAGGAACCTCGTTGGCTGGAGCATGTTTCCTGGTGATCCTGA		intronic antisense	NM_005876	SPEG	SPEG complex locus	+	220299699	220358354
ASHGV40028090	12.3023	11.5423	33.4197	10.6668	10.9848	13.6746	16.5985	9.39499	4.4388	3.07598	4.81387	3.22721	3.43967	3.70646	4.00306	3.38976	M	A	P	A	A	P	M	P	noncoding	long noncoding	Reliable	ENST00000429882	AC053503.11	GENCODE	519	chr2	-	220346794	220381599	TGCAGGCATGGTGGGGGCCAGGAACCTCGTTGGCTGGAGCATGTTTCCTGGTGATCCTGA		intronic antisense	NM_013335	GMPPA	GDP-mannose pyrophosphorylase A	+	220363586	220371718
ASHGV40028090	12.3023	11.5423	33.4197	10.6668	10.9848	13.6746	16.5985	9.39499	4.4388	3.07598	4.81387	3.22721	3.43967	3.70646	4.00306	3.38976	M	A	P	A	A	P	M	P	noncoding	long noncoding	Reliable	ENST00000429882	AC053503.11	GENCODE	519	chr2	-	220346794	220381599	TGCAGGCATGGTGGGGGCCAGGAACCTCGTTGGCTGGAGCATGTTTCCTGGTGATCCTGA		intronic antisense	NM_182847	ASIC4	acid sensing ion channel subunit family member 4	+	220378891	220403494
ASHGV40028090	12.3023	11.5423	33.4197	10.6668	10.9848	13.6746	16.5985	9.39499	4.4388	3.07598	4.81387	3.22721	3.43967	3.70646	4.00306	3.38976	M	A	P	A	A	P	M	P	noncoding	long noncoding	Reliable	ENST00000429882	AC053503.11	GENCODE	519	chr2	-	220346794	220381599	TGCAGGCATGGTGGGGGCCAGGAACCTCGTTGGCTGGAGCATGTTTCCTGGTGATCCTGA		intronic antisense	NM_205847	GMPPA		+	220363616	220371718
ASHGV40032635	28.986	194.84	142.724	116.838	131.832	141.234	110.012	97.3413	5.77318	7.01839	6.78928	6.51551	7.11416	7.23932	6.71577	6.87824	M	M	P	M	P	P	P	M	noncoding	long noncoding	Reliable	ENST00000436303	AP000688.11	GENCODE	446	chr21	+	37432729	37436706	TGAAGGCTGTCGCGCCTGCCTGGTGTCCTTAAGCAATCCAAGTCCTCAGTCTCCCGGGTC		intronic antisense	ENST00000399201	SETD4		-	37415983	37451687
ASHGV40032635	28.986	194.84	142.724	116.838	131.832	141.234	110.012	97.3413	5.77318	7.01839	6.78928	6.51551	7.11416	7.23932	6.71577	6.87824	M	M	P	M	P	P	P	M	noncoding	long noncoding	Reliable	ENST00000436303	AP000688.11	GENCODE	446	chr21	+	37432729	37436706	TGAAGGCTGTCGCGCCTGCCTGGTGTCCTTAAGCAATCCAAGTCCTCAGTCTCCCGGGTC		natural antisense	ENST00000446166	SETD4		-	37418161	37432824
ASHGV40032635	28.986	194.84	142.724	116.838	131.832	141.234	110.012	97.3413	5.77318	7.01839	6.78928	6.51551	7.11416	7.23932	6.71577	6.87824	M	M	P	M	P	P	P	M	noncoding	long noncoding	Reliable	ENST00000436303	AP000688.11	GENCODE	446	chr21	+	37432729	37436706	TGAAGGCTGTCGCGCCTGCCTGGTGTCCTTAAGCAATCCAAGTCCTCAGTCTCCCGGGTC		natural antisense	NM_001286752	SETD4		-	37406838	37433116
ASHGV40032635	28.986	194.84	142.724	116.838	131.832	141.234	110.012	97.3413	5.77318	7.01839	6.78928	6.51551	7.11416	7.23932	6.71577	6.87824	M	M	P	M	P	P	P	M	noncoding	long noncoding	Reliable	ENST00000436303	AP000688.11	GENCODE	446	chr21	+	37432729	37436706	TGAAGGCTGTCGCGCCTGCCTGGTGTCCTTAAGCAATCCAAGTCCTCAGTCTCCCGGGTC		natural antisense	NM_017438	SETD4	SET domain containing 4	-	37406838	37433116
ASHGV40040348	435.245	2829.1	1149.41	1726.47	786.602	1157.77	1820.17	482.416	9.562	10.9874	9.63411	10.4912	9.78505	10.2762	10.8076	9.28061	P	M	P	M	P	M	M	P	noncoding	long noncoding	Reliable	uc003jyy.3	DQ587763	UCSC_knowngene	547	chr5	-	69528629	69529176	ATTGAAGACAGAATCACCAGGATGGAACACAGGTCTTGCAGGATCACGGAAAACCTTCTT		intergenic
ASHGV40038800	68.945	164.016	248.698	222.755	118.308	122.467	110.014	132.21	7.05903	6.7701	7.53979	7.45074	6.95688	7.02879	6.71598	7.33889	M	M	M	M	P	M	M	M	noncoding	long noncoding	Gold	NR_047679	UGDH-AS1	RefSeq	2967	chr4	+	39529458	39596327	GAAGCCAGAAGCAAATTATTTCAATGGAAGAAAAATCCCCTCTCCAGGTTGTTTTCATTG	100885776	intronic antisense	ENST00000505729	SMIM14		-	39558046	39640522
ASHGV40038800	68.945	164.016	248.698	222.755	118.308	122.467	110.014	132.21	7.05903	6.7701	7.53979	7.45074	6.95688	7.02879	6.71598	7.33889	M	M	M	M	P	M	M	M	noncoding	long noncoding	Gold	NR_047679	UGDH-AS1	RefSeq	2967	chr4	+	39529458	39596327	GAAGCCAGAAGCAAATTATTTCAATGGAAGAAAAATCCCCTCTCCAGGTTGTTTTCATTG	100885776	intronic antisense	ENST00000511809	SMIM14		-	39553262	39640513
ASHGV40038800	68.945	164.016	248.698	222.755	118.308	122.467	110.014	132.21	7.05903	6.7701	7.53979	7.45074	6.95688	7.02879	6.71598	7.33889	M	M	M	M	P	M	M	M	noncoding	long noncoding	Gold	NR_047679	UGDH-AS1	RefSeq	2967	chr4	+	39529458	39596327	GAAGCCAGAAGCAAATTATTTCAATGGAAGAAAAATCCCCTCTCCAGGTTGTTTTCATTG	100885776	intronic antisense	NM_174921	SMIM14	small integral membrane protein 14	-	39552545	39640481
ASHGV40038800	68.945	164.016	248.698	222.755	118.308	122.467	110.014	132.21	7.05903	6.7701	7.53979	7.45074	6.95688	7.02879	6.71598	7.33889	M	M	M	M	P	M	M	M	noncoding	long noncoding	Gold	NR_047679	UGDH-AS1	RefSeq	2967	chr4	+	39529458	39596327	GAAGCCAGAAGCAAATTATTTCAATGGAAGAAAAATCCCCTCTCCAGGTTGTTTTCATTG	100885776	natural antisense	ENST00000505698	UGDH		-	39515712	39529931
ASHGV40038800	68.945	164.016	248.698	222.755	118.308	122.467	110.014	132.21	7.05903	6.7701	7.53979	7.45074	6.95688	7.02879	6.71598	7.33889	M	M	M	M	P	M	M	M	noncoding	long noncoding	Gold	NR_047679	UGDH-AS1	RefSeq	2967	chr4	+	39529458	39596327	GAAGCCAGAAGCAAATTATTTCAATGGAAGAAAAATCCCCTCTCCAGGTTGTTTTCATTG	100885776	natural antisense	ENST00000514106	UGDH		-	39512286	39529520
ASHGV40045390	5	18.9707	18.0216	7.79242	13.8883	21.1622	6.99878	17.1105	2.43958	3.77941	3.98922	2.85149	3.79422	4.38587	2.80088	4.2922	A	M	M	A	P	M	A	M	noncoding	long noncoding	Reliable	T308112	G072068	RNA-seq: Iyer et al 2015	1944	chr6	+	92416685	92421052	CACCCACCCCCTTGTCTATTCAAACACTACGTAATTCAAAATCCAAATAATGATAATTTC		intergenic
ASHGV40023045	34.2806	30.1567	26.1695	29.6048	80.3647	95.9386	74.7432	45.4151	6.02486	4.40646	4.49799	4.59051	6.40325	6.65524	6.17009	5.7543	M	M	M	M	P	P	P	P	noncoding	long noncoding	Reliable	T157513	G036307	RNA-seq: Iyer et al 2015	6761	chr18	+	922769	1315113	AAATCCAGCAATAGGAAGAAGAGATGGCTGCTGCTGTTCCTGGATCTAGAAAGGAGAGAA		intergenic
ASHGV40002274	5.42053	26.7636	23.606	14.8489	30.1617	38.2181	27.4444	30.4296	3.2301	4.25083	4.36687	3.67429	4.97339	5.29299	4.7348	5.16458	A	M	M	M	P	M	M	P	noncoding	long noncoding	Reliable	ENST00000563916	RP11-354M1.2	GENCODE	562	chr16	-	68848232	68857429	TTTTATTTAGGAGGCACAAAGATGGGGGCTTCATTCACATCCAGCACATCCACGGTGACG		natural antisense	ENST00000422392	CDH1		+	68771254	68867439
ASHGV40002274	5.42053	26.7636	23.606	14.8489	30.1617	38.2181	27.4444	30.4296	3.2301	4.25083	4.36687	3.67429	4.97339	5.29299	4.7348	5.16458	A	M	M	M	P	M	M	P	noncoding	long noncoding	Reliable	ENST00000563916	RP11-354M1.2	GENCODE	562	chr16	-	68848232	68857429	TTTTATTTAGGAGGCACAAAGATGGGGGCTTCATTCACATCCAGCACATCCACGGTGACG		natural antisense	NM_004360	CDH1	cadherin 1, type 1	+	68771194	68869444
ASHGV40029125	5	5.67785	17.486	5	32.4158	20.5224	44.7009	16.7216	2.43958	2.34485	3.94595	2.32661	5.08262	4.33827	5.44033	4.25905	A	A	M	A	P	M	M	P	noncoding	long noncoding	Reliable	GSE61474_TCONS_00184163	GSE61474_XLOC_033404	RNA-seq: Clark et al 2015	660	chr2	+	86143702	86144362	GCAGGAACACAGATATACAAACCAAGTACAGCTAATCAGATCCTCACCTGGGACTTTTTT		intergenic
ASHGV40015640	27.7426	75.9327	80.9162	75.837	122.34	139.248	129.697	124.182	5.69891	5.66886	6.01478	5.90242	7.00241	7.21511	6.94151	7.23856	M	M	M	M	P	M	M	P	noncoding	long noncoding	Reliable	ENST00000560740	RP11-680F8.4	GENCODE	1346	chr15	-	30020389	30021735	TCTCAGTGTGCCATACAAATAATATTTTCTCTGGATGTTACAGTGTGAAAAAGGGTGGGA		intron sense-overlapping	ENST00000356107	TJP1		-	29992358	30114231
ASHGV40015640	27.7426	75.9327	80.9162	75.837	122.34	139.248	129.697	124.182	5.69891	5.66886	6.01478	5.90242	7.00241	7.21511	6.94151	7.23856	M	M	M	M	P	M	M	P	noncoding	long noncoding	Reliable	ENST00000560740	RP11-680F8.4	GENCODE	1346	chr15	-	30020389	30021735	TCTCAGTGTGCCATACAAATAATATTTTCTCTGGATGTTACAGTGTGAAAAAGGGTGGGA		intron sense-overlapping	NM_001301025	TJP1		-	29991570	30261002
ASHGV40015640	27.7426	75.9327	80.9162	75.837	122.34	139.248	129.697	124.182	5.69891	5.66886	6.01478	5.90242	7.00241	7.21511	6.94151	7.23856	M	M	M	M	P	M	M	P	noncoding	long noncoding	Reliable	ENST00000560740	RP11-680F8.4	GENCODE	1346	chr15	-	30020389	30021735	TCTCAGTGTGCCATACAAATAATATTTTCTCTGGATGTTACAGTGTGAAAAAGGGTGGGA		intron sense-overlapping	NM_001301026	TJP1		-	29991570	30113751
ASHGV40015640	27.7426	75.9327	80.9162	75.837	122.34	139.248	129.697	124.182	5.69891	5.66886	6.01478	5.90242	7.00241	7.21511	6.94151	7.23856	M	M	M	M	P	M	M	P	noncoding	long noncoding	Reliable	ENST00000560740	RP11-680F8.4	GENCODE	1346	chr15	-	30020389	30021735	TCTCAGTGTGCCATACAAATAATATTTTCTCTGGATGTTACAGTGTGAAAAAGGGTGGGA		intron sense-overlapping	NM_003257	TJP1	tight junction protein 1	-	29991570	30114706
ASHGV40015640	27.7426	75.9327	80.9162	75.837	122.34	139.248	129.697	124.182	5.69891	5.66886	6.01478	5.90242	7.00241	7.21511	6.94151	7.23856	M	M	M	M	P	M	M	P	noncoding	long noncoding	Reliable	ENST00000560740	RP11-680F8.4	GENCODE	1346	chr15	-	30020389	30021735	TCTCAGTGTGCCATACAAATAATATTTTCTCTGGATGTTACAGTGTGAAAAAGGGTGGGA		intron sense-overlapping	NM_175610	TJP1		-	29991570	30114706
ASHGV40057956	5.09264	11.749	5	6.32496	15.0613	11.7855	12.0085	10.9708	3.14663	3.09881	2.32577	2.61909	3.91949	3.47343	3.54054	3.63182	A	M	A	A	P	M	M	P	noncoding	long noncoding	Reliable	T026902	G005977	RNA-seq: Iyer et al 2015	503	chr1	+	190818878	190855462	GGCTTTATCTGGGTCTGCCCTTCTGTTGTGATTAATGATAGTCAAATTGTCAAACTGCTT		intergenic
ASHGV40011045	51.2409	71.4488	5	5	19.1731	24.6416	30.9511	20.3456	6.64619	5.57829	2.32577	2.32661	4.29409	4.62699	4.90449	4.55933	M	M	A	A	M	M	P	P	noncoding	long noncoding	Reliable	T073683	G016880	RNA-seq: Iyer et al 2015	1156	chr12	+	10005913	10007069	TGTCCTGTTCGATTTTTTGCCATCTTCAGTCCAATCCAGTGATCAGAACTGCATTTATAC		natural antisense	ENST00000538152	CLEC2B		-	10005731	10007448
ASHGV40011045	51.2409	71.4488	5	5	19.1731	24.6416	30.9511	20.3456	6.64619	5.57829	2.32577	2.32661	4.29409	4.62699	4.90449	4.55933	M	M	A	A	M	M	P	P	noncoding	long noncoding	Reliable	T073683	G016880	RNA-seq: Iyer et al 2015	1156	chr12	+	10005913	10007069	TGTCCTGTTCGATTTTTTGCCATCTTCAGTCCAATCCAGTGATCAGAACTGCATTTATAC		natural antisense	NM_005127	CLEC2B	C-type lectin domain family 2 member B	-	10004967	10022458
ASHGV40021027	7.67321	12.9239	22.5451	12.9721	16.3844	17.3842	12.6377	12.2199	3.72817	3.24097	4.29809	3.49135	4.05149	4.0756	3.61449	3.79312	A	M	M	A	P	M	M	P	noncoding	long noncoding	Reliable	uc002kek.1	BC033560	UCSC_knowngene	1810	chr17	-	80247921	80250690	AACGTCGGCTGCGAATGAGTCTCCTAAAGGACGCCCGGGAGGATCGGAAACAGCCGAGTC		intergenic
ASHGV40012268	19.6635	61.6952	63.7156	64.5801	43.7067	39.3154	41.5672	40.6931	5.17487	5.37506	5.68881	5.66949	5.53205	5.33816	5.33353	5.57937	M	M	M	M	P	P	M	P	noncoding	long noncoding	Gold	NR_120467	LOC101928416	RefSeq	476	chr12	+	132906435	132908161	AGCAGGGGGCCCTGGAGCCACCAGGAGGGAGAAGGCCCCGTCCCTGAGCCAGGCTCGCAG	101928416	bidirectional	NM_001122636	GALNT9		-	132680916	132905905
ASHGV40005420	6.61216	11.2559	15.6943	5.44754	5.01554	10.3256	10.9631	10.4494	3.5137	3.04356	3.79988	2.46635	2.41967	3.27374	3.40586	3.55795	A	M	M	A	A	A	M	P	noncoding	long noncoding	Reliable	TCONS_00018141	XLOC_008417	RNA-seq: Cabili et al 2011	775	chr10	+	26153168	26171989	CTACACAAGAAAGACATGATCCAAACCAGAGGAAAGGAAAACATGAGCTGAACAACTGAG		intergenic
ASHGV40060523	428.154	392.572	215.768	283.863	228.757	275.028	289.218	242.084	9.54039	8.02332	7.35156	7.79914	7.93765	8.21979	8.12517	8.25179	M	M	M	P	P	M	P	P	noncoding	long noncoding	Reliable	uc.407+	uc.407	UCR	326	chr16	+	69681154	69681480	TGGATATATTTGATGCCGACAGTGCCAAAGCACCTCACTATGTGCTTTCTCAGCTTACCA		exon sense-overlapping	NM_001113178	NFAT5		+	69599868	69738569
ASHGV40060523	428.154	392.572	215.768	283.863	228.757	275.028	289.218	242.084	9.54039	8.02332	7.35156	7.79914	7.93765	8.21979	8.12517	8.25179	M	M	M	P	P	M	P	P	noncoding	long noncoding	Reliable	uc.407+	uc.407	UCR	326	chr16	+	69681154	69681480	TGGATATATTTGATGCCGACAGTGCCAAAGCACCTCACTATGTGCTTTCTCAGCTTACCA		exon sense-overlapping	NM_006599	NFAT5	nuclear factor of activated T-cells 5, tonicity-responsive	+	69599868	69738569
ASHGV40060523	428.154	392.572	215.768	283.863	228.757	275.028	289.218	242.084	9.54039	8.02332	7.35156	7.79914	7.93765	8.21979	8.12517	8.25179	M	M	M	P	P	M	P	P	noncoding	long noncoding	Reliable	uc.407+	uc.407	UCR	326	chr16	+	69681154	69681480	TGGATATATTTGATGCCGACAGTGCCAAAGCACCTCACTATGTGCTTTCTCAGCTTACCA		exon sense-overlapping	NM_138713	NFAT5		+	69599868	69738569
ASHGV40060523	428.154	392.572	215.768	283.863	228.757	275.028	289.218	242.084	9.54039	8.02332	7.35156	7.79914	7.93765	8.21979	8.12517	8.25179	M	M	M	P	P	M	P	P	noncoding	long noncoding	Reliable	uc.407+	uc.407	UCR	326	chr16	+	69681154	69681480	TGGATATATTTGATGCCGACAGTGCCAAAGCACCTCACTATGTGCTTTCTCAGCTTACCA		exon sense-overlapping	NM_138714	NFAT5		+	69599868	69738569
ASHGV40060523	428.154	392.572	215.768	283.863	228.757	275.028	289.218	242.084	9.54039	8.02332	7.35156	7.79914	7.93765	8.21979	8.12517	8.25179	M	M	M	P	P	M	P	P	noncoding	long noncoding	Reliable	uc.407+	uc.407	UCR	326	chr16	+	69681154	69681480	TGGATATATTTGATGCCGACAGTGCCAAAGCACCTCACTATGTGCTTTCTCAGCTTACCA		exon sense-overlapping	NM_173214	NFAT5		+	69599868	69738569
ASHGV40060523	428.154	392.572	215.768	283.863	228.757	275.028	289.218	242.084	9.54039	8.02332	7.35156	7.79914	7.93765	8.21979	8.12517	8.25179	M	M	M	P	P	M	P	P	noncoding	long noncoding	Reliable	uc.407+	uc.407	UCR	326	chr16	+	69681154	69681480	TGGATATATTTGATGCCGACAGTGCCAAAGCACCTCACTATGTGCTTTCTCAGCTTACCA		exon sense-overlapping	NM_173215	NFAT5		+	69599868	69729591
ASHGV40060523	428.154	392.572	215.768	283.863	228.757	275.028	289.218	242.084	9.54039	8.02332	7.35156	7.79914	7.93765	8.21979	8.12517	8.25179	M	M	M	P	P	M	P	P	noncoding	long noncoding	Reliable	uc.407+	uc.407	UCR	326	chr16	+	69681154	69681480	TGGATATATTTGATGCCGACAGTGCCAAAGCACCTCACTATGTGCTTTCTCAGCTTACCA		intron sense-overlapping	ENST00000565301	NFAT5		+	69681034	69730481
ASHGV40017826	138.999	998.077	1068.74	549.637	773.765	1049.86	483.524	752.292	8.07604	9.40287	9.54464	8.7338	9.75495	10.1353	8.89597	9.92988	M	M	M	M	P	M	M	P	noncoding	long noncoding	Reliable	ENST00000567795	CTD-2574D22.4	GENCODE	2270	chr16	-	29930956	29933226	GAGTATGTGTGTGTGTGTGTATTTGCTTGCCAAAATACAATCGTGTTGTATGAAATGTTT		intron sense-overlapping	ENST00000566413	KCTD13		-	29930821	29934641
ASHGV40017826	138.999	998.077	1068.74	549.637	773.765	1049.86	483.524	752.292	8.07604	9.40287	9.54464	8.7338	9.75495	10.1353	8.89597	9.92988	M	M	M	M	P	M	M	P	noncoding	long noncoding	Reliable	ENST00000567795	CTD-2574D22.4	GENCODE	2270	chr16	-	29930956	29933226	GAGTATGTGTGTGTGTGTGTATTTGCTTGCCAAAATACAATCGTGTTGTATGAAATGTTT		intron sense-overlapping	ENST00000568995	KCTD13		-	29917673	29934558
ASHGV40017826	138.999	998.077	1068.74	549.637	773.765	1049.86	483.524	752.292	8.07604	9.40287	9.54464	8.7338	9.75495	10.1353	8.89597	9.92988	M	M	M	M	P	M	M	P	noncoding	long noncoding	Reliable	ENST00000567795	CTD-2574D22.4	GENCODE	2270	chr16	-	29930956	29933226	GAGTATGTGTGTGTGTGTGTATTTGCTTGCCAAAATACAATCGTGTTGTATGAAATGTTT		intron sense-overlapping	NM_178863	KCTD13	potassium channel tetramerization domain containing 13	-	29917656	29937553
ASHGV40045201	14.9774	21.3025	14.0497	13.1426	21.5729	20.1152	17.8973	13.8795	4.74574	3.9424	3.64825	3.50851	4.4742	4.30562	4.11452	3.98027	M	M	M	A	P	P	M	M	noncoding	long noncoding	Reliable	T305527	G071330	RNA-seq: Iyer et al 2015	1641	chr6	+	55749756	55756654	ATCAAGAAATAGTCAGTGAGAAAGCTATCCTACTGGAGGGCAGCGGTGGGTCATAAGAAT		intergenic
ASHGV40014869	110.638	59.8743	5	8.80378	16.3547	39.3115	30.5726	22.7744	7.74312	5.33368	2.32577	2.991	4.04857	5.33788	4.88735	4.73281	M	M	A	A	P	P	M	P	noncoding	long noncoding	Reliable	ENST00000551799	RP11-596D21.1	GENCODE	975	chr14	+	31717833	31771945	GGGAGAATTGAGATGCTTCCTGTAAGATACATTTTTTAAAAACACACTGGATTTCAACCT		intronic antisense	ENST00000439348	HEATR5A		-	31760993	31872181
ASHGV40014869	110.638	59.8743	5	8.80378	16.3547	39.3115	30.5726	22.7744	7.74312	5.33368	2.32577	2.991	4.04857	5.33788	4.88735	4.73281	M	M	A	A	P	P	M	P	noncoding	long noncoding	Reliable	ENST00000551799	RP11-596D21.1	GENCODE	975	chr14	+	31717833	31771945	GGGAGAATTGAGATGCTTCCTGTAAGATACATTTTTTAAAAACACACTGGATTTCAACCT		intronic antisense	ENST00000538864	HEATR5A		-	31762072	31856397
ASHGV40014869	110.638	59.8743	5	8.80378	16.3547	39.3115	30.5726	22.7744	7.74312	5.33368	2.32577	2.991	4.04857	5.33788	4.88735	4.73281	M	M	A	A	P	P	M	P	noncoding	long noncoding	Reliable	ENST00000551799	RP11-596D21.1	GENCODE	975	chr14	+	31717833	31771945	GGGAGAATTGAGATGCTTCCTGTAAGATACATTTTTTAAAAACACACTGGATTTCAACCT		natural antisense	ENST00000389961	HEATR5A		-	31760993	31872181
ASHGV40014869	110.638	59.8743	5	8.80378	16.3547	39.3115	30.5726	22.7744	7.74312	5.33368	2.32577	2.991	4.04857	5.33788	4.88735	4.73281	M	M	A	A	P	P	M	P	noncoding	long noncoding	Reliable	ENST00000551799	RP11-596D21.1	GENCODE	975	chr14	+	31717833	31771945	GGGAGAATTGAGATGCTTCCTGTAAGATACATTTTTTAAAAACACACTGGATTTCAACCT		natural antisense	ENST00000439727	HEATR5A		-	31760993	31858181
ASHGV40014869	110.638	59.8743	5	8.80378	16.3547	39.3115	30.5726	22.7744	7.74312	5.33368	2.32577	2.991	4.04857	5.33788	4.88735	4.73281	M	M	A	A	P	P	M	P	noncoding	long noncoding	Reliable	ENST00000551799	RP11-596D21.1	GENCODE	975	chr14	+	31717833	31771945	GGGAGAATTGAGATGCTTCCTGTAAGATACATTTTTTAAAAACACACTGGATTTCAACCT		natural antisense	NM_015473	HEATR5A	HEAT repeat containing 5A	-	31760993	31889788
ASHGV40019055	7.49217	17.6118	15.6211	11.7474	14.354	23.4747	22.8078	12.8513	3.69534	3.67673	3.79386	3.35858	3.84394	4.55285	4.47015	3.86653	A	M	M	A	P	M	M	P	noncoding	long noncoding	Reliable	ENST00000564048	RP11-491F9.5	GENCODE	1827	chr16	+	49371077	49372904	ACCATCATTAGCAGTGTGCTTGTCCTCTGCTGCTTCCAAAAAGAATAAACTTCAAATGAC		intergenic
ASHGV40011851	6.85446	11.9669	6.72673	7.90095	30.931	30.2635	65.3086	14.0276	3.56673	3.12418	2.68255	2.86683	5.00945	4.94015	5.97335	3.99695	A	M	A	A	P	M	M	P	noncoding	long noncoding	Reliable	ENST00000547346	RP11-256L6.2	GENCODE	656	chr12	+	96419100	96421749	ATGAACACAGCCTGAGAAATGTTGCTGTAATCCTGACACTTCAATCTTGCAGCAAACCTT		natural antisense	NM_000895	LTA4H	leukotriene A4 hydrolase	-	96394530	96429439
ASHGV40011851	6.85446	11.9669	6.72673	7.90095	30.931	30.2635	65.3086	14.0276	3.56673	3.12418	2.68255	2.86683	5.00945	4.94015	5.97335	3.99695	A	M	A	A	P	M	M	P	noncoding	long noncoding	Reliable	ENST00000547346	RP11-256L6.2	GENCODE	656	chr12	+	96419100	96421749	ATGAACACAGCCTGAGAAATGTTGCTGTAATCCTGACACTTCAATCTTGCAGCAAACCTT		natural antisense	NM_001256643	LTA4H		-	96394530	96437298
ASHGV40011851	6.85446	11.9669	6.72673	7.90095	30.931	30.2635	65.3086	14.0276	3.56673	3.12418	2.68255	2.86683	5.00945	4.94015	5.97335	3.99695	A	M	A	A	P	M	M	P	noncoding	long noncoding	Reliable	ENST00000547346	RP11-256L6.2	GENCODE	656	chr12	+	96419100	96421749	ATGAACACAGCCTGAGAAATGTTGCTGTAATCCTGACACTTCAATCTTGCAGCAAACCTT		natural antisense	NM_001256644	LTA4H		-	96394530	96437298
ASHGV40003514	5	5	11.1194	5	38.9418	43.9902	60.6841	21.9072	2.43958	2.32183	3.33155	2.32661	5.35333	5.50775	5.87409	4.67096	A	A	A	A	M	M	M	P	noncoding	long noncoding	Gold	NR_024505	LINC00598	RefSeq	2092	chr13	-	41025070	41055143	GAACGTGGGGGTCATTCAAGAATGAGGTTGGAAGAGATCATTCTCCTGTTTGCAAATGAG	646982	intergenic
ASHGV40050377	112.719	455.988	550.092	542.705	622.592	316.263	410.803	457.257	7.76787	8.23474	8.5969	8.71593	9.4236	8.42359	8.66051	9.19614	M	M	M	M	P	M	M	P	noncoding	long noncoding	Reliable	ENST00000518308	RP11-1149O23.2	GENCODE	637	chr8	+	23046791	23048188	ATAGGTACCAAATAACACATTTGTTTAGGATGAGAGCTGCCCACTGCCCCCGCCAAAAAA		intergenic
ASHGV40000836	11.3032	34.7304	13.3077	7.9491	14.1922	10.1747	13.4856	8.88489	4.31123	4.59581	3.57707	2.87407	3.82746	3.25138	3.70694	3.30452	M	M	M	A	P	A	P	A	noncoding	long noncoding	Reliable	ENST00000436739	RP5-858B6.1	GENCODE	311	chr1	-	230959386	230960453	AGTGCCAGAAGATTCTCAAAGGGGTCCCTGATTCAGAAAAATAAGAACCACTCCACAGAG		intergenic
ASHGV40018366	72.5075	207.042	165.906	118.713	170.282	71.101	77.077	90.4069	7.13459	7.1042	6.99096	6.53996	7.49067	6.22718	6.21622	6.774	M	M	M	M	P	P	P	P	noncoding	long noncoding	Reliable	ENST00000602862	RP11-118F19.1	GENCODE	601	chr16	-	85613614	85617177	AGAGAGAAGAGGCCCTCTCTGGTTGTCCCATCAAAACTCCACCCTTCTCTCACCCTCCTC		intergenic
ASHGV40004278	5	24.6334	16.7543	15.8982	12.0417	14.2663	15.8067	12.7265	2.43958	4.14093	3.88714	3.7641	3.58057	3.77067	3.93737	3.85237	A	M	M	P	P	M	M	P	noncoding	long noncoding	Gold	NR_109767	LOC100131315	RefSeq	585	chr15	-	33010301	33011066	CGACTAGCAGACCCAGAGCAGCGAGGTCACGGTGTCCGCGGCCTCAGCAGGAAGGACCCC	100131315	natural antisense	ENST00000560677	GREM1		+	33010204	33023476
ASHGV40004278	5	24.6334	16.7543	15.8982	12.0417	14.2663	15.8067	12.7265	2.43958	4.14093	3.88714	3.7641	3.58057	3.77067	3.93737	3.85237	A	M	M	P	P	M	M	P	noncoding	long noncoding	Gold	NR_109767	LOC100131315	RefSeq	585	chr15	-	33010301	33011066	CGACTAGCAGACCCAGAGCAGCGAGGTCACGGTGTCCGCGGCCTCAGCAGGAAGGACCCC	100131315	natural antisense	NM_001191322	GREM1		+	33010204	33026870
ASHGV40004278	5	24.6334	16.7543	15.8982	12.0417	14.2663	15.8067	12.7265	2.43958	4.14093	3.88714	3.7641	3.58057	3.77067	3.93737	3.85237	A	M	M	P	P	M	M	P	noncoding	long noncoding	Gold	NR_109767	LOC100131315	RefSeq	585	chr15	-	33010301	33011066	CGACTAGCAGACCCAGAGCAGCGAGGTCACGGTGTCCGCGGCCTCAGCAGGAAGGACCCC	100131315	natural antisense	NM_001191323	GREM1		+	33010204	33026870
ASHGV40004278	5	24.6334	16.7543	15.8982	12.0417	14.2663	15.8067	12.7265	2.43958	4.14093	3.88714	3.7641	3.58057	3.77067	3.93737	3.85237	A	M	M	P	P	M	M	P	noncoding	long noncoding	Gold	NR_109767	LOC100131315	RefSeq	585	chr15	-	33010301	33011066	CGACTAGCAGACCCAGAGCAGCGAGGTCACGGTGTCCGCGGCCTCAGCAGGAAGGACCCC	100131315	natural antisense	NM_013372	GREM1	gremlin 1, DAN family BMP antagonist	+	33010204	33026870
ASHGV40052997	15.0429	28.6963	31.5114	32.9241	61.0591	54.1816	78.1821	27.412	4.75242	4.34418	4.73823	4.7348	5.99876	5.82024	6.23385	5.01427	M	M	M	P	M	M	P	P	noncoding	long noncoding	Reliable	T360768	G085193	RNA-seq: Iyer et al 2015	956	chr9	+	80647339	80649994	TTTTATGAAGAGAACCGCTTTTTCACGTTTCATGTGTTCTCTGAAGTGTCCCTGGTGCAA		bidirectional	NM_002072	GNAQ	guanine nucleotide binding protein (G protein), q polypeptide	-	80331189	80646365
ASHGV40031695	20.4982	20.0373	22.8722	16.3602	20.1476	22.8012	12.9811	17.3457	5.24305	3.8555	4.31906	3.80081	4.36869	4.50418	3.65285	4.31316	P	M	M	M	P	M	P	P	noncoding	long noncoding	Reliable	T218731	G050580	RNA-seq: Iyer et al 2015	2726	chr20	+	44546840	44550874	TCTGTTTGTTTAATTCTTTATTGCCTGTTTCTTCCAGTAGACTGCAAGCTCCCCAGGGCG		intergenic
ASHGV40045864	13.063	25.6307	19.2487	14.3498	23.9083	29.5189	29.3837	27.3817	4.52595	4.19181	4.07361	3.62328	4.63132	4.90122	4.83328	5.01163	P	M	M	A	P	M	P	P	noncoding	long noncoding	Reliable	TCONS_00011997	XLOC_005511	RNA-seq: Cabili et al 2011	656	chr6	+	155844868	155847204	AATCGTCTCCTTTCTTTTGTTCCCTGTCGTCAAATGCATGGCCTCTGATGCTGAACATTC		intergenic
ASHGV40057095	52.7269	38.2999	66.833	31.1969	37.6498	34.1213	36.5249	29.0171	6.68498	4.71844	5.75804	4.65898	5.3058	5.12465	5.14438	5.09567	P	M	M	M	P	M	P	P	noncoding	long noncoding	Gold	ENST00000515466	NNT-AS1	GENCODE	557	chr5	-	43575879	43603278	ATCGCCGCGCGCTCTCCGAACCAAAAGGCGACCTCACGAAATGCCCCTTTGAGCTCAAAG	100652772	intronic antisense	ENST00000505678	NNT		+	43602793	43616165
ASHGV40057095	52.7269	38.2999	66.833	31.1969	37.6498	34.1213	36.5249	29.0171	6.68498	4.71844	5.75804	4.65898	5.3058	5.12465	5.14438	5.09567	P	M	M	M	P	M	P	P	noncoding	long noncoding	Gold	ENST00000515466	NNT-AS1	GENCODE	557	chr5	-	43575879	43603278	ATCGCCGCGCGCTCTCCGAACCAAAAGGCGACCTCACGAAATGCCCCTTTGAGCTCAAAG	100652772	intronic antisense	ENST00000512422	NNT		+	43602806	43619186
ASHGV40057095	52.7269	38.2999	66.833	31.1969	37.6498	34.1213	36.5249	29.0171	6.68498	4.71844	5.75804	4.65898	5.3058	5.12465	5.14438	5.09567	P	M	M	M	P	M	P	P	noncoding	long noncoding	Gold	ENST00000515466	NNT-AS1	GENCODE	557	chr5	-	43575879	43603278	ATCGCCGCGCGCTCTCCGAACCAAAAGGCGACCTCACGAAATGCCCCTTTGAGCTCAAAG	100652772	natural antisense	NM_012343	NNT	nicotinamide nucleotide transhydrogenase	+	43602790	43705668
ASHGV40057095	52.7269	38.2999	66.833	31.1969	37.6498	34.1213	36.5249	29.0171	6.68498	4.71844	5.75804	4.65898	5.3058	5.12465	5.14438	5.09567	P	M	M	M	P	M	P	P	noncoding	long noncoding	Gold	ENST00000515466	NNT-AS1	GENCODE	557	chr5	-	43575879	43603278	ATCGCCGCGCGCTCTCCGAACCAAAAGGCGACCTCACGAAATGCCCCTTTGAGCTCAAAG	100652772	natural antisense	NM_182977	NNT		+	43603228	43705668
ASHGV40058465	27.5631	19.368	13.7569	11.0051	7.3766	14.4363	14.8315	14.5975	5.6913	3.80891	3.62033	3.2717	2.89114	3.78937	3.84891	4.05325	P	M	M	A	A	M	P	P	noncoding	long noncoding	Reliable	T188385	G043280	RNA-seq: Iyer et al 2015	27269	chr2	+	43032097	43218318	GGCTCCTGTGCCCTTCAGGGTGAAGGCTAAGGTGACGTTCATTGCCCGGGGAAGTAAGTG		intergenic
ASHGV40040795	150.633	675.658	670.576	166.122	60.4376	81.0174	64.3654	55.5619	8.18486	8.8112	8.88281	7.03069	5.98322	6.41277	5.95203	6.05689	P	M	M	M	P	M	P	M	noncoding	long noncoding	Reliable	T288823	G067528	RNA-seq: Iyer et al 2015	1282	chr5	-	131525737	131527019	ATAAAATTGTCTCATGCAAAAAACCACTGGGTCTAGGGCAATTGCTATCTACTGCCGTCT		intergenic
ASHGV40001470	85.7715	187.412	5	1509.22	337.75	716.371	1591.8	463.013	7.38205	6.95518	2.32577	10.2736	8.51285	9.60679	10.6205	9.21512	P	M	A	M	P	M	M	M	noncoding	long noncoding	Gold	ENST00000504509	RP11-789C1.1	GENCODE	469	chr4	+	171195069	171204230	TGTTTCACAGGAGCACGGACTATTCTCTCATGTTGAATGTGGCACTTTTTACATACAAGC	101928223	intergenic
ASHGV40054219	61.8073	89.5794	61.8573	110.178	28.5838	35.5367	33.5607	20.3207	6.91391	5.90229	5.64819	6.43001	4.89553	5.18411	5.02035	4.55729	P	M	M	M	P	M	P	M	noncoding	long noncoding	Reliable	T377350	G089269	RNA-seq: Iyer et al 2015	13002	chrX	-	93820219	93964967	ATCTATTCAAACAGCTGCCTCTGTTACCTTGACTCGTCTCAGATGTCATCGACCTGAGAT		intergenic
ASHGV40008747	8.89179	12.0314	14.508	8.97566	12.0536	16.77	11.4062	13.0917	3.9556	3.13323	3.69302	3.0135	3.58142	4.02211	3.46568	3.89248	P	A	M	A	P	P	P	M	noncoding	long noncoding	Reliable	T062473	G014409	RNA-seq: Iyer et al 2015	8497	chr11	+	68614946	68630488	TAAAACTGTTCACTTGATAAGATAAGACCCAGACGGGAAACTGGGGGGCCTAAGGTTATG		intergenic
ASHGV40051785	21.5675	18.1123	9.99641	5.97873	11.5586	53.9717	58.8009	35.8432	5.32409	3.7175	3.18307	2.55243	3.51885	5.81526	5.82738	5.3978	M	M	A	A	P	P	M	P	noncoding	long noncoding	Gold	NR_026802	FAM74A4	RefSeq	1860	chr9	-	65487272	65494386	AGAGTTCAGAGGCTGTCCCGGAGAAGACATGGAGAGAGCTCAAAGGCTGTCCACAAGAAG	401508	intergenic
ASHGV40000769	7.76527	19.0433	14.7449	10.0271	13.2226	11.0245	18.7836	16.7825	3.74644	3.78573	3.7145	3.14284	3.71964	3.37689	4.18105	4.26448	A	M	M	A	P	A	M	P	noncoding	long noncoding	Reliable	ENST00000433825	XX-FW83128A1.2	GENCODE	341	chrX	-	153562309	153563387	ACTTTTGGAGCAAATTGATGCCCCTGAACACAGAATGAGTGACCTGGAAGACGATGCCAA		intergenic
ASHGV40056813	80.1518	50.9117	41.587	23.3186	51.6115	64.9333	97.3218	35.5024	7.28552	5.1097	5.11469	4.26952	5.75446	6.08021	6.53188	5.38283	M	M	M	P	P	M	P	P	noncoding	long noncoding	Gold	NR_024622	C21orf62-AS1	RefSeq	1215	chr21	+	34144410	34170016	AAGTGTGATCTAGTAGGTGGAATAGTCCTCTCCAAACTTTGACCTGAGGTGTGACTATTG	54067	exon sense-overlapping	ENST00000453404	C21orf49		+	34144471	34224779
ASHGV40056813	80.1518	50.9117	41.587	23.3186	51.6115	64.9333	97.3218	35.5024	7.28552	5.1097	5.11469	4.26952	5.75446	6.08021	6.53188	5.38283	M	M	M	P	P	M	P	P	noncoding	long noncoding	Gold	NR_024622	C21orf62-AS1	RefSeq	1215	chr21	+	34144410	34170016	AAGTGTGATCTAGTAGGTGGAATAGTCCTCTCCAAACTTTGACCTGAGGTGTGACTATTG	54067	exon sense-overlapping	ENST00000477513	C21orf49		+	34144498	34169404
ASHGV40056813	80.1518	50.9117	41.587	23.3186	51.6115	64.9333	97.3218	35.5024	7.28552	5.1097	5.11469	4.26952	5.75446	6.08021	6.53188	5.38283	M	M	M	P	P	M	P	P	noncoding	long noncoding	Gold	NR_024622	C21orf62-AS1	RefSeq	1215	chr21	+	34144410	34170016	AAGTGTGATCTAGTAGGTGGAATAGTCCTCTCCAAACTTTGACCTGAGGTGTGACTATTG	54067	intronic antisense	ENST00000382373	C21orf62		-	34165995	34185999
ASHGV40056813	80.1518	50.9117	41.587	23.3186	51.6115	64.9333	97.3218	35.5024	7.28552	5.1097	5.11469	4.26952	5.75446	6.08021	6.53188	5.38283	M	M	M	P	P	M	P	P	noncoding	long noncoding	Gold	NR_024622	C21orf62-AS1	RefSeq	1215	chr21	+	34144410	34170016	AAGTGTGATCTAGTAGGTGGAATAGTCCTCTCCAAACTTTGACCTGAGGTGTGACTATTG	54067	intronic antisense	ENST00000536776	C21orf62		-	34162984	34180028
ASHGV40056813	80.1518	50.9117	41.587	23.3186	51.6115	64.9333	97.3218	35.5024	7.28552	5.1097	5.11469	4.26952	5.75446	6.08021	6.53188	5.38283	M	M	M	P	P	M	P	P	noncoding	long noncoding	Gold	NR_024622	C21orf62-AS1	RefSeq	1215	chr21	+	34144410	34170016	AAGTGTGATCTAGTAGGTGGAATAGTCCTCTCCAAACTTTGACCTGAGGTGTGACTATTG	54067	intronic antisense	NM_001162495	C21orf62		-	34162983	34186053
ASHGV40056813	80.1518	50.9117	41.587	23.3186	51.6115	64.9333	97.3218	35.5024	7.28552	5.1097	5.11469	4.26952	5.75446	6.08021	6.53188	5.38283	M	M	M	P	P	M	P	P	noncoding	long noncoding	Gold	NR_024622	C21orf62-AS1	RefSeq	1215	chr21	+	34144410	34170016	AAGTGTGATCTAGTAGGTGGAATAGTCCTCTCCAAACTTTGACCTGAGGTGTGACTATTG	54067	intronic antisense	NM_001162496	C21orf62		-	34162983	34186053
ASHGV40056813	80.1518	50.9117	41.587	23.3186	51.6115	64.9333	97.3218	35.5024	7.28552	5.1097	5.11469	4.26952	5.75446	6.08021	6.53188	5.38283	M	M	M	P	P	M	P	P	noncoding	long noncoding	Gold	NR_024622	C21orf62-AS1	RefSeq	1215	chr21	+	34144410	34170016	AAGTGTGATCTAGTAGGTGGAATAGTCCTCTCCAAACTTTGACCTGAGGTGTGACTATTG	54067	intronic antisense	NM_019596	C21orf62	chromosome 21 open reading frame 62	-	34162983	34186053
ASHGV40043304	15.638	20.876	20.5006	5	17.2597	31.9427	58.5384	5	4.81472	3.91279	4.1618	2.32661	4.13526	5.02466	5.81954	2.33874	M	M	M	A	P	M	P	A	noncoding	long noncoding	Gold	NR_037170	LOC100507547	RefSeq	1074	chr6	-	32120578	32122142	CTGTTTACAAGGTCATTGCTTGGTCTAAATTTGTCTCAATCAAAACATTTTTGCGCTCAG	100507547	exon sense-overlapping	ENST00000375150	PRRT1		-	32116135	32120860
ASHGV40043304	15.638	20.876	20.5006	5	17.2597	31.9427	58.5384	5	4.81472	3.91279	4.1618	2.32661	4.13526	5.02466	5.81954	2.33874	M	M	M	A	P	M	P	A	noncoding	long noncoding	Gold	NR_037170	LOC100507547	RefSeq	1074	chr6	-	32120578	32122142	CTGTTTACAAGGTCATTGCTTGGTCTAAATTTGTCTCAATCAAAACATTTTTGCGCTCAG	100507547	exon sense-overlapping	ENST00000428778	PRRT1		-	32118271	32122150
ASHGV40043304	15.638	20.876	20.5006	5	17.2597	31.9427	58.5384	5	4.81472	3.91279	4.1618	2.32661	4.13526	5.02466	5.81954	2.33874	M	M	M	A	P	M	P	A	noncoding	long noncoding	Gold	NR_037170	LOC100507547	RefSeq	1074	chr6	-	32120578	32122142	CTGTTTACAAGGTCATTGCTTGGTCTAAATTTGTCTCAATCAAAACATTTTTGCGCTCAG	100507547	natural antisense	ENST00000375143	PPT2		+	32121914	32131455
ASHGV40043304	15.638	20.876	20.5006	5	17.2597	31.9427	58.5384	5	4.81472	3.91279	4.1618	2.32661	4.13526	5.02466	5.81954	2.33874	M	M	M	A	P	M	P	A	noncoding	long noncoding	Gold	NR_037170	LOC100507547	RefSeq	1074	chr6	-	32120578	32122142	CTGTTTACAAGGTCATTGCTTGGTCTAAATTTGTCTCAATCAAAACATTTTTGCGCTCAG	100507547	natural antisense	ENST00000395523	PPT2		+	32121353	32131455
ASHGV40043304	15.638	20.876	20.5006	5	17.2597	31.9427	58.5384	5	4.81472	3.91279	4.1618	2.32661	4.13526	5.02466	5.81954	2.33874	M	M	M	A	P	M	P	A	noncoding	long noncoding	Gold	NR_037170	LOC100507547	RefSeq	1074	chr6	-	32120578	32122142	CTGTTTACAAGGTCATTGCTTGGTCTAAATTTGTCTCAATCAAAACATTTTTGCGCTCAG	100507547	natural antisense	ENST00000414204	PPT2		+	32121217	32123755
ASHGV40043304	15.638	20.876	20.5006	5	17.2597	31.9427	58.5384	5	4.81472	3.91279	4.1618	2.32661	4.13526	5.02466	5.81954	2.33874	M	M	M	A	P	M	P	A	noncoding	long noncoding	Gold	NR_037170	LOC100507547	RefSeq	1074	chr6	-	32120578	32122142	CTGTTTACAAGGTCATTGCTTGGTCTAAATTTGTCTCAATCAAAACATTTTTGCGCTCAG	100507547	natural antisense	ENST00000424499	PPT2		+	32121943	32125701
ASHGV40043304	15.638	20.876	20.5006	5	17.2597	31.9427	58.5384	5	4.81472	3.91279	4.1618	2.32661	4.13526	5.02466	5.81954	2.33874	M	M	M	A	P	M	P	A	noncoding	long noncoding	Gold	NR_037170	LOC100507547	RefSeq	1074	chr6	-	32120578	32122142	CTGTTTACAAGGTCATTGCTTGGTCTAAATTTGTCTCAATCAAAACATTTTTGCGCTCAG	100507547	natural antisense	ENST00000437001	PPT2		+	32121846	32134011
ASHGV40043304	15.638	20.876	20.5006	5	17.2597	31.9427	58.5384	5	4.81472	3.91279	4.1618	2.32661	4.13526	5.02466	5.81954	2.33874	M	M	M	A	P	M	P	A	noncoding	long noncoding	Gold	NR_037170	LOC100507547	RefSeq	1074	chr6	-	32120578	32122142	CTGTTTACAAGGTCATTGCTTGGTCTAAATTTGTCTCAATCAAAACATTTTTGCGCTCAG	100507547	natural antisense	ENST00000445576	PPT2		+	32121621	32133976
ASHGV40043304	15.638	20.876	20.5006	5	17.2597	31.9427	58.5384	5	4.81472	3.91279	4.1618	2.32661	4.13526	5.02466	5.81954	2.33874	M	M	M	A	P	M	P	A	noncoding	long noncoding	Gold	NR_037170	LOC100507547	RefSeq	1074	chr6	-	32120578	32122142	CTGTTTACAAGGTCATTGCTTGGTCTAAATTTGTCTCAATCAAAACATTTTTGCGCTCAG	100507547	natural antisense	NM_001204103	PPT2		+	32121775	32131458
ASHGV40043304	15.638	20.876	20.5006	5	17.2597	31.9427	58.5384	5	4.81472	3.91279	4.1618	2.32661	4.13526	5.02466	5.81954	2.33874	M	M	M	A	P	M	P	A	noncoding	long noncoding	Gold	NR_037170	LOC100507547	RefSeq	1074	chr6	-	32120578	32122142	CTGTTTACAAGGTCATTGCTTGGTCTAAATTTGTCTCAATCAAAACATTTTTGCGCTCAG	100507547	natural antisense	NM_005155	PPT2	palmitoyl-protein thioesterase 2	+	32121775	32131458
ASHGV40043304	15.638	20.876	20.5006	5	17.2597	31.9427	58.5384	5	4.81472	3.91279	4.1618	2.32661	4.13526	5.02466	5.81954	2.33874	M	M	M	A	P	M	P	A	noncoding	long noncoding	Gold	NR_037170	LOC100507547	RefSeq	1074	chr6	-	32120578	32122142	CTGTTTACAAGGTCATTGCTTGGTCTAAATTTGTCTCAATCAAAACATTTTTGCGCTCAG	100507547	natural antisense	NM_138717	PPT2		+	32121228	32131458
ASHGV40010996	56.1761	54.7512	65.7495	26.4294	21.6392	39.9652	59.0174	15.9788	6.77558	5.20909	5.7322	4.43821	4.47872	5.36313	5.83217	4.19213	M	M	M	M	P	M	M	P	noncoding	long noncoding	Reliable	ENST00000606112	U47924.30	GENCODE	1421	chr12	+	7087682	7089103	ATCTCCATTGGGACTGAAAACCCAGTGGAGGTAAGATAATAAAAATAACCACTTTGAATC		natural antisense	NM_005768	LPCAT3	lysophosphatidylcholine acyltransferase 3	-	7085346	7125842
ASHGV40003380	8.7999	530.575	36.024	5.74475	11.0071	11.565	9.72557	12.7167	3.93737	8.44722	4.91527	2.51398	3.44361	3.4468	3.22736	3.85137	A	M	M	A	A	P	A	M	noncoding	pseudogene	Gold	NR_001574	RBMY2EP	RefSeq	534	chrY	-	23557033	23563448	TGAATGGAGAGAAATCATCCAAGCTCCCAAGAAACCAGGGATTATGCTCCACCATCTAGA	159125	intergenic
ASHGV40053595	71.4755	88.7604	83.5087	110.988	76.4119	120.282	100.123	72.4947	7.11509	5.89096	6.05706	6.44031	6.32493	6.99968	6.57466	6.44595	M	M	P	M	P	P	P	M	noncoding	long noncoding	Gold	ENST00000446184	RP11-473E2.3	GENCODE	280	chr9	+	137444583	137445743	GACCTGAAAACAGGACCAGTAACCCCAGATCAACCGCCAGCCACACCCTGGGCACCATCT		intergenic
ASHGV40003784	9.24521	38.7074	69.8157	22.4288	24.8083	20.5205	19.081	20.816	4.016	4.73224	5.81526	4.21859	4.68783	4.33789	4.20351	4.59153	A	M	P	M	P	P	P	M	noncoding	long noncoding	Gold	NR_036586	LOC400958	RefSeq	3067	chr2	-	65128973	65159581	CCTTCCAAAGGACTTCTCCAGCTCCATTTACAGTCTGGCTCCTGGGCCTTTGGATCCCAG	400958	intergenic
ASHGV40043602	5	14.107	58.4335	5	6.79057	12.8998	11.2089	5	2.43958	3.36866	5.57985	2.32661	2.78042	3.61466	3.43818	2.33874	A	M	P	A	A	P	P	A	noncoding	long noncoding	Reliable	T305207	G071228	RNA-seq: Iyer et al 2015	906	chr6	-	52645247	52646767	GCTTCCAGTCTGAAAGGAAATTTCTGGAATCTGCAAAAGATTTGGAAAAGTTAAGAAATG		intergenic
ASHGV40022680	31.1251	187.417	389.299	69.0519	94.525	174.691	169.925	90.3754	5.8789	6.95545	8.11865	5.76208	6.62694	7.53876	7.33471	6.77287	M	M	P	M	P	P	M	P	noncoding	long noncoding	Reliable	ENST00000568654	RP11-49I11.1	GENCODE	609	chr18	-	33759958	33767411	GGAATGCCAAGTTCAAGTTTAGCTATGTCTCGCGGAGAGGCCGGTGGAAGAAGCAACGAG	101927809	bidirectional	NM_017947	MOCOS	molybdenum cofactor sulfurase	+	33767479	33848685
ASHGV40003000	5	7.06169	12.0261	8.19367	15.1394	25.2366	32.4184	13.2862	2.43958	2.438	3.44003	2.90593	3.92792	4.66404	4.9721	3.9111	A	A	A	A	P	M	P	M	noncoding	long noncoding	Gold	NR_103858	LINC01006	RefSeq	758	chr7	-	156264792	156395889	AAGTTTCCATGGAAGAATATTTCTCAGCCCTCCGTTCTCAAGACAGATGAGTGCTTTAGA	100506380	intergenic
ASHGV40006479	33.6205	34.6994	28.9063	30.8917	33.4541	36.8105	26.5508	26.1728	5.99422	4.5948	4.62767	4.64792	5.12903	5.23545	4.68701	4.94934	P	M	P	M	P	M	P	M	noncoding	long noncoding	Reliable	ENST00000527021	AP006621.9	GENCODE	532	chr11	-	708563	727047	CAGGTGGCCAGCGCAGAACCCCTGGCAGCAGCCAAGCCTAGGGGAGGGACTGGAGGGCAG		intronic antisense	ENST00000524763	EPS8L2		+	694437	720212
ASHGV40006479	33.6205	34.6994	28.9063	30.8917	33.4541	36.8105	26.5508	26.1728	5.99422	4.5948	4.62767	4.64792	5.12903	5.23545	4.68701	4.94934	P	M	P	M	P	M	P	M	noncoding	long noncoding	Reliable	ENST00000527021	AP006621.9	GENCODE	532	chr11	-	708563	727047	CAGGTGGCCAGCGCAGAACCCCTGGCAGCAGCCAAGCCTAGGGGAGGGACTGGAGGGCAG		intronic antisense	ENST00000527199	EPS8L2		+	705216	709584
ASHGV40006479	33.6205	34.6994	28.9063	30.8917	33.4541	36.8105	26.5508	26.1728	5.99422	4.5948	4.62767	4.64792	5.12903	5.23545	4.68701	4.94934	P	M	P	M	P	M	P	M	noncoding	long noncoding	Reliable	ENST00000527021	AP006621.9	GENCODE	532	chr11	-	708563	727047	CAGGTGGCCAGCGCAGAACCCCTGGCAGCAGCCAAGCCTAGGGGAGGGACTGGAGGGCAG		intronic antisense	ENST00000531348	EPS8L2		+	706594	720181
ASHGV40006479	33.6205	34.6994	28.9063	30.8917	33.4541	36.8105	26.5508	26.1728	5.99422	4.5948	4.62767	4.64792	5.12903	5.23545	4.68701	4.94934	P	M	P	M	P	M	P	M	noncoding	long noncoding	Reliable	ENST00000527021	AP006621.9	GENCODE	532	chr11	-	708563	727047	CAGGTGGCCAGCGCAGAACCCCTGGCAGCAGCCAAGCCTAGGGGAGGGACTGGAGGGCAG		intronic antisense	ENST00000533500	EPS8L2		+	706236	720147
ASHGV40006479	33.6205	34.6994	28.9063	30.8917	33.4541	36.8105	26.5508	26.1728	5.99422	4.5948	4.62767	4.64792	5.12903	5.23545	4.68701	4.94934	P	M	P	M	P	M	P	M	noncoding	long noncoding	Reliable	ENST00000527021	AP006621.9	GENCODE	532	chr11	-	708563	727047	CAGGTGGCCAGCGCAGAACCCCTGGCAGCAGCCAAGCCTAGGGGAGGGACTGGAGGGCAG		natural antisense	ENST00000526198	EPS8L2		+	709367	727034
ASHGV40006479	33.6205	34.6994	28.9063	30.8917	33.4541	36.8105	26.5508	26.1728	5.99422	4.5948	4.62767	4.64792	5.12903	5.23545	4.68701	4.94934	P	M	P	M	P	M	P	M	noncoding	long noncoding	Reliable	ENST00000527021	AP006621.9	GENCODE	532	chr11	-	708563	727047	CAGGTGGCCAGCGCAGAACCCCTGGCAGCAGCCAAGCCTAGGGGAGGGACTGGAGGGCAG		natural antisense	ENST00000530636	EPS8L2		+	706628	727051
ASHGV40006479	33.6205	34.6994	28.9063	30.8917	33.4541	36.8105	26.5508	26.1728	5.99422	4.5948	4.62767	4.64792	5.12903	5.23545	4.68701	4.94934	P	M	P	M	P	M	P	M	noncoding	long noncoding	Reliable	ENST00000527021	AP006621.9	GENCODE	532	chr11	-	708563	727047	CAGGTGGCCAGCGCAGAACCCCTGGCAGCAGCCAAGCCTAGGGGAGGGACTGGAGGGCAG		natural antisense	ENST00000533256	EPS8L2		+	706116	727724
ASHGV40006479	33.6205	34.6994	28.9063	30.8917	33.4541	36.8105	26.5508	26.1728	5.99422	4.5948	4.62767	4.64792	5.12903	5.23545	4.68701	4.94934	P	M	P	M	P	M	P	M	noncoding	long noncoding	Reliable	ENST00000527021	AP006621.9	GENCODE	532	chr11	-	708563	727047	CAGGTGGCCAGCGCAGAACCCCTGGCAGCAGCCAAGCCTAGGGGAGGGACTGGAGGGCAG		natural antisense	ENST00000534755	EPS8L2		+	706200	720135
ASHGV40006479	33.6205	34.6994	28.9063	30.8917	33.4541	36.8105	26.5508	26.1728	5.99422	4.5948	4.62767	4.64792	5.12903	5.23545	4.68701	4.94934	P	M	P	M	P	M	P	M	noncoding	long noncoding	Reliable	ENST00000527021	AP006621.9	GENCODE	532	chr11	-	708563	727047	CAGGTGGCCAGCGCAGAACCCCTGGCAGCAGCCAAGCCTAGGGGAGGGACTGGAGGGCAG		natural antisense	NM_022772	EPS8L2	EPS8-like 2	+	706119	727727
ASHGV40050078	56.1133	145.311	141.177	105.19	194.38	191.942	158.609	171.578	6.77338	6.59091	6.77314	6.36484	7.69906	7.6825	7.24302	7.72661	M	M	M	M	P	M	M	M	noncoding	long noncoding	Gold	ENST00000518831	RP11-273G15.2	GENCODE	759	chr8	-	144098082	144099854	ATTATAATTACAGAATATTTGTGGCCATATGGGGCATCTCCCAGCAAGCCCGCAGACTGT	100133669	natural antisense	ENST00000517503	LY6E		+	144099398	144103827
ASHGV40026574	15.4942	12.3441	11.7302	5.27841	10.3484	14.5823	20.0339	11.8623	4.79897	3.17147	3.40501	2.43696	3.3524	3.80397	4.27731	3.75336	M	M	A	A	A	P	M	P	noncoding	long noncoding	Reliable	T187394	G043012	RNA-seq: Iyer et al 2015	2769	chr2	-	32537564	32541657	GCTGTTTCTTCTCAATGTTTTATTATTCAGGCCACCACTAGCACAATCCTTTGAAAATAA		intergenic
ASHGV40030037	11.6935	17.559	17.6717	15.2371	14.9441	15.2901	15.2474	13.7172	4.35913	3.67255	3.96152	3.70636	3.90878	3.87651	3.8855	3.96213	M	M	M	M	P	M	P	P	noncoding	long noncoding	Gold	ENST00000440326	AC007879.7	GENCODE	806	chr2	+	208104373	208110312	TGAATATTTTATGCTGGGGAGGTAGCTTGTGGAGTGAAATGGTCGGGTAAAGGAAACACT		intergenic
ASHGV40057744	10.1025	20.1654	5.14841	9.21853	13.8335	38.9237	14.5947	13.1679	4.14541	3.8639	2.39123	3.0429	3.78816	5.32138	3.82571	3.89994	M	M	A	A	P	M	P	P	noncoding	long noncoding	Gold	NR_103855	LOC100506258	RefSeq	4508	chr11	-	7458867	7487066	ACGTGTTCTGGTGAGTCTTCAGGTTGTACGGGAACAGAGGCTGAATCAAGGCAGTTCAGT	100506258	intronic antisense	NM_175733	SYT9	synaptotagmin 9	+	7273180	7490276
ASHGV40003690	10.02	36.4265	29.2408	18.6817	18.1679	23.7112	30.9273	19.587	4.13172	4.65777	4.64374	3.9751	4.21188	4.56745	4.90338	4.4971	M	M	M	M	P	M	P	P	noncoding	long noncoding	Gold	NR_033376	LINC00222	RefSeq	1753	chr6	+	109072856	109091145	TTGGATCCTGAATTGTGGAAAGCTTACAAAGGGCTTCTGCTTCTGACTACGATGGAGTGA	387111	intergenic
ASHGV40037392	5	8.75521	5	12.5226	34.4234	15.0857	53.9003	10.6943	2.43958	2.71192	2.32577	3.44572	5.17229	3.85466	5.69751	3.59324	A	A	A	A	P	P	M	P	noncoding	long noncoding	Reliable	T263263	G060656	RNA-seq: Iyer et al 2015	562	chr4	-	36007761	36008323	ATTCATCTGACCTCTCTCAGAGGAGCTGGAATAGTCCTCTCTTCAGAACATGTCCATGTT		intergenic
ASHGV40017205	61.8625	24.8587	42.1831	14.7615	13.3342	20.0695	26.6908	25.3526	6.91514	4.15387	5.13342	3.66513	3.73467	4.30153	4.69563	4.89831	M	M	M	A	P	M	M	P	noncoding	long noncoding	Reliable	T121246	G028626	RNA-seq: Iyer et al 2015	34338	chr15	+	85216995	85251333	TCTGGCTGTGGAAAAGAATAATCATCCTTGTCTTTACGTCATTTGTGGAGAGAATGTTAT		natural antisense	ENST00000558196	SEC11A		-	85223977	85259298
ASHGV40017205	61.8625	24.8587	42.1831	14.7615	13.3342	20.0695	26.6908	25.3526	6.91514	4.15387	5.13342	3.66513	3.73467	4.30153	4.69563	4.89831	M	M	M	A	P	M	M	P	noncoding	long noncoding	Reliable	T121246	G028626	RNA-seq: Iyer et al 2015	34338	chr15	+	85216995	85251333	TCTGGCTGTGGAAAAGAATAATCATCCTTGTCTTTACGTCATTTGTGGAGAGAATGTTAT		natural antisense	NM_001271918	SEC11A		-	85212767	85259691
ASHGV40017205	61.8625	24.8587	42.1831	14.7615	13.3342	20.0695	26.6908	25.3526	6.91514	4.15387	5.13342	3.66513	3.73467	4.30153	4.69563	4.89831	M	M	M	A	P	M	M	P	noncoding	long noncoding	Reliable	T121246	G028626	RNA-seq: Iyer et al 2015	34338	chr15	+	85216995	85251333	TCTGGCTGTGGAAAAGAATAATCATCCTTGTCTTTACGTCATTTGTGGAGAGAATGTTAT		natural antisense	NM_001271919	SEC11A		-	85212767	85259691
ASHGV40017205	61.8625	24.8587	42.1831	14.7615	13.3342	20.0695	26.6908	25.3526	6.91514	4.15387	5.13342	3.66513	3.73467	4.30153	4.69563	4.89831	M	M	M	A	P	M	M	P	noncoding	long noncoding	Reliable	T121246	G028626	RNA-seq: Iyer et al 2015	34338	chr15	+	85216995	85251333	TCTGGCTGTGGAAAAGAATAATCATCCTTGTCTTTACGTCATTTGTGGAGAGAATGTTAT		natural antisense	NM_001271920	SEC11A		-	85212767	85259691
ASHGV40017205	61.8625	24.8587	42.1831	14.7615	13.3342	20.0695	26.6908	25.3526	6.91514	4.15387	5.13342	3.66513	3.73467	4.30153	4.69563	4.89831	M	M	M	A	P	M	M	P	noncoding	long noncoding	Reliable	T121246	G028626	RNA-seq: Iyer et al 2015	34338	chr15	+	85216995	85251333	TCTGGCTGTGGAAAAGAATAATCATCCTTGTCTTTACGTCATTTGTGGAGAGAATGTTAT		natural antisense	NM_001271921	SEC11A		-	85212767	85259691
ASHGV40017205	61.8625	24.8587	42.1831	14.7615	13.3342	20.0695	26.6908	25.3526	6.91514	4.15387	5.13342	3.66513	3.73467	4.30153	4.69563	4.89831	M	M	M	A	P	M	M	P	noncoding	long noncoding	Reliable	T121246	G028626	RNA-seq: Iyer et al 2015	34338	chr15	+	85216995	85251333	TCTGGCTGTGGAAAAGAATAATCATCCTTGTCTTTACGTCATTTGTGGAGAGAATGTTAT		natural antisense	NM_001271922	SEC11A		-	85212767	85259691
ASHGV40017205	61.8625	24.8587	42.1831	14.7615	13.3342	20.0695	26.6908	25.3526	6.91514	4.15387	5.13342	3.66513	3.73467	4.30153	4.69563	4.89831	M	M	M	A	P	M	M	P	noncoding	long noncoding	Reliable	T121246	G028626	RNA-seq: Iyer et al 2015	34338	chr15	+	85216995	85251333	TCTGGCTGTGGAAAAGAATAATCATCCTTGTCTTTACGTCATTTGTGGAGAGAATGTTAT		natural antisense	NM_014300	SEC11A	SEC11 homolog A, signal peptidase complex subunit	-	85212767	85259691
ASHGV40046708	8.52148	13.3973	12.4831	13.8219	20.7311	6.32841	15.2944	12.3944	3.88951	3.29636	3.49135	3.57444	4.41434	2.60264	3.88982	3.81418	A	M	A	A	P	A	P	P	noncoding	long noncoding	Reliable	ENST00000446145	RP11-239E10.3	GENCODE	487	chr1	+	223354485	223361496	ATAATCATGAGGAAAGTGCAATTGTGGGATCATACAAGCTGAGGATGCCTAGAGGGATCC		intergenic
ASHGV40044140	5.82688	50.7256	52.6595	23.3361	25.8848	19.2822	22.7011	25.8515	3.33167	5.10383	5.43187	4.2707	4.74816	4.23799	4.461	4.93053	A	M	M	M	P	P	P	P	noncoding	long noncoding	Reliable	T312123	G073158	RNA-seq: Iyer et al 2015	2898	chr6	-	137639184	137678992	TAATTTGCTTTCAACTCTTTTTGCTACCTCCACCTGTTTCCTCCCAAATCAGGTCTGTGT		intergenic
ASHGV40035591	21.2502	11.6031	18.2365	14.1426	20.7683	23.5434	20.7752	19.6937	5.30158	3.08288	4.00421	3.60241	4.41687	4.55746	4.33157	4.5068	M	M	M	A	P	M	M	P	noncoding	long noncoding	Gold	NR_037162	TTLL3	RefSeq	4160	chr3	+	9851643	9878040	AGAAAAGAGGCGTGGCTATGGGCGGCCAGAAAAGATCCTAGGCCGAGACCCTAGGCCCAG	26140	exon sense-overlapping	ENST00000383827	TTLL3		+	9860055	9877999
ASHGV40035591	21.2502	11.6031	18.2365	14.1426	20.7683	23.5434	20.7752	19.6937	5.30158	3.08288	4.00421	3.60241	4.41687	4.55746	4.33157	4.5068	M	M	M	A	P	M	M	P	noncoding	long noncoding	Gold	NR_037162	TTLL3	RefSeq	4160	chr3	+	9851643	9878040	AGAAAAGAGGCGTGGCTATGGGCGGCCAGAAAAGATCCTAGGCCGAGACCCTAGGCCCAG	26140	exon sense-overlapping	ENST00000397241	TTLL3		+	9851903	9878037
ASHGV40035591	21.2502	11.6031	18.2365	14.1426	20.7683	23.5434	20.7752	19.6937	5.30158	3.08288	4.00421	3.60241	4.41687	4.55746	4.33157	4.5068	M	M	M	A	P	M	M	P	noncoding	long noncoding	Gold	NR_037162	TTLL3	RefSeq	4160	chr3	+	9851643	9878040	AGAAAAGAGGCGTGGCTATGGGCGGCCAGAAAAGATCCTAGGCCGAGACCCTAGGCCCAG	26140	exon sense-overlapping	ENST00000414814	TTLL3		+	9849769	9857778
ASHGV40035591	21.2502	11.6031	18.2365	14.1426	20.7683	23.5434	20.7752	19.6937	5.30158	3.08288	4.00421	3.60241	4.41687	4.55746	4.33157	4.5068	M	M	M	A	P	M	M	P	noncoding	long noncoding	Gold	NR_037162	TTLL3	RefSeq	4160	chr3	+	9851643	9878040	AGAAAAGAGGCGTGGCTATGGGCGGCCAGAAAAGATCCTAGGCCGAGACCCTAGGCCCAG	26140	exon sense-overlapping	ENST00000417065	TTLL3		+	9851404	9860555
ASHGV40035591	21.2502	11.6031	18.2365	14.1426	20.7683	23.5434	20.7752	19.6937	5.30158	3.08288	4.00421	3.60241	4.41687	4.55746	4.33157	4.5068	M	M	M	A	P	M	M	P	noncoding	long noncoding	Gold	NR_037162	TTLL3	RefSeq	4160	chr3	+	9851643	9878040	AGAAAAGAGGCGTGGCTATGGGCGGCCAGAAAAGATCCTAGGCCGAGACCCTAGGCCCAG	26140	exon sense-overlapping	ENST00000418745	TTLL3		+	9851423	9857809
ASHGV40035591	21.2502	11.6031	18.2365	14.1426	20.7683	23.5434	20.7752	19.6937	5.30158	3.08288	4.00421	3.60241	4.41687	4.55746	4.33157	4.5068	M	M	M	A	P	M	M	P	noncoding	long noncoding	Gold	NR_037162	TTLL3	RefSeq	4160	chr3	+	9851643	9878040	AGAAAAGAGGCGTGGCTATGGGCGGCCAGAAAAGATCCTAGGCCGAGACCCTAGGCCCAG	26140	exon sense-overlapping	ENST00000419081	TTLL3		+	9851383	9859340
ASHGV40035591	21.2502	11.6031	18.2365	14.1426	20.7683	23.5434	20.7752	19.6937	5.30158	3.08288	4.00421	3.60241	4.41687	4.55746	4.33157	4.5068	M	M	M	A	P	M	M	P	noncoding	long noncoding	Gold	NR_037162	TTLL3	RefSeq	4160	chr3	+	9851643	9878040	AGAAAAGAGGCGTGGCTATGGGCGGCCAGAAAAGATCCTAGGCCGAGACCCTAGGCCCAG	26140	exon sense-overlapping	ENST00000422738	TTLL3		+	9852285	9860605
ASHGV40035591	21.2502	11.6031	18.2365	14.1426	20.7683	23.5434	20.7752	19.6937	5.30158	3.08288	4.00421	3.60241	4.41687	4.55746	4.33157	4.5068	M	M	M	A	P	M	M	P	noncoding	long noncoding	Gold	NR_037162	TTLL3	RefSeq	4160	chr3	+	9851643	9878040	AGAAAAGAGGCGTGGCTATGGGCGGCCAGAAAAGATCCTAGGCCGAGACCCTAGGCCCAG	26140	exon sense-overlapping	ENST00000426827	TTLL3		+	9851930	9859451
ASHGV40035591	21.2502	11.6031	18.2365	14.1426	20.7683	23.5434	20.7752	19.6937	5.30158	3.08288	4.00421	3.60241	4.41687	4.55746	4.33157	4.5068	M	M	M	A	P	M	M	P	noncoding	long noncoding	Gold	NR_037162	TTLL3	RefSeq	4160	chr3	+	9851643	9878040	AGAAAAGAGGCGTGGCTATGGGCGGCCAGAAAAGATCCTAGGCCGAGACCCTAGGCCCAG	26140	exon sense-overlapping	ENST00000427853	TTLL3		+	9854977	9876505
ASHGV40035591	21.2502	11.6031	18.2365	14.1426	20.7683	23.5434	20.7752	19.6937	5.30158	3.08288	4.00421	3.60241	4.41687	4.55746	4.33157	4.5068	M	M	M	A	P	M	M	P	noncoding	long noncoding	Gold	NR_037162	TTLL3	RefSeq	4160	chr3	+	9851643	9878040	AGAAAAGAGGCGTGGCTATGGGCGGCCAGAAAAGATCCTAGGCCGAGACCCTAGGCCCAG	26140	exon sense-overlapping	ENST00000430718	TTLL3		+	9851557	9857888
ASHGV40035591	21.2502	11.6031	18.2365	14.1426	20.7683	23.5434	20.7752	19.6937	5.30158	3.08288	4.00421	3.60241	4.41687	4.55746	4.33157	4.5068	M	M	M	A	P	M	M	P	noncoding	long noncoding	Gold	NR_037162	TTLL3	RefSeq	4160	chr3	+	9851643	9878040	AGAAAAGAGGCGTGGCTATGGGCGGCCAGAAAAGATCCTAGGCCGAGACCCTAGGCCCAG	26140	exon sense-overlapping	ENST00000430793	TTLL3		+	9861977	9877042
ASHGV40035591	21.2502	11.6031	18.2365	14.1426	20.7683	23.5434	20.7752	19.6937	5.30158	3.08288	4.00421	3.60241	4.41687	4.55746	4.33157	4.5068	M	M	M	A	P	M	M	P	noncoding	long noncoding	Gold	NR_037162	TTLL3	RefSeq	4160	chr3	+	9851643	9878040	AGAAAAGAGGCGTGGCTATGGGCGGCCAGAAAAGATCCTAGGCCGAGACCCTAGGCCCAG	26140	exon sense-overlapping	ENST00000438596	TTLL3		+	9851404	9859342
ASHGV40035591	21.2502	11.6031	18.2365	14.1426	20.7683	23.5434	20.7752	19.6937	5.30158	3.08288	4.00421	3.60241	4.41687	4.55746	4.33157	4.5068	M	M	M	A	P	M	M	P	noncoding	long noncoding	Gold	NR_037162	TTLL3	RefSeq	4160	chr3	+	9851643	9878040	AGAAAAGAGGCGTGGCTATGGGCGGCCAGAAAAGATCCTAGGCCGAGACCCTAGGCCCAG	26140	exon sense-overlapping	ENST00000439814	TTLL3		+	9851423	9857789
ASHGV40035591	21.2502	11.6031	18.2365	14.1426	20.7683	23.5434	20.7752	19.6937	5.30158	3.08288	4.00421	3.60241	4.41687	4.55746	4.33157	4.5068	M	M	M	A	P	M	M	P	noncoding	long noncoding	Gold	NR_037162	TTLL3	RefSeq	4160	chr3	+	9851643	9878040	AGAAAAGAGGCGTGGCTATGGGCGGCCAGAAAAGATCCTAGGCCGAGACCCTAGGCCCAG	26140	exon sense-overlapping	ENST00000443148	TTLL3		+	9857757	9876780
ASHGV40035591	21.2502	11.6031	18.2365	14.1426	20.7683	23.5434	20.7752	19.6937	5.30158	3.08288	4.00421	3.60241	4.41687	4.55746	4.33157	4.5068	M	M	M	A	P	M	M	P	noncoding	long noncoding	Gold	NR_037162	TTLL3	RefSeq	4160	chr3	+	9851643	9878040	AGAAAAGAGGCGTGGCTATGGGCGGCCAGAAAAGATCCTAGGCCGAGACCCTAGGCCCAG	26140	exon sense-overlapping	ENST00000452597	TTLL3		+	9850200	9857863
ASHGV40035591	21.2502	11.6031	18.2365	14.1426	20.7683	23.5434	20.7752	19.6937	5.30158	3.08288	4.00421	3.60241	4.41687	4.55746	4.33157	4.5068	M	M	M	A	P	M	M	P	noncoding	long noncoding	Gold	NR_037162	TTLL3	RefSeq	4160	chr3	+	9851643	9878040	AGAAAAGAGGCGTGGCTATGGGCGGCCAGAAAAGATCCTAGGCCGAGACCCTAGGCCCAG	26140	exon sense-overlapping	ENST00000452823	TTLL3		+	9854992	9867585
ASHGV40035591	21.2502	11.6031	18.2365	14.1426	20.7683	23.5434	20.7752	19.6937	5.30158	3.08288	4.00421	3.60241	4.41687	4.55746	4.33157	4.5068	M	M	M	A	P	M	M	P	noncoding	long noncoding	Gold	NR_037162	TTLL3	RefSeq	4160	chr3	+	9851643	9878040	AGAAAAGAGGCGTGGCTATGGGCGGCCAGAAAAGATCCTAGGCCGAGACCCTAGGCCCAG	26140	exon sense-overlapping	ENST00000453882	ARPC4-TTLL3		+	9839341	9854722
ASHGV40035591	21.2502	11.6031	18.2365	14.1426	20.7683	23.5434	20.7752	19.6937	5.30158	3.08288	4.00421	3.60241	4.41687	4.55746	4.33157	4.5068	M	M	M	A	P	M	M	P	noncoding	long noncoding	Gold	NR_037162	TTLL3	RefSeq	4160	chr3	+	9851643	9878040	AGAAAAGAGGCGTGGCTATGGGCGGCCAGAAAAGATCCTAGGCCGAGACCCTAGGCCCAG	26140	exon sense-overlapping	ENST00000455274	TTLL3		+	9860986	9896822
ASHGV40035591	21.2502	11.6031	18.2365	14.1426	20.7683	23.5434	20.7752	19.6937	5.30158	3.08288	4.00421	3.60241	4.41687	4.55746	4.33157	4.5068	M	M	M	A	P	M	M	P	noncoding	long noncoding	Gold	NR_037162	TTLL3	RefSeq	4160	chr3	+	9851643	9878040	AGAAAAGAGGCGTGGCTATGGGCGGCCAGAAAAGATCCTAGGCCGAGACCCTAGGCCCAG	26140	exon sense-overlapping	ENST00000471058	TTLL3		+	9870846	9877087
ASHGV40035591	21.2502	11.6031	18.2365	14.1426	20.7683	23.5434	20.7752	19.6937	5.30158	3.08288	4.00421	3.60241	4.41687	4.55746	4.33157	4.5068	M	M	M	A	P	M	M	P	noncoding	long noncoding	Gold	NR_037162	TTLL3	RefSeq	4160	chr3	+	9851643	9878040	AGAAAAGAGGCGTGGCTATGGGCGGCCAGAAAAGATCCTAGGCCGAGACCCTAGGCCCAG	26140	exon sense-overlapping	NM_001025930	TTLL3	tubulin tyrosine ligase like 3	+	9851643	9878040
ASHGV40035591	21.2502	11.6031	18.2365	14.1426	20.7683	23.5434	20.7752	19.6937	5.30158	3.08288	4.00421	3.60241	4.41687	4.55746	4.33157	4.5068	M	M	M	A	P	M	M	P	noncoding	long noncoding	Gold	NR_037162	TTLL3	RefSeq	4160	chr3	+	9851643	9878040	AGAAAAGAGGCGTGGCTATGGGCGGCCAGAAAAGATCCTAGGCCGAGACCCTAGGCCCAG	26140	exon sense-overlapping	NM_001198793	ARPC4-TTLL3	ARPC4-TTLL3 readthrough	+	9834231	9878040
ASHGV40001413	385.859	4134.65	2300.09	734.602	1875.57	2215.91	1355.44	2084.75	9.40089	11.577	10.6499	9.17293	11.0702	11.1739	10.3903	11.3072	M	M	M	P	P	P	M	P	noncoding	long noncoding	Gold	NR_026562	C20orf24	RefSeq	1251	chr20	+	35234136	35240960	GAATAGCAGGGAAAGGCCATTGCTGCTCTGGAGCTGTGTGTGTGTGTGATGACTAAAGCA	55969	exon sense-overlapping	NM_001199534	C20orf24	chromosome 20 open reading frame 24	+	35234136	35240960
ASHGV40001413	385.859	4134.65	2300.09	734.602	1875.57	2215.91	1355.44	2084.75	9.40089	11.577	10.6499	9.17293	11.0702	11.1739	10.3903	11.3072	M	M	M	P	P	P	M	P	noncoding	long noncoding	Gold	NR_026562	C20orf24	RefSeq	1251	chr20	+	35234136	35240960	GAATAGCAGGGAAAGGCCATTGCTGCTCTGGAGCTGTGTGTGTGTGTGATGACTAAAGCA	55969	exon sense-overlapping	NM_001199535	TGIF2-C20orf24	TGIF2-C20orf24 readthrough	+	35202956	35240960
ASHGV40001413	385.859	4134.65	2300.09	734.602	1875.57	2215.91	1355.44	2084.75	9.40089	11.577	10.6499	9.17293	11.0702	11.1739	10.3903	11.3072	M	M	M	P	P	P	M	P	noncoding	long noncoding	Gold	NR_026562	C20orf24	RefSeq	1251	chr20	+	35234136	35240960	GAATAGCAGGGAAAGGCCATTGCTGCTCTGGAGCTGTGTGTGTGTGTGATGACTAAAGCA	55969	exon sense-overlapping	NM_018840	C20orf24		+	35234136	35240960
ASHGV40001413	385.859	4134.65	2300.09	734.602	1875.57	2215.91	1355.44	2084.75	9.40089	11.577	10.6499	9.17293	11.0702	11.1739	10.3903	11.3072	M	M	M	P	P	P	M	P	noncoding	long noncoding	Gold	NR_026562	C20orf24	RefSeq	1251	chr20	+	35234136	35240960	GAATAGCAGGGAAAGGCCATTGCTGCTCTGGAGCTGTGTGTGTGTGTGATGACTAAAGCA	55969	exon sense-overlapping	NM_199483	C20orf24		+	35234136	35240960
ASHGV40001413	385.859	4134.65	2300.09	734.602	1875.57	2215.91	1355.44	2084.75	9.40089	11.577	10.6499	9.17293	11.0702	11.1739	10.3903	11.3072	M	M	M	P	P	P	M	P	noncoding	long noncoding	Gold	NR_026562	C20orf24	RefSeq	1251	chr20	+	35234136	35240960	GAATAGCAGGGAAAGGCCATTGCTGCTCTGGAGCTGTGTGTGTGTGTGATGACTAAAGCA	55969	natural antisense	NM_032214	SLA2	Src-like-adaptor 2	-	35240923	35274619
ASHGV40001413	385.859	4134.65	2300.09	734.602	1875.57	2215.91	1355.44	2084.75	9.40089	11.577	10.6499	9.17293	11.0702	11.1739	10.3903	11.3072	M	M	M	P	P	P	M	P	noncoding	long noncoding	Gold	NR_026562	C20orf24	RefSeq	1251	chr20	+	35234136	35240960	GAATAGCAGGGAAAGGCCATTGCTGCTCTGGAGCTGTGTGTGTGTGTGATGACTAAAGCA	55969	natural antisense	NM_175077	SLA2		-	35240923	35274619
ASHGV40048768	11.7287	18.5077	51.6905	39.5579	13.2201	6.61485	13.2855	5.21346	4.36291	3.7458	5.40949	4.9862	3.71922	2.65946	3.6846	2.61131	M	M	M	M	P	A	M	A	noncoding	long noncoding	Reliable	ENST00000610145	RP11-11N7.4	GENCODE	535	chr1	+	245028039	245028574	CCTGCCTTTGCAGGGCAGCTATTCTCATGCTCTTAATAACCCTGAATAAACCTCAGAATT		bidirectional	NM_004501	HNRNPU		-	245013601	245027827
ASHGV40048768	11.7287	18.5077	51.6905	39.5579	13.2201	6.61485	13.2855	5.21346	4.36291	3.7458	5.40949	4.9862	3.71922	2.65946	3.6846	2.61131	M	M	M	M	P	A	M	A	noncoding	long noncoding	Reliable	ENST00000610145	RP11-11N7.4	GENCODE	535	chr1	+	245028039	245028574	CCTGCCTTTGCAGGGCAGCTATTCTCATGCTCTTAATAACCCTGAATAAACCTCAGAATT		bidirectional	NM_031844	HNRNPU	heterogeneous nuclear ribonucleoprotein U (scaffold attachment factor A)	-	245013601	245027827
ASHGV40055739	29.5961	82.4873	226.647	158.627	50.8542	78.9065	132.713	64.694	5.80197	5.78113	7.41382	6.96221	5.73443	6.37669	6.97407	6.27792	M	M	M	M	P	M	M	P	noncoding	long noncoding	Reliable	uc001kas.1	AX747158	UCSC_knowngene	2628	chr10	-	81522330	81524958	GGCAAAATGCCTTATTCTGAGAAAAGAAGCCTTTGGTATTTTAAAGAATTGGGAAGCTAT		intergenic
ASHGV40011448	20.3436	82.4305	138.83	103.482	244.668	209.377	213.869	175.538	5.23242	5.7804	6.75167	6.34163	8.03072	7.80937	7.66616	7.76216	M	M	M	M	P	M	P	P	noncoding	long noncoding	Reliable	T079416	G018361	RNA-seq: Iyer et al 2015	2899	chr12	+	53901937	53905196	GCAATAAATTATCTGTGATTTCCCTACACCTCTTCCTGATTCCCACAGTCTCTGAGCATT		intronic antisense	ENST00000591834	RP11-793H13.10		-	53900474	54019763
ASHGV40011786	298.83	908.999	850.716	769.534	259.676	417.288	399.19	333.425	9.09243	9.26141	9.23614	9.24094	8.12517	8.82097	8.6157	8.74152	M	M	M	M	P	M	P	P	noncoding	long noncoding	Reliable	ENST00000605233	RP11-734K2.4	GENCODE	338	chr12	+	89919430	89934079	TGGAAAATGCCTCCATATAGAAACATGAGCCGGAGAATAAATCACTTGCCTCTCTAACCA		intronic antisense	NM_001199781	POC1B-GALNT4		-	89913189	89920039
ASHGV40011786	298.83	908.999	850.716	769.534	259.676	417.288	399.19	333.425	9.09243	9.26141	9.23614	9.24094	8.12517	8.82097	8.6157	8.74152	M	M	M	M	P	M	P	P	noncoding	long noncoding	Reliable	ENST00000605233	RP11-734K2.4	GENCODE	338	chr12	+	89919430	89934079	TGGAAAATGCCTCCATATAGAAACATGAGCCGGAGAATAAATCACTTGCCTCTCTAACCA		intronic antisense	NM_001199782	POC1B-GALNT4	POC1B-GALNT4 readthrough	-	89913189	89920039
ASHGV40011786	298.83	908.999	850.716	769.534	259.676	417.288	399.19	333.425	9.09243	9.26141	9.23614	9.24094	8.12517	8.82097	8.6157	8.74152	M	M	M	M	P	M	P	P	noncoding	long noncoding	Reliable	ENST00000605233	RP11-734K2.4	GENCODE	338	chr12	+	89919430	89934079	TGGAAAATGCCTCCATATAGAAACATGAGCCGGAGAATAAATCACTTGCCTCTCTAACCA		intronic antisense	NM_172240	POC1B	POC1 centriolar protein B	-	89813497	89920039
ASHGV40028353	23.607	47.5965	40.6143	19.4418	30.7188	67.8442	58.4133	17.7699	5.45961	5.02085	5.07995	4.03352	4.9972	6.15485	5.81829	4.34872	M	M	M	M	P	P	M	P	noncoding	long noncoding	Reliable	TCONS_00004653	XLOC_002561	RNA-seq: Cabili et al 2011	1445	chr2	-	243174755	243176661	GACAGACAGATAAACAGAAGGACAAACAGTATTGGGATTGGGATAAATGCTCAGCTTTTG		intergenic
ASHGV40041757	9.29409	33.5207	23.6767	21.5065	25.7581	21.7319	28.5819	21.4946	4.02211	4.54457	4.37122	4.16607	4.74106	4.4258	4.79463	4.63802	M	M	M	M	P	M	M	P	noncoding	long noncoding	Reliable	T282410	G065781	RNA-seq: Iyer et al 2015	1476	chr5	+	54529635	54531111	AAGGAATGGATTTTGGGTTCTGACCACTGTTCCTCCTATTTCCCCATAACTCTGAGCAAG		bidirectional	NM_021147	CCNO	cyclin O	-	54526980	54529545
ASHGV40059686	29.2687	11.9869	16.2964	17.9052	14.1014	16.2577	14.991	6.56503	5.78603	3.12695	3.8533	3.92304	3.81682	3.97284	3.86323	2.8971	M	M	M	M	P	M	M	A	noncoding	long noncoding	Reliable	TCONS_00022561	XLOC_010880	RNA-seq: Cabili et al 2011	522	chr14	+	77391087	77394837	CCTCCCAGAGAGAGAAAAATGAGGGGAACTTGGAAGAGGCCAGAATGGATGGAAGTATAG		intergenic
ASHGV40006307	76.5912	65.3222	17.0502	331.218	40.232	79.7108	16.119	32.7146	7.21756	5.45328	3.91374	8.00833	5.40185	6.38981	3.9639	5.26759	M	M	M	M	P	M	M	M	noncoding	long noncoding	Gold	NR_120495	ATE1-AS1	RefSeq	967	chr10	+	123687826	123711480	ATTTTGCAACCTTACCAGAAAGCACTTAGGAAAGTGATGATTCTGATGGAGAAATAAGAA	100130887	natural antisense	ENST00000455628	ATE1		-	123662031	123687977
ASHGV40006307	76.5912	65.3222	17.0502	331.218	40.232	79.7108	16.119	32.7146	7.21756	5.45328	3.91374	8.00833	5.40185	6.38981	3.9639	5.26759	M	M	M	M	P	M	M	M	noncoding	long noncoding	Gold	NR_120495	ATE1-AS1	RefSeq	967	chr10	+	123687826	123711480	ATTTTGCAACCTTACCAGAAAGCACTTAGGAAAGTGATGATTCTGATGGAGAAATAAGAA	100130887	natural antisense	NM_001288736	ATE1		-	123499935	123688316
ASHGV40038597	5	30.0055	18.9975	26.4308	35.4161	17.3871	26.7703	17.0711	2.43958	4.39983	4.05652	4.4383	5.21584	4.07581	4.69966	4.28881	A	M	M	M	P	P	P	P	noncoding	long noncoding	Gold	ENST00000504249	RP13-560N11.1	GENCODE	508	chr4	+	9924437	9925770	TGTTTGCACGGAGATGAAGTTCCTGCCCACAGGTCACAGGGGGTGGCAAGACCTATAGTT		intronic antisense	ENST00000506583	SLC2A9		-	9827847	10056499
ASHGV40038597	5	30.0055	18.9975	26.4308	35.4161	17.3871	26.7703	17.0711	2.43958	4.39983	4.05652	4.4383	5.21584	4.07581	4.69966	4.28881	A	M	M	M	P	P	P	P	noncoding	long noncoding	Gold	ENST00000504249	RP13-560N11.1	GENCODE	508	chr4	+	9924437	9925770	TGTTTGCACGGAGATGAAGTTCCTGCCCACAGGTCACAGGGGGTGGCAAGACCTATAGTT		intronic antisense	NM_001001290	SLC2A9		-	9827847	10041872
ASHGV40038597	5	30.0055	18.9975	26.4308	35.4161	17.3871	26.7703	17.0711	2.43958	4.39983	4.05652	4.4383	5.21584	4.07581	4.69966	4.28881	A	M	M	M	P	P	P	P	noncoding	long noncoding	Gold	ENST00000504249	RP13-560N11.1	GENCODE	508	chr4	+	9924437	9925770	TGTTTGCACGGAGATGAAGTTCCTGCCCACAGGTCACAGGGGGTGGCAAGACCTATAGTT		intronic antisense	NM_020041	SLC2A9	solute carrier family 2 (facilitated glucose transporter), member 9	-	9827847	10023114
ASHGV40052194	139.798	99.4622	32.4712	44.4521	35.3002	16.4386	42.0918	43.9563	8.08315	6.05434	4.77684	5.13735	5.20941	3.99	5.35054	5.69902	M	M	M	M	P	P	P	P	noncoding	long noncoding	Gold	NR_024376	FAM225B	RefSeq	5836	chr9	-	115867002	115873957	CACACCTCCAACATGTTTCTGTGTATATTATTGTGTGCATAGATACTACCATTGTGAAAT	100128385	intergenic
ASHGV40000579	5	17.9246	12.9389	7.17034	11.0956	14.0718	14.6758	10.482	2.43958	3.70378	3.53945	2.75967	3.45716	3.74999	3.83333	3.56207	A	M	M	A	A	M	P	A	noncoding	long noncoding	Reliable	ENST00000424010	AC010980.2	GENCODE	349	chr2	+	223185392	223186378	CACATCTAGGTTTCTCTGCAGAAGACAGCAAGATGCCCCAGGGAATGTTTGTGAAAAAGG		intergenic
ASHGV40004091	7.94097	18.6757	13.9149	11.9942	9.65658	16.5423	18.2159	15.2797	3.78044	3.75867	3.63632	3.38778	3.25438	4.0007	4.13872	4.1259	A	M	M	A	A	M	M	P	noncoding	long noncoding	Gold	NR_047506	HOXC-AS3	RefSeq	368	chr12	-	54377734	54379303	GTAACAGCGCCATCTAGCAGCTGCCTCGGGGGAATATTCCGGGAAAGAAAGAGGGAACCT	100874365	natural antisense	ENST00000515593	HOXC10		+	54378848	54379761
ASHGV40004091	7.94097	18.6757	13.9149	11.9942	9.65658	16.5423	18.2159	15.2797	3.78044	3.75867	3.63632	3.38778	3.25438	4.0007	4.13872	4.1259	A	M	M	A	A	M	M	P	noncoding	long noncoding	Gold	NR_047506	HOXC-AS3	RefSeq	368	chr12	-	54377734	54379303	GTAACAGCGCCATCTAGCAGCTGCCTCGGGGGAATATTCCGGGAAAGAAAGAGGGAACCT	100874365	natural antisense	NM_017409	HOXC10	homeobox C10	+	54378945	54384062
ASHGV40039323	14.5394	85.2808	82.3249	60.0222	90.2598	65.3245	70.1466	64.5654	4.69563	5.82738	6.03602	5.56047	6.56632	6.09029	6.0725	6.27331	M	M	M	M	P	M	P	P	noncoding	long noncoding	Gold	NR_103825	LOC729218	RefSeq	4777	chr4	+	119551083	119556180	AAGTCATCCTCAAGTCAGCCTGGAATTGGGCCTGGAAGAGAGCAAGTCGGCCTCCCCGGG	729218	intergenic
ASHGV40030688	11.0721	24.5239	16.8099	10.7592	17.0051	20.2551	20.6996	16.1009	4.28022	4.13345	3.89151	3.23868	4.10979	4.31538	4.32587	4.20345	M	M	M	A	M	M	P	M	noncoding	long noncoding	Reliable	TCONS_00028349	XLOC_013699	RNA-seq: Cabili et al 2011	373	chr20	-	24160866	24164530	TTTTAAAACAACAAACAAAGCGCCTCTTTCCTTGGTGGCCACCTGCTCTTGCCTTTGAGA		intergenic
ASHGV40018440	35.2128	46.5835	45.01	31.789	25.0125	27.1623	19.9491	28.4235	6.06912	4.98984	5.22404	4.68624	4.70075	4.77684	4.2707	5.066	P	M	M	M	P	P	P	P	noncoding	long noncoding	Reliable	T138508	G032414	RNA-seq: Iyer et al 2015	12658	chr16	-	89176097	89188755	CACCGCGGAGCAGCACCCACAACACTGCCATCGAGGGAGGGAGGGGAACAGATAAGCGGG		natural antisense	ENST00000317447	ACSF3		+	89160216	89222171
ASHGV40018440	35.2128	46.5835	45.01	31.789	25.0125	27.1623	19.9491	28.4235	6.06912	4.98984	5.22404	4.68624	4.70075	4.77684	4.2707	5.066	P	M	M	M	P	P	P	P	noncoding	long noncoding	Reliable	T138508	G032414	RNA-seq: Iyer et al 2015	12658	chr16	-	89176097	89188755	CACCGCGGAGCAGCACCCACAACACTGCCATCGAGGGAGGGAGGGGAACAGATAAGCGGG		natural antisense	ENST00000537895	ACSF3		+	89154782	89180881
ASHGV40018440	35.2128	46.5835	45.01	31.789	25.0125	27.1623	19.9491	28.4235	6.06912	4.98984	5.22404	4.68624	4.70075	4.77684	4.2707	5.066	P	M	M	M	P	P	P	P	noncoding	long noncoding	Reliable	T138508	G032414	RNA-seq: Iyer et al 2015	12658	chr16	-	89176097	89188755	CACCGCGGAGCAGCACCCACAACACTGCCATCGAGGGAGGGAGGGGAACAGATAAGCGGG		natural antisense	ENST00000538340	ACSF3		+	89169020	89188800
ASHGV40018440	35.2128	46.5835	45.01	31.789	25.0125	27.1623	19.9491	28.4235	6.06912	4.98984	5.22404	4.68624	4.70075	4.77684	4.2707	5.066	P	M	M	M	P	P	P	P	noncoding	long noncoding	Reliable	T138508	G032414	RNA-seq: Iyer et al 2015	12658	chr16	-	89176097	89188755	CACCGCGGAGCAGCACCCACAACACTGCCATCGAGGGAGGGAGGGGAACAGATAAGCGGG		natural antisense	ENST00000540697	ACSF3		+	89160275	89199670
ASHGV40018440	35.2128	46.5835	45.01	31.789	25.0125	27.1623	19.9491	28.4235	6.06912	4.98984	5.22404	4.68624	4.70075	4.77684	4.2707	5.066	P	M	M	M	P	P	P	P	noncoding	long noncoding	Reliable	T138508	G032414	RNA-seq: Iyer et al 2015	12658	chr16	-	89176097	89188755	CACCGCGGAGCAGCACCCACAACACTGCCATCGAGGGAGGGAGGGGAACAGATAAGCGGG		natural antisense	ENST00000543676	ACSF3		+	89169103	89189240
ASHGV40018440	35.2128	46.5835	45.01	31.789	25.0125	27.1623	19.9491	28.4235	6.06912	4.98984	5.22404	4.68624	4.70075	4.77684	4.2707	5.066	P	M	M	M	P	P	P	P	noncoding	long noncoding	Reliable	T138508	G032414	RNA-seq: Iyer et al 2015	12658	chr16	-	89176097	89188755	CACCGCGGAGCAGCACCCACAACACTGCCATCGAGGGAGGGAGGGGAACAGATAAGCGGG		natural antisense	ENST00000544543	ACSF3		+	89168759	89211808
ASHGV40018440	35.2128	46.5835	45.01	31.789	25.0125	27.1623	19.9491	28.4235	6.06912	4.98984	5.22404	4.68624	4.70075	4.77684	4.2707	5.066	P	M	M	M	P	P	P	P	noncoding	long noncoding	Reliable	T138508	G032414	RNA-seq: Iyer et al 2015	12658	chr16	-	89176097	89188755	CACCGCGGAGCAGCACCCACAACACTGCCATCGAGGGAGGGAGGGGAACAGATAAGCGGG		natural antisense	NM_001127214	ACSF3	acyl-CoA synthetase family member 3	+	89160216	89222254
ASHGV40018440	35.2128	46.5835	45.01	31.789	25.0125	27.1623	19.9491	28.4235	6.06912	4.98984	5.22404	4.68624	4.70075	4.77684	4.2707	5.066	P	M	M	M	P	P	P	P	noncoding	long noncoding	Reliable	T138508	G032414	RNA-seq: Iyer et al 2015	12658	chr16	-	89176097	89188755	CACCGCGGAGCAGCACCCACAACACTGCCATCGAGGGAGGGAGGGGAACAGATAAGCGGG		natural antisense	NM_001243279	ACSF3		+	89160216	89222254
ASHGV40018440	35.2128	46.5835	45.01	31.789	25.0125	27.1623	19.9491	28.4235	6.06912	4.98984	5.22404	4.68624	4.70075	4.77684	4.2707	5.066	P	M	M	M	P	P	P	P	noncoding	long noncoding	Reliable	T138508	G032414	RNA-seq: Iyer et al 2015	12658	chr16	-	89176097	89188755	CACCGCGGAGCAGCACCCACAACACTGCCATCGAGGGAGGGAGGGGAACAGATAAGCGGG		natural antisense	NM_001284316	ACSF3		+	89160216	89222254
ASHGV40006308	12.193	12.8897	74.5931	5	16.9569	42.7431	75.9739	7.31648	4.42306	3.2373	5.90046	2.32661	4.10547	5.46519	6.1931	3.03218	P	M	M	A	P	M	P	A	noncoding	long noncoding	Reliable	T049787	G011669	RNA-seq: Iyer et al 2015	1982	chr10	+	123734888	123737002	AAACCAGGTCATTGTTTCATAGTTGTTGCTTGTAGCTCAGTGTTCTGTAATGGAATACTT		bidirectional	ENST00000369017	NSMCE4A		-	123721271	123734709
ASHGV40006308	12.193	12.8897	74.5931	5	16.9569	42.7431	75.9739	7.31648	4.42306	3.2373	5.90046	2.32661	4.10547	5.46519	6.1931	3.03218	P	M	M	A	P	M	P	A	noncoding	long noncoding	Reliable	T049787	G011669	RNA-seq: Iyer et al 2015	1982	chr10	+	123734888	123737002	AAACCAGGTCATTGTTTCATAGTTGTTGCTTGTAGCTCAGTGTTCTGTAATGGAATACTT		bidirectional	ENST00000538652	NSMCE4A		-	123719612	123734273
ASHGV40006308	12.193	12.8897	74.5931	5	16.9569	42.7431	75.9739	7.31648	4.42306	3.2373	5.90046	2.32661	4.10547	5.46519	6.1931	3.03218	P	M	M	A	P	M	P	A	noncoding	long noncoding	Reliable	T049787	G011669	RNA-seq: Iyer et al 2015	1982	chr10	+	123734888	123737002	AAACCAGGTCATTGTTTCATAGTTGTTGCTTGTAGCTCAGTGTTCTGTAATGGAATACTT		bidirectional	NM_001167865	NSMCE4A		-	123716602	123734743
ASHGV40006308	12.193	12.8897	74.5931	5	16.9569	42.7431	75.9739	7.31648	4.42306	3.2373	5.90046	2.32661	4.10547	5.46519	6.1931	3.03218	P	M	M	A	P	M	P	A	noncoding	long noncoding	Reliable	T049787	G011669	RNA-seq: Iyer et al 2015	1982	chr10	+	123734888	123737002	AAACCAGGTCATTGTTTCATAGTTGTTGCTTGTAGCTCAGTGTTCTGTAATGGAATACTT		bidirectional	NM_017615	NSMCE4A	NSE4 homolog A, SMC5-SMC6 complex component	-	123716602	123734743
ASHGV40046942	30.7506	20.7613	18.816	15.2243	13.7802	11.296	12.3722	9.65559	5.8584	3.90507	4.0462	3.70511	3.78241	3.41404	3.58371	3.43229	P	M	M	A	P	A	P	A	noncoding	long noncoding	Reliable	T330854	G077480	RNA-seq: Iyer et al 2015	1105	chr7	-	106494561	106504858	GTGGATACCTTATATTCTTTGCCCCCTGTATGCCTCAAAATGAATAAAGATGATGACAAT		bidirectional	ENST00000473541	PIK3CG		+	106505783	106523576
ASHGV40046942	30.7506	20.7613	18.816	15.2243	13.7802	11.296	12.3722	9.65559	5.8584	3.90507	4.0462	3.70511	3.78241	3.41404	3.58371	3.43229	P	M	M	A	P	A	P	A	noncoding	long noncoding	Reliable	T330854	G077480	RNA-seq: Iyer et al 2015	1105	chr7	-	106494561	106504858	GTGGATACCTTATATTCTTTGCCCCCTGTATGCCTCAAAATGAATAAAGATGATGACAAT		bidirectional	NM_001282426	PIK3CG		+	106505722	106549423
ASHGV40046942	30.7506	20.7613	18.816	15.2243	13.7802	11.296	12.3722	9.65559	5.8584	3.90507	4.0462	3.70511	3.78241	3.41404	3.58371	3.43229	P	M	M	A	P	A	P	A	noncoding	long noncoding	Reliable	T330854	G077480	RNA-seq: Iyer et al 2015	1105	chr7	-	106494561	106504858	GTGGATACCTTATATTCTTTGCCCCCTGTATGCCTCAAAATGAATAAAGATGATGACAAT		bidirectional	NM_001282427	PIK3CG		+	106505722	106549423
ASHGV40058325	19.5299	60.6514	81.3271	65.3821	114.744	55.2919	49.8679	54.0341	5.16294	5.35012	6.02042	5.6865	6.91573	5.84752	5.58996	6.01513	M	M	M	M	P	M	P	P	noncoding	long noncoding	Reliable	T131878	G030925	RNA-seq: Iyer et al 2015	1158	chr16	-	48513614	48516367	CCTCTCCCCTAAGAAGTAAAGGTCATAAACAACAAAACAAAAAGACTGATAACAACTGTT		intergenic
ASHGV40012177	66.1574	648.282	720.707	344.646	165.947	292.395	248.268	193.128	7.00407	8.74394	8.98892	8.06236	7.45528	8.31322	7.8934	7.9073	P	M	M	M	P	M	P	P	noncoding	long noncoding	Reliable	uc021rgk.1	DL490908	UCSC_knowngene	1150	chr12	+	125510477	125511627	TGGCTCAGGGGCTGGTAGAAACCCCCTTTTGTTAGGACTTGTTTTTTAAAAAAGAAAGCC		intergenic
ASHGV40004461	34.5224	62.8439	85.3809	51.3394	65.0274	125.786	114.592	36.5648	6.03632	5.4046	6.0852	5.3371	6.08793	7.06892	6.77219	5.4231	P	M	M	M	P	M	M	M	noncoding	long noncoding	Gold	NR_110726	HIPK1-AS1	RefSeq	649	chr1	-	114466622	114472147	TGATTTAAAGAAACTTCCTTCTACTACTTAAAGTCCTCACATTGGGCTGACCTGGGAAAC	101928846	natural antisense	ENST00000369554	HIPK1		+	114471995	114520422
ASHGV40004461	34.5224	62.8439	85.3809	51.3394	65.0274	125.786	114.592	36.5648	6.03632	5.4046	6.0852	5.3371	6.08793	7.06892	6.77219	5.4231	P	M	M	M	P	M	M	M	noncoding	long noncoding	Gold	NR_110726	HIPK1-AS1	RefSeq	649	chr1	-	114466622	114472147	TGATTTAAAGAAACTTCCTTCTACTACTTAAAGTCCTCACATTGGGCTGACCTGGGAAAC	101928846	natural antisense	NM_152696	HIPK1		+	114471995	114514698
ASHGV40004461	34.5224	62.8439	85.3809	51.3394	65.0274	125.786	114.592	36.5648	6.03632	5.4046	6.0852	5.3371	6.08793	7.06892	6.77219	5.4231	P	M	M	M	P	M	M	M	noncoding	long noncoding	Gold	NR_110726	HIPK1-AS1	RefSeq	649	chr1	-	114466622	114472147	TGATTTAAAGAAACTTCCTTCTACTACTTAAAGTCCTCACATTGGGCTGACCTGGGAAAC	101928846	natural antisense	NM_198268	HIPK1	homeodomain interacting protein kinase 1	+	114471995	114520491
ASHGV40010918	7.39982	16.6143	16.9376	13.8084	39.6459	46.5095	68.6056	59.5534	3.67713	3.59889	3.90434	3.57265	5.37938	5.59415	6.04301	6.15694	A	M	M	A	P	P	P	M	noncoding	long noncoding	Reliable	ENST00000539784	TSPAN9-IT1	GENCODE	562	chr12	+	3258962	3260642	TTCTTTTCTCACAGGAAAAAGTGCCTGGATATAACCCTGTGGTGGGGATTGCTTACAGGA	100874356	intron sense-overlapping	NM_001168320	TSPAN9		+	3186520	3395730
ASHGV40010918	7.39982	16.6143	16.9376	13.8084	39.6459	46.5095	68.6056	59.5534	3.67713	3.59889	3.90434	3.57265	5.37938	5.59415	6.04301	6.15694	A	M	M	A	P	P	P	M	noncoding	long noncoding	Reliable	ENST00000539784	TSPAN9-IT1	GENCODE	562	chr12	+	3258962	3260642	TTCTTTTCTCACAGGAAAAAGTGCCTGGATATAACCCTGTGGTGGGGATTGCTTACAGGA	100874356	intron sense-overlapping	NM_006675	TSPAN9	tetraspanin 9	+	3186520	3395730
ASHGV40028460	7.47886	27.2538	26.6418	21.0327	16.0391	19.1929	12.9485	20.1563	3.69369	4.27464	4.52169	4.13674	4.01745	4.23202	3.65017	4.54468	A	M	M	M	P	P	P	M	noncoding	long noncoding	Reliable	TCONS_00003558	XLOC_001334	RNA-seq: Cabili et al 2011	420	chr2	+	9144181	9148968	TTTATTACAACATGAGCATGCAGCCTCCAACCCCTGATTCCTAGGTACAGAAAAATAAAG		bidirectional	ENST00000462696	MBOAT2		-	9017251	9143794
ASHGV40028460	7.47886	27.2538	26.6418	21.0327	16.0391	19.1929	12.9485	20.1563	3.69369	4.27464	4.52169	4.13674	4.01745	4.23202	3.65017	4.54468	A	M	M	M	P	P	P	M	noncoding	long noncoding	Reliable	TCONS_00003558	XLOC_001334	RNA-seq: Cabili et al 2011	420	chr2	+	9144181	9148968	TTTATTACAACATGAGCATGCAGCCTCCAACCCCTGATTCCTAGGTACAGAAAAATAAAG		bidirectional	NM_138799	MBOAT2	membrane bound O-acyltransferase domain containing 2	-	8996700	9143876
ASHGV40016905	5	13.78	5.61467	7.08373	15.9849	13.368	14.3051	15.2462	2.43958	3.33431	2.4742	2.74454	4.01255	3.67074	3.79729	4.12241	A	M	A	A	P	P	M	P	noncoding	long noncoding	Reliable	uc002aiu.3	DQ575950	UCSC_knowngene	142	chr15	+	62535522	62535664	AGCACTGACCTCTGGCTCTGGTATGATGTGACGTACTTTCCTGCAGGAGGACAGGGCTCA		intergenic
ASHGV40018406	351.148	931.011	824.688	1688.13	450.264	388.009	503.18	331.631	9.29053	9.2977	9.1851	10.4542	8.93265	8.72386	8.94814	8.73308	M	M	M	M	P	M	P	M	noncoding	long noncoding	Reliable	ENST00000562644	GS1-21A4.1	GENCODE	420	chr16	-	87926543	87927291	ATGTGGACATCCTTCTTGGCCACCATGACTCCCTCCTTAAAAAGGAGCCCATAGGCCGGG		intron sense-overlapping	NM_001739	CA5A	carbonic anhydrase VA, mitochondrial	-	87921624	87970112
ASHGV40013790	5.06285	13.1999	10.7675	5	18.1054	30.1038	32.5532	21.3725	3.13861	3.27317	3.28445	2.32661	4.20637	4.93146	4.97916	4.63002	A	A	A	A	P	M	P	P	noncoding	long noncoding	Reliable	T100456	G023723	RNA-seq: Iyer et al 2015	2350	chr14	-	21146474	21150824	GAGTCAGAAACACCAGTGACTGGCCATGGTGAAGATGCTCAAACATAAAGCTGCAAAAAG		intergenic
ASHGV40005940	27.2725	49.778	34.1592	39.1815	39.6664	41.7788	33.8114	30.3091	5.67497	5.07958	4.84248	4.97238	5.38055	5.43279	5.02969	5.15881	M	M	M	M	P	M	P	P	noncoding	long noncoding	Reliable	TCONS_00018263	XLOC_008543	RNA-seq: Cabili et al 2011	301	chr10	+	89190751	89209410	AGATTGGCGTCCTACCCCACTGCCAGTCTTCCCAGGGACTGAGAGAGGGAACAGGAAATT		intergenic
ASHGV40036031	17.1945	65.4903	108.588	98.4168	12.1176	41.2725	19.7186	19.0222	4.96027	5.45679	6.41127	6.26997	3.5901	5.41113	4.254	4.44737	P	M	P	M	A	P	P	M	noncoding	long noncoding	Reliable	ENST00000607297	RP11-755B10.4	GENCODE	437	chr3	+	57583515	57586643	TTCTGTCAAGGCGAGAGCGCTCCAACACGTGTTCATCGGCTGTTGCTTTTTAAAGAGAAG		natural antisense	ENST00000488156	ARF4		-	57582800	57583947
ASHGV40047025	13.067	32.1235	70.5623	8.36542	36.3163	22.8445	18.9844	15.9725	4.52656	4.49198	5.82957	2.92916	5.25347	4.50747	4.19594	4.19114	M	M	P	A	P	P	M	P	noncoding	long noncoding	Reliable	ENST00000456270	AC000111.6	GENCODE	376	chr7	-	117244844	117287469	TCCCCTGCCTTCTGTGGGTCTCAGATTTCCATAAAAAATAAAATCAATGGATCAACTTAA		intronic antisense	ENST00000426809	CFTR		+	117120148	117307125
ASHGV40047025	13.067	32.1235	70.5623	8.36542	36.3163	22.8445	18.9844	15.9725	4.52656	4.49198	5.82957	2.92916	5.25347	4.50747	4.19594	4.19114	M	M	P	A	P	P	M	P	noncoding	long noncoding	Reliable	ENST00000456270	AC000111.6	GENCODE	376	chr7	-	117244844	117287469	TCCCCTGCCTTCTGTGGGTCTCAGATTTCCATAAAAAATAAAATCAATGGATCAACTTAA		intronic antisense	ENST00000454343	CFTR		+	117120016	117308719
ASHGV40047025	13.067	32.1235	70.5623	8.36542	36.3163	22.8445	18.9844	15.9725	4.52656	4.49198	5.82957	2.92916	5.25347	4.50747	4.19594	4.19114	M	M	P	A	P	P	M	P	noncoding	long noncoding	Reliable	ENST00000456270	AC000111.6	GENCODE	376	chr7	-	117244844	117287469	TCCCCTGCCTTCTGTGGGTCTCAGATTTCCATAAAAAATAAAATCAATGGATCAACTTAA		intronic antisense	ENST00000468795	CFTR		+	117251670	117267964
ASHGV40047025	13.067	32.1235	70.5623	8.36542	36.3163	22.8445	18.9844	15.9725	4.52656	4.49198	5.82957	2.92916	5.25347	4.50747	4.19594	4.19114	M	M	P	A	P	P	M	P	noncoding	long noncoding	Reliable	ENST00000456270	AC000111.6	GENCODE	376	chr7	-	117244844	117287469	TCCCCTGCCTTCTGTGGGTCTCAGATTTCCATAAAAAATAAAATCAATGGATCAACTTAA		intronic antisense	NM_000492	CFTR	cystic fibrosis transmembrane conductance regulator	+	117120016	117308718
ASHGV40050728	8.33083	20.1687	44.0048	21.6104	20.0469	22.8412	25.9586	13.7365	3.85566	3.86448	5.19387	4.1727	4.35953	4.50723	4.6514	3.96476	A	M	P	M	P	P	P	P	noncoding	long noncoding	Reliable	ENST00000520862	RP11-705O24.1	GENCODE	536	chr8	+	62697605	62765324	CCTATAGAGGCCTGGGGTCCCTTTGGCAGCACTTTTCTCAAGAAAGTAGAGTCGTGGACA	101929628	intergenic
ASHGV40028044	3627.77	26.0821	17.3213	14.6651	21.3914	30.6846	32.0409	16.146	12.4487	4.21688	3.93408	3.65527	4.46169	4.9619	4.95276	4.20752	M	M	P	M	P	P	P	M	noncoding	long noncoding	Reliable	TCONS_00004576	XLOC_002486	RNA-seq: Cabili et al 2011	878	chr2	-	217726273	217730405	TACAAGATGCTCAGTTCTTGAATGAGGGTAATGACAATGGAGAGAGGAGAGACAAATGGA		intergenic
ASHGV40010047	5	13.8176	5	9.9708	14.1449	17.1033	15.7713	12.3865	2.43958	3.33789	2.32577	3.13513	3.8221	4.05095	3.93408	3.81237	A	M	A	A	P	P	M	M	noncoding	long noncoding	Reliable	ENST00000556606	RP11-644F5.16	GENCODE	488	chr12	-	56032695	56053579	TCCCCTGTGTCGAGGGCGGCTCTTAGAATCCATCCTGGGAAACTCACCGTCAGGGCAACG		intergenic
ASHGV40057036	9.4194	25.3689	31.4252	27.5606	22.6756	19.7653	21.6637	15.0908	4.04113	4.17799	4.73546	4.49218	4.54762	4.27688	4.39584	4.10547	A	M	M	M	P	P	P	P	noncoding	long noncoding	Reliable	ENST00000609440	RP11-602N24.3	GENCODE	364	chr4	-	110736202	110736566	ACGCGCTCAACTATGCCTCTTCTTTTGTCCTATGGTCTCAACTAATTAAAGGAAGAAAAG		bidirectional	NM_018983	GAR1	GAR1 homolog, ribonucleoprotein	+	110736665	110745893
ASHGV40057036	9.4194	25.3689	31.4252	27.5606	22.6756	19.7653	21.6637	15.0908	4.04113	4.17799	4.73546	4.49218	4.54762	4.27688	4.39584	4.10547	A	M	M	M	P	P	P	P	noncoding	long noncoding	Reliable	ENST00000609440	RP11-602N24.3	GENCODE	364	chr4	-	110736202	110736566	ACGCGCTCAACTATGCCTCTTCTTTTGTCCTATGGTCTCAACTAATTAAAGGAAGAAAAG		bidirectional	NM_032993	GAR1		+	110736665	110745893
ASHGV40057036	9.4194	25.3689	31.4252	27.5606	22.6756	19.7653	21.6637	15.0908	4.04113	4.17799	4.73546	4.49218	4.54762	4.27688	4.39584	4.10547	A	M	M	M	P	P	P	P	noncoding	long noncoding	Reliable	ENST00000609440	RP11-602N24.3	GENCODE	364	chr4	-	110736202	110736566	ACGCGCTCAACTATGCCTCTTCTTTTGTCCTATGGTCTCAACTAATTAAAGGAAGAAAAG		bidirectional	uc010imi.3	GAR1		+	110737308	110745893
ASHGV40009751	13.6948	23.4354	233.36	18.897	86.1496	78.0165	189.687	67.0825	4.60236	4.06806	7.45528	3.99079	6.50049	6.36013	7.49943	6.32866	M	M	M	M	P	P	P	P	noncoding	long noncoding	Reliable	ENST00000536317	RP11-1060J15.4	GENCODE	1110	chr12	-	27849320	27863703	TAACTAATCTGTGCTGTGCCCCAACAAAGCCTGCTTTAAATTTCCGTGCCAATTACAACC		natural antisense	NM_001029874	REP15	RAB15 effector protein	+	27849427	27850566
ASHGV40004000	21.41	383.567	752.623	453.615	796.86	270.257	355.413	360.079	5.31361	7.98652	9.05076	8.46559	9.80159	8.19133	8.43305	8.86046	M	M	M	M	P	P	P	P	noncoding	long noncoding	Gold	NR_046231	LINC01168	RefSeq	5397	chr10	+	134779037	134790001	TATGCGCATTTCCCTGAATCGACGGAGGGGTCAGGACGCCTCCTCCCCACTAGCTGTGCT	399829	intergenic
ASHGV40038358	5	20.3411	15.4717	13.8098	13.0759	26.1014	20.5595	21.2615	2.43958	3.87734	3.77994	3.57282	3.70309	4.71678	4.31627	4.62246	A	M	M	A	P	P	P	P	noncoding	long noncoding	Reliable	ENST00000512051	RP11-701P16.1	GENCODE	380	chr4	-	185719665	185720045	AAGCAGTTTCGCTGGACCGAGAGGAGCCACTGGAATTTTGGGTACTGGGCCTTAGGGTCA	643036	intron sense-overlapping	ENST00000437665	ACSL1		-	185678056	185729605
ASHGV40038358	5	20.3411	15.4717	13.8098	13.0759	26.1014	20.5595	21.2615	2.43958	3.87734	3.77994	3.57282	3.70309	4.71678	4.31627	4.62246	A	M	M	A	P	P	P	P	noncoding	long noncoding	Reliable	ENST00000512051	RP11-701P16.1	GENCODE	380	chr4	-	185719665	185720045	AAGCAGTTTCGCTGGACCGAGAGGAGCCACTGGAATTTTGGGTACTGGGCCTTAGGGTCA	643036	intron sense-overlapping	ENST00000454703	ACSL1		-	185676748	185747273
ASHGV40038358	5	20.3411	15.4717	13.8098	13.0759	26.1014	20.5595	21.2615	2.43958	3.87734	3.77994	3.57282	3.70309	4.71678	4.31627	4.62246	A	M	M	A	P	P	P	P	noncoding	long noncoding	Reliable	ENST00000512051	RP11-701P16.1	GENCODE	380	chr4	-	185719665	185720045	AAGCAGTTTCGCTGGACCGAGAGGAGCCACTGGAATTTTGGGTACTGGGCCTTAGGGTCA	643036	intron sense-overlapping	ENST00000504900	ACSL1		-	185689183	185747206
ASHGV40038358	5	20.3411	15.4717	13.8098	13.0759	26.1014	20.5595	21.2615	2.43958	3.87734	3.77994	3.57282	3.70309	4.71678	4.31627	4.62246	A	M	M	A	P	P	P	P	noncoding	long noncoding	Reliable	ENST00000512051	RP11-701P16.1	GENCODE	380	chr4	-	185719665	185720045	AAGCAGTTTCGCTGGACCGAGAGGAGCCACTGGAATTTTGGGTACTGGGCCTTAGGGTCA	643036	intron sense-overlapping	ENST00000515030	ACSL1		-	185676753	185747972
ASHGV40038358	5	20.3411	15.4717	13.8098	13.0759	26.1014	20.5595	21.2615	2.43958	3.87734	3.77994	3.57282	3.70309	4.71678	4.31627	4.62246	A	M	M	A	P	P	P	P	noncoding	long noncoding	Reliable	ENST00000512051	RP11-701P16.1	GENCODE	380	chr4	-	185719665	185720045	AAGCAGTTTCGCTGGACCGAGAGGAGCCACTGGAATTTTGGGTACTGGGCCTTAGGGTCA	643036	intron sense-overlapping	NM_001286708	ACSL1		-	185676748	185733413
ASHGV40038358	5	20.3411	15.4717	13.8098	13.0759	26.1014	20.5595	21.2615	2.43958	3.87734	3.77994	3.57282	3.70309	4.71678	4.31627	4.62246	A	M	M	A	P	P	P	P	noncoding	long noncoding	Reliable	ENST00000512051	RP11-701P16.1	GENCODE	380	chr4	-	185719665	185720045	AAGCAGTTTCGCTGGACCGAGAGGAGCCACTGGAATTTTGGGTACTGGGCCTTAGGGTCA	643036	intron sense-overlapping	NM_001286710	ACSL1		-	185676748	185726942
ASHGV40038358	5	20.3411	15.4717	13.8098	13.0759	26.1014	20.5595	21.2615	2.43958	3.87734	3.77994	3.57282	3.70309	4.71678	4.31627	4.62246	A	M	M	A	P	P	P	P	noncoding	long noncoding	Reliable	ENST00000512051	RP11-701P16.1	GENCODE	380	chr4	-	185719665	185720045	AAGCAGTTTCGCTGGACCGAGAGGAGCCACTGGAATTTTGGGTACTGGGCCTTAGGGTCA	643036	intron sense-overlapping	NM_001286711	ACSL1		-	185676748	185747268
ASHGV40038358	5	20.3411	15.4717	13.8098	13.0759	26.1014	20.5595	21.2615	2.43958	3.87734	3.77994	3.57282	3.70309	4.71678	4.31627	4.62246	A	M	M	A	P	P	P	P	noncoding	long noncoding	Reliable	ENST00000512051	RP11-701P16.1	GENCODE	380	chr4	-	185719665	185720045	AAGCAGTTTCGCTGGACCGAGAGGAGCCACTGGAATTTTGGGTACTGGGCCTTAGGGTCA	643036	intron sense-overlapping	NM_001995	ACSL1	acyl-CoA synthetase long-chain family member 1	-	185676748	185747268
ASHGV40044103	29.7541	177.941	281.945	253.826	472.607	187.914	286.513	279.276	5.80827	6.88698	7.70744	7.63537	9.00742	7.64975	8.11016	8.46738	M	M	M	M	P	P	M	P	noncoding	pseudogene	Gold	NR_037938	HMGA1P7	RefSeq	2200	chr6	-	134435110	134438818	TTGCTTCAGCCCTCACTCCTCAGCCACTTCCACTGCTCCTGTGGTTAGTGACCGCCTCTG	387065	intergenic
ASHGV40004214	18.5222	13.4679	10.2965	11.4249	9.63439	8.95144	17.1175	11.0444	5.08043	3.30373	3.22401	3.32111	3.25161	3.05917	4.04976	3.64201	M	M	A	A	A	A	M	P	noncoding	long noncoding	Gold	NR_104228	LINC00632	RefSeq	770	chrX	+	139791923	139854841	TCGTAGACATGGAATTCCTGGATCAAATGGAGGAGATGGAAGATTGAGAGCAGAGTGCAA	286411	intergenic
ASHGV40059522	2856.33	19.5821	19.865	11.9568	17.8811	61.2383	44.7194	20.1604	12.1157	3.82278	4.11855	3.38372	4.18811	5.99627	5.44119	4.54498	M	M	M	A	P	P	M	P	noncoding	long noncoding	Reliable	TCONS_00014959	XLOC_007038	RNA-seq: Cabili et al 2011	608	chr8	-	29386852	29387791	GGATTTGCTGTGAGTTTCAGGCTGAAGAGAAGAGAGAGACCTGCGGCTGTTTCCGCCCAC		intergenic
ASHGV40006197	67.675	47.0092	71.4566	57.4929	81.4985	102.419	78.7427	125.369	7.03721	5.00294	5.84776	5.5003	6.41965	6.75998	6.24327	7.25679	M	M	M	M	P	P	P	P	noncoding	long noncoding	Reliable	ENST00000603915	RP11-348N5.7	GENCODE	1649	chr10	+	112670353	112672002	TTTGAGGATTTAGCATTCCAGTTGTCATGTTTGATGCCATTCTGAAATAAATCTCTTAGG		intronic antisense	ENST00000436562	BBIP1		-	112659986	112678915
ASHGV40006197	67.675	47.0092	71.4566	57.4929	81.4985	102.419	78.7427	125.369	7.03721	5.00294	5.84776	5.5003	6.41965	6.75998	6.24327	7.25679	M	M	M	M	P	P	P	P	noncoding	long noncoding	Reliable	ENST00000603915	RP11-348N5.7	GENCODE	1649	chr10	+	112670353	112672002	TTTGAGGATTTAGCATTCCAGTTGTCATGTTTGATGCCATTCTGAAATAAATCTCTTAGG		intronic antisense	NM_001195304	BBIP1		-	112658487	112679124
ASHGV40006197	67.675	47.0092	71.4566	57.4929	81.4985	102.419	78.7427	125.369	7.03721	5.00294	5.84776	5.5003	6.41965	6.75998	6.24327	7.25679	M	M	M	M	P	P	P	P	noncoding	long noncoding	Reliable	ENST00000603915	RP11-348N5.7	GENCODE	1649	chr10	+	112670353	112672002	TTTGAGGATTTAGCATTCCAGTTGTCATGTTTGATGCCATTCTGAAATAAATCTCTTAGG		intronic antisense	NM_001195305	BBIP1	BBSome interacting protein 1	-	112658487	112679124
ASHGV40006197	67.675	47.0092	71.4566	57.4929	81.4985	102.419	78.7427	125.369	7.03721	5.00294	5.84776	5.5003	6.41965	6.75998	6.24327	7.25679	M	M	M	M	P	P	P	P	noncoding	long noncoding	Reliable	ENST00000603915	RP11-348N5.7	GENCODE	1649	chr10	+	112670353	112672002	TTTGAGGATTTAGCATTCCAGTTGTCATGTTTGATGCCATTCTGAAATAAATCTCTTAGG		intronic antisense	NM_001195306	BBIP1		-	112658487	112678694
ASHGV40006197	67.675	47.0092	71.4566	57.4929	81.4985	102.419	78.7427	125.369	7.03721	5.00294	5.84776	5.5003	6.41965	6.75998	6.24327	7.25679	M	M	M	M	P	P	P	P	noncoding	long noncoding	Reliable	ENST00000603915	RP11-348N5.7	GENCODE	1649	chr10	+	112670353	112672002	TTTGAGGATTTAGCATTCCAGTTGTCATGTTTGATGCCATTCTGAAATAAATCTCTTAGG		intronic antisense	NM_001195307	BBIP1		-	112658487	112679124
ASHGV40006197	67.675	47.0092	71.4566	57.4929	81.4985	102.419	78.7427	125.369	7.03721	5.00294	5.84776	5.5003	6.41965	6.75998	6.24327	7.25679	M	M	M	M	P	P	P	P	noncoding	long noncoding	Reliable	ENST00000603915	RP11-348N5.7	GENCODE	1649	chr10	+	112670353	112672002	TTTGAGGATTTAGCATTCCAGTTGTCATGTTTGATGCCATTCTGAAATAAATCTCTTAGG		intronic antisense	NM_001243783	BBIP1		-	112658487	112679124
ASHGV40014496	5087.54	248.136	310.206	203.331	326.083	329.182	228.897	245.508	12.9824	7.36689	7.8355	7.3133	8.46102	8.4844	7.7741	8.273	M	M	M	P	P	P	P	P	noncoding	long noncoding	Reliable	T109582	G025928	RNA-seq: Iyer et al 2015	454	chr14	-	95482272	95484017	TTTTAATAATGGCCTCAGTCTCCCCTTCTGTACAACGAGAAGCAGGAGAGAGAGTCATCA		intergenic
ASHGV40029033	19.9201	13.9386	14.798	15.5215	9.58402	15.5926	13.573	14.8073	5.19658	3.3516	3.71914	3.73114	3.24484	3.90812	3.71683	4.07491	M	M	M	M	A	P	M	P	noncoding	long noncoding	Gold	NR_045634	BOLA3-AS1	RefSeq	4190	chr2	+	74375107	74379516	GCTGTGACCTCGAGATTCTCTTGTTCTCTTCAGTTGTATTGGTCCATGATCACTCATAGC	100507171	bidirectional	NM_001035505	BOLA3		-	74362527	74375039
ASHGV40029033	19.9201	13.9386	14.798	15.5215	9.58402	15.5926	13.573	14.8073	5.19658	3.3516	3.71914	3.73114	3.24484	3.90812	3.71683	4.07491	M	M	M	M	A	P	M	P	noncoding	long noncoding	Gold	NR_045634	BOLA3-AS1	RefSeq	4190	chr2	+	74375107	74379516	GCTGTGACCTCGAGATTCTCTTGTTCTCTTCAGTTGTATTGGTCCATGATCACTCATAGC	100507171	bidirectional	NM_212552	BOLA3	bolA family member 3	-	74362527	74375039
ASHGV40045899	30.3414	86.5932	91.4965	141.06	116.345	64.0021	81.3772	64.7052	5.83751	5.8524	6.17881	6.78028	6.9369	6.06098	6.28488	6.27855	M	M	M	M	P	M	M	P	noncoding	long noncoding	Reliable	ENST00000421161	RP11-13P5.1	GENCODE	845	chr6	+	159528822	159537085	CAGACTCCTGAGGAGGTACAGACAAGGAGTGTCCCTGTCCTCATGGTGCTACATGAAAAG		intergenic
ASHGV40040783	408.149	356.921	525.51	505.735	239.084	328.804	277.7	202.625	9.4796	7.87623	8.53777	8.62009	7.99731	8.48282	8.05893	7.98174	M	M	M	M	P	M	P	P	noncoding	long noncoding	Gold	NR_015360	LINC01184	RefSeq	2977	chr5	-	127357243	127418766	GCCAATACACTGAGGTCACTGGATAAATAAACAGATTCTTGCAAGTGCTTTGGAAATGAA	644873	bidirectional	NM_001046	SLC12A2	solute carrier family 12 (sodium/potassium/chloride transporter), member 2	+	127419482	127525380
ASHGV40040783	408.149	356.921	525.51	505.735	239.084	328.804	277.7	202.625	9.4796	7.87623	8.53777	8.62009	7.99731	8.48282	8.05893	7.98174	M	M	M	M	P	M	P	P	noncoding	long noncoding	Gold	NR_015360	LINC01184	RefSeq	2977	chr5	-	127357243	127418766	GCCAATACACTGAGGTCACTGGATAAATAAACAGATTCTTGCAAGTGCTTTGGAAATGAA	644873	bidirectional	NM_001256461	SLC12A2		+	127419482	127525380
ASHGV40060807	6.99343	18.2447	14.0362	11.3724	9.79783	23.5019	10.5597	8.17258	3.59639	3.7265	3.64667	3.31331	3.2733	4.55485	3.35025	3.18192	A	M	M	A	A	M	M	A	noncoding	long noncoding	Reliable	uc001iqp.1	AK055656	UCSC_knowngene	723	chr10	+	21803939	21805798	ACTTGTACAAACCATCCTGTGCAGTTTACAACAAAAGGAAGCGAAACAACTCCCCAGGCT		natural antisense	ENST00000444772	SKIDA1		-	21803944	21806848
ASHGV40060807	6.99343	18.2447	14.0362	11.3724	9.79783	23.5019	10.5597	8.17258	3.59639	3.7265	3.64667	3.31331	3.2733	4.55485	3.35025	3.18192	A	M	M	A	A	M	M	A	noncoding	long noncoding	Reliable	uc001iqp.1	AK055656	UCSC_knowngene	723	chr10	+	21803939	21805798	ACTTGTACAAACCATCCTGTGCAGTTTACAACAAAAGGAAGCGAAACAACTCCCCAGGCT		natural antisense	NM_207371	SKIDA1	SKI/DACH domain containing 1	-	21802408	21814611
ASHGV40019672	5.63471	17.6018	23.7007	18.7828	24.1909	14.2036	15.2182	15.5291	3.28646	3.67588	4.37277	3.98179	4.64915	3.76398	3.88305	4.14622	A	M	M	M	P	M	P	P	noncoding	long noncoding	Reliable	ENST00000574483	CTD-2545H1.1	GENCODE	560	chr17	-	1923245	1926958	CCTAAGATGGGCGGAGAGAAGCAGATGTGGAGGTGATGGCGAAGACCCAGATATAAGCAG		intron sense-overlapping	NM_178568	RTN4RL1	reticulon 4 receptor-like 1	-	1837970	1928639
ASHGV40008408	8.20235	10.3166	30.2757	45.9122	24.423	22.2446	32.8613	8.92544	3.83218	2.93197	4.68624	5.18598	4.66233	4.46489	4.99153	3.31268	A	A	M	M	P	M	M	A	noncoding	long noncoding	Reliable	T058660	G013610	RNA-seq: Iyer et al 2015	606	chr11	+	55056378	55057845	GTAAACTGTTTCATTTTGAGGGAACACTTAATAGAATGACAACAGACTGCTCCATAATCA		intergenic
ASHGV40030043	22.2805	20.09	74.6658	179.801	5	5	6.98337	13.079	5.37506	3.8591	5.90289	7.13912	2.32784	2.32512	2.79786	3.89097	M	M	M	M	A	A	A	P	noncoding	long noncoding	Reliable	T206525	G047807	RNA-seq: Iyer et al 2015	593	chr2	+	208571400	208572666	GAACCAATTAGTCACAACACACACACAATAAACTGTATATTCCTGATCTCTTGACTGTCA		intergenic
ASHGV40031575	6.24828	14.5819	12.8886	9.23721	13.0557	12.7905	11.8314	15.2646	3.43346	3.41265	3.53337	3.0449	3.69988	3.59965	3.52019	4.1251	A	M	M	A	P	M	P	P	noncoding	long noncoding	Reliable	T217484	G050293	RNA-seq: Iyer et al 2015	6861	chr20	+	36861013	36867970	TGCTTGAATCCCCTGGAACCTGGCAGGCATGCTATCCTGGAGCGGAAAACCTTGACACCT		natural antisense	NM_001029864	KIAA1755	KIAA1755	-	36838906	36889174
ASHGV40045525	248.92	382.368	287.906	189.678	75.1533	110.15	139.715	72.6334	8.85039	7.98174	7.73559	7.21247	6.29968	6.86846	7.04938	6.44917	M	M	M	M	P	M	P	M	noncoding	long noncoding	Gold	NR_034110	TRAF3IP2-AS1	RefSeq	2195	chr6	+	111804674	111899383	AGTGATAAAATAGATCAAGAAGATCAGAACAGGCTTAAATTGATGCTATAAAACCAATTA	643749	intronic antisense	NM_001164281	TRAF3IP2		-	111876580	111927477
ASHGV40045525	248.92	382.368	287.906	189.678	75.1533	110.15	139.715	72.6334	8.85039	7.98174	7.73559	7.21247	6.29968	6.86846	7.04938	6.44917	M	M	M	M	P	M	P	M	noncoding	long noncoding	Gold	NR_034110	TRAF3IP2-AS1	RefSeq	2195	chr6	+	111804674	111899383	AGTGATAAAATAGATCAAGAAGATCAGAACAGGCTTAAATTGATGCTATAAAACCAATTA	643749	intronic antisense	NM_001164283	TRAF3IP2		-	111876580	111888563
ASHGV40045525	248.92	382.368	287.906	189.678	75.1533	110.15	139.715	72.6334	8.85039	7.98174	7.73559	7.21247	6.29968	6.86846	7.04938	6.44917	M	M	M	M	P	M	P	M	noncoding	long noncoding	Gold	NR_034110	TRAF3IP2-AS1	RefSeq	2195	chr6	+	111804674	111899383	AGTGATAAAATAGATCAAGAAGATCAGAACAGGCTTAAATTGATGCTATAAAACCAATTA	643749	intronic antisense	NM_147200	TRAF3IP2	TRAF3 interacting protein 2	-	111880142	111927154
ASHGV40045525	248.92	382.368	287.906	189.678	75.1533	110.15	139.715	72.6334	8.85039	7.98174	7.73559	7.21247	6.29968	6.86846	7.04938	6.44917	M	M	M	M	P	M	P	M	noncoding	long noncoding	Gold	NR_034110	TRAF3IP2-AS1	RefSeq	2195	chr6	+	111804674	111899383	AGTGATAAAATAGATCAAGAAGATCAGAACAGGCTTAAATTGATGCTATAAAACCAATTA	643749	intronic antisense	NM_147686	TRAF3IP2		-	111876580	111927477
ASHGV40045525	248.92	382.368	287.906	189.678	75.1533	110.15	139.715	72.6334	8.85039	7.98174	7.73559	7.21247	6.29968	6.86846	7.04938	6.44917	M	M	M	M	P	M	P	M	noncoding	long noncoding	Gold	NR_034110	TRAF3IP2-AS1	RefSeq	2195	chr6	+	111804674	111899383	AGTGATAAAATAGATCAAGAAGATCAGAACAGGCTTAAATTGATGCTATAAAACCAATTA	643749	natural antisense	NM_001286431	REV3L		-	111620233	111804918
ASHGV40045525	248.92	382.368	287.906	189.678	75.1533	110.15	139.715	72.6334	8.85039	7.98174	7.73559	7.21247	6.29968	6.86846	7.04938	6.44917	M	M	M	M	P	M	P	M	noncoding	long noncoding	Gold	NR_034110	TRAF3IP2-AS1	RefSeq	2195	chr6	+	111804674	111899383	AGTGATAAAATAGATCAAGAAGATCAGAACAGGCTTAAATTGATGCTATAAAACCAATTA	643749	natural antisense	NM_001286432	REV3L		-	111620233	111804918
ASHGV40045525	248.92	382.368	287.906	189.678	75.1533	110.15	139.715	72.6334	8.85039	7.98174	7.73559	7.21247	6.29968	6.86846	7.04938	6.44917	M	M	M	M	P	M	P	M	noncoding	long noncoding	Gold	NR_034110	TRAF3IP2-AS1	RefSeq	2195	chr6	+	111804674	111899383	AGTGATAAAATAGATCAAGAAGATCAGAACAGGCTTAAATTGATGCTATAAAACCAATTA	643749	natural antisense	NM_002912	REV3L	REV3 like, DNA directed polymerase zeta catalytic subunit	-	111620233	111804918
ASHGV40034994	42.564	297.129	192.279	189.302	164.982	114.708	151.797	139.629	6.36732	7.6148	7.19477	7.21059	7.44563	6.9352	7.1797	7.42014	P	M	M	M	P	P	P	M	noncoding	long noncoding	Reliable	T251422	G057834	RNA-seq: Iyer et al 2015	4797	chr3	-	139509707	139518034	TATTTAAGACATTTAAATAAGATCAGGTTCCTCCCTCACCCTCCAAGGTGCGGTCACCAG		intergenic
ASHGV40027595	28.7281	50.7994	80.6328	99.9164	51.1014	52.5208	70.9631	35.6541	5.75876	5.10596	6.008	6.29217	5.74223	5.77593	6.09316	5.38947	P	M	M	M	P	P	P	P	noncoding	long noncoding	Reliable	uc002tzb.1	AK128708	UCSC_knowngene	5089	chr2	-	157193083	157198172	GGCCTCTTTCCTATGCATTAAAATAGAAAATCCTATGGGATTACATTCATGTTTGCTTTC		intron sense-overlapping	ENST00000409572	NR4A2		-	157181609	157198860
ASHGV40001724	12.232	57.0622	64.7896	53.6747	55.0157	56.6036	48.5389	44.2289	4.4285	5.26793	5.71284	5.39701	5.84164	5.88545	5.55125	5.70733	M	M	M	M	P	M	M	M	noncoding	long noncoding	Gold	ENST00000521373	CTB-43E15.2	GENCODE	513	chr5	+	173116461	173132852	AGAGGCTCCTCCCAAAAGTCACCCAGCTGATTTTCATCCACTTGGCTCCCCAAGTTGCTG		intergenic
ASHGV40027358	574.121	32.7837	25.0997	18.9574	30.7551	67.1761	35.9342	70.1973	9.91392	4.516	4.44555	3.99531	4.99934	6.13715	5.11826	6.3983	M	M	M	M	P	M	P	M	noncoding	long noncoding	Reliable	T006033	G001249	RNA-seq: Iyer et al 2015	355	chr1	+	26490100	26490455	CCTCTGGAGCTCTCCAACTTCCTGGAAAGTTGTACCTTAAATAAAAAACCCATCCTGATA		intergenic
ASHGV40059560	53.0218	176.468	117.971	104.133	108.836	115.409	107.462	108.292	6.69194	6.87653	6.52517	6.35136	6.83684	6.94498	6.68036	7.03535	P	M	M	M	P	P	P	M	noncoding	long noncoding	Reliable	TCONS_00016312	XLOC_007680	RNA-seq: Cabili et al 2011	410	chr9	-	36313543	36315318	TATCAGAAAGCAATTTATAGATTAGCCACTGCGCCCAGCCGACACTTCTGTCTTGAAAGC		intergenic
ASHGV40045147	13.5745	11.5257	5.96472	26.525	20.8988	15.1798	10.9918	22.3853	4.58909	3.07382	2.53384	4.44318	4.42671	3.86403	3.40863	4.70596	M	A	A	P	P	M	M	P	noncoding	long noncoding	Reliable	ENST00000562504	RP11-534L20.5	GENCODE	509	chr1	+	206677280	206677789	GAAAAAAGTCAATGGGTCTGAGCCAAGAGGATCTACTAACAAGGGGAAAGATCTCCCAGT		intergenic
ASHGV40057226	5.22301	17.9091	16.2655	5	9.18499	17.8459	14.824	6.07604	3.17989	3.70293	3.85106	2.32661	3.18464	4.11844	3.84752	2.79582	A	M	M	A	A	M	P	A	noncoding	long noncoding	Gold	ENST00000422284	RP11-446F17.3	GENCODE	343	chr6	-	46638180	46655537	GGCCGCCGTGTGACGGCCTGACACAGGGCTGCGGTGAGGACCGACCAGAGAGGGATTTCC	101926934	intronic antisense	ENST00000452689	SLC25A27		+	46620721	46644513
ASHGV40057226	5.22301	17.9091	16.2655	5	9.18499	17.8459	14.824	6.07604	3.17989	3.70293	3.85106	2.32661	3.18464	4.11844	3.84752	2.79582	A	M	M	A	A	M	P	A	noncoding	long noncoding	Gold	ENST00000422284	RP11-446F17.3	GENCODE	343	chr6	-	46638180	46655537	GGCCGCCGTGTGACGGCCTGACACAGGGCTGCGGTGAGGACCGACCAGAGAGGGATTTCC	101926934	intronic antisense	ENST00000604217	SLC25A27		+	46630196	46638965
ASHGV40057226	5.22301	17.9091	16.2655	5	9.18499	17.8459	14.824	6.07604	3.17989	3.70293	3.85106	2.32661	3.18464	4.11844	3.84752	2.79582	A	M	M	A	A	M	P	A	noncoding	long noncoding	Gold	ENST00000422284	RP11-446F17.3	GENCODE	343	chr6	-	46638180	46655537	GGCCGCCGTGTGACGGCCTGACACAGGGCTGCGGTGAGGACCGACCAGAGAGGGATTTCC	101926934	intronic antisense	ENST00000604616	SLC25A27		+	46632611	46644740
ASHGV40057226	5.22301	17.9091	16.2655	5	9.18499	17.8459	14.824	6.07604	3.17989	3.70293	3.85106	2.32661	3.18464	4.11844	3.84752	2.79582	A	M	M	A	A	M	P	A	noncoding	long noncoding	Gold	ENST00000422284	RP11-446F17.3	GENCODE	343	chr6	-	46638180	46655537	GGCCGCCGTGTGACGGCCTGACACAGGGCTGCGGTGAGGACCGACCAGAGAGGGATTTCC	101926934	intronic antisense	NM_001204051	SLC25A27		+	46620651	46645927
ASHGV40057226	5.22301	17.9091	16.2655	5	9.18499	17.8459	14.824	6.07604	3.17989	3.70293	3.85106	2.32661	3.18464	4.11844	3.84752	2.79582	A	M	M	A	A	M	P	A	noncoding	long noncoding	Gold	ENST00000422284	RP11-446F17.3	GENCODE	343	chr6	-	46638180	46655537	GGCCGCCGTGTGACGGCCTGACACAGGGCTGCGGTGAGGACCGACCAGAGAGGGATTTCC	101926934	intronic antisense	NM_001204052	SLC25A27		+	46620651	46645927
ASHGV40057226	5.22301	17.9091	16.2655	5	9.18499	17.8459	14.824	6.07604	3.17989	3.70293	3.85106	2.32661	3.18464	4.11844	3.84752	2.79582	A	M	M	A	A	M	P	A	noncoding	long noncoding	Gold	ENST00000422284	RP11-446F17.3	GENCODE	343	chr6	-	46638180	46655537	GGCCGCCGTGTGACGGCCTGACACAGGGCTGCGGTGAGGACCGACCAGAGAGGGATTTCC	101926934	intronic antisense	NM_004277	SLC25A27	solute carrier family 25 member 27	+	46620651	46645927
ASHGV40031150	87.1715	55.1377	112.193	120.315	37.3411	34.5483	31.0472	34.8266	7.40333	5.21875	6.45945	6.55668	5.29432	5.14072	4.9086	5.35789	M	M	M	M	P	M	M	P	noncoding	long noncoding	Reliable	ENST00000607338	RP4-657D16.6	GENCODE	280	chr1	+	52266699	52266979	CATGGGTGTTCTCAATAAGATTTGTAGTTTGTCTTCAGATAGATCCTATACTTTTCCTGT		intronic antisense	ENST00000440943	NRD1		-	52254862	52279743
ASHGV40031150	87.1715	55.1377	112.193	120.315	37.3411	34.5483	31.0472	34.8266	7.40333	5.21875	6.45945	6.55668	5.29432	5.14072	4.9086	5.35789	M	M	M	M	P	M	M	P	noncoding	long noncoding	Reliable	ENST00000607338	RP4-657D16.6	GENCODE	280	chr1	+	52266699	52266979	CATGGGTGTTCTCAATAAGATTTGTAGTTTGTCTTCAGATAGATCCTATACTTTTCCTGT		intronic antisense	ENST00000544028	NRD1		-	52260258	52344420
ASHGV40031150	87.1715	55.1377	112.193	120.315	37.3411	34.5483	31.0472	34.8266	7.40333	5.21875	6.45945	6.55668	5.29432	5.14072	4.9086	5.35789	M	M	M	M	P	M	M	P	noncoding	long noncoding	Reliable	ENST00000607338	RP4-657D16.6	GENCODE	280	chr1	+	52266699	52266979	CATGGGTGTTCTCAATAAGATTTGTAGTTTGTCTTCAGATAGATCCTATACTTTTCCTGT		intronic antisense	NM_001101662	NRD1		-	52254865	52344609
ASHGV40031150	87.1715	55.1377	112.193	120.315	37.3411	34.5483	31.0472	34.8266	7.40333	5.21875	6.45945	6.55668	5.29432	5.14072	4.9086	5.35789	M	M	M	M	P	M	M	P	noncoding	long noncoding	Reliable	ENST00000607338	RP4-657D16.6	GENCODE	280	chr1	+	52266699	52266979	CATGGGTGTTCTCAATAAGATTTGTAGTTTGTCTTCAGATAGATCCTATACTTTTCCTGT		intronic antisense	NM_001242361	NRD1		-	52254865	52343712
ASHGV40031150	87.1715	55.1377	112.193	120.315	37.3411	34.5483	31.0472	34.8266	7.40333	5.21875	6.45945	6.55668	5.29432	5.14072	4.9086	5.35789	M	M	M	M	P	M	M	P	noncoding	long noncoding	Reliable	ENST00000607338	RP4-657D16.6	GENCODE	280	chr1	+	52266699	52266979	CATGGGTGTTCTCAATAAGATTTGTAGTTTGTCTTCAGATAGATCCTATACTTTTCCTGT		intronic antisense	NM_002525	NRD1	nardilysin convertase	-	52254865	52344609
ASHGV40048398	146.108	219.062	222.13	969.411	305.032	437.628	392.82	213.067	8.14608	7.18162	7.38986	9.59781	8.36624	8.887	8.59153	8.05657	M	M	P	M	P	P	P	M	noncoding	long noncoding	Reliable	uc003vla.3	AL110181	UCSC_knowngene	1766	chr7	+	123389268	123391034	CTGCAACTCCTCTAAGTTGAAAGCACAGTGACAAGAGAAAGCATTACAAATTCTTGAGAA		bidirectional	NM_003941	WASL	Wiskott-Aldrich syndrome-like	-	123321980	123389125
ASHGV40035137	5	24.5956	61.9195	77.2572	17.8357	18.7674	37.0065	22.3684	2.43958	4.13806	5.65021	5.92918	4.18523	4.19656	5.16294	4.70503	A	M	P	M	P	P	P	M	noncoding	long noncoding	Gold	NR_027954	TIPARP-AS1	RefSeq	2556	chr3	-	156390959	156393502	TTGGCGATAGAAGCGCATTTACTTGTGTTTTAAAGCCCACAAACGCCGTAGTGACTAACT	100287227	natural antisense	ENST00000473702	TIPARP		+	156393357	156421484
ASHGV40035137	5	24.5956	61.9195	77.2572	17.8357	18.7674	37.0065	22.3684	2.43958	4.13806	5.65021	5.92918	4.18523	4.19656	5.16294	4.70503	A	M	P	M	P	P	P	M	noncoding	long noncoding	Gold	NR_027954	TIPARP-AS1	RefSeq	2556	chr3	-	156390959	156393502	TTGGCGATAGAAGCGCATTTACTTGTGTTTTAAAGCCCACAAACGCCGTAGTGACTAACT	100287227	natural antisense	ENST00000486483	TIPARP		+	156391023	156422928
ASHGV40035137	5	24.5956	61.9195	77.2572	17.8357	18.7674	37.0065	22.3684	2.43958	4.13806	5.65021	5.92918	4.18523	4.19656	5.16294	4.70503	A	M	P	M	P	P	P	M	noncoding	long noncoding	Gold	NR_027954	TIPARP-AS1	RefSeq	2556	chr3	-	156390959	156393502	TTGGCGATAGAAGCGCATTTACTTGTGTTTTAAAGCCCACAAACGCCGTAGTGACTAACT	100287227	natural antisense	NM_001184717	TIPARP		+	156392714	156424557
ASHGV40035137	5	24.5956	61.9195	77.2572	17.8357	18.7674	37.0065	22.3684	2.43958	4.13806	5.65021	5.92918	4.18523	4.19656	5.16294	4.70503	A	M	P	M	P	P	P	M	noncoding	long noncoding	Gold	NR_027954	TIPARP-AS1	RefSeq	2556	chr3	-	156390959	156393502	TTGGCGATAGAAGCGCATTTACTTGTGTTTTAAAGCCCACAAACGCCGTAGTGACTAACT	100287227	natural antisense	NM_015508	TIPARP	TCDD-inducible poly(ADP-ribose) polymerase	+	156392204	156424557
ASHGV40008543	30.8624	37.0341	51.3506	20.2162	30.8657	19.2679	21.9811	21.7809	5.86535	4.6788	5.40165	4.08765	5.00628	4.23725	4.41503	4.66152	P	M	P	M	P	P	P	M	noncoding	long noncoding	Reliable	ENST00000538101	RP11-864I4.4	GENCODE	391	chr11	+	62313470	62315171	TACATCGAGATTTTATTAAACGTTTAATGATGGGGTGCGGGGGCCTTCTGGCTACACACT		intronic antisense	ENST00000530285	AHNAK		-	62301455	62323707
ASHGV40008543	30.8624	37.0341	51.3506	20.2162	30.8657	19.2679	21.9811	21.7809	5.86535	4.6788	5.40165	4.08765	5.00628	4.23725	4.41503	4.66152	P	M	P	M	P	P	P	M	noncoding	long noncoding	Reliable	ENST00000538101	RP11-864I4.4	GENCODE	391	chr11	+	62313470	62315171	TACATCGAGATTTTATTAAACGTTTAATGATGGGGTGCGGGGGCCTTCTGGCTACACACT		intronic antisense	ENST00000531324	AHNAK		-	62302559	62314305
ASHGV40008543	30.8624	37.0341	51.3506	20.2162	30.8657	19.2679	21.9811	21.7809	5.86535	4.6788	5.40165	4.08765	5.00628	4.23725	4.41503	4.66152	P	M	P	M	P	P	P	M	noncoding	long noncoding	Reliable	ENST00000538101	RP11-864I4.4	GENCODE	391	chr11	+	62313470	62315171	TACATCGAGATTTTATTAAACGTTTAATGATGGGGTGCGGGGGCCTTCTGGCTACACACT		intronic antisense	NM_001620	AHNAK	AHNAK nucleoprotein	-	62283373	62314332
ASHGV40008543	30.8624	37.0341	51.3506	20.2162	30.8657	19.2679	21.9811	21.7809	5.86535	4.6788	5.40165	4.08765	5.00628	4.23725	4.41503	4.66152	P	M	P	M	P	P	P	M	noncoding	long noncoding	Reliable	ENST00000538101	RP11-864I4.4	GENCODE	391	chr11	+	62313470	62315171	TACATCGAGATTTTATTAAACGTTTAATGATGGGGTGCGGGGGCCTTCTGGCTACACACT		intronic antisense	NM_024060	AHNAK		-	62201013	62314332
ASHGV40016451	68.6993	345.939	343.58	278.891	299.714	395.08	269.731	343.821	7.05549	7.83123	7.96205	7.77165	8.33986	8.75509	8.01981	8.78844	P	M	P	M	P	P	P	M	noncoding	pseudogene	Gold	NR_073405	PRKXP1	RefSeq	11532	chr15	-	101087956	101099488	TCATCTGCGTCCGGAAGGAAGTCATCTGCCCGTCCCTCATCTGCGTCTGGAAGGAATCAT	441733	intergenic
ASHGV40013310	135.803	136.989	156.022	125.112	78.8736	152.192	165.816	132.077	8.04476	6.51031	6.90258	6.6112	6.37054	7.34558	7.29979	7.33696	M	M	P	M	P	P	P	M	noncoding	long noncoding	Gold	NR_046511	MED4-AS1	RefSeq	544	chr13	+	48651272	48654129	TGCTTGAGGAGTCCGTTGACATAATCTCTACATCATCTTCATTTTCTTTATTATGCCCAG	100873965	natural antisense	ENST00000417167	MED4		-	48651306	48669204
ASHGV40013310	135.803	136.989	156.022	125.112	78.8736	152.192	165.816	132.077	8.04476	6.51031	6.90258	6.6112	6.37054	7.34558	7.29979	7.33696	M	M	P	M	P	P	P	M	noncoding	long noncoding	Gold	NR_046511	MED4-AS1	RefSeq	544	chr13	+	48651272	48654129	TGCTTGAGGAGTCCGTTGACATAATCTCTACATCATCTTCATTTTCTTTATTATGCCCAG	100873965	natural antisense	NM_001270629	MED4		-	48649863	48669277
ASHGV40013310	135.803	136.989	156.022	125.112	78.8736	152.192	165.816	132.077	8.04476	6.51031	6.90258	6.6112	6.37054	7.34558	7.29979	7.33696	M	M	P	M	P	P	P	M	noncoding	long noncoding	Gold	NR_046511	MED4-AS1	RefSeq	544	chr13	+	48651272	48654129	TGCTTGAGGAGTCCGTTGACATAATCTCTACATCATCTTCATTTTCTTTATTATGCCCAG	100873965	natural antisense	NM_014166	MED4	mediator complex subunit 4	-	48649863	48669277
ASHGV40047949	18.113	44.2826	27.2507	47.5479	44.9235	47.5845	37.1116	35.6383	5.04615	4.92451	4.55246	5.22868	5.57204	5.63442	5.16606	5.38883	M	M	M	M	P	P	P	P	noncoding	long noncoding	Reliable	T325400	G076236	RNA-seq: Iyer et al 2015	1901	chr7	+	64973436	65050400	TGGGAGCTGGGGCAAAAAACCACAAAAAGCCGAGGCAGCGGCGGCAGAAAACCTCGGCAG		intergenic
ASHGV40045835	25.2759	8.51109	5	5	10.7009	11.9874	14.1472	26.3829	5.55817	2.67279	2.32577	2.32661	3.39892	3.50026	3.78131	4.96017	M	A	A	A	A	P	P	P	noncoding	long noncoding	Reliable	ENST00000430770	RP11-136K14.1	GENCODE	378	chr6	+	150921969	150926986	ACCTACTATGCCTAGGATAATTCCTGACCAATACAAGAGAGACAGTTTCCATGGAGATGT		intron sense-overlapping	ENST00000367326	PLEKHG1		+	150921018	151054957
ASHGV40045835	25.2759	8.51109	5	5	10.7009	11.9874	14.1472	26.3829	5.55817	2.67279	2.32577	2.32661	3.39892	3.50026	3.78131	4.96017	M	A	A	A	A	P	P	P	noncoding	long noncoding	Reliable	ENST00000430770	RP11-136K14.1	GENCODE	378	chr6	+	150921969	150926986	ACCTACTATGCCTAGGATAATTCCTGACCAATACAAGAGAGACAGTTTCCATGGAGATGT		intron sense-overlapping	NM_001029884	PLEKHG1	pleckstrin homology and RhoGEF domain containing G1	+	150920998	151164799
ASHGV40001472	8.67923	10.9285	5	8.19408	15.1283	12.5462	12.2412	10.3779	3.91596	3.0034	2.32577	2.90606	3.92634	3.57083	3.56696	3.54501	A	A	A	A	P	P	P	P	noncoding	long noncoding	Reliable	ENST00000504629	RP11-844P9.1	GENCODE	354	chr5	-	175551212	175558464	AGAAATGAAAAGTGTTACCAAAAGCATCCTGTGGTGACTGAAGAAGGGCCTACCAGCGAA		intergenic
ASHGV40001027	5	33.5123	13.1842	14.2824	23.0992	9.17129	10.3928	16.1039	2.43958	4.54425	3.56362	3.61634	4.57478	3.09294	3.32743	4.20393	A	M	M	A	M	A	P	P	noncoding	long noncoding	Gold	ENST00000446590	AC016683.5	GENCODE	559	chr2	-	113929111	113932914	GCGGTCTGAGGTTTTACAACTCTCTCTCTCCATCAAGCTGGGTAAGTCAGAAACCTGAAG		intronic antisense	ENST00000441564	PSD4		+	113931573	113966973
ASHGV40001027	5	33.5123	13.1842	14.2824	23.0992	9.17129	10.3928	16.1039	2.43958	4.54425	3.56362	3.61634	4.57478	3.09294	3.32743	4.20393	A	M	M	A	M	A	P	P	noncoding	long noncoding	Gold	ENST00000446590	AC016683.5	GENCODE	559	chr2	-	113929111	113932914	GCGGTCTGAGGTTTTACAACTCTCTCTCTCCATCAAGCTGGGTAAGTCAGAAACCTGAAG		intronic antisense	NM_012455	PSD4	pleckstrin and Sec7 domain containing 4	+	113931559	113960677
ASHGV40052796	5.69884	22.1979	10.1112	7.72849	11.725	12.4815	11.0547	14.009	3.30282	3.99643	3.19787	2.84251	3.54184	3.56285	3.41702	3.99452	A	M	A	A	A	M	P	P	noncoding	long noncoding	Reliable	T357796	G084427	RNA-seq: Iyer et al 2015	3406	chr9	+	35640131	35643969	GGATCAAGCCGAAAGGGAGTGATGAGTAAGCTGCAAATAAAGTCTGTAAAAGAACTATAG		intergenic
ASHGV40056889	102.259	569.563	574.223	517.546	239.229	199.363	244.905	145.434	7.6338	8.55275	8.66311	8.65254	7.9985	7.73559	7.87473	7.48422	M	M	M	M	P	P	P	P	noncoding	long noncoding	Gold	NR_046252	FGD5-AS1	RefSeq	3795	chr3	-	14984285	14989012	GACGGATTCTCCCAGCCGCTCAGCAGAGCGTCTGTAGGTCGGAAGTGGGGGTTGTATTGG	100505641	bidirectional	ENST00000413118	NR2C2		+	14989090	15055225
ASHGV40056889	102.259	569.563	574.223	517.546	239.229	199.363	244.905	145.434	7.6338	8.55275	8.66311	8.65254	7.9985	7.73559	7.87473	7.48422	M	M	M	M	P	P	P	P	noncoding	long noncoding	Gold	NR_046252	FGD5-AS1	RefSeq	3795	chr3	-	14984285	14989012	GACGGATTCTCCCAGCCGCTCAGCAGAGCGTCTGTAGGTCGGAAGTGGGGGTTGTATTGG	100505641	bidirectional	ENST00000435454	NR2C2		+	14989211	15046099
ASHGV40056889	102.259	569.563	574.223	517.546	239.229	199.363	244.905	145.434	7.6338	8.55275	8.66311	8.65254	7.9985	7.73559	7.87473	7.48422	M	M	M	M	P	P	P	P	noncoding	long noncoding	Gold	NR_046252	FGD5-AS1	RefSeq	3795	chr3	-	14984285	14989012	GACGGATTCTCCCAGCCGCTCAGCAGAGCGTCTGTAGGTCGGAAGTGGGGGTTGTATTGG	100505641	bidirectional	NM_001291694	NR2C2	nuclear receptor subfamily 2 group C member 2	+	14989090	15090786
ASHGV40056889	102.259	569.563	574.223	517.546	239.229	199.363	244.905	145.434	7.6338	8.55275	8.66311	8.65254	7.9985	7.73559	7.87473	7.48422	M	M	M	M	P	P	P	P	noncoding	long noncoding	Gold	NR_046252	FGD5-AS1	RefSeq	3795	chr3	-	14984285	14989012	GACGGATTCTCCCAGCCGCTCAGCAGAGCGTCTGTAGGTCGGAAGTGGGGGTTGTATTGG	100505641	bidirectional	NM_003298	NR2C2		+	14989090	15090786
ASHGV40047773	10.5432	27.0226	22.4946	27.275	27.78	21.9051	19.8898	16.9439	4.20548	4.26331	4.29513	4.47779	4.85211	4.4388	4.26621	4.27731	M	M	M	M	P	P	P	P	noncoding	long noncoding	Gold	NR_015401	LINC00957	RefSeq	1725	chr7	+	44078647	44082082	GGGCGGGGCCATGGGGCTCAAGGGCTGAGCAAATCTGAACAGCAGGCAGTGGACGTAGTC	255031	intergenic
ASHGV40043217	24.6151	130.454	33.6514	98.3139	68.3372	46.8448	53.998	37.1465	5.52036	6.435	4.82425	6.26896	6.15449	5.60634	5.70014	5.4452	M	M	M	M	P	P	P	P	noncoding	pseudogene	Gold	NR_001317	HCG4B	RefSeq	2624	chr6	-	29892368	29894992	TACAGTGGGTAGCAGAATCTTGGCAACCCCTAAATGATCAGGTATCTAATCGGTAAAAAA	80868	intergenic
ASHGV40003785	44.2981	56.6555	43.4075	68.7645	62.4268	64.903	46.3366	59.0574	6.42791	5.25793	5.17448	5.75719	6.03216	6.07942	5.4914	6.14369	M	M	M	M	P	M	P	M	noncoding	long noncoding	Gold	NR_036650	WHAMMP1	RefSeq	1567	chr15	-	32812048	32825942	TGTTGGCTAGGCATTTTCTCAGCAGTAAATTACCAGTGCCCTTACTTGCCATGATACCCA	100288615	intergenic
ASHGV40037391	30.5234	28.201	24.7077	22.4077	76.3047	46.1101	43.4032	55.4772	5.84776	4.32013	4.4258	4.21735	6.32224	5.58078	5.3965	6.05564	M	M	M	M	P	P	P	P	noncoding	long noncoding	Reliable	T263253	G060652	RNA-seq: Iyer et al 2015	998	chr4	-	35860511	35984745	TGATAGGACAGAAATGGAACATGGGAGGGCCAATAAGGGAATAAAAACTGGCAACCCCTA		intergenic
ASHGV40028281	57.7575	33.7273	26.0245	41.319	14.6888	19.5603	18.037	18.4432	6.8158	4.55401	4.49003	5.04492	3.88297	4.26154	4.12335	4.40381	M	M	M	M	P	M	M	P	noncoding	long noncoding	Reliable	T210757	G048772	RNA-seq: Iyer et al 2015	3341	chr2	-	239383844	239391937	CTGTAGGTACCATGTACCTGCTAGACTAAACAAAGGTTTGTAACCACACACACCCCAAAC		intergenic
ASHGV40048023	15.3571	71.8875	53.1354	50.2394	59.6466	77.7474	51.022	62.2291	4.7866	5.58691	5.4446	5.30745	5.96337	6.35637	5.62304	6.22191	M	M	M	M	P	P	P	M	noncoding	long noncoding	Reliable	T033348	G007549	RNA-seq: Iyer et al 2015	2500	chr1	+	235047139	235063942	ATAGGCATTAAAAGGTTGCTGTCTCCTCTACTTCCTTGTACCCATTGTCAAAGACCCCCA		intergenic
ASHGV40034325	67.6619	51.7127	40.7991	112.103	38.6744	33.6883	27.4627	32.0876	7.03668	5.13441	5.08747	6.4534	5.34381	5.10755	4.73612	5.24068	M	M	M	M	P	M	P	P	noncoding	long noncoding	Reliable	ENST00000415982	RP13-131K19.1	GENCODE	520	chr3	-	49017350	49021418	CTGCCTTCCAAATCTGACTACTAAGATGATACTATGGGAACAGATTGTGAGGACAGAAAG		intronic antisense	ENST00000449376	ARIH2		+	48956268	49021053
ASHGV40034325	67.6619	51.7127	40.7991	112.103	38.6744	33.6883	27.4627	32.0876	7.03668	5.13441	5.08747	6.4534	5.34381	5.10755	4.73612	5.24068	M	M	M	M	P	M	P	P	noncoding	long noncoding	Reliable	ENST00000415982	RP13-131K19.1	GENCODE	520	chr3	-	49017350	49021418	CTGCCTTCCAAATCTGACTACTAAGATGATACTATGGGAACAGATTGTGAGGACAGAAAG		natural antisense	NM_006321	ARIH2	ariadne RBR E3 ubiquitin protein ligase 2	+	48956280	49022971
ASHGV40049818	7.63629	79.1668	116.269	75.6714	47.1236	26.9248	36.1145	15.2275	3.7198	5.72531	6.50427	5.89911	5.63647	4.76253	5.1258	4.12019	A	M	M	M	P	M	P	P	noncoding	long noncoding	Reliable	GSE61474_TCONS_00323617	GSE61474_XLOC_062324	RNA-seq: Clark et al 2015	568	chr8	-	118626472	118725834	GATGTTCCTTGCAGAATGGTTATAGAGAAAAATGGGAATAACCACGATATAAAGTAACAG		intergenic
ASHGV40060005	31.6826	75.8397	83.0333	36.4799	46.4519	43.6027	48.0491	36.4649	5.90331	5.66651	6.04862	4.86854	5.6168	5.49431	5.53762	5.41981	P	M	M	M	P	P	P	P	noncoding	long noncoding	Reliable	uc.173+	uc.173	UCR	276	chr5	+	133726159	133726435	AATTCTTTAGATTTTTAAATTGGAGAAAAGCACTTAAAGTTTTTTATATATGAATATTAC		exon sense-overlapping	ENST00000507277	UBE2B		+	133707294	133726264
ASHGV40060005	31.6826	75.8397	83.0333	36.4799	46.4519	43.6027	48.0491	36.4649	5.90331	5.66651	6.04862	4.86854	5.6168	5.49431	5.53762	5.41981	P	M	M	M	P	P	P	P	noncoding	long noncoding	Reliable	uc.173+	uc.173	UCR	276	chr5	+	133726159	133726435	AATTCTTTAGATTTTTAAATTGGAGAAAAGCACTTAAAGTTTTTTATATATGAATATTAC		exon sense-overlapping	NM_003337	UBE2B	ubiquitin conjugating enzyme E2B	+	133706866	133727799
ASHGV40059438	24.8151	18.2882	11.7845	9.25941	13.5855	13.3	11.1478	5	5.53329	3.72998	3.41168	3.04753	3.76216	3.66219	3.42883	2.33874	M	M	M	A	P	P	P	A	noncoding	long noncoding	Reliable	TCONS_00011805	XLOC_005280	RNA-seq: Cabili et al 2011	378	chr6	+	38622107	38626294	GCTCTGGATTTATTTTATACAGTGCTACTCCAGTGTGGTGGTCCTCACAGTGTGGTCCTG		intergenic
ASHGV40004440	9.19134	23.3251	15.8749	8.35506	13.6449	14.4978	7.98428	11.1707	4.00523	4.06147	3.81811	2.92713	3.76864	3.79581	2.9643	3.66119	P	M	M	A	P	M	A	P	noncoding	long noncoding	Gold	NR_110605	LANCL1-AS1	RefSeq	2159	chr2	+	211189435	211335057	CTGACTGCAAAACCCAAGCTAAAAGACTGCATTTACTACCCTTCCTTGCTAACAAGAGTG	102724820	intronic antisense	ENST00000412863	LANCL1		-	211299244	211305469
ASHGV40004440	9.19134	23.3251	15.8749	8.35506	13.6449	14.4978	7.98428	11.1707	4.00523	4.06147	3.81811	2.92713	3.76864	3.79581	2.9643	3.66119	P	M	M	A	P	M	A	P	noncoding	long noncoding	Gold	NR_110605	LANCL1-AS1	RefSeq	2159	chr2	+	211189435	211335057	CTGACTGCAAAACCCAAGCTAAAAGACTGCATTTACTACCCTTCCTTGCTAACAAGAGTG	102724820	intronic antisense	ENST00000441020	LANCL1		-	211295972	211341481
ASHGV40004440	9.19134	23.3251	15.8749	8.35506	13.6449	14.4978	7.98428	11.1707	4.00523	4.06147	3.81811	2.92713	3.76864	3.79581	2.9643	3.66119	P	M	M	A	P	M	A	P	noncoding	long noncoding	Gold	NR_110605	LANCL1-AS1	RefSeq	2159	chr2	+	211189435	211335057	CTGACTGCAAAACCCAAGCTAAAAGACTGCATTTACTACCCTTCCTTGCTAACAAGAGTG	102724820	intronic antisense	ENST00000443314	LANCL1		-	211295972	211341463
ASHGV40004440	9.19134	23.3251	15.8749	8.35506	13.6449	14.4978	7.98428	11.1707	4.00523	4.06147	3.81811	2.92713	3.76864	3.79581	2.9643	3.66119	P	M	M	A	P	M	A	P	noncoding	long noncoding	Gold	NR_110605	LANCL1-AS1	RefSeq	2159	chr2	+	211189435	211335057	CTGACTGCAAAACCCAAGCTAAAAGACTGCATTTACTACCCTTCCTTGCTAACAAGAGTG	102724820	intronic antisense	ENST00000448951	LANCL1		-	211305422	211342376
ASHGV40004440	9.19134	23.3251	15.8749	8.35506	13.6449	14.4978	7.98428	11.1707	4.00523	4.06147	3.81811	2.92713	3.76864	3.79581	2.9643	3.66119	P	M	M	A	P	M	A	P	noncoding	long noncoding	Gold	NR_110605	LANCL1-AS1	RefSeq	2159	chr2	+	211189435	211335057	CTGACTGCAAAACCCAAGCTAAAAGACTGCATTTACTACCCTTCCTTGCTAACAAGAGTG	102724820	intronic antisense	NM_001136574	LANCL1		-	211295972	211341429
ASHGV40004440	9.19134	23.3251	15.8749	8.35506	13.6449	14.4978	7.98428	11.1707	4.00523	4.06147	3.81811	2.92713	3.76864	3.79581	2.9643	3.66119	P	M	M	A	P	M	A	P	noncoding	long noncoding	Gold	NR_110605	LANCL1-AS1	RefSeq	2159	chr2	+	211189435	211335057	CTGACTGCAAAACCCAAGCTAAAAGACTGCATTTACTACCCTTCCTTGCTAACAAGAGTG	102724820	intronic antisense	NM_001136575	LANCL1		-	211295972	211341499
ASHGV40004440	9.19134	23.3251	15.8749	8.35506	13.6449	14.4978	7.98428	11.1707	4.00523	4.06147	3.81811	2.92713	3.76864	3.79581	2.9643	3.66119	P	M	M	A	P	M	A	P	noncoding	long noncoding	Gold	NR_110605	LANCL1-AS1	RefSeq	2159	chr2	+	211189435	211335057	CTGACTGCAAAACCCAAGCTAAAAGACTGCATTTACTACCCTTCCTTGCTAACAAGAGTG	102724820	intronic antisense	NM_006055	LANCL1	LanC like 1	-	211295972	211341491
ASHGV40000116	66.3906	70.8129	9.08614	9.31576	17.2276	28.6886	16.0695	14.6239	7.00882	5.56369	3.0609	3.05512	4.13216	4.85962	3.95886	4.05599	P	M	A	A	P	M	P	M	noncoding	long noncoding	Gold	NR_024462	RAMP2-AS1	RefSeq	1696	chr17	-	40905946	40913275	TCGGGAGAAGGAAGAAGGTGCCACAGCTCTTCAGGACCACGGTTGGGAGAAAGAATGGAG	100190938	natural antisense	ENST00000588928	RAMP2		+	40912822	40914716
ASHGV40000116	66.3906	70.8129	9.08614	9.31576	17.2276	28.6886	16.0695	14.6239	7.00882	5.56369	3.0609	3.05512	4.13216	4.85962	3.95886	4.05599	P	M	A	A	P	M	P	M	noncoding	long noncoding	Gold	NR_024462	RAMP2-AS1	RefSeq	1696	chr17	-	40905946	40913275	TCGGGAGAAGGAAGAAGGTGCCACAGCTCTTCAGGACCACGGTTGGGAGAAAGAATGGAG	100190938	natural antisense	ENST00000589683	RAMP2		+	40912792	40915059
ASHGV40000116	66.3906	70.8129	9.08614	9.31576	17.2276	28.6886	16.0695	14.6239	7.00882	5.56369	3.0609	3.05512	4.13216	4.85962	3.95886	4.05599	P	M	A	A	P	M	P	M	noncoding	long noncoding	Gold	NR_024462	RAMP2-AS1	RefSeq	1696	chr17	-	40905946	40913275	TCGGGAGAAGGAAGAAGGTGCCACAGCTCTTCAGGACCACGGTTGGGAGAAAGAATGGAG	100190938	natural antisense	NM_005854	RAMP2	receptor (G protein-coupled) activity modifying protein 2	+	40913211	40915060
ASHGV40012415	28.2274	25.9972	19.232	15.6525	15.5159	13.0733	16.5711	9.41111	5.73156	4.2112	4.07216	3.74278	3.96757	3.63435	4.00023	3.39259	P	M	M	A	P	P	P	A	noncoding	long noncoding	Reliable	T092416	G021420	RNA-seq: Iyer et al 2015	1915	chr13	-	31374084	31376389	AACTTCTTTGCAGAAGCCCCTGGAAATGCCATTATTCTATAAAATGAGCCCTTCCCTTTC		intergenic
ASHGV40038592	37.3834	33.6318	23.4996	16.2105	16.5482	24.0486	28.592	10.0908	6.16012	4.55102	4.36102	3.78816	4.06611	4.58892	4.79547	3.50001	P	M	M	M	P	P	P	A	noncoding	long noncoding	Reliable	T261052	G060042	RNA-seq: Iyer et al 2015	15006	chr4	+	9533930	9692269	TAGTTGATCATTCATATGATAACCCATGACAACTCCTTGCCACATGCCACAGGAGGTCCA		intergenic
ASHGV40049566	20.7444	112.903	85.5319	62.7971	72.9281	42.1424	35.1447	48.3755	5.26029	6.22823	6.0882	5.6245	6.24982	5.44535	5.08483	5.84776	P	M	M	M	P	P	P	P	noncoding	long noncoding	Gold	NR_121631	CA3-AS1	RefSeq	604	chr8	-	86354036	86376562	GCCGCGAGCGGAGCGAGCGCCCGGGGCGCACCTGAGCCTCCAGCACTCCCCGCGGCCGCG	100996348	intronic antisense	NM_000067	CA2	carbonic anhydrase II	+	86376130	86393721
ASHGV40049566	20.7444	112.903	85.5319	62.7971	72.9281	42.1424	35.1447	48.3755	5.26029	6.22823	6.0882	5.6245	6.24982	5.44535	5.08483	5.84776	P	M	M	M	P	P	P	P	noncoding	long noncoding	Gold	NR_121631	CA3-AS1	RefSeq	604	chr8	-	86354036	86376562	GCCGCGAGCGGAGCGAGCGCCCGGGGCGCACCTGAGCCTCCAGCACTCCCCGCGGCCGCG	100996348	intronic antisense	NM_001293675	CA2		+	86376130	86393721
ASHGV40049566	20.7444	112.903	85.5319	62.7971	72.9281	42.1424	35.1447	48.3755	5.26029	6.22823	6.0882	5.6245	6.24982	5.44535	5.08483	5.84776	P	M	M	M	P	P	P	P	noncoding	long noncoding	Gold	NR_121631	CA3-AS1	RefSeq	604	chr8	-	86354036	86376562	GCCGCGAGCGGAGCGAGCGCCCGGGGCGCACCTGAGCCTCCAGCACTCCCCGCGGCCGCG	100996348	natural antisense	ENST00000520921	CA3		+	86285664	86354359
ASHGV40049566	20.7444	112.903	85.5319	62.7971	72.9281	42.1424	35.1447	48.3755	5.26029	6.22823	6.0882	5.6245	6.24982	5.44535	5.08483	5.84776	P	M	M	M	P	P	P	P	noncoding	long noncoding	Gold	NR_121631	CA3-AS1	RefSeq	604	chr8	-	86354036	86376562	GCCGCGAGCGGAGCGAGCGCCCGGGGCGCACCTGAGCCTCCAGCACTCCCCGCGGCCGCG	100996348	natural antisense	NM_005181	CA3	carbonic anhydrase III	+	86351055	86361267
ASHGV40006352	33.36	65.9131	39.0525	39.7561	40.7237	29.2281	31.0002	32.2954	5.9814	5.46733	5.0236	4.99388	5.42151	4.88845	4.9065	5.24893	P	M	M	M	P	P	P	P	noncoding	long noncoding	Reliable	T050400	G011792	RNA-seq: Iyer et al 2015	10704	chr10	+	127017227	127028881	TGTATTGATCCCTAAAGGGGCCATTAGAAAAATCTGACTCCCCTTCCTGGGAAAAATCCC		intergenic
ASHGV40003605	111.022	144.754	178.413	173.874	99.9971	174.479	158.643	62.9572	7.74775	6.58514	7.08991	7.09494	6.71346	7.53593	7.24392	6.23828	M	M	M	P	P	P	P	P	noncoding	pseudogene	Gold	NR_027269	SEPT7P9	RefSeq	672	chr10	-	38671997	38691780	CAGGACATGGACTCCCACCTTCAGGCAGGATTGGGTAGTACATGTTTGTAACTACCTGGC	285961	intergenic
ASHGV40045004	9.25399	21.4239	9.58193	6.63981	19.0048	10.8954	14.8117	13.2934	4.01709	3.95021	3.12482	2.67472	4.28285	3.36046	3.84591	3.91216	M	M	A	A	P	A	P	P	noncoding	long noncoding	Reliable	TCONS_00011301	XLOC_005281	RNA-seq: Cabili et al 2011	400	chr6	+	38681826	38682993	TGGGGTCCCCTAAACAATGTTTCAGTCCTCGGGCTCGGTGGGTGCATCCTTTATTGGGGA		intergenic
ASHGV40001779	20.5534	34.0154	25.2593	27.0938	27.1631	36.2195	30.6576	37.0354	5.24802	4.56606	4.45353	4.46755	4.81963	5.21198	4.89116	5.4416	M	M	M	P	P	P	P	P	noncoding	long noncoding	Reliable	ENST00000524987	ANO1-AS1	GENCODE	646	chr11	-	70033893	70034615	AGGATGCCCGGCTGTCTGGGCAGGCTTTGGTGTTGTGGTGGTTGCACGGCGGCTCGTCCT	100873981	natural antisense	ENST00000398543	ANO1		+	69924663	70035633
ASHGV40001779	20.5534	34.0154	25.2593	27.0938	27.1631	36.2195	30.6576	37.0354	5.24802	4.56606	4.45353	4.46755	4.81963	5.21198	4.89116	5.4416	M	M	M	P	P	P	P	P	noncoding	long noncoding	Reliable	ENST00000524987	ANO1-AS1	GENCODE	646	chr11	-	70033893	70034615	AGGATGCCCGGCTGTCTGGGCAGGCTTTGGTGTTGTGGTGGTTGCACGGCGGCTCGTCCT	100873981	natural antisense	ENST00000531349	ANO1		+	69954290	70035358
ASHGV40001779	20.5534	34.0154	25.2593	27.0938	27.1631	36.2195	30.6576	37.0354	5.24802	4.56606	4.45353	4.46755	4.81963	5.21198	4.89116	5.4416	M	M	M	P	P	P	P	P	noncoding	long noncoding	Reliable	ENST00000524987	ANO1-AS1	GENCODE	646	chr11	-	70033893	70034615	AGGATGCCCGGCTGTCTGGGCAGGCTTTGGTGTTGTGGTGGTTGCACGGCGGCTCGTCCT	100873981	natural antisense	ENST00000538023	ANO1		+	69924663	70035633
ASHGV40001779	20.5534	34.0154	25.2593	27.0938	27.1631	36.2195	30.6576	37.0354	5.24802	4.56606	4.45353	4.46755	4.81963	5.21198	4.89116	5.4416	M	M	M	P	P	P	P	P	noncoding	long noncoding	Reliable	ENST00000524987	ANO1-AS1	GENCODE	646	chr11	-	70033893	70034615	AGGATGCCCGGCTGTCTGGGCAGGCTTTGGTGTTGTGGTGGTTGCACGGCGGCTCGTCCT	100873981	natural antisense	NM_018043	ANO1	anoctamin 1, calcium activated chloride channel	+	69924407	70035652
ASHGV40034769	6.95083	35.5348	86.0817	176.208	13.4399	15.7172	18.0782	14.8462	3.58651	4.62373	6.09726	7.11509	3.74556	3.9221	4.12749	4.07842	A	M	M	P	P	P	P	P	noncoding	long noncoding	Reliable	ENST00000609657	RP11-255E6.6	GENCODE	566	chr3	-	113665851	113666417	CATGTACACGTTTCACTACCGCAGGCTTTCTAGTTTTGTTTTTAAGTAGAAAAAGAAGAA		natural antisense	NM_001172105	GRAMD1C		+	113616317	113666021
ASHGV40034769	6.95083	35.5348	86.0817	176.208	13.4399	15.7172	18.0782	14.8462	3.58651	4.62373	6.09726	7.11509	3.74556	3.9221	4.12749	4.07842	A	M	M	P	P	P	P	P	noncoding	long noncoding	Reliable	ENST00000609657	RP11-255E6.6	GENCODE	566	chr3	-	113665851	113666417	CATGTACACGTTTCACTACCGCAGGCTTTCTAGTTTTGTTTTTAAGTAGAAAAAGAAGAA		natural antisense	NM_017577	GRAMD1C	GRAM domain containing 1C	+	113557680	113666021
ASHGV40027261	8.03571	18.5016	21.1781	15.5459	28.4595	16.2098	32.1842	16.7292	3.79958	3.7452	4.21127	3.73312	4.88967	3.96872	4.96027	4.26007	M	M	M	A	P	M	M	P	noncoding	long noncoding	Gold	NR_122074	LOC400997	RefSeq	3212	chr2	-	111855917	111873165	CACCTCTGTTCCTGGCTGTCAAGATGATAATAATAATTACCATCCTTTCACTCACAAATG	400997	intronic antisense	ENST00000441974	ACOXL		+	111744774	111875269
ASHGV40027261	8.03571	18.5016	21.1781	15.5459	28.4595	16.2098	32.1842	16.7292	3.79958	3.7452	4.21127	3.73312	4.88967	3.96872	4.96027	4.26007	M	M	M	A	P	M	M	P	noncoding	long noncoding	Gold	NR_122074	LOC400997	RefSeq	3212	chr2	-	111855917	111873165	CACCTCTGTTCCTGGCTGTCAAGATGATAATAATAATTACCATCCTTTCACTCACAAATG	400997	intronic antisense	NM_001142807	ACOXL	acyl-CoA oxidase-like	+	111490149	111875799
ASHGV40006291	33.0863	20.3529	48.1224	16.7927	32.903	17.1111	25.0048	13.1492	5.96834	3.87781	5.31187	3.83416	5.10487	4.05192	4.60201	3.89808	M	M	P	M	P	P	P	P	noncoding	long noncoding	Reliable	T049579	G011620	RNA-seq: Iyer et al 2015	450	chr10	+	121836338	121852278	CTCCCAAACTGAGCTGACAACTAAGAAAGAGATAGGACAAGCAACACAGAGAAAGAAAAC		intergenic
ASHGV40003883	99.0559	153.16	151.496	113.218	79.0645	129.795	138.178	41.882	7.58753	6.66537	6.8602	6.46763	6.37334	7.1132	7.03214	5.62368	M	M	P	M	P	P	P	P	noncoding	long noncoding	Gold	NR_038431	RNASEH1-AS1	RefSeq	1046	chr2	+	3605976	3609340	AACTGAGTTGAGAAGGGTCCATTCAAGAATTGTGCCCACAATATACCAGGCACTTGTCCA	100506054	bidirectional	NM_001286837	RNASEH1		-	3592481	3605961
ASHGV40003883	99.0559	153.16	151.496	113.218	79.0645	129.795	138.178	41.882	7.58753	6.66537	6.8602	6.46763	6.37334	7.1132	7.03214	5.62368	M	M	P	M	P	P	P	P	noncoding	long noncoding	Gold	NR_038431	RNASEH1-AS1	RefSeq	1046	chr2	+	3605976	3609340	AACTGAGTTGAGAAGGGTCCATTCAAGAATTGTGCCCACAATATACCAGGCACTTGTCCA	100506054	bidirectional	NM_002936	RNASEH1	ribonuclease H1	-	3592481	3605961
ASHGV40060502	28.1618	31.0249	56.5491	11.583	9.75361	54.0656	36.9473	35.9945	5.72612	4.44377	5.53205	3.33967	3.26721	5.81807	5.16087	5.40199	M	M	P	A	A	P	P	P	noncoding	long noncoding	Reliable	uc.399-	uc.399	UCR	214	chr16	-	50848990	50849204	CGAGGTCAGCCTGGCCTCATCCATTAGAAATATTGTTTTTCTAAACATTACATTGATTTA		intergenic
ASHGV40059007	25.6154	20.6445	42.025	25.4159	21.4515	17.2607	17.3797	12.5874	5.5778	3.89726	5.12787	4.37961	4.46567	4.0656	4.07399	3.83729	M	M	P	M	P	P	P	P	noncoding	long noncoding	Reliable	T332155	G077860	RNA-seq: Iyer et al 2015	1270	chr7	-	121283128	121396338	AATAAAGACCAAATCTCTGGATATATGGTACTGAGGAAAGGCCATGTGGGCAGGCAGCAA		intergenic
ASHGV40008170	39.9993	1627.66	2309.35	1703.25	3021.72	1255.63	1298.79	1364.67	6.2693	10.1366	10.6548	10.4725	11.7676	10.3903	10.3294	10.7236	M	M	P	M	P	P	P	P	noncoding	long noncoding	Reliable	ENST00000528646	RP11-583F24.8	GENCODE	707	chr11	+	18956531	18961268	TGAGATGATTCTTGGCCTCTGTCCCATATCCAATAGAGATAAGCCTCTCCCATCACATTC		natural antisense	ENST00000302797	MRGPRX1		-	18955359	18956556
ASHGV40008170	39.9993	1627.66	2309.35	1703.25	3021.72	1255.63	1298.79	1364.67	6.2693	10.1366	10.6548	10.4725	11.7676	10.3903	10.3294	10.7236	M	M	P	M	P	P	P	P	noncoding	long noncoding	Reliable	ENST00000528646	RP11-583F24.8	GENCODE	707	chr11	+	18956531	18961268	TGAGATGATTCTTGGCCTCTGTCCCATATCCAATAGAGATAAGCCTCTCCCATCACATTC		natural antisense	NM_147199	MRGPRX1	MAS related GPR family member X1	-	18955359	18956549
ASHGV40001649	5	104.187	52.2402	73.3545	40.5743	35.9038	51.7234	26.9409	2.43958	6.119	5.42286	5.85641	5.41648	5.19984	5.64322	4.99003	A	M	P	M	P	P	P	P	noncoding	long noncoding	Reliable	ENST00000517705	RP11-136K7.2	GENCODE	965	chr5	-	70649313	70742163	TTGCTAATCAGTGAGGAGCTCAACATAACAGGGAAAAGGAGCACAGGATGCAGCTACTTA		intergenic
ASHGV40027570	25.8142	25.7332	81.2869	38.4959	261.477	317.237	422.944	234.274	5.58959	4.19775	6.01988	4.94788	8.13623	8.42894	8.69658	8.20192	M	M	P	M	P	P	P	P	noncoding	long noncoding	Reliable	T201134	G046456	RNA-seq: Iyer et al 2015	2290	chr2	-	153491047	153502568	TTTTCAAGGACAAGATCTACAGAAACCCACTACACAGGAAACACTGCTTTGCCGAGCACA		intronic antisense	ENST00000475377	FMNL2		+	153476091	153506337
ASHGV40027570	25.8142	25.7332	81.2869	38.4959	261.477	317.237	422.944	234.274	5.58959	4.19775	6.01988	4.94788	8.13623	8.42894	8.69658	8.20192	M	M	P	M	P	P	P	P	noncoding	long noncoding	Reliable	T201134	G046456	RNA-seq: Iyer et al 2015	2290	chr2	-	153491047	153502568	TTTTCAAGGACAAGATCTACAGAAACCCACTACACAGGAAACACTGCTTTGCCGAGCACA		intronic antisense	NM_052905	FMNL2	formin like 2	+	153191750	153506348
ASHGV40056880	7.54241	24.0312	13.4546	24.8498	24.9397	23.4255	16.4007	14.8199	3.70309	4.10492	3.59155	4.35071	4.69618	4.54942	3.98788	4.07615	A	M	M	M	P	P	P	P	noncoding	pseudogene	Gold	NR_026982	RPL23AP82	RefSeq	1448	chr22	+	51222156	51238065	CGCCTGGCGGGAGGGCCGCAGGGAGTGCGCATGCGGCCGAGTGCGGGACTGGGGCTCCTG	284942	bidirectional	ENST00000395590	RABL2B		-	51209637	51222058
ASHGV40056880	7.54241	24.0312	13.4546	24.8498	24.9397	23.4255	16.4007	14.8199	3.70309	4.10492	3.59155	4.35071	4.69618	4.54942	3.98788	4.07615	A	M	M	M	P	P	P	P	noncoding	pseudogene	Gold	NR_026982	RPL23AP82	RefSeq	1448	chr22	+	51222156	51238065	CGCCTGGCGGGAGGGCCGCAGGGAGTGCGCATGCGGCCGAGTGCGGGACTGGGGCTCCTG	284942	bidirectional	ENST00000395591	RABL2B		-	51205933	51222090
ASHGV40056880	7.54241	24.0312	13.4546	24.8498	24.9397	23.4255	16.4007	14.8199	3.70309	4.10492	3.59155	4.35071	4.69618	4.54942	3.98788	4.07615	A	M	M	M	P	P	P	P	noncoding	pseudogene	Gold	NR_026982	RPL23AP82	RefSeq	1448	chr22	+	51222156	51238065	CGCCTGGCGGGAGGGCCGCAGGGAGTGCGCATGCGGCCGAGTGCGGGACTGGGGCTCCTG	284942	bidirectional	ENST00000413505	RABL2B		-	51220661	51221473
ASHGV40056880	7.54241	24.0312	13.4546	24.8498	24.9397	23.4255	16.4007	14.8199	3.70309	4.10492	3.59155	4.35071	4.69618	4.54942	3.98788	4.07615	A	M	M	M	P	P	P	P	noncoding	pseudogene	Gold	NR_026982	RPL23AP82	RefSeq	1448	chr22	+	51222156	51238065	CGCCTGGCGGGAGGGCCGCAGGGAGTGCGCATGCGGCCGAGTGCGGGACTGGGGCTCCTG	284942	bidirectional	ENST00000435118	RABL2B		-	51205928	51222090
ASHGV40056880	7.54241	24.0312	13.4546	24.8498	24.9397	23.4255	16.4007	14.8199	3.70309	4.10492	3.59155	4.35071	4.69618	4.54942	3.98788	4.07615	A	M	M	M	P	P	P	P	noncoding	pseudogene	Gold	NR_026982	RPL23AP82	RefSeq	1448	chr22	+	51222156	51238065	CGCCTGGCGGGAGGGCCGCAGGGAGTGCGCATGCGGCCGAGTGCGGGACTGGGGCTCCTG	284942	bidirectional	NM_001003789	RABL2B		-	51205919	51222087
ASHGV40056880	7.54241	24.0312	13.4546	24.8498	24.9397	23.4255	16.4007	14.8199	3.70309	4.10492	3.59155	4.35071	4.69618	4.54942	3.98788	4.07615	A	M	M	M	P	P	P	P	noncoding	pseudogene	Gold	NR_026982	RPL23AP82	RefSeq	1448	chr22	+	51222156	51238065	CGCCTGGCGGGAGGGCCGCAGGGAGTGCGCATGCGGCCGAGTGCGGGACTGGGGCTCCTG	284942	bidirectional	NM_001130919	RABL2B		-	51205919	51222087
ASHGV40056880	7.54241	24.0312	13.4546	24.8498	24.9397	23.4255	16.4007	14.8199	3.70309	4.10492	3.59155	4.35071	4.69618	4.54942	3.98788	4.07615	A	M	M	M	P	P	P	P	noncoding	pseudogene	Gold	NR_026982	RPL23AP82	RefSeq	1448	chr22	+	51222156	51238065	CGCCTGGCGGGAGGGCCGCAGGGAGTGCGCATGCGGCCGAGTGCGGGACTGGGGCTCCTG	284942	bidirectional	NM_001130920	RABL2B		-	51205919	51222087
ASHGV40056880	7.54241	24.0312	13.4546	24.8498	24.9397	23.4255	16.4007	14.8199	3.70309	4.10492	3.59155	4.35071	4.69618	4.54942	3.98788	4.07615	A	M	M	M	P	P	P	P	noncoding	pseudogene	Gold	NR_026982	RPL23AP82	RefSeq	1448	chr22	+	51222156	51238065	CGCCTGGCGGGAGGGCCGCAGGGAGTGCGCATGCGGCCGAGTGCGGGACTGGGGCTCCTG	284942	bidirectional	NM_001130921	RABL2B		-	51205919	51222087
ASHGV40056880	7.54241	24.0312	13.4546	24.8498	24.9397	23.4255	16.4007	14.8199	3.70309	4.10492	3.59155	4.35071	4.69618	4.54942	3.98788	4.07615	A	M	M	M	P	P	P	P	noncoding	pseudogene	Gold	NR_026982	RPL23AP82	RefSeq	1448	chr22	+	51222156	51238065	CGCCTGGCGGGAGGGCCGCAGGGAGTGCGCATGCGGCCGAGTGCGGGACTGGGGCTCCTG	284942	bidirectional	NM_001130922	RABL2B		-	51205919	51222087
ASHGV40056880	7.54241	24.0312	13.4546	24.8498	24.9397	23.4255	16.4007	14.8199	3.70309	4.10492	3.59155	4.35071	4.69618	4.54942	3.98788	4.07615	A	M	M	M	P	P	P	P	noncoding	pseudogene	Gold	NR_026982	RPL23AP82	RefSeq	1448	chr22	+	51222156	51238065	CGCCTGGCGGGAGGGCCGCAGGGAGTGCGCATGCGGCCGAGTGCGGGACTGGGGCTCCTG	284942	bidirectional	NM_001130923	RABL2B		-	51205919	51222087
ASHGV40056880	7.54241	24.0312	13.4546	24.8498	24.9397	23.4255	16.4007	14.8199	3.70309	4.10492	3.59155	4.35071	4.69618	4.54942	3.98788	4.07615	A	M	M	M	P	P	P	P	noncoding	pseudogene	Gold	NR_026982	RPL23AP82	RefSeq	1448	chr22	+	51222156	51238065	CGCCTGGCGGGAGGGCCGCAGGGAGTGCGCATGCGGCCGAGTGCGGGACTGGGGCTCCTG	284942	bidirectional	NM_007081	RABL2B	RAB, member of RAS oncogene family-like 2B	-	51205919	51222087
ASHGV40043475	5	17.744	12.2504	22.8607	14.6463	5.99503	11.7969	6.44171	2.43958	3.68637	3.46301	4.24388	3.87825	2.53601	3.5163	2.87142	A	M	A	M	P	A	P	A	noncoding	long noncoding	Reliable	T303432	G070836	RNA-seq: Iyer et al 2015	1130	chr6	-	41420227	41455101	AATGAGAATTCAGCTAATTGTTTACTCCAGGCTTGTGCCTGTCACCAACTAACCCAGGAG		intergenic
ASHGV40052566	120.587	16.2222	10.5039	15.8199	18.8759	14.6533	18.05	12.2373	7.87184	3.56531	3.25247	3.75708	4.27098	3.813	4.1251	3.79555	M	M	A	M	P	M	P	M	noncoding	long noncoding	Gold	NR_121188	PGM5P3-AS1	RefSeq	601	chr9	+	72689	75294	AGTGAACGCGTTGGGAACAATATGGAAAACTGGGAGCCGCCTTGGAATCTACAGGGCCGG	101929127	intergenic
ASHGV40040975	4585.18	391.093	123.448	127.285	804.58	1013.23	890.304	749.842	12.7993	8.01647	6.59051	6.63588	9.81723	10.0924	9.76104	9.92379	M	M	M	M	P	P	P	P	noncoding	long noncoding	Reliable	uc001gch.1	AF268386	UCSC_knowngene	4462	chr1	+	162751900	162756362	GGGGTAAAGGGCAAATGGATTTAATTTCTGCTTAAAACTATCATAGACGTTCCAAATAGA		intergenic
ASHGV40034737	5.95505	20.433	16.7021	28.849	25.0541	19.5646	13.731	10.0325	3.36252	3.88387	3.88305	4.55213	4.70324	4.26177	3.7353	3.48948	A	P	M	P	P	P	P	P	noncoding	long noncoding	Reliable	T247954	G057031	RNA-seq: Iyer et al 2015	7235	chr3	-	110912322	110920370	GTAGATCCTCTCTCCTTGAGACCCAGAGGGAACTTATATGTCATTGCCCCAATTGAAAAC		intronic antisense	ENST00000485506	PVRL3		+	110911197	110994410
ASHGV40034737	5.95505	20.433	16.7021	28.849	25.0541	19.5646	13.731	10.0325	3.36252	3.88387	3.88305	4.55213	4.70324	4.26177	3.7353	3.48948	A	P	M	P	P	P	P	P	noncoding	long noncoding	Reliable	T247954	G057031	RNA-seq: Iyer et al 2015	7235	chr3	-	110912322	110920370	GTAGATCCTCTCTCCTTGAGACCCAGAGGGAACTTATATGTCATTGCCCCAATTGAAAAC		natural antisense	NM_001243288	PVRL3		+	110791014	110913016
ASHGV40004842	61.1292	134.079	74.2279	147.301	75.4493	121.093	92.7371	68.8731	6.8938	6.47645	5.8914	6.84609	6.30796	7.00839	6.46535	6.36599	M	P	M	M	P	P	P	P	noncoding	pseudogene	Gold	NR_130742	FAM86EP	RefSeq	1881	chr4	-	3943486	3957155	CATGAAAAAGGCCAGGCCAGGATCAGATGGGAAGTGGAAGCTTGTCATGACCAGAAACTG	348926	intergenic
ASHGV40014261	12.378	91.2863	84.6077	20.4866	5	15.7106	14.2393	5.49831	4.44907	5.93587	6.07322	4.10312	2.32784	3.92111	3.78986	2.6766	M	M	M	M	A	P	P	A	noncoding	long noncoding	Reliable	ENST00000554634	RP1-261D10.2	GENCODE	464	chr14	-	71773886	71778076	GAGACTGAAATGGAAGTCTCTTAGTACTCCACCCAAGGATTTTCATATTAAACAATTATC		intergenic
ASHGV40000706	5	8.47392	13.2237	5	5	12.7691	17.4695	14.6249	2.43958	2.66608	3.56816	2.32661	2.32784	3.59749	4.0824	4.05618	A	A	M	A	A	P	P	P	noncoding	long noncoding	Gold	ENST00000431150	AP001628.6	GENCODE	285	chr21	-	44251149	44256587	AGGTGTGGAGATTTTCAGGTTTTGGGGAAAGCGATTCTGAGAACTCTGAAGGCTATTTCC		intergenic
ASHGV40056922	25612.5	55614.4	67416	47123.6	48507.4	70362	68285.4	58791.4	15.2583	15.7706	15.8178	15.3871	15.5288	16.0257	16.0257	15.707	M	M	M	M	P	P	P	P	noncoding	long noncoding	Reliable	TCONS_00006915	XLOC_002730	RNA-seq: Cabili et al 2011	359	chr3	+	96336028	96336495	TTGCTATGTTATGCCCGCCTCTTCACGGGTAGGTCAATTTCACTGGTTGAAAGTAAGAGA		natural antisense	ENST00000600213	MTRNR2L12	MT-RNR2-like 12	-	96335980	96337000
ASHGV40050463	70.6151	101.365	36.9722	45.7995	35.189	58.1287	48.6421	57.9715	7.09529	6.08099	4.95177	5.18227	5.20502	5.92058	5.55407	6.11777	M	M	M	M	P	P	P	P	noncoding	long noncoding	Reliable	ENST00000606555	RP11-51J9.6	GENCODE	645	chr8	+	30054919	30055564	GAGTTGTTAAAGAATGATGAAACTAGCACTCAATACCTGAAATAAAAGAGCAAAACTGAA		intergenic
ASHGV40050649	5.69121	27.0783	38.8369	10.72	12.788	9.29568	19.6881	13.6182	3.30054	4.26629	5.0165	3.23324	3.66942	3.11273	4.25139	3.95099	A	M	M	A	P	A	P	P	noncoding	long noncoding	Reliable	ENST00000605049	CTD-3214K23.1	GENCODE	239	chr8	+	53635462	53635701	CTTTTGTAACTTAAAACGAGTTCTGTTGTTTATCATATAAAATGAATGCTTTTTTCCCAA		intronic antisense	ENST00000518468	RB1CC1		-	53597983	53658403
ASHGV40059672	17.9831	20.9238	15.8878	21.7917	22.1039	24.1961	32.3061	14.5735	5.03561	3.91596	3.81882	4.18466	4.50938	4.59687	4.96626	4.05054	M	M	M	M	P	P	P	P	noncoding	long noncoding	Reliable	TCONS_00021928	XLOC_010525	RNA-seq: Cabili et al 2011	1343	chr13	-	21139594	21141167	GGCGATGCGGCAGATGCCCAAAGGATGATAGTAAGCTTACTGTGACATAACTCCCGGAGC		natural antisense	ENST00000382778	IFT88		+	21140584	21265501
ASHGV40015741	66.7962	40.1763	76.3518	59.8513	41.8413	53.3015	58.3115	46.3651	7.01839	4.78709	5.93309	5.55676	5.46376	5.79996	5.81502	5.78834	M	M	M	M	P	P	P	P	noncoding	long noncoding	Gold	NR_002208	MRPL42P5	RefSeq	667	chr15	-	40824082	40824749	ATCTTCAATCCAAAATGGAGCCTTATGTTTGTCATAAATCTACGTACTCTTCTTTTCCAG	359821	exon sense-overlapping	NM_001289132	C15orf57		-	40823539	40857256
ASHGV40015741	66.7962	40.1763	76.3518	59.8513	41.8413	53.3015	58.3115	46.3651	7.01839	4.78709	5.93309	5.55676	5.46376	5.79996	5.81502	5.78834	M	M	M	M	P	P	P	P	noncoding	long noncoding	Gold	NR_002208	MRPL42P5	RefSeq	667	chr15	-	40824082	40824749	ATCTTCAATCCAAAATGGAGCCTTATGTTTGTCATAAATCTACGTACTCTTCTTTTCCAG	359821	intron sense-overlapping	ENST00000560305	C15orf57		-	40820881	40857210
ASHGV40023322	14.4048	16.1905	17.2453	14.9808	9.63182	13.6607	13.3752	9.3256	4.68232	3.56253	3.92845	3.68547	3.25095	3.70393	3.69491	3.37961	M	M	P	A	A	P	P	A	noncoding	long noncoding	Reliable	T161222	G037251	RNA-seq: Iyer et al 2015	5466	chr18	+	38471926	38505831	CTCTAACTTACCATGTAAAATTCATTGCATTCTTAAAAAATTAGTTATGGCCGGGTGCGG		intergenic
ASHGV40008922	5	21.7563	19.8726	9.22972	10.3782	14.734	13.2122	10.7674	2.43958	3.96894	4.11895	3.04412	3.35723	3.82123	3.67624	3.60315	A	M	P	A	A	P	P	P	noncoding	long noncoding	Reliable	TCONS_00019406	XLOC_009229	RNA-seq: Cabili et al 2011	245	chr11	+	79992035	80007893	TGTGACTCAAGAACAGAAGTGAAAGGAAGTGTCGGTCTTCTGCACTCTGCCACAGCAAGA		intergenic
ASHGV40021774	400.788	2679.6	536.696	128.808	552.59	2458.21	1422.32	978.64	9.45359	10.9093	8.56078	6.65316	9.24573	11.3149	10.4566	10.2788	P	M	M	P	P	P	P	P	noncoding	long noncoding	Reliable	uc010wia.1	AK027091	UCSC_knowngene	845	chr17	+	41381731	41382576	TTGTTCGACTCACTAGTCTTCTGTGGCTCTATGCGGTACTAAAGAGCAGAAGACAGAAGA		intergenic
ASHGV40028697	6.2733	11.5801	17.3482	7.03299	21.9647	9.58118	18.4028	17.8528	3.43892	3.07981	3.93664	2.73755	4.50055	3.15809	4.15085	4.35556	A	M	M	A	P	A	P	P	noncoding	long noncoding	Reliable	T187330	G042988	RNA-seq: Iyer et al 2015	389	chr2	+	31990333	31995770	TCCTCACTGATCTGAAAAAGAGCACACTGGAAGAAGCAGGCCCTCTTATGAAGGAAAAAA		intergenic
ASHGV40019510	16.9306	13.3432	10.6662	8.8728	20.3645	19.3978	21.7538	14.5029	4.93752	3.29005	3.27374	3.00063	4.38738	4.2478	4.40173	4.04451	M	M	A	A	P	P	P	P	noncoding	long noncoding	Reliable	T137296	G032163	RNA-seq: Iyer et al 2015	657	chr16	+	84833685	84835350	TTGCTAAGGAAGACAAAAGATAGAAGCAACTGCCTACCTTGCCAACCACATGCCTTCACA		intergenic
ASHGV40002567	5	17.2663	21.5406	12.1035	13.5744	18.6115	11.6085	10.876	2.43958	3.64958	4.23583	3.40019	3.7613	4.18271	3.49094	3.61842	A	M	M	A	P	P	P	P	noncoding	long noncoding	Reliable	ENST00000591853	RP11-815J4.1	GENCODE	258	chr18	+	12081538	12085266	GCTTTGAAAGTCAAAGAAGATGGCCATGGAGACAGCAGCGTGGTTGAAGTGGTAGGAGGC		intergenic
ASHGV40058575	5	29.2516	46.5592	33.3844	36.7637	20.0564	28.5988	19.9433	2.43958	4.36748	5.26699	4.75207	5.27195	4.30096	4.79615	4.52762	A	M	M	M	P	P	P	P	noncoding	long noncoding	Reliable	T218318	G050490	RNA-seq: Iyer et al 2015	1558	chr20	-	43059478	43061700	TCTCCGGAGCAGCCCTGGGAGCTTATTCCTCCTGGATGTCACTCTGATGTGAGGGTTTAC		natural antisense	NM_000457	HNF4A	hepatocyte nuclear factor 4, alpha	+	43029895	43061485
ASHGV40058575	5	29.2516	46.5592	33.3844	36.7637	20.0564	28.5988	19.9433	2.43958	4.36748	5.26699	4.75207	5.27195	4.30096	4.79615	4.52762	A	M	M	M	P	P	P	P	noncoding	long noncoding	Reliable	T218318	G050490	RNA-seq: Iyer et al 2015	1558	chr20	-	43059478	43061700	TCTCCGGAGCAGCCCTGGGAGCTTATTCCTCCTGGATGTCACTCTGATGTGAGGGTTTAC		natural antisense	NM_001030003	HNF4A		+	42984440	43061485
ASHGV40058575	5	29.2516	46.5592	33.3844	36.7637	20.0564	28.5988	19.9433	2.43958	4.36748	5.26699	4.75207	5.27195	4.30096	4.79615	4.52762	A	M	M	M	P	P	P	P	noncoding	long noncoding	Reliable	T218318	G050490	RNA-seq: Iyer et al 2015	1558	chr20	-	43059478	43061700	TCTCCGGAGCAGCCCTGGGAGCTTATTCCTCCTGGATGTCACTCTGATGTGAGGGTTTAC		natural antisense	NM_001258355	HNF4A		+	43029895	43061485
ASHGV40058575	5	29.2516	46.5592	33.3844	36.7637	20.0564	28.5988	19.9433	2.43958	4.36748	5.26699	4.75207	5.27195	4.30096	4.79615	4.52762	A	M	M	M	P	P	P	P	noncoding	long noncoding	Reliable	T218318	G050490	RNA-seq: Iyer et al 2015	1558	chr20	-	43059478	43061700	TCTCCGGAGCAGCCCTGGGAGCTTATTCCTCCTGGATGTCACTCTGATGTGAGGGTTTAC		natural antisense	NM_001287182	HNF4A		+	42984440	43061485
ASHGV40058575	5	29.2516	46.5592	33.3844	36.7637	20.0564	28.5988	19.9433	2.43958	4.36748	5.26699	4.75207	5.27195	4.30096	4.79615	4.52762	A	M	M	M	P	P	P	P	noncoding	long noncoding	Reliable	T218318	G050490	RNA-seq: Iyer et al 2015	1558	chr20	-	43059478	43061700	TCTCCGGAGCAGCCCTGGGAGCTTATTCCTCCTGGATGTCACTCTGATGTGAGGGTTTAC		natural antisense	NM_001287183	HNF4A		+	42984440	43061485
ASHGV40058575	5	29.2516	46.5592	33.3844	36.7637	20.0564	28.5988	19.9433	2.43958	4.36748	5.26699	4.75207	5.27195	4.30096	4.79615	4.52762	A	M	M	M	P	P	P	P	noncoding	long noncoding	Reliable	T218318	G050490	RNA-seq: Iyer et al 2015	1558	chr20	-	43059478	43061700	TCTCCGGAGCAGCCCTGGGAGCTTATTCCTCCTGGATGTCACTCTGATGTGAGGGTTTAC		natural antisense	NM_175914	HNF4A		+	42984440	43061485
ASHGV40058575	5	29.2516	46.5592	33.3844	36.7637	20.0564	28.5988	19.9433	2.43958	4.36748	5.26699	4.75207	5.27195	4.30096	4.79615	4.52762	A	M	M	M	P	P	P	P	noncoding	long noncoding	Reliable	T218318	G050490	RNA-seq: Iyer et al 2015	1558	chr20	-	43059478	43061700	TCTCCGGAGCAGCCCTGGGAGCTTATTCCTCCTGGATGTCACTCTGATGTGAGGGTTTAC		natural antisense	NM_178849	HNF4A		+	43029895	43061485
ASHGV40002158	263.621	47.3548	34.4828	22.8128	27.5574	43.4963	36.3614	32.1599	8.92018	5.01254	4.85552	4.24014	4.83969	5.49058	5.13618	5.24351	M	M	M	M	P	P	P	P	noncoding	long noncoding	Reliable	ENST00000558101	RP11-540O11.7	GENCODE	414	chr15	+	41303794	41305498	TTTCAGAATACCCAGCTTCCCAGTATCTTCAGAATCACAGCTTCCAAAGTTCTGCCAAGT		intronic antisense	ENST00000401393	INO80		-	41271092	41408351
ASHGV40002158	263.621	47.3548	34.4828	22.8128	27.5574	43.4963	36.3614	32.1599	8.92018	5.01254	4.85552	4.24014	4.83969	5.49058	5.13618	5.24351	M	M	M	M	P	P	P	P	noncoding	long noncoding	Reliable	ENST00000558101	RP11-540O11.7	GENCODE	414	chr15	+	41303794	41305498	TTTCAGAATACCCAGCTTCCCAGTATCTTCAGAATCACAGCTTCCAAAGTTCTGCCAAGT		intronic antisense	NM_017553	INO80	INO80 complex subunit	-	41271078	41408444
ASHGV40007697	10.4356	23.0199	13.8036	11.7747	20.8315	26.2801	19.7718	16.0961	4.19035	4.0453	3.62435	3.36175	4.42235	4.72801	4.25742	4.20314	M	M	M	A	P	M	P	P	noncoding	long noncoding	Reliable	T011572	G002457	RNA-seq: Iyer et al 2015	1359	chr1	-	55957071	55959358	AGGTTGTACATTCTATCCAAATACTACCTATCCTTAGGCACTTCCCCTGAGACATCACAT		intergenic
ASHGV40021650	20.9388	47.4092	54.228	29.4075	80.2696	35.4921	58.5482	29.1041	5.27815	5.01472	5.47115	4.58026	6.40142	5.18177	5.82024	5.09963	P	M	M	M	P	M	M	P	noncoding	long noncoding	Reliable	ENST00000591689	RP11-697E22.1	GENCODE	509	chr17	+	35969786	35973886	GTTCCAGATGCCTCTCCACAGCATTCATCACACCTTCCTTCACACTTGAAGGGAAAAGTC		natural antisense	ENST00000349699	DDX52		-	35969825	36003493
ASHGV40021650	20.9388	47.4092	54.228	29.4075	80.2696	35.4921	58.5482	29.1041	5.27815	5.01472	5.47115	4.58026	6.40142	5.18177	5.82024	5.09963	P	M	M	M	P	M	M	P	noncoding	long noncoding	Reliable	ENST00000591689	RP11-697E22.1	GENCODE	509	chr17	+	35969786	35973886	GTTCCAGATGCCTCTCCACAGCATTCATCACACCTTCCTTCACACTTGAAGGGAAAAGTC		natural antisense	NM_001291476	DDX52	DEAD (Asp-Glu-Ala-Asp) box polypeptide 52	-	35969789	36003493
ASHGV40021058	39.4695	248.242	154.422	49.5489	163.291	173.458	121.364	92.2125	6.24604	7.36779	6.88654	5.2883	7.42953	7.52808	6.85138	6.79651	M	M	M	M	P	P	P	P	noncoding	long noncoding	Reliable	T139142	G032479	RNA-seq: Iyer et al 2015	5244	chr17	+	1	5900	AAGTCTCAGTTTTCCAGAGTCTCCCTGTGAGCTCACACTCATACCTACCTAGTTTCTGAA		intergenic
ASHGV40040848	95.1692	95.2464	616.233	87.6206	93.5823	68.9211	105.678	88.1692	7.53233	5.99135	8.7547	6.10184	6.61328	6.17949	6.65551	6.73526	M	M	M	M	P	P	P	P	noncoding	long noncoding	Gold	NR_026763	SMAD5-AS1	RefSeq	1827	chr5	-	135465202	135470579	GGCGAAGTTTGTATGACTCCTCCAGCAGAGTCCTTGGAAACAATAAAGCTTCCTTTCCAA	9597	intronic antisense	ENST00000507118	SMAD5		+	135468535	135489833
ASHGV40040848	95.1692	95.2464	616.233	87.6206	93.5823	68.9211	105.678	88.1692	7.53233	5.99135	8.7547	6.10184	6.61328	6.17949	6.65551	6.73526	M	M	M	M	P	P	P	P	noncoding	long noncoding	Gold	NR_026763	SMAD5-AS1	RefSeq	1827	chr5	-	135465202	135470579	GGCGAAGTTTGTATGACTCCTCCAGCAGAGTCCTTGGAAACAATAAAGCTTCCTTTCCAA	9597	intronic antisense	ENST00000511116	SMAD5		+	135468535	135489852
ASHGV40040848	95.1692	95.2464	616.233	87.6206	93.5823	68.9211	105.678	88.1692	7.53233	5.99135	8.7547	6.10184	6.61328	6.17949	6.65551	6.73526	M	M	M	M	P	P	P	P	noncoding	long noncoding	Gold	NR_026763	SMAD5-AS1	RefSeq	1827	chr5	-	135465202	135470579	GGCGAAGTTTGTATGACTCCTCCAGCAGAGTCCTTGGAAACAATAAAGCTTCCTTTCCAA	9597	intronic antisense	ENST00000545279	SMAD5		+	135468535	135518422
ASHGV40040848	95.1692	95.2464	616.233	87.6206	93.5823	68.9211	105.678	88.1692	7.53233	5.99135	8.7547	6.10184	6.61328	6.17949	6.65551	6.73526	M	M	M	M	P	P	P	P	noncoding	long noncoding	Gold	NR_026763	SMAD5-AS1	RefSeq	1827	chr5	-	135465202	135470579	GGCGAAGTTTGTATGACTCCTCCAGCAGAGTCCTTGGAAACAATAAAGCTTCCTTTCCAA	9597	intronic antisense	ENST00000545620	SMAD5		+	135468535	135518422
ASHGV40040848	95.1692	95.2464	616.233	87.6206	93.5823	68.9211	105.678	88.1692	7.53233	5.99135	8.7547	6.10184	6.61328	6.17949	6.65551	6.73526	M	M	M	M	P	P	P	P	noncoding	long noncoding	Gold	NR_026763	SMAD5-AS1	RefSeq	1827	chr5	-	135465202	135470579	GGCGAAGTTTGTATGACTCCTCCAGCAGAGTCCTTGGAAACAATAAAGCTTCCTTTCCAA	9597	intronic antisense	NM_001001419	SMAD5	SMAD family member 5	+	135468533	135518422
ASHGV40040848	95.1692	95.2464	616.233	87.6206	93.5823	68.9211	105.678	88.1692	7.53233	5.99135	8.7547	6.10184	6.61328	6.17949	6.65551	6.73526	M	M	M	M	P	P	P	P	noncoding	long noncoding	Gold	NR_026763	SMAD5-AS1	RefSeq	1827	chr5	-	135465202	135470579	GGCGAAGTTTGTATGACTCCTCCAGCAGAGTCCTTGGAAACAATAAAGCTTCCTTTCCAA	9597	natural antisense	ENST00000506223	SMAD5		+	135469511	135489691
ASHGV40040848	95.1692	95.2464	616.233	87.6206	93.5823	68.9211	105.678	88.1692	7.53233	5.99135	8.7547	6.10184	6.61328	6.17949	6.65551	6.73526	M	M	M	M	P	P	P	P	noncoding	long noncoding	Gold	NR_026763	SMAD5-AS1	RefSeq	1827	chr5	-	135465202	135470579	GGCGAAGTTTGTATGACTCCTCCAGCAGAGTCCTTGGAAACAATAAAGCTTCCTTTCCAA	9597	natural antisense	ENST00000509297	SMAD5		+	135469041	135489452
ASHGV40040848	95.1692	95.2464	616.233	87.6206	93.5823	68.9211	105.678	88.1692	7.53233	5.99135	8.7547	6.10184	6.61328	6.17949	6.65551	6.73526	M	M	M	M	P	P	P	P	noncoding	long noncoding	Gold	NR_026763	SMAD5-AS1	RefSeq	1827	chr5	-	135465202	135470579	GGCGAAGTTTGTATGACTCCTCCAGCAGAGTCCTTGGAAACAATAAAGCTTCCTTTCCAA	9597	natural antisense	ENST00000515005	SMAD5		+	135469041	135489452
ASHGV40026223	5	16.3966	17.125	7.64963	13.892	15.1406	8.302	20.4438	2.43958	3.57886	3.92023	2.82956	3.79478	3.86029	3.01448	4.56766	A	M	M	A	P	P	A	P	noncoding	long noncoding	Reliable	T183313	G042075	RNA-seq: Iyer et al 2015	2629	chr2	-	2704769	2713007	TGTTTTGCCTTAGTTGGACTTCGTTTAAATTGTCTCCTTCCAAGATGCAGAGGAGGGTTC		intergenic
ASHGV40020561	17.7672	62.192	92.7478	60.6169	47.1804	39.6645	29.2992	26.7112	5.01427	5.38738	6.19713	5.57484	5.63767	5.35138	4.82871	4.97652	M	M	M	M	P	M	P	P	noncoding	long noncoding	Reliable	T150570	G034878	RNA-seq: Iyer et al 2015	420	chr17	-	48796244	48796834	CCTACACCAAATGTCTCCCAGTGTGGAATTTTTTAAAAAGATATTGATCCAGTAGGCCAG		bidirectional	ENST00000311571	LUC7L3		+	48796963	48814721
ASHGV40020561	17.7672	62.192	92.7478	60.6169	47.1804	39.6645	29.2992	26.7112	5.01427	5.38738	6.19713	5.57484	5.63767	5.35138	4.82871	4.97652	M	M	M	M	P	M	P	P	noncoding	long noncoding	Reliable	T150570	G034878	RNA-seq: Iyer et al 2015	420	chr17	-	48796244	48796834	CCTACACCAAATGTCTCCCAGTGTGGAATTTTTTAAAAAGATATTGATCCAGTAGGCCAG		bidirectional	ENST00000393227	LUC7L3		+	48796959	48828978
ASHGV40020561	17.7672	62.192	92.7478	60.6169	47.1804	39.6645	29.2992	26.7112	5.01427	5.38738	6.19713	5.57484	5.63767	5.35138	4.82871	4.97652	M	M	M	M	P	M	P	P	noncoding	long noncoding	Reliable	T150570	G034878	RNA-seq: Iyer et al 2015	420	chr17	-	48796244	48796834	CCTACACCAAATGTCTCCCAGTGTGGAATTTTTTAAAAAGATATTGATCCAGTAGGCCAG		bidirectional	ENST00000505619	LUC7L3		+	48796989	48819073
ASHGV40020561	17.7672	62.192	92.7478	60.6169	47.1804	39.6645	29.2992	26.7112	5.01427	5.38738	6.19713	5.57484	5.63767	5.35138	4.82871	4.97652	M	M	M	M	P	M	P	P	noncoding	long noncoding	Reliable	T150570	G034878	RNA-seq: Iyer et al 2015	420	chr17	-	48796244	48796834	CCTACACCAAATGTCTCCCAGTGTGGAATTTTTTAAAAAGATATTGATCCAGTAGGCCAG		bidirectional	ENST00000510984	LUC7L3		+	48797007	48818593
ASHGV40020561	17.7672	62.192	92.7478	60.6169	47.1804	39.6645	29.2992	26.7112	5.01427	5.38738	6.19713	5.57484	5.63767	5.35138	4.82871	4.97652	M	M	M	M	P	M	P	P	noncoding	long noncoding	Reliable	T150570	G034878	RNA-seq: Iyer et al 2015	420	chr17	-	48796244	48796834	CCTACACCAAATGTCTCCCAGTGTGGAATTTTTTAAAAAGATATTGATCCAGTAGGCCAG		bidirectional	ENST00000544170	LUC7L3		+	48796989	48828365
ASHGV40020561	17.7672	62.192	92.7478	60.6169	47.1804	39.6645	29.2992	26.7112	5.01427	5.38738	6.19713	5.57484	5.63767	5.35138	4.82871	4.97652	M	M	M	M	P	M	P	P	noncoding	long noncoding	Reliable	T150570	G034878	RNA-seq: Iyer et al 2015	420	chr17	-	48796244	48796834	CCTACACCAAATGTCTCCCAGTGTGGAATTTTTTAAAAAGATATTGATCCAGTAGGCCAG		bidirectional	NM_006107	LUC7L3	LUC7-like 3 pre-mRNA splicing factor	+	48796925	48830072
ASHGV40020561	17.7672	62.192	92.7478	60.6169	47.1804	39.6645	29.2992	26.7112	5.01427	5.38738	6.19713	5.57484	5.63767	5.35138	4.82871	4.97652	M	M	M	M	P	M	P	P	noncoding	long noncoding	Reliable	T150570	G034878	RNA-seq: Iyer et al 2015	420	chr17	-	48796244	48796834	CCTACACCAAATGTCTCCCAGTGTGGAATTTTTTAAAAAGATATTGATCCAGTAGGCCAG		bidirectional	NM_016424	LUC7L3		+	48796925	48830072
ASHGV40045660	5	14.563	17.8096	10.2042	19.6014	12.6143	14.1022	11.7517	2.43958	3.41041	3.97335	3.16988	4.32732	3.57794	3.77476	3.73833	A	M	M	A	P	P	P	M	noncoding	long noncoding	Reliable	ENST00000454262	RP11-102N11.1	GENCODE	334	chr6	+	131018456	131018923	AACCTCCCCCTTATAAATAAGAAGAGTCATTCAGAAATAGAGTGTTGCAATGAAGTCCCT		intergenic
ASHGV40028678	31.4328	33.8718	32.0308	24.9474	55.3075	48.9628	83.1817	33.4436	5.8914	4.55966	4.76027	4.35556	5.84983	5.67156	6.31276	5.29627	M	M	M	M	P	P	M	P	noncoding	long noncoding	Reliable	ENST00000421411	AC106870.1	GENCODE	691	chr2	+	30113236	30115220	GAGCAGATCTGAATCTACTGACAGCCTGAAGAAGAGCAGCAGCCATCCCACTGCACCAAC		intronic antisense	ENST00000431873	ALK		-	29416089	30143525
ASHGV40028678	31.4328	33.8718	32.0308	24.9474	55.3075	48.9628	83.1817	33.4436	5.8914	4.55966	4.76027	4.35556	5.84983	5.67156	6.31276	5.29627	M	M	M	M	P	P	M	P	noncoding	long noncoding	Reliable	ENST00000421411	AC106870.1	GENCODE	691	chr2	+	30113236	30115220	GAGCAGATCTGAATCTACTGACAGCCTGAAGAAGAGCAGCAGCCATCCCACTGCACCAAC		intronic antisense	NM_004304	ALK	anaplastic lymphoma receptor tyrosine kinase	-	29415639	30144477
ASHGV40041185	9.98772	24.2241	20.8846	16.5215	19.5329	23.1987	22.3618	22.9046	4.1259	4.11613	4.1905	3.81339	4.32201	4.53233	4.43782	4.74009	M	M	M	M	P	P	P	P	noncoding	long noncoding	Reliable	T293531	G068714	RNA-seq: Iyer et al 2015	1095	chr5	-	173064354	173066178	TACATTAGCTAATTAGCTTTCTTCCCAGGCCCCATTACTGTTCCCTCAAGTGTATCGTGG		intergenic
ASHGV40016707	5.0497	16.4201	19.9323	24.8565	9.19258	9.39956	13.0176	10.464	3.13542	3.58067	4.12107	4.35104	3.18608	3.12927	3.65697	3.55989	A	M	M	P	A	A	P	A	noncoding	long noncoding	Gold	NR_120334	PLA2G4E-AS1	RefSeq	2499	chr15	+	42264960	42291292	AGGAGCACCTCACCACTAGAAGAGACCCTTGCAGTAGGAAACAAAGCTGCATGAGAAAAG	101928388	natural antisense	ENST00000413860	PLA2G4E		-	42275951	42302445
ASHGV40016707	5.0497	16.4201	19.9323	24.8565	9.19258	9.39956	13.0176	10.464	3.13542	3.58067	4.12107	4.35104	3.18608	3.12927	3.65697	3.55989	A	M	M	P	A	A	P	A	noncoding	long noncoding	Gold	NR_120334	PLA2G4E-AS1	RefSeq	2499	chr15	+	42264960	42291292	AGGAGCACCTCACCACTAGAAGAGACCCTTGCAGTAGGAAACAAAGCTGCATGAGAAAAG	101928388	natural antisense	NM_001206670	PLA2G4E	phospholipase A2 group IVE	-	42273779	42342901
ASHGV40011842	20.4435	334.073	419.157	396.017	399.461	153.715	166.458	189.625	5.24004	7.7847	8.21362	8.25824	8.75955	7.35956	7.30779	7.88139	M	M	M	P	P	P	P	M	noncoding	long noncoding	Reliable	T084382	G019570	RNA-seq: Iyer et al 2015	601	chr12	+	95739774	95745598	GAATTTAGCTCTTGTGGGAAAACAGAATAAAATAAAATGCCCCTCTCCAGGCTGGAGAGC		intergenic
ASHGV40048450	117.486	806.514	1199.87	1016.16	1525.02	716.363	745.736	887.351	7.82614	9.0818	9.69296	9.6755	10.7608	9.60648	9.50345	10.1548	M	M	M	P	P	P	P	P	noncoding	long noncoding	Gold	NR_002144	LOC407835	RefSeq	1737	chr7	+	128766324	128768050	CGGCCCGCCCACTACGGGCCCAGGCTAGAGGCGCCGCCGCCACCGGCCCGCGGAGCCCGG	407835	intergenic
ASHGV40045167	82.7258	166.326	112.026	537.935	257.76	265.63	242.833	125.893	7.32867	6.79002	6.45776	8.69964	8.11191	8.16822	7.86012	7.26407	M	M	M	P	P	P	P	P	noncoding	long noncoding	Gold	NR_103446	TRAM2-AS1	RefSeq	2572	chr6	+	52441999	52448791	CTACCAGTAATGAAGCAGTCAGTTACTTTCTAGATGTGCAGAAATACGTAATGAACAAAA	401264	bidirectional	NM_012288	TRAM2	translocation associated membrane protein 2	-	52362199	52441862
ASHGV40012829	11.4809	9.52747	34.9986	52.9679	8.0316	22.5806	39.1541	13.2298	4.3335	2.82779	4.87537	5.3802	3.00417	4.4876	5.24215	3.90684	M	A	M	P	A	P	P	P	noncoding	long noncoding	Reliable	GSE61474_TCONS_00091427	GSE61474_XLOC_017579	RNA-seq: Clark et al 2015	415	chr13	-	95141645	95165443	ATGTGACAAAGAGACTAGAGGAAGATGAACATGTGAACACACACAGTCCAATGAGAAGAG		intergenic
ASHGV40045343	12.9034	87.9679	106.654	79.7754	70.2389	77.4047	107.781	58.904	4.50766	5.87476	6.3847	5.97355	6.19465	6.34817	6.68498	6.14048	A	M	P	M	P	P	P	P	noncoding	long noncoding	Reliable	T006281	G001320	RNA-seq: Iyer et al 2015	5875	chr1	-	27320625	27326735	TCAAGAGTCCAACTCTTATAATGGAGACTTGATGCTACCACCTCTCACTCTCCAGATGGT		natural antisense	ENST00000531285	TRNP1		+	27320809	27326600
ASHGV40045343	12.9034	87.9679	106.654	79.7754	70.2389	77.4047	107.781	58.904	4.50766	5.87476	6.3847	5.97355	6.19465	6.34817	6.68498	6.14048	A	M	P	M	P	P	P	P	noncoding	long noncoding	Reliable	T006281	G001320	RNA-seq: Iyer et al 2015	5875	chr1	-	27320625	27326735	TCAAGAGTCCAACTCTTATAATGGAGACTTGATGCTACCACCTCTCACTCTCCAGATGGT		natural antisense	NM_001013642	TRNP1	TMF1-regulated nuclear protein 1	+	27320194	27327377
ASHGV40007801	13.667	17.5551	45.6077	22.1575	22.9575	15.6501	19.0241	19.113	4.59866	3.6721	5.24143	4.20403	4.56695	3.91492	4.19959	4.45642	A	M	P	M	P	P	P	P	noncoding	long noncoding	Reliable	ENST00000524467	RP11-680F20.4	GENCODE	698	chr11	-	125810390	125811088	CATTAACATCTTCCTAATTTTGTAAAAGTTGTGTGAGGTATGCCGGGTGGTGGAAGGGGT		intergenic
ASHGV40028011	5	102.218	158.359	105.146	104.736	41.1711	64.1451	52.174	2.43958	6.09152	6.92383	6.36448	6.77536	5.40704	5.94795	5.96062	A	M	P	M	P	P	P	P	noncoding	long noncoding	Reliable	T206835	G047885	RNA-seq: Iyer et al 2015	6495	chr2	-	211796558	211804787	GCTCTTTTCCTCTCTCTACCACGGAGGTAACATTTTCTTTCATCACATTTTTCATAAGTG		intergenic
ASHGV40019996	5	10.554	14.9732	5	6.29649	38.1214	65.8164	15.4501	2.43958	2.96214	3.73409	2.32661	2.68108	5.2883	5.98503	4.13936	A	A	P	A	A	P	P	P	noncoding	long noncoding	Reliable	T143632	G033408	RNA-seq: Iyer et al 2015	884	chr17	-	19417960	19420758	GCCAAAGAGGCAGTCTGACAACTTCAAAACCTCATAATACATTATCAAGATGTGTAATAT		intergenic
ASHGV40008879	5	38.3028	28.2147	93.3734	5	19.6903	25.6107	5	2.43958	4.71858	4.59618	6.19177	2.32784	4.27098	4.63314	2.33874	A	M	P	M	A	P	P	A	noncoding	long noncoding	Reliable	ENST00000607673	RP11-111M22.5	GENCODE	710	chr11	+	76103239	76103949	TTGGCATTCTGTCATCCATTTTTTCCAGATGTTCTTCCCAAGTAGTGTGTTATGTTTTGT		intron sense-overlapping	ENST00000529331	RP11-111M22.2		+	76092848	76114914
ASHGV40008879	5	38.3028	28.2147	93.3734	5	19.6903	25.6107	5	2.43958	4.71858	4.59618	6.19177	2.32784	4.27098	4.63314	2.33874	A	M	P	M	A	P	P	A	noncoding	long noncoding	Reliable	ENST00000607673	RP11-111M22.5	GENCODE	710	chr11	+	76103239	76103949	TTGGCATTCTGTCATCCATTTTTTCCAGATGTTCTTCCCAAGTAGTGTGTTATGTTTTGT		intron sense-overlapping	NM_001282456	LOC100506127	putative uncharacterized protein FLJ37770-like	+	76092356	76119175
ASHGV40000439	9.21963	14.1309	16.8061	14.3587	11.4508	15.5263	9.98015	6.52694	4.01059	3.37094	3.89143	3.62442	3.5059	3.9017	3.26581	2.88943	A	M	P	M	A	P	A	A	noncoding	long noncoding	Reliable	ENST00000417957	RP11-375H17.1	GENCODE	451	chr22	+	28112467	28117665	TCAAAACAACTGGAAGGTGATGAAACTGAGGCTGAGAAAGGAAGATTGGCAGCTGGCAAT		intergenic
ASHGV40001150	29.7067	72.0682	60.1248	106.395	59.0619	58.8875	47.9973	67.198	5.80632	5.59012	5.61327	6.37892	5.94671	5.94115	5.53701	6.33308	P	P	P	M	P	P	P	P	noncoding	long noncoding	Gold	ENST00000453790	RP11-79N23.1	GENCODE	850	chr6	-	53605546	53611820	TGAAAAAAAGTATCTGCACCCAAGGACCCACACCCAAGGAGCAGTACCAGAGGGAACACA		intergenic
ASHGV40040550	5	27.3738	12.7895	24.1519	16.1383	20.9666	23.9739	13.481	2.43958	4.27939	3.52376	4.31564	4.02828	4.37323	4.54317	3.93317	A	M	M	M	P	P	P	P	noncoding	long noncoding	Reliable	ENST00000507491	CTC-458G6.2	GENCODE	707	chr5	-	92242886	92275298	GGCCTGTTGTATTCCTGACCTTGCTTCCTCTGTGCAATATATTTACTCCAGGTCATCTCT		intergenic
ASHGV40005715	5	5	5	5	18.9117	22.5312	27.8311	11.1681	2.43958	2.32183	2.32577	2.32661	4.27486	4.48396	4.75534	3.66079	A	A	A	A	P	P	P	P	noncoding	long noncoding	Reliable	T042849	G009883	RNA-seq: Iyer et al 2015	2354	chr10	+	65389622	65414970	GCCATGTGAGCAGAAGAGAAATTGCTTTCATCCCTTTTTCTACCTGATGGTCTTATATTA		intergenic
ASHGV40036956	5	13.0085	9.51777	12.9317	15.46	12.1196	16.1301	15.3584	2.43958	3.25084	3.11718	3.48695	3.96164	3.51852	3.96439	4.13102	A	M	A	A	P	M	P	P	noncoding	long noncoding	Reliable	T019169	G004272	RNA-seq: Iyer et al 2015	6895	chr1	+	144923781	144930676	AAATAATCTTCACAGAGATCATCCCACAGCTCCTGCAGGTCTGAAAGCTCCAAGGGATAA		intron sense-overlapping	NM_001277444	NBPF9		+	144614958	145370304
ASHGV40036956	5	13.0085	9.51777	12.9317	15.46	12.1196	16.1301	15.3584	2.43958	3.25084	3.11718	3.48695	3.96164	3.51852	3.96439	4.13102	A	M	A	A	P	M	P	P	noncoding	long noncoding	Reliable	T019169	G004272	RNA-seq: Iyer et al 2015	6895	chr1	+	144923781	144930676	AAATAATCTTCACAGAGATCATCCCACAGCTCCTGCAGGTCTGAAAGCTCCAAGGGATAA		intron sense-overlapping	NM_001278267	NBPF20	neuroblastoma breakpoint family member 20	+	144146810	146467744
ASHGV40036956	5	13.0085	9.51777	12.9317	15.46	12.1196	16.1301	15.3584	2.43958	3.25084	3.11718	3.48695	3.96164	3.51852	3.96439	4.13102	A	M	A	A	P	M	P	P	noncoding	long noncoding	Reliable	T019169	G004272	RNA-seq: Iyer et al 2015	6895	chr1	+	144923781	144930676	AAATAATCTTCACAGAGATCATCCCACAGCTCCTGCAGGTCTGAAAGCTCCAAGGGATAA		intronic antisense	ENST00000532801	PDE4DIP		-	144918960	145039779
ASHGV40036956	5	13.0085	9.51777	12.9317	15.46	12.1196	16.1301	15.3584	2.43958	3.25084	3.11718	3.48695	3.96164	3.51852	3.96439	4.13102	A	M	A	A	P	M	P	P	noncoding	long noncoding	Reliable	T019169	G004272	RNA-seq: Iyer et al 2015	6895	chr1	+	144923781	144930676	AAATAATCTTCACAGAGATCATCCCACAGCTCCTGCAGGTCTGAAAGCTCCAAGGGATAA		natural antisense	ENST00000313382	PDE4DIP		-	144851423	145040002
ASHGV40036956	5	13.0085	9.51777	12.9317	15.46	12.1196	16.1301	15.3584	2.43958	3.25084	3.11718	3.48695	3.96164	3.51852	3.96439	4.13102	A	M	A	A	P	M	P	P	noncoding	long noncoding	Reliable	T019169	G004272	RNA-seq: Iyer et al 2015	6895	chr1	+	144923781	144930676	AAATAATCTTCACAGAGATCATCCCACAGCTCCTGCAGGTCTGAAAGCTCCAAGGGATAA		natural antisense	ENST00000313431	PDE4DIP		-	144890593	144932365
ASHGV40036956	5	13.0085	9.51777	12.9317	15.46	12.1196	16.1301	15.3584	2.43958	3.25084	3.11718	3.48695	3.96164	3.51852	3.96439	4.13102	A	M	A	A	P	M	P	P	noncoding	long noncoding	Reliable	T019169	G004272	RNA-seq: Iyer et al 2015	6895	chr1	+	144923781	144930676	AAATAATCTTCACAGAGATCATCCCACAGCTCCTGCAGGTCTGAAAGCTCCAAGGGATAA		natural antisense	ENST00000369351	PDE4DIP		-	144890591	144994840
ASHGV40036956	5	13.0085	9.51777	12.9317	15.46	12.1196	16.1301	15.3584	2.43958	3.25084	3.11718	3.48695	3.96164	3.51852	3.96439	4.13102	A	M	A	A	P	M	P	P	noncoding	long noncoding	Reliable	T019169	G004272	RNA-seq: Iyer et al 2015	6895	chr1	+	144923781	144930676	AAATAATCTTCACAGAGATCATCCCACAGCTCCTGCAGGTCTGAAAGCTCCAAGGGATAA		natural antisense	ENST00000369359	PDE4DIP		-	144851487	145075901
ASHGV40036956	5	13.0085	9.51777	12.9317	15.46	12.1196	16.1301	15.3584	2.43958	3.25084	3.11718	3.48695	3.96164	3.51852	3.96439	4.13102	A	M	A	A	P	M	P	P	noncoding	long noncoding	Reliable	T019169	G004272	RNA-seq: Iyer et al 2015	6895	chr1	+	144923781	144930676	AAATAATCTTCACAGAGATCATCCCACAGCTCCTGCAGGTCTGAAAGCTCCAAGGGATAA		natural antisense	ENST00000479408	PDE4DIP		-	144902727	144932552
ASHGV40036956	5	13.0085	9.51777	12.9317	15.46	12.1196	16.1301	15.3584	2.43958	3.25084	3.11718	3.48695	3.96164	3.51852	3.96439	4.13102	A	M	A	A	P	M	P	P	noncoding	long noncoding	Reliable	T019169	G004272	RNA-seq: Iyer et al 2015	6895	chr1	+	144923781	144930676	AAATAATCTTCACAGAGATCATCCCACAGCTCCTGCAGGTCTGAAAGCTCCAAGGGATAA		natural antisense	ENST00000529945	PDE4DIP		-	144897996	144932148
ASHGV40036956	5	13.0085	9.51777	12.9317	15.46	12.1196	16.1301	15.3584	2.43958	3.25084	3.11718	3.48695	3.96164	3.51852	3.96439	4.13102	A	M	A	A	P	M	P	P	noncoding	long noncoding	Reliable	T019169	G004272	RNA-seq: Iyer et al 2015	6895	chr1	+	144923781	144930676	AAATAATCTTCACAGAGATCATCCCACAGCTCCTGCAGGTCTGAAAGCTCCAAGGGATAA		natural antisense	ENST00000530740	PDE4DIP		-	144851487	145075901
ASHGV40036956	5	13.0085	9.51777	12.9317	15.46	12.1196	16.1301	15.3584	2.43958	3.25084	3.11718	3.48695	3.96164	3.51852	3.96439	4.13102	A	M	A	A	P	M	P	P	noncoding	long noncoding	Reliable	T019169	G004272	RNA-seq: Iyer et al 2015	6895	chr1	+	144923781	144930676	AAATAATCTTCACAGAGATCATCCCACAGCTCCTGCAGGTCTGAAAGCTCCAAGGGATAA		natural antisense	NM_001002812	PDE4DIP		-	144890590	144995033
ASHGV40036956	5	13.0085	9.51777	12.9317	15.46	12.1196	16.1301	15.3584	2.43958	3.25084	3.11718	3.48695	3.96164	3.51852	3.96439	4.13102	A	M	A	A	P	M	P	P	noncoding	long noncoding	Reliable	T019169	G004272	RNA-seq: Iyer et al 2015	6895	chr1	+	144923781	144930676	AAATAATCTTCACAGAGATCATCCCACAGCTCCTGCAGGTCTGAAAGCTCCAAGGGATAA		natural antisense	NM_001198834	PDE4DIP		-	144851423	144995033
ASHGV40036956	5	13.0085	9.51777	12.9317	15.46	12.1196	16.1301	15.3584	2.43958	3.25084	3.11718	3.48695	3.96164	3.51852	3.96439	4.13102	A	M	A	A	P	M	P	P	noncoding	long noncoding	Reliable	T019169	G004272	RNA-seq: Iyer et al 2015	6895	chr1	+	144923781	144930676	AAATAATCTTCACAGAGATCATCCCACAGCTCCTGCAGGTCTGAAAGCTCCAAGGGATAA		natural antisense	NM_014644	PDE4DIP		-	144851423	144995033
ASHGV40027586	13.4721	35.9118	95.2877	136.249	37.1568	19.4404	32.9318	17.6941	4.57657	4.63884	6.23462	6.72859	5.2862	4.2513	4.99497	4.34141	M	M	M	M	P	P	P	P	noncoding	long noncoding	Reliable	GSE61474_TCONS_00200673	GSE61474_XLOC_036697	RNA-seq: Clark et al 2015	634	chr2	-	156080884	156087846	GATATATGAAATTTAAAGATGGCAATCCATTCCCTTCCCATCATGCTTCTTTTTCTACAG		intergenic
ASHGV40037030	16.6221	68.8107	77.8778	51.1888	51.0553	59.221	56.5741	59.3959	4.9089	5.52593	5.96261	5.33353	5.74049	5.94795	5.77011	6.15224	M	M	M	P	P	P	P	P	noncoding	long noncoding	Reliable	TCONS_00006373	XLOC_002989	RNA-seq: Cabili et al 2011	310	chr3	+	194681820	194686205	ATCCATCAGGTCTGTGCCATGATGCCTGCAGCTGAGAATGAGCCGTCTCACCCTGAGTTC		intergenic
ASHGV40019272	44.7326	17.3953	5	15.29	8.47133	16.3758	16.3378	14.2974	6.445	3.65904	2.32577	3.71193	3.07411	3.98379	3.98288	4.02586	P	P	A	M	A	P	P	P	noncoding	long noncoding	Reliable	uc002esn.1	AK021876	UCSC_knowngene	1857	chr16	+	67295830	67297687	ATTTGGCAGGCACTGGGAAGCATTTCAGGGGATTACCACTAGATGATGAAAAGGTGCTAA		intron sense-overlapping	ENST00000566626	SLC9A5		+	67286711	67304883
ASHGV40019272	44.7326	17.3953	5	15.29	8.47133	16.3758	16.3378	14.2974	6.445	3.65904	2.32577	3.71193	3.07411	3.98379	3.98288	4.02586	P	P	A	M	A	P	P	P	noncoding	long noncoding	Reliable	uc002esn.1	AK021876	UCSC_knowngene	1857	chr16	+	67295830	67297687	ATTTGGCAGGCACTGGGAAGCATTTCAGGGGATTACCACTAGATGATGAAAAGGTGCTAA		intron sense-overlapping	ENST00000567247	SLC9A5		+	67286638	67299009
ASHGV40019272	44.7326	17.3953	5	15.29	8.47133	16.3758	16.3378	14.2974	6.445	3.65904	2.32577	3.71193	3.07411	3.98379	3.98288	4.02586	P	P	A	M	A	P	P	P	noncoding	long noncoding	Reliable	uc002esn.1	AK021876	UCSC_knowngene	1857	chr16	+	67295830	67297687	ATTTGGCAGGCACTGGGAAGCATTTCAGGGGATTACCACTAGATGATGAAAAGGTGCTAA		intron sense-overlapping	NM_004594	SLC9A5	solute carrier family 9, subfamily A (NHE5, cation proton antiporter 5), member 5	+	67282854	67306094
ASHGV40011678	5	138.26	6.41717	8.72162	19.1954	9.96112	23.1521	16.4856	2.43958	6.52329	2.62151	2.98034	4.29586	3.21782	4.49301	4.23832	A	P	A	A	P	A	P	P	noncoding	long noncoding	Reliable	ENST00000546836	RP11-588H23.3	GENCODE	783	chr12	+	70913985	70932443	AGTAGAAATTGCTAACCGAAGACTTTGCTAAGCAAACCCAGGTCTGCTTGATGTCAGAGC		natural antisense	ENST00000451516	PTPRB		-	70910629	71003594
ASHGV40011678	5	138.26	6.41717	8.72162	19.1954	9.96112	23.1521	16.4856	2.43958	6.52329	2.62151	2.98034	4.29586	3.21782	4.49301	4.23832	A	P	A	A	P	A	P	P	noncoding	long noncoding	Reliable	ENST00000546836	RP11-588H23.3	GENCODE	783	chr12	+	70913985	70932443	AGTAGAAATTGCTAACCGAAGACTTTGCTAAGCAAACCCAGGTCTGCTTGATGTCAGAGC		natural antisense	ENST00000550358	PTPRB		-	70915095	71031201
ASHGV40011678	5	138.26	6.41717	8.72162	19.1954	9.96112	23.1521	16.4856	2.43958	6.52329	2.62151	2.98034	4.29586	3.21782	4.49301	4.23832	A	P	A	A	P	A	P	P	noncoding	long noncoding	Reliable	ENST00000546836	RP11-588H23.3	GENCODE	783	chr12	+	70913985	70932443	AGTAGAAATTGCTAACCGAAGACTTTGCTAAGCAAACCCAGGTCTGCTTGATGTCAGAGC		natural antisense	NM_001109754	PTPRB		-	70910631	71031220
ASHGV40011678	5	138.26	6.41717	8.72162	19.1954	9.96112	23.1521	16.4856	2.43958	6.52329	2.62151	2.98034	4.29586	3.21782	4.49301	4.23832	A	P	A	A	P	A	P	P	noncoding	long noncoding	Reliable	ENST00000546836	RP11-588H23.3	GENCODE	783	chr12	+	70913985	70932443	AGTAGAAATTGCTAACCGAAGACTTTGCTAAGCAAACCCAGGTCTGCTTGATGTCAGAGC		natural antisense	NM_001206971	PTPRB		-	70910631	71003624
ASHGV40011678	5	138.26	6.41717	8.72162	19.1954	9.96112	23.1521	16.4856	2.43958	6.52329	2.62151	2.98034	4.29586	3.21782	4.49301	4.23832	A	P	A	A	P	A	P	P	noncoding	long noncoding	Reliable	ENST00000546836	RP11-588H23.3	GENCODE	783	chr12	+	70913985	70932443	AGTAGAAATTGCTAACCGAAGACTTTGCTAAGCAAACCCAGGTCTGCTTGATGTCAGAGC		natural antisense	NM_001206972	PTPRB		-	70910631	71003624
ASHGV40011678	5	138.26	6.41717	8.72162	19.1954	9.96112	23.1521	16.4856	2.43958	6.52329	2.62151	2.98034	4.29586	3.21782	4.49301	4.23832	A	P	A	A	P	A	P	P	noncoding	long noncoding	Reliable	ENST00000546836	RP11-588H23.3	GENCODE	783	chr12	+	70913985	70932443	AGTAGAAATTGCTAACCGAAGACTTTGCTAAGCAAACCCAGGTCTGCTTGATGTCAGAGC		natural antisense	NM_002837	PTPRB	protein tyrosine phosphatase, receptor type B	-	70910631	71003624
ASHGV40032453	32.2689	30.0271	38.2791	20.6259	38.5768	60.9065	58.3229	53.491	5.93009	4.40102	4.99683	4.11199	5.3398	5.98977	5.81553	6.00068	M	P	M	M	P	P	P	P	noncoding	long noncoding	Reliable	T223684	G051610	RNA-seq: Iyer et al 2015	8030	chr21	+	17442467	18018743	GAATTCATTAAAAGAGCTAACAACAATGAAGTTAATGTACGCATCTCACCTCTCAAGAGT		intergenic
ASHGV40053300	16.3484	112.689	114.759	106.133	116.337	106.59	99.9861	119.61	4.88417	6.22606	6.48624	6.37669	6.93647	6.82048	6.57244	7.18823	P	M	M	P	P	P	P	P	noncoding	long noncoding	Reliable	T364595	G086201	RNA-seq: Iyer et al 2015	322	chr9	+	113018980	113019706	GCCCCCCCAGCCACGTGAACCCCACAAAGTGCTGAGTAACGGTGACCGGGAAGTATCTCG		bidirectional	NM_001244938	TXN		-	113006091	113018920
ASHGV40053300	16.3484	112.689	114.759	106.133	116.337	106.59	99.9861	119.61	4.88417	6.22606	6.48624	6.37669	6.93647	6.82048	6.57244	7.18823	P	M	M	P	P	P	P	P	noncoding	long noncoding	Reliable	T364595	G086201	RNA-seq: Iyer et al 2015	322	chr9	+	113018980	113019706	GCCCCCCCAGCCACGTGAACCCCACAAAGTGCTGAGTAACGGTGACCGGGAAGTATCTCG		bidirectional	NM_003329	TXN	thioredoxin	-	113006091	113018920
ASHGV40007380	13.8225	41.7038	36.7041	20.9739	39.9051	61.2811	33.7671	19.0086	4.61967	4.83952	4.94027	4.13287	5.38968	5.99749	5.0281	4.44634	M	M	M	M	P	P	P	P	noncoding	long noncoding	Reliable	T064401	G014822	RNA-seq: Iyer et al 2015	759	chr11	-	76666233	76746794	TAAACTTTGCCAGCCTCTGCTGGCCCTGATCCCTTGTCTCTCAGGACACAGCTCAAATAC		intronic antisense	ENST00000526597	ACER3		+	76571982	76731744
ASHGV40007380	13.8225	41.7038	36.7041	20.9739	39.9051	61.2811	33.7671	19.0086	4.61967	4.83952	4.94027	4.13287	5.38968	5.99749	5.0281	4.44634	M	M	M	M	P	P	P	P	noncoding	long noncoding	Reliable	T064401	G014822	RNA-seq: Iyer et al 2015	759	chr11	-	76666233	76746794	TAAACTTTGCCAGCCTCTGCTGGCCCTGATCCCTTGTCTCTCAGGACACAGCTCAAATAC		intronic antisense	ENST00000528622	B3GNT6		+	76745441	76750959
ASHGV40007380	13.8225	41.7038	36.7041	20.9739	39.9051	61.2811	33.7671	19.0086	4.61967	4.83952	4.94027	4.13287	5.38968	5.99749	5.0281	4.44634	M	M	M	M	P	P	P	P	noncoding	long noncoding	Reliable	T064401	G014822	RNA-seq: Iyer et al 2015	759	chr11	-	76666233	76746794	TAAACTTTGCCAGCCTCTGCTGGCCCTGATCCCTTGTCTCTCAGGACACAGCTCAAATAC		intronic antisense	ENST00000544113	ACER3		+	76705231	76733944
ASHGV40007380	13.8225	41.7038	36.7041	20.9739	39.9051	61.2811	33.7671	19.0086	4.61967	4.83952	4.94027	4.13287	5.38968	5.99749	5.0281	4.44634	M	M	M	M	P	P	P	P	noncoding	long noncoding	Reliable	T064401	G014822	RNA-seq: Iyer et al 2015	759	chr11	-	76666233	76746794	TAAACTTTGCCAGCCTCTGCTGGCCCTGATCCCTTGTCTCTCAGGACACAGCTCAAATAC		intronic antisense	NM_001300954	ACER3		+	76571916	76737841
ASHGV40007380	13.8225	41.7038	36.7041	20.9739	39.9051	61.2811	33.7671	19.0086	4.61967	4.83952	4.94027	4.13287	5.38968	5.99749	5.0281	4.44634	M	M	M	M	P	P	P	P	noncoding	long noncoding	Reliable	T064401	G014822	RNA-seq: Iyer et al 2015	759	chr11	-	76666233	76746794	TAAACTTTGCCAGCCTCTGCTGGCCCTGATCCCTTGTCTCTCAGGACACAGCTCAAATAC		intronic antisense	NM_001300955	ACER3		+	76571916	76737841
ASHGV40007380	13.8225	41.7038	36.7041	20.9739	39.9051	61.2811	33.7671	19.0086	4.61967	4.83952	4.94027	4.13287	5.38968	5.99749	5.0281	4.44634	M	M	M	M	P	P	P	P	noncoding	long noncoding	Reliable	T064401	G014822	RNA-seq: Iyer et al 2015	759	chr11	-	76666233	76746794	TAAACTTTGCCAGCCTCTGCTGGCCCTGATCCCTTGTCTCTCAGGACACAGCTCAAATAC		intronic antisense	NM_138706	B3GNT6	UDP-GlcNAc:betaGal beta-1,3-N-acetylglucosaminyltransferase 6	+	76745384	76753005
ASHGV40007380	13.8225	41.7038	36.7041	20.9739	39.9051	61.2811	33.7671	19.0086	4.61967	4.83952	4.94027	4.13287	5.38968	5.99749	5.0281	4.44634	M	M	M	M	P	P	P	P	noncoding	long noncoding	Reliable	T064401	G014822	RNA-seq: Iyer et al 2015	759	chr11	-	76666233	76746794	TAAACTTTGCCAGCCTCTGCTGGCCCTGATCCCTTGTCTCTCAGGACACAGCTCAAATAC		natural antisense	ENST00000534206	ACER3		+	76571910	76730811
ASHGV40007380	13.8225	41.7038	36.7041	20.9739	39.9051	61.2811	33.7671	19.0086	4.61967	4.83952	4.94027	4.13287	5.38968	5.99749	5.0281	4.44634	M	M	M	M	P	P	P	P	noncoding	long noncoding	Reliable	T064401	G014822	RNA-seq: Iyer et al 2015	759	chr11	-	76666233	76746794	TAAACTTTGCCAGCCTCTGCTGGCCCTGATCCCTTGTCTCTCAGGACACAGCTCAAATAC		natural antisense	ENST00000538157	ACER3		+	76571986	76731842
ASHGV40007380	13.8225	41.7038	36.7041	20.9739	39.9051	61.2811	33.7671	19.0086	4.61967	4.83952	4.94027	4.13287	5.38968	5.99749	5.0281	4.44634	M	M	M	M	P	P	P	P	noncoding	long noncoding	Reliable	T064401	G014822	RNA-seq: Iyer et al 2015	759	chr11	-	76666233	76746794	TAAACTTTGCCAGCCTCTGCTGGCCCTGATCCCTTGTCTCTCAGGACACAGCTCAAATAC		natural antisense	NM_001300953	ACER3		+	76571916	76737841
ASHGV40007380	13.8225	41.7038	36.7041	20.9739	39.9051	61.2811	33.7671	19.0086	4.61967	4.83952	4.94027	4.13287	5.38968	5.99749	5.0281	4.44634	M	M	M	M	P	P	P	P	noncoding	long noncoding	Reliable	T064401	G014822	RNA-seq: Iyer et al 2015	759	chr11	-	76666233	76746794	TAAACTTTGCCAGCCTCTGCTGGCCCTGATCCCTTGTCTCTCAGGACACAGCTCAAATAC		natural antisense	NM_018367	ACER3	alkaline ceramidase 3	+	76571916	76737841
ASHGV40017514	624.242	7164.29	6721.28	5981.45	6240.34	3526.7	3726.29	4118.97	10.0271	12.4335	12.212	12.3483	12.7744	11.8384	11.8407	12.23	M	M	M	M	P	P	P	P	noncoding	pseudogene	Gold	NR_026864	PRSS30P	RefSeq	2963	chr16	-	2889573	2892752	TTCTCCTCCCTCCCATCCCCTGCCAGCCTGTGTGCCCCCCTTTGCTCTCTTGCTTTCCAG	124221	intergenic
ASHGV40020440	342.725	174.653	214.423	84.838	112.248	119.641	119.99	110.341	9.25985	6.86161	7.34354	6.05798	6.88466	6.99127	6.83728	7.06194	P	M	M	M	P	P	P	P	noncoding	pseudogene	Gold	NR_002940	LRRC37A4P	RefSeq	7238	chr17	-	43583248	43597889	AATTACACTGTTAAGTCATCAGAACAGAAGCTCCCCACACCAGCTCTAATAGGGGTGAGT	55073	intergenic
ASHGV40004012	18.1066	260.776	401.677	79.4177	97.3035	76.8797	96.3807	73.9661	5.04553	7.43321	8.16038	5.96834	6.67212	6.3384	6.52014	6.47254	M	M	M	M	P	P	P	P	noncoding	long noncoding	Gold	NR_046402	POLD1	RefSeq	3361	chr19	+	50887579	50921275	TGGCCGAGAGGACCCGCTGTTCGTGCTGGAGCACAGCCTGCCCATTGACACGCAGTACTA	5424	exon sense-overlapping	ENST00000593407	POLD1		+	50916759	50920320
ASHGV40004012	18.1066	260.776	401.677	79.4177	97.3035	76.8797	96.3807	73.9661	5.04553	7.43321	8.16038	5.96834	6.67212	6.3384	6.52014	6.47254	M	M	M	M	P	P	P	P	noncoding	long noncoding	Gold	NR_046402	POLD1	RefSeq	3361	chr19	+	50887579	50921275	TGGCCGAGAGGACCCGCTGTTCGTGCTGGAGCACAGCCTGCCCATTGACACGCAGTACTA	5424	exon sense-overlapping	ENST00000593887	POLD1		+	50887629	50902741
ASHGV40004012	18.1066	260.776	401.677	79.4177	97.3035	76.8797	96.3807	73.9661	5.04553	7.43321	8.16038	5.96834	6.67212	6.3384	6.52014	6.47254	M	M	M	M	P	P	P	P	noncoding	long noncoding	Gold	NR_046402	POLD1	RefSeq	3361	chr19	+	50887579	50921275	TGGCCGAGAGGACCCGCTGTTCGTGCTGGAGCACAGCCTGCCCATTGACACGCAGTACTA	5424	exon sense-overlapping	ENST00000593981	POLD1		+	50917122	50921180
ASHGV40004012	18.1066	260.776	401.677	79.4177	97.3035	76.8797	96.3807	73.9661	5.04553	7.43321	8.16038	5.96834	6.67212	6.3384	6.52014	6.47254	M	M	M	M	P	P	P	P	noncoding	long noncoding	Gold	NR_046402	POLD1	RefSeq	3361	chr19	+	50887579	50921275	TGGCCGAGAGGACCCGCTGTTCGTGCTGGAGCACAGCCTGCCCATTGACACGCAGTACTA	5424	exon sense-overlapping	ENST00000596425	POLD1		+	50910340	50916758
ASHGV40004012	18.1066	260.776	401.677	79.4177	97.3035	76.8797	96.3807	73.9661	5.04553	7.43321	8.16038	5.96834	6.67212	6.3384	6.52014	6.47254	M	M	M	M	P	P	P	P	noncoding	long noncoding	Gold	NR_046402	POLD1	RefSeq	3361	chr19	+	50887579	50921275	TGGCCGAGAGGACCCGCTGTTCGTGCTGGAGCACAGCCTGCCCATTGACACGCAGTACTA	5424	exon sense-overlapping	ENST00000599632	CTD-2545M3.6		+	50919055	50931666
ASHGV40004012	18.1066	260.776	401.677	79.4177	97.3035	76.8797	96.3807	73.9661	5.04553	7.43321	8.16038	5.96834	6.67212	6.3384	6.52014	6.47254	M	M	M	M	P	P	P	P	noncoding	long noncoding	Gold	NR_046402	POLD1	RefSeq	3361	chr19	+	50887579	50921275	TGGCCGAGAGGACCCGCTGTTCGTGCTGGAGCACAGCCTGCCCATTGACACGCAGTACTA	5424	exon sense-overlapping	ENST00000601098	POLD1		+	50887598	50905399
ASHGV40004012	18.1066	260.776	401.677	79.4177	97.3035	76.8797	96.3807	73.9661	5.04553	7.43321	8.16038	5.96834	6.67212	6.3384	6.52014	6.47254	M	M	M	M	P	P	P	P	noncoding	long noncoding	Gold	NR_046402	POLD1	RefSeq	3361	chr19	+	50887579	50921275	TGGCCGAGAGGACCCGCTGTTCGTGCTGGAGCACAGCCTGCCCATTGACACGCAGTACTA	5424	exon sense-overlapping	NM_001256849	POLD1		+	50887579	50921275
ASHGV40004012	18.1066	260.776	401.677	79.4177	97.3035	76.8797	96.3807	73.9661	5.04553	7.43321	8.16038	5.96834	6.67212	6.3384	6.52014	6.47254	M	M	M	M	P	P	P	P	noncoding	long noncoding	Gold	NR_046402	POLD1	RefSeq	3361	chr19	+	50887579	50921275	TGGCCGAGAGGACCCGCTGTTCGTGCTGGAGCACAGCCTGCCCATTGACACGCAGTACTA	5424	exon sense-overlapping	NM_001308632	POLD1		+	50902108	50921275
ASHGV40004012	18.1066	260.776	401.677	79.4177	97.3035	76.8797	96.3807	73.9661	5.04553	7.43321	8.16038	5.96834	6.67212	6.3384	6.52014	6.47254	M	M	M	M	P	P	P	P	noncoding	long noncoding	Gold	NR_046402	POLD1	RefSeq	3361	chr19	+	50887579	50921275	TGGCCGAGAGGACCCGCTGTTCGTGCTGGAGCACAGCCTGCCCATTGACACGCAGTACTA	5424	exon sense-overlapping	NM_002691	POLD1	polymerase (DNA directed), delta 1, catalytic subunit	+	50887579	50921275
ASHGV40016150	5	20.9456	7.97213	6.58446	12.839	15.8709	14.9439	22.2519	2.43958	3.91795	2.89453	2.66581	3.67644	3.93638	3.85896	4.69543	A	M	A	A	P	P	P	P	noncoding	long noncoding	Reliable	TCONS_00023742	XLOC_011533	RNA-seq: Cabili et al 2011	1541	chr15	-	75517501	75519599	TGACCTCTTGAGCCTTTAAGCCAAGCTGAGGGGTGAGCAGGCCCCTTTACACCCCTGATT		intergenic
ASHGV40052597	34.6913	21.2015	5.78489	30.8368	27.5564	20.3942	22.2796	9.0735	6.04448	3.93503	2.50632	4.64522	4.83952	4.32732	4.43326	3.33798	P	M	A	P	P	P	P	A	noncoding	long noncoding	Reliable	T355056	G083669	RNA-seq: Iyer et al 2015	9735	chr9	+	3526024	3678336	CTGAAAATCTAAGGACCAAACACCAACTTTACAATAAAGAACCTGAACTCTGATAGAAGG		bidirectional	ENST00000302303	RFX3		-	3247036	3525983
ASHGV40052597	34.6913	21.2015	5.78489	30.8368	27.5564	20.3942	22.2796	9.0735	6.04448	3.93503	2.50632	4.64522	4.83952	4.32732	4.43326	3.33798	P	M	A	P	P	P	P	A	noncoding	long noncoding	Reliable	T355056	G083669	RNA-seq: Iyer et al 2015	9735	chr9	+	3526024	3678336	CTGAAAATCTAAGGACCAAACACCAACTTTACAATAAAGAACCTGAACTCTGATAGAAGG		bidirectional	ENST00000449190	RFX3		-	3330316	3526004
ASHGV40052597	34.6913	21.2015	5.78489	30.8368	27.5564	20.3942	22.2796	9.0735	6.04448	3.93503	2.50632	4.64522	4.83952	4.32732	4.43326	3.33798	P	M	A	P	P	P	P	A	noncoding	long noncoding	Reliable	T355056	G083669	RNA-seq: Iyer et al 2015	9735	chr9	+	3526024	3678336	CTGAAAATCTAAGGACCAAACACCAACTTTACAATAAAGAACCTGAACTCTGATAGAAGG		bidirectional	NM_001282116	RFX3		-	3218296	3526001
ASHGV40052597	34.6913	21.2015	5.78489	30.8368	27.5564	20.3942	22.2796	9.0735	6.04448	3.93503	2.50632	4.64522	4.83952	4.32732	4.43326	3.33798	P	M	A	P	P	P	P	A	noncoding	long noncoding	Reliable	T355056	G083669	RNA-seq: Iyer et al 2015	9735	chr9	+	3526024	3678336	CTGAAAATCTAAGGACCAAACACCAACTTTACAATAAAGAACCTGAACTCTGATAGAAGG		bidirectional	NM_134428	RFX3	regulatory factor X3	-	3218296	3526001
ASHGV40052597	34.6913	21.2015	5.78489	30.8368	27.5564	20.3942	22.2796	9.0735	6.04448	3.93503	2.50632	4.64522	4.83952	4.32732	4.43326	3.33798	P	M	A	P	P	P	P	A	noncoding	long noncoding	Reliable	T355056	G083669	RNA-seq: Iyer et al 2015	9735	chr9	+	3526024	3678336	CTGAAAATCTAAGGACCAAACACCAACTTTACAATAAAGAACCTGAACTCTGATAGAAGG		bidirectional	uc010mhe.1	RFX3		-	3275253	3525983
ASHGV40009025	18.5373	18.8417	20.1844	21.9033	17.312	15.7909	11.5042	12.8265	5.08236	3.77067	4.13919	4.19103	4.13936	3.92967	3.47846	3.86437	P	M	M	M	P	P	P	M	noncoding	long noncoding	Reliable	T066031	G015250	RNA-seq: Iyer et al 2015	2047	chr11	+	94868762	94870809	CAGAATGCATTAGTTAGGATACCTTTGCCTGCATGCAATAGAAACCCCTCTCAAACTAGC		intergenic
ASHGV40048546	53.7953	327.972	113.391	431.591	113.87	74.0437	65.3793	45.9948	6.71268	7.75944	6.47348	8.39165	6.90448	6.28336	5.97504	5.77401	P	P	M	P	P	P	P	P	noncoding	long noncoding	Gold	NR_024451	JHDM1D-AS1	RefSeq	2398	chr7	+	139877060	139879440	TTGTTGAAGGTGTGTGTTGTCGAGACAATACAGCAGTGAAGAGAAGGCATGCAAAGCTGT	100134229	bidirectional	ENST00000006967	KDM7A		-	139795455	139876741
ASHGV40048546	53.7953	327.972	113.391	431.591	113.87	74.0437	65.3793	45.9948	6.71268	7.75944	6.47348	8.39165	6.90448	6.28336	5.97504	5.77401	P	P	M	P	P	P	P	P	noncoding	long noncoding	Gold	NR_024451	JHDM1D-AS1	RefSeq	2398	chr7	+	139877060	139879440	TTGTTGAAGGTGTGTGTTGTCGAGACAATACAGCAGTGAAGAGAAGGCATGCAAAGCTGT	100134229	bidirectional	NM_030647	KDM7A	lysine (K)-specific demethylase 7A	-	139784545	139876741
ASHGV40056554	67.4547	249.245	183.477	174.819	119.17	171.94	177.449	169.353	7.03154	7.37332	7.13122	7.10441	6.96675	7.51648	7.39315	7.71012	P	P	M	M	P	P	P	P	noncoding	long noncoding	Gold	NR_046188	NBPF11	RefSeq	5551	chr1	-	147574322	147624469	ATCATTCTCCTGAGGATGTCTGGAGCTTCAGTGCTGTGTGCTCTTGGCCTCCACACTGGG	200030	exon sense-overlapping	ENST00000369226	NBPF24		-	147575799	147610081
ASHGV40056554	67.4547	249.245	183.477	174.819	119.17	171.94	177.449	169.353	7.03154	7.37332	7.13122	7.10441	6.96675	7.51648	7.39315	7.71012	P	P	M	M	P	P	P	P	noncoding	long noncoding	Gold	NR_046188	NBPF11	RefSeq	5551	chr1	-	147574322	147624469	ATCATTCTCCTGAGGATGTCTGGAGCTTCAGTGCTGTGTGCTCTTGGCCTCCACACTGGG	200030	exon sense-overlapping	ENST00000369228	NBPF24		-	147575936	147599549
ASHGV40056554	67.4547	249.245	183.477	174.819	119.17	171.94	177.449	169.353	7.03154	7.37332	7.13122	7.10441	6.96675	7.51648	7.39315	7.71012	P	P	M	M	P	P	P	P	noncoding	long noncoding	Gold	NR_046188	NBPF11	RefSeq	5551	chr1	-	147574322	147624469	ATCATTCTCCTGAGGATGTCTGGAGCTTCAGTGCTGTGTGCTCTTGGCCTCCACACTGGG	200030	exon sense-overlapping	NM_001037501	NBPF8	neuroblastoma breakpoint family member 8	-	147574322	148346929
ASHGV40056554	67.4547	249.245	183.477	174.819	119.17	171.94	177.449	169.353	7.03154	7.37332	7.13122	7.10441	6.96675	7.51648	7.39315	7.71012	P	P	M	M	P	P	P	P	noncoding	long noncoding	Gold	NR_046188	NBPF11	RefSeq	5551	chr1	-	147574322	147624469	ATCATTCTCCTGAGGATGTCTGGAGCTTCAGTGCTGTGTGCTCTTGGCCTCCACACTGGG	200030	exon sense-overlapping	NM_001101663	NBPF11	neuroblastoma breakpoint family member 11	-	147574322	147608092
ASHGV40056554	67.4547	249.245	183.477	174.819	119.17	171.94	177.449	169.353	7.03154	7.37332	7.13122	7.10441	6.96675	7.51648	7.39315	7.71012	P	P	M	M	P	P	P	P	noncoding	long noncoding	Gold	NR_046188	NBPF11	RefSeq	5551	chr1	-	147574322	147624469	ATCATTCTCCTGAGGATGTCTGGAGCTTCAGTGCTGTGTGCTCTTGGCCTCCACACTGGG	200030	exon sense-overlapping	NM_183372	NBPF11		-	147574322	147624469
ASHGV40049569	45.1837	167.202	454.15	127.819	836.155	848.661	1150.24	616.31	6.45704	6.79753	8.32197	6.64243	9.86763	9.84722	10.1513	9.63565	P	P	M	M	P	P	P	P	noncoding	long noncoding	Reliable	T347144	G081775	RNA-seq: Iyer et al 2015	792	chr8	-	86481002	86485485	TTATTTTATTATTAGACCAGTCCTCCGGCCCCCCTTGGCCATGGGAAAAAGTAAACAAAG		intergenic
ASHGV40048804	182.173	481.439	316.276	999.986	106.903	172.821	193.771	177.894	8.43862	8.31247	7.86145	9.6513	6.80924	7.52491	7.53233	7.78255	P	P	P	M	P	P	P	P	noncoding	long noncoding	Reliable	TCONS_00014899	XLOC_006972	RNA-seq: Cabili et al 2011	358	chr8	-	1236402	1237027	ATACACACACACACACACACTGAACCAAAACTAGTTCCCCTCCTAACAGAACCACGCGCG		intergenic
ASHGV40037011	10.6853	18.5475	16.579	16.8763	15.3959	13.2196	9.62036	11.8697	4.22536	3.7499	3.87219	3.84179	3.95273	3.65306	3.21075	3.75458	P	M	M	P	P	P	A	P	noncoding	long noncoding	Reliable	T257581	G059365	RNA-seq: Iyer et al 2015	1835	chr3	+	194015588	194017423	GGCAGCTGAGAACAGATACAAATCCTCTCCTCCATCCAAACAGAAGACCATTTGTTCCTT		intergenic
ASHGV40048136	42.8803	22.2264	27.9838	43.3331	21.2028	32.8496	43.1592	32.6786	6.37928	3.99772	4.58292	5.1035	4.4502	5.07003	5.38773	5.26636	P	M	M	P	P	P	P	P	noncoding	long noncoding	Gold	NR_026902	MGC16142	RefSeq	1291	chr7	+	92167788	92169079	CACACGTTTCCAGAAAGTTAAAATGCGGGGTAGAGGGAATAAACTACAGGGAGACAAATA	84849	intergenic
ASHGV40000007	17.0878	145.122	89.0178	110.037	65.107	44.0653	51.4894	44.5376	4.95134	6.58923	6.14295	6.42838	6.09029	5.50998	5.63621	5.72165	P	M	P	M	P	P	P	P	noncoding	long noncoding	Gold	NR_023383	DTX2P1-UPK3BP1-PMS2P11	RefSeq	1782	chr7	+	76610138	76653076	ACGGCAATAAGGGCCCTGAGCACCCCAATCCCGGAAAGCCGTTCACTGCCAGAGGGTTTC	441263	exon sense-overlapping	ENST00000419923	UPK3B		+	76139744	76648340
ASHGV40000007	17.0878	145.122	89.0178	110.037	65.107	44.0653	51.4894	44.5376	4.95134	6.58923	6.14295	6.42838	6.09029	5.50998	5.63621	5.72165	P	M	P	M	P	P	P	P	noncoding	long noncoding	Gold	NR_023383	DTX2P1-UPK3BP1-PMS2P11	RefSeq	1782	chr7	+	76610138	76653076	ACGGCAATAAGGGCCCTGAGCACCCCAATCCCGGAAAGCCGTTCACTGCCAGAGGGTTTC	441263	exon sense-overlapping	ENST00000443097	UPK3B		+	76139744	76648340
ASHGV40047514	85.7619	23.4309	16.7722	36.0516	28.3954	77.7309	60.0765	29.4342	7.38154	4.0679	3.88883	4.85509	4.88576	6.3561	5.85985	5.11812	M	P	M	P	P	P	P	P	noncoding	long noncoding	Reliable	T318439	G074565	RNA-seq: Iyer et al 2015	6170	chr7	+	7653990	7660160	ATGTGTCATGCTAATGCCCTGTCCACTTCTTACTAAAATGTATGGGTTAAAATTAACAGT		intergenic
ASHGV40001145	9.21254	39.6886	49.6733	21.1665	36.1968	37.1384	56.954	32.4513	4.00946	4.77111	5.35496	4.14563	5.25012	5.24893	5.78171	5.25612	M	M	P	P	P	P	P	P	noncoding	long noncoding	Gold	ENST00000453491	RP11-539I5.1	GENCODE	657	chr10	-	118592511	118609212	AAATAGCCGCTTCAGCTCCCCCAGGCTGCAGCAGCTACCACACAAAGAAGCAGTCCTATG		natural antisense	ENST00000341276	ENO4		+	118609022	118642017
ASHGV40001145	9.21254	39.6886	49.6733	21.1665	36.1968	37.1384	56.954	32.4513	4.00946	4.77111	5.35496	4.14563	5.25012	5.24893	5.78171	5.25612	M	M	P	P	P	P	P	P	noncoding	long noncoding	Gold	ENST00000453491	RP11-539I5.1	GENCODE	657	chr10	-	118592511	118609212	AAATAGCCGCTTCAGCTCCCCCAGGCTGCAGCAGCTACCACACAAAGAAGCAGTCCTATG		natural antisense	ENST00000409522	ENO4		+	118609022	118642038
ASHGV40001145	9.21254	39.6886	49.6733	21.1665	36.1968	37.1384	56.954	32.4513	4.00946	4.77111	5.35496	4.14563	5.25012	5.24893	5.78171	5.25612	M	M	P	P	P	P	P	P	noncoding	long noncoding	Gold	ENST00000453491	RP11-539I5.1	GENCODE	657	chr10	-	118592511	118609212	AAATAGCCGCTTCAGCTCCCCCAGGCTGCAGCAGCTACCACACAAAGAAGCAGTCCTATG		natural antisense	ENST00000512864	ENO4		+	118609093	118616139
ASHGV40001145	9.21254	39.6886	49.6733	21.1665	36.1968	37.1384	56.954	32.4513	4.00946	4.77111	5.35496	4.14563	5.25012	5.24893	5.78171	5.25612	M	M	P	P	P	P	P	P	noncoding	long noncoding	Gold	ENST00000453491	RP11-539I5.1	GENCODE	657	chr10	-	118592511	118609212	AAATAGCCGCTTCAGCTCCCCCAGGCTGCAGCAGCTACCACACAAAGAAGCAGTCCTATG		natural antisense	NM_001242699	ENO4	enolase family member 4	+	118609022	118642112
ASHGV40003822	154.842	353.613	408.919	173.805	67.9263	39.8997	66.2293	25.4132	8.22278	7.86145	8.1838	7.09419	6.14565	5.35988	5.99249	4.90266	P	P	P	P	P	P	P	P	noncoding	long noncoding	Gold	NR_037911	FAM24B	RefSeq	661	chr10	-	124608609	124639157	ATTTATGCAGAGCTGCAAAGGAACCTGAAGCTGTGGCTGTAAAAAATCACAACCCAGACA	196792	exon sense-overlapping	ENST00000368904	CUZD1		-	124591664	124610309
ASHGV40003822	154.842	353.613	408.919	173.805	67.9263	39.8997	66.2293	25.4132	8.22278	7.86145	8.1838	7.09419	6.14565	5.35988	5.99249	4.90266	P	P	P	P	P	P	P	P	noncoding	long noncoding	Gold	NR_037911	FAM24B	RefSeq	661	chr10	-	124608609	124639157	ATTTATGCAGAGCTGCAAAGGAACCTGAAGCTGTGGCTGTAAAAAATCACAACCCAGACA	196792	exon sense-overlapping	NM_001204364	FAM24B		-	124608609	124639157
ASHGV40003822	154.842	353.613	408.919	173.805	67.9263	39.8997	66.2293	25.4132	8.22278	7.86145	8.1838	7.09419	6.14565	5.35988	5.99249	4.90266	P	P	P	P	P	P	P	P	noncoding	long noncoding	Gold	NR_037911	FAM24B	RefSeq	661	chr10	-	124608609	124639157	ATTTATGCAGAGCTGCAAAGGAACCTGAAGCTGTGGCTGTAAAAAATCACAACCCAGACA	196792	exon sense-overlapping	NM_152644	FAM24B	family with sequence similarity 24 member B	-	124608609	124639157
ASHGV40050347	15.1457	56.8606	89.4132	94.7528	104.331	46.3965	78.3555	53.2901	4.76388	5.26358	6.1486	6.21409	6.77028	5.58974	6.23845	5.99422	P	M	P	M	P	P	P	P	noncoding	long noncoding	Gold	NR_104677	LOC101929172	RefSeq	1633	chr8	+	21155749	21166960	TTTGTTTCTAAGTGAAAGCTCATGACCATCCCAGCCATATTATCTCCCTGGCCCTTGGAA	101929172	intergenic
ASHGV40060352	15.561	19.7729	15.0432	7.90255	10.5491	14.0336	12.6798	9.10437	4.80707	3.83562	3.7419	2.86697	3.37883	3.74569	3.61909	3.34326	P	P	P	A	A	P	P	P	noncoding	long noncoding	Reliable	uc.330-	uc.330	UCR	207	chr11	-	66393895	66394102	GCTAAACGCCGGTCGGAACCATACCTAGTCGAGAGAAGAAGACAGTTGGTGAATGAGACA		intronic antisense	ENST00000503028	RBM4		+	66384101	66412103
ASHGV40060352	15.561	19.7729	15.0432	7.90255	10.5491	14.0336	12.6798	9.10437	4.80707	3.83562	3.7419	2.86697	3.37883	3.74569	3.61909	3.34326	P	P	P	A	A	P	P	P	noncoding	long noncoding	Reliable	uc.330-	uc.330	UCR	207	chr11	-	66393895	66394102	GCTAAACGCCGGTCGGAACCATACCTAGTCGAGAGAAGAAGACAGTTGGTGAATGAGACA		intronic antisense	NM_001198845	RBM14-RBM4	RBM14-RBM4 readthrough	+	66384052	66413944
ASHGV40060352	15.561	19.7729	15.0432	7.90255	10.5491	14.0336	12.6798	9.10437	4.80707	3.83562	3.7419	2.86697	3.37883	3.74569	3.61909	3.34326	P	P	P	A	A	P	P	P	noncoding	long noncoding	Reliable	uc.330-	uc.330	UCR	207	chr11	-	66393895	66394102	GCTAAACGCCGGTCGGAACCATACCTAGTCGAGAGAAGAAGACAGTTGGTGAATGAGACA		intronic antisense	NM_001198846	RBM14-RBM4		+	66384052	66413944
ASHGV40060352	15.561	19.7729	15.0432	7.90255	10.5491	14.0336	12.6798	9.10437	4.80707	3.83562	3.7419	2.86697	3.37883	3.74569	3.61909	3.34326	P	P	P	A	A	P	P	P	noncoding	long noncoding	Reliable	uc.330-	uc.330	UCR	207	chr11	-	66393895	66394102	GCTAAACGCCGGTCGGAACCATACCTAGTCGAGAGAAGAAGACAGTTGGTGAATGAGACA		natural antisense	NM_001198836	RBM14		+	66384052	66397397
ASHGV40060352	15.561	19.7729	15.0432	7.90255	10.5491	14.0336	12.6798	9.10437	4.80707	3.83562	3.7419	2.86697	3.37883	3.74569	3.61909	3.34326	P	P	P	A	A	P	P	P	noncoding	long noncoding	Reliable	uc.330-	uc.330	UCR	207	chr11	-	66393895	66394102	GCTAAACGCCGGTCGGAACCATACCTAGTCGAGAGAAGAAGACAGTTGGTGAATGAGACA		natural antisense	NM_001198837	RBM14		+	66384052	66397397
ASHGV40060352	15.561	19.7729	15.0432	7.90255	10.5491	14.0336	12.6798	9.10437	4.80707	3.83562	3.7419	2.86697	3.37883	3.74569	3.61909	3.34326	P	P	P	A	A	P	P	P	noncoding	long noncoding	Reliable	uc.330-	uc.330	UCR	207	chr11	-	66393895	66394102	GCTAAACGCCGGTCGGAACCATACCTAGTCGAGAGAAGAAGACAGTTGGTGAATGAGACA		natural antisense	NM_006328	RBM14	RNA binding motif protein 14	+	66384052	66397397
ASHGV40053592	19.7021	26.579	21.529	24.4997	26.9465	26.8047	23.4699	25.1894	5.17831	4.2408	4.23475	4.33373	4.80524	4.75683	4.5136	4.88826	P	P	P	P	P	P	P	P	noncoding	long noncoding	Reliable	T368496	G087099	RNA-seq: Iyer et al 2015	3251	chr9	+	137199743	137203292	AAATAACTAATTGTATTTTAGGTGTTGGGGTGGCAGGGGGAGCGGTCTTGGAAAGAAAAT		intergenic
ASHGV40016830	11.1881	75.3878	123.085	76.3894	108.168	52.8661	56.6999	79.7432	4.29547	5.65721	6.58601	5.91222	6.82357	5.78584	5.77367	6.58416	P	M	P	P	P	P	P	P	noncoding	long noncoding	Gold	NR_121197	LOC102724601	RefSeq	448	chr1	-	174090775	174128425	AACCTCCGCGGCGGAGGGGCCTGGGGGTGGGACCGCGCCCGCGAGCCCGCCCTGACCGGG	102724601	bidirectional	ENST00000357444	RABGAP1L		+	174128547	174517699
ASHGV40016830	11.1881	75.3878	123.085	76.3894	108.168	52.8661	56.6999	79.7432	4.29547	5.65721	6.58601	5.91222	6.82357	5.78584	5.77367	6.58416	P	M	P	P	P	P	P	P	noncoding	long noncoding	Gold	NR_121197	LOC102724601	RefSeq	448	chr1	-	174090775	174128425	AACCTCCGCGGCGGAGGGGCCTGGGGGTGGGACCGCGCCCGCGAGCCCGCCCTGACCGGG	102724601	bidirectional	ENST00000367689	RABGAP1L		+	174128547	174514089
ASHGV40016830	11.1881	75.3878	123.085	76.3894	108.168	52.8661	56.6999	79.7432	4.29547	5.65721	6.58601	5.91222	6.82357	5.78584	5.77367	6.58416	P	M	P	P	P	P	P	P	noncoding	long noncoding	Gold	NR_121197	LOC102724601	RefSeq	448	chr1	-	174090775	174128425	AACCTCCGCGGCGGAGGGGCCTGGGGGTGGGACCGCGCCCGCGAGCCCGCCCTGACCGGG	102724601	bidirectional	ENST00000457696	RABGAP1L		+	174128727	174363283
ASHGV40016830	11.1881	75.3878	123.085	76.3894	108.168	52.8661	56.6999	79.7432	4.29547	5.65721	6.58601	5.91222	6.82357	5.78584	5.77367	6.58416	P	M	P	P	P	P	P	P	noncoding	long noncoding	Gold	NR_121197	LOC102724601	RefSeq	448	chr1	-	174090775	174128425	AACCTCCGCGGCGGAGGGGCCTGGGGGTGGGACCGCGCCCGCGAGCCCGCCCTGACCGGG	102724601	bidirectional	NM_014857	RABGAP1L	RAB GTPase activating protein 1-like	+	174128551	174927327
ASHGV40055967	88.7036	81.43	58.3584	63.1058	68.7456	79.3057	76.9262	58.7137	7.42711	5.7617	5.57806	5.63202	6.16288	6.38378	6.21335	6.1356	M	P	M	P	P	P	P	P	noncoding	long noncoding	Reliable	TCONS_00001452	XLOC_000782	RNA-seq: Cabili et al 2011	2257	chr1	-	35606940	35611030	TTTACTCTAGCAGACCTGACCTCCAGGACCAGCCTTGGGCATCAGTAAACTGGGAGCTAT		intergenic
ASHGV40043221	12.6449	47.1595	13.8972	38.2463	16.3857	28.0492	41.995	14.0638	4.48008	5.00755	3.63424	4.93851	4.05164	4.82537	5.34686	4.0004	P	P	P	P	P	P	P	P	noncoding	long noncoding	Gold	NR_103542	HCG8	RefSeq	1840	chr6	-	29979877	29981699	ACGTTATTTTTTCTGAGCGTAAGTCGTGGCTGGAAATCTGGAGAGCCTGAAAGAGTATCC	100507399	intergenic
ASHGV40002229	6.68209	29.3102	32.1275	30.4824	28.8175	25.4326	33.984	22.0502	3.53044	4.37015	4.76479	4.62957	4.9065	4.67425	5.03685	4.68024	A	M	M	M	P	P	P	P	noncoding	long noncoding	Reliable	ENST00000561699	RP5-1142A6.5	GENCODE	213	chr16	+	88762908	88765018	CACCACTGGGGTGCTGCAGGAAGTTGGCGCTCTTGTAGCTGGGGTCCCCCCAGGGCATTG		natural antisense	ENST00000537718	RNF166		-	88762909	88767011
ASHGV40002229	6.68209	29.3102	32.1275	30.4824	28.8175	25.4326	33.984	22.0502	3.53044	4.37015	4.76479	4.62957	4.9065	4.67425	5.03685	4.68024	A	M	M	M	P	P	P	P	noncoding	long noncoding	Reliable	ENST00000561699	RP5-1142A6.5	GENCODE	213	chr16	+	88762908	88765018	CACCACTGGGGTGCTGCAGGAAGTTGGCGCTCTTGTAGCTGGGGTCCCCCCAGGGCATTG		natural antisense	ENST00000562544	RNF166		-	88762906	88772670
ASHGV40002229	6.68209	29.3102	32.1275	30.4824	28.8175	25.4326	33.984	22.0502	3.53044	4.37015	4.76479	4.62957	4.9065	4.67425	5.03685	4.68024	A	M	M	M	P	P	P	P	noncoding	long noncoding	Reliable	ENST00000561699	RP5-1142A6.5	GENCODE	213	chr16	+	88762908	88765018	CACCACTGGGGTGCTGCAGGAAGTTGGCGCTCTTGTAGCTGGGGTCCCCCCAGGGCATTG		natural antisense	ENST00000567408	RNF166		-	88762906	88766114
ASHGV40002229	6.68209	29.3102	32.1275	30.4824	28.8175	25.4326	33.984	22.0502	3.53044	4.37015	4.76479	4.62957	4.9065	4.67425	5.03685	4.68024	A	M	M	M	P	P	P	P	noncoding	long noncoding	Reliable	ENST00000561699	RP5-1142A6.5	GENCODE	213	chr16	+	88762908	88765018	CACCACTGGGGTGCTGCAGGAAGTTGGCGCTCTTGTAGCTGGGGTCCCCCCAGGGCATTG		natural antisense	ENST00000568683	RNF166		-	88763801	88766464
ASHGV40002229	6.68209	29.3102	32.1275	30.4824	28.8175	25.4326	33.984	22.0502	3.53044	4.37015	4.76479	4.62957	4.9065	4.67425	5.03685	4.68024	A	M	M	M	P	P	P	P	noncoding	long noncoding	Reliable	ENST00000561699	RP5-1142A6.5	GENCODE	213	chr16	+	88762908	88765018	CACCACTGGGGTGCTGCAGGAAGTTGGCGCTCTTGTAGCTGGGGTCCCCCCAGGGCATTG		natural antisense	NM_001171815	RNF166		-	88762902	88772800
ASHGV40002229	6.68209	29.3102	32.1275	30.4824	28.8175	25.4326	33.984	22.0502	3.53044	4.37015	4.76479	4.62957	4.9065	4.67425	5.03685	4.68024	A	M	M	M	P	P	P	P	noncoding	long noncoding	Reliable	ENST00000561699	RP5-1142A6.5	GENCODE	213	chr16	+	88762908	88765018	CACCACTGGGGTGCTGCAGGAAGTTGGCGCTCTTGTAGCTGGGGTCCCCCCAGGGCATTG		natural antisense	NM_001171816	RNF166		-	88762902	88770025
ASHGV40002229	6.68209	29.3102	32.1275	30.4824	28.8175	25.4326	33.984	22.0502	3.53044	4.37015	4.76479	4.62957	4.9065	4.67425	5.03685	4.68024	A	M	M	M	P	P	P	P	noncoding	long noncoding	Reliable	ENST00000561699	RP5-1142A6.5	GENCODE	213	chr16	+	88762908	88765018	CACCACTGGGGTGCTGCAGGAAGTTGGCGCTCTTGTAGCTGGGGTCCCCCCAGGGCATTG		natural antisense	NM_178841	RNF166	ring finger protein 166	-	88762902	88772829
ASHGV40059489	6.84133	28.1489	14.4383	21.1264	16.1391	18.0428	16.1438	23.2368	3.56339	4.31736	3.68616	4.14371	4.02843	4.13378	3.96577	4.76376	A	P	P	P	P	P	P	P	noncoding	long noncoding	Reliable	TCONS_00013664	XLOC_006324	RNA-seq: Cabili et al 2011	696	chr7	-	26391	35472	CGACTGGGGAAGCTGTGGCTTCATGGTCCCCGAGGCTGCCCGAGGAAAGACAGAGTCTCA		intergenic
ASHGV40046920	30.2346	26.4066	20.8315	34.8792	10.0258	22.1976	11.9129	14.2582	5.83296	4.23222	4.18647	4.81203	3.30657	4.46149	3.52965	4.02155	P	P	P	M	A	P	P	P	noncoding	long noncoding	Reliable	T330614	G077419	RNA-seq: Iyer et al 2015	1938	chr7	-	104590420	104654550	ACCCAAGCAGTGGCGAAGGGAATCGCAAGGCTCTTCCCTGACCATTTTCTACTGTCCCTG		bidirectional	ENST00000257745	KMT2E		+	104654636	104754531
ASHGV40046920	30.2346	26.4066	20.8315	34.8792	10.0258	22.1976	11.9129	14.2582	5.83296	4.23222	4.18647	4.81203	3.30657	4.46149	3.52965	4.02155	P	P	P	M	A	P	P	P	noncoding	long noncoding	Reliable	T330614	G077419	RNA-seq: Iyer et al 2015	1938	chr7	-	104590420	104654550	ACCCAAGCAGTGGCGAAGGGAATCGCAAGGCTCTTCCCTGACCATTTTCTACTGTCCCTG		bidirectional	ENST00000334877	KMT2E		+	104654636	104754808
ASHGV40046920	30.2346	26.4066	20.8315	34.8792	10.0258	22.1976	11.9129	14.2582	5.83296	4.23222	4.18647	4.81203	3.30657	4.46149	3.52965	4.02155	P	P	P	M	A	P	P	P	noncoding	long noncoding	Reliable	T330614	G077419	RNA-seq: Iyer et al 2015	1938	chr7	-	104590420	104654550	ACCCAAGCAGTGGCGAAGGGAATCGCAAGGCTCTTCCCTGACCATTTTCTACTGTCCCTG		bidirectional	ENST00000334914	KMT2E		+	104654636	104752927
ASHGV40046920	30.2346	26.4066	20.8315	34.8792	10.0258	22.1976	11.9129	14.2582	5.83296	4.23222	4.18647	4.81203	3.30657	4.46149	3.52965	4.02155	P	P	P	M	A	P	P	P	noncoding	long noncoding	Reliable	T330614	G077419	RNA-seq: Iyer et al 2015	1938	chr7	-	104590420	104654550	ACCCAAGCAGTGGCGAAGGGAATCGCAAGGCTCTTCCCTGACCATTTTCTACTGTCCCTG		bidirectional	ENST00000474203	KMT2E		+	104654907	104703824
ASHGV40046920	30.2346	26.4066	20.8315	34.8792	10.0258	22.1976	11.9129	14.2582	5.83296	4.23222	4.18647	4.81203	3.30657	4.46149	3.52965	4.02155	P	P	P	M	A	P	P	P	noncoding	long noncoding	Reliable	T330614	G077419	RNA-seq: Iyer et al 2015	1938	chr7	-	104590420	104654550	ACCCAAGCAGTGGCGAAGGGAATCGCAAGGCTCTTCCCTGACCATTTTCTACTGTCCCTG		bidirectional	ENST00000476671	KMT2E		+	104654664	104732053
ASHGV40046920	30.2346	26.4066	20.8315	34.8792	10.0258	22.1976	11.9129	14.2582	5.83296	4.23222	4.18647	4.81203	3.30657	4.46149	3.52965	4.02155	P	P	P	M	A	P	P	P	noncoding	long noncoding	Reliable	T330614	G077419	RNA-seq: Iyer et al 2015	1938	chr7	-	104590420	104654550	ACCCAAGCAGTGGCGAAGGGAATCGCAAGGCTCTTCCCTGACCATTTTCTACTGTCCCTG		bidirectional	ENST00000478990	KMT2E		+	104654652	104730579
ASHGV40046920	30.2346	26.4066	20.8315	34.8792	10.0258	22.1976	11.9129	14.2582	5.83296	4.23222	4.18647	4.81203	3.30657	4.46149	3.52965	4.02155	P	P	P	M	A	P	P	P	noncoding	long noncoding	Reliable	T330614	G077419	RNA-seq: Iyer et al 2015	1938	chr7	-	104590420	104654550	ACCCAAGCAGTGGCGAAGGGAATCGCAAGGCTCTTCCCTGACCATTTTCTACTGTCCCTG		bidirectional	ENST00000495267	KMT2E		+	104654654	104715224
ASHGV40046920	30.2346	26.4066	20.8315	34.8792	10.0258	22.1976	11.9129	14.2582	5.83296	4.23222	4.18647	4.81203	3.30657	4.46149	3.52965	4.02155	P	P	P	M	A	P	P	P	noncoding	long noncoding	Reliable	T330614	G077419	RNA-seq: Iyer et al 2015	1938	chr7	-	104590420	104654550	ACCCAAGCAGTGGCGAAGGGAATCGCAAGGCTCTTCCCTGACCATTTTCTACTGTCCCTG		bidirectional	NM_018682	KMT2E	lysine (K)-specific methyltransferase 2E	+	104654636	104754532
ASHGV40046920	30.2346	26.4066	20.8315	34.8792	10.0258	22.1976	11.9129	14.2582	5.83296	4.23222	4.18647	4.81203	3.30657	4.46149	3.52965	4.02155	P	P	P	M	A	P	P	P	noncoding	long noncoding	Reliable	T330614	G077419	RNA-seq: Iyer et al 2015	1938	chr7	-	104590420	104654550	ACCCAAGCAGTGGCGAAGGGAATCGCAAGGCTCTTCCCTGACCATTTTCTACTGTCCCTG		bidirectional	NM_182931	KMT2E		+	104654636	104754532
ASHGV40046920	30.2346	26.4066	20.8315	34.8792	10.0258	22.1976	11.9129	14.2582	5.83296	4.23222	4.18647	4.81203	3.30657	4.46149	3.52965	4.02155	P	P	P	M	A	P	P	P	noncoding	long noncoding	Reliable	T330614	G077419	RNA-seq: Iyer et al 2015	1938	chr7	-	104590420	104654550	ACCCAAGCAGTGGCGAAGGGAATCGCAAGGCTCTTCCCTGACCATTTTCTACTGTCCCTG		bidirectional	uc010lja.1	KMT2E		+	104654636	104730720
ASHGV40046920	30.2346	26.4066	20.8315	34.8792	10.0258	22.1976	11.9129	14.2582	5.83296	4.23222	4.18647	4.81203	3.30657	4.46149	3.52965	4.02155	P	P	P	M	A	P	P	P	noncoding	long noncoding	Reliable	T330614	G077419	RNA-seq: Iyer et al 2015	1938	chr7	-	104590420	104654550	ACCCAAGCAGTGGCGAAGGGAATCGCAAGGCTCTTCCCTGACCATTTTCTACTGTCCCTG		bidirectional	uc010ljb.1	KMT2E		+	104654636	104730720
ASHGV40046920	30.2346	26.4066	20.8315	34.8792	10.0258	22.1976	11.9129	14.2582	5.83296	4.23222	4.18647	4.81203	3.30657	4.46149	3.52965	4.02155	P	P	P	M	A	P	P	P	noncoding	long noncoding	Reliable	T330614	G077419	RNA-seq: Iyer et al 2015	1938	chr7	-	104590420	104654550	ACCCAAGCAGTGGCGAAGGGAATCGCAAGGCTCTTCCCTGACCATTTTCTACTGTCCCTG		bidirectional	uc010ljc.3	KMT2E		+	104654636	104754532
ASHGV40057108	760.234	634.742	740.091	869.706	195.014	307.276	280.395	151.997	10.2919	8.70969	9.0287	9.42637	7.70324	8.3823	8.07804	7.55582	M	P	P	P	P	P	P	P	noncoding	long noncoding	Gold	NR_034021	SMA5	RefSeq	1759	chr5	-	69776869	69881549	GTTGTTCATAATCCAGCAGGCCAGAAGACTTCCAGGGAAACTCATTTCAAGATGAAAATG	11042	intergenic
ASHGV40019668	6520.81	2576.07	1393.86	1866.56	2577.95	3955.21	3415.56	5195.85	13.3688	10.8451	9.90157	10.6111	11.5132	11.9831	11.7163	12.5656	P	P	M	P	P	P	P	P	noncoding	long noncoding	Reliable	uc021tnk.1	AF070569	UCSC_knowngene	2207	chr17	-	1614813	1617020	AAATGGGAAGCAATGGTTTGGTTGGGAATTTATTCCTTTTCTGCTGTAACGAAAGTTTGC		intergenic
ASHGV40048852	5	60.661	44.8122	30.1587	23.9097	25.666	23.0345	26.9943	2.43958	5.3503	5.21811	4.61497	4.63142	4.68893	4.48344	4.9918	A	P	P	M	P	P	P	P	noncoding	long noncoding	Reliable	TCONS_00015398	XLOC_006991	RNA-seq: Cabili et al 2011	667	chr8	-	7333625	7335170	TTCCGTTACTGTGAAAGGAGACCTGGTTTTCCATCACATTCTCCCCTAAGTGAGAACTCT		intergenic
ASHGV40030805	19.5515	165.439	219.05	215.554	167.573	127.934	100.548	188.242	5.16437	6.78375	7.36905	7.40333	7.46867	7.09015	6.58367	7.86706	P	P	P	P	P	P	P	P	noncoding	long noncoding	Reliable	T217227	G050228	RNA-seq: Iyer et al 2015	17395	chr20	-	35201986	35219381	GGTTAGCAACGTGCACTTTTGAAACCAAACAAATCCGTCCCCCCGCGCGCTCACTCAGGT		natural antisense	ENST00000557885	TGIF2		+	35207229	35220326
ASHGV40030805	19.5515	165.439	219.05	215.554	167.573	127.934	100.548	188.242	5.16437	6.78375	7.36905	7.40333	7.46867	7.09015	6.58367	7.86706	P	P	P	P	P	P	P	P	noncoding	long noncoding	Reliable	T217227	G050228	RNA-seq: Iyer et al 2015	17395	chr20	-	35201986	35219381	GGTTAGCAACGTGCACTTTTGAAACCAAACAAATCCGTCCCCCCGCGCGCTCACTCAGGT		natural antisense	ENST00000558465	TGIF2		+	35207327	35220701
ASHGV40030805	19.5515	165.439	219.05	215.554	167.573	127.934	100.548	188.242	5.16437	6.78375	7.36905	7.40333	7.46867	7.09015	6.58367	7.86706	P	P	P	P	P	P	P	P	noncoding	long noncoding	Reliable	T217227	G050228	RNA-seq: Iyer et al 2015	17395	chr20	-	35201986	35219381	GGTTAGCAACGTGCACTTTTGAAACCAAACAAATCCGTCCCCCCGCGCGCTCACTCAGGT		natural antisense	ENST00000560025	TGIF2		+	35203074	35219832
ASHGV40030805	19.5515	165.439	219.05	215.554	167.573	127.934	100.548	188.242	5.16437	6.78375	7.36905	7.40333	7.46867	7.09015	6.58367	7.86706	P	P	P	P	P	P	P	P	noncoding	long noncoding	Reliable	T217227	G050228	RNA-seq: Iyer et al 2015	17395	chr20	-	35201986	35219381	GGTTAGCAACGTGCACTTTTGAAACCAAACAAATCCGTCCCCCCGCGCGCTCACTCAGGT		natural antisense	ENST00000561398	TGIF2		+	35207209	35220544
ASHGV40030805	19.5515	165.439	219.05	215.554	167.573	127.934	100.548	188.242	5.16437	6.78375	7.36905	7.40333	7.46867	7.09015	6.58367	7.86706	P	P	P	P	P	P	P	P	noncoding	long noncoding	Reliable	T217227	G050228	RNA-seq: Iyer et al 2015	17395	chr20	-	35201986	35219381	GGTTAGCAACGTGCACTTTTGAAACCAAACAAATCCGTCCCCCCGCGCGCTCACTCAGGT		natural antisense	NM_001199513	TGIF2		+	35201875	35222355
ASHGV40030805	19.5515	165.439	219.05	215.554	167.573	127.934	100.548	188.242	5.16437	6.78375	7.36905	7.40333	7.46867	7.09015	6.58367	7.86706	P	P	P	P	P	P	P	P	noncoding	long noncoding	Reliable	T217227	G050228	RNA-seq: Iyer et al 2015	17395	chr20	-	35201986	35219381	GGTTAGCAACGTGCACTTTTGAAACCAAACAAATCCGTCCCCCCGCGCGCTCACTCAGGT		natural antisense	NM_001199514	TGIF2		+	35201875	35222355
ASHGV40030805	19.5515	165.439	219.05	215.554	167.573	127.934	100.548	188.242	5.16437	6.78375	7.36905	7.40333	7.46867	7.09015	6.58367	7.86706	P	P	P	P	P	P	P	P	noncoding	long noncoding	Reliable	T217227	G050228	RNA-seq: Iyer et al 2015	17395	chr20	-	35201986	35219381	GGTTAGCAACGTGCACTTTTGAAACCAAACAAATCCGTCCCCCCGCGCGCTCACTCAGGT		natural antisense	NM_001199515	TGIF2		+	35202956	35222355
ASHGV40030805	19.5515	165.439	219.05	215.554	167.573	127.934	100.548	188.242	5.16437	6.78375	7.36905	7.40333	7.46867	7.09015	6.58367	7.86706	P	P	P	P	P	P	P	P	noncoding	long noncoding	Reliable	T217227	G050228	RNA-seq: Iyer et al 2015	17395	chr20	-	35201986	35219381	GGTTAGCAACGTGCACTTTTGAAACCAAACAAATCCGTCCCCCCGCGCGCTCACTCAGGT		natural antisense	NM_001199535	TGIF2-C20orf24	TGIF2-C20orf24 readthrough	+	35202956	35240960
ASHGV40030805	19.5515	165.439	219.05	215.554	167.573	127.934	100.548	188.242	5.16437	6.78375	7.36905	7.40333	7.46867	7.09015	6.58367	7.86706	P	P	P	P	P	P	P	P	noncoding	long noncoding	Reliable	T217227	G050228	RNA-seq: Iyer et al 2015	17395	chr20	-	35201986	35219381	GGTTAGCAACGTGCACTTTTGAAACCAAACAAATCCGTCCCCCCGCGCGCTCACTCAGGT		natural antisense	NM_021809	TGIF2	TGFB-induced factor homeobox 2	+	35202009	35222355
ASHGV40054671	5	5	7.95205	5	23.146	30.0283	32.1782	20.7122	2.43958	2.32183	2.89107	2.32661	4.57821	4.92736	4.96003	4.58526	A	A	A	A	P	P	P	P	noncoding	long noncoding	Reliable	T371222	G087531	RNA-seq: Iyer et al 2015	942	chrX	+	9401777	9419706	GCTGTGTGCTGCTGCAACCTTTTGTGAGTGGGGGGAGTTTTATTTTAAATAGTTATCTCT		intergenic
ASHGV40046691	5	33.8151	28.3769	11.5976	7.08483	9.46269	18.0301	21.2676	2.43958	4.55713	4.60309	3.34112	2.83731	3.13795	4.12298	4.62259	A	P	P	A	A	A	P	P	noncoding	long noncoding	Reliable	T327047	G076619	RNA-seq: Iyer et al 2015	2495	chr7	-	76137338	76140887	TTCAAGACATAACTCACATACCTTCACAACCTTCACAGCTCAGTGGCTTAAATATATATA		natural antisense	ENST00000257632	UPK3B		+	76139841	76144773
ASHGV40046691	5	33.8151	28.3769	11.5976	7.08483	9.46269	18.0301	21.2676	2.43958	4.55713	4.60309	3.34112	2.83731	3.13795	4.12298	4.62259	A	P	P	A	A	A	P	P	noncoding	long noncoding	Reliable	T327047	G076619	RNA-seq: Iyer et al 2015	2495	chr7	-	76137338	76140887	TTCAAGACATAACTCACATACCTTCACAACCTTCACAGCTCAGTGGCTTAAATATATATA		natural antisense	ENST00000334348	UPK3B		+	76139744	76144773
ASHGV40046691	5	33.8151	28.3769	11.5976	7.08483	9.46269	18.0301	21.2676	2.43958	4.55713	4.60309	3.34112	2.83731	3.13795	4.12298	4.62259	A	P	P	A	A	A	P	P	noncoding	long noncoding	Reliable	T327047	G076619	RNA-seq: Iyer et al 2015	2495	chr7	-	76137338	76140887	TTCAAGACATAACTCACATACCTTCACAACCTTCACAGCTCAGTGGCTTAAATATATATA		natural antisense	ENST00000394849	UPK3B		+	76139931	76144773
ASHGV40046691	5	33.8151	28.3769	11.5976	7.08483	9.46269	18.0301	21.2676	2.43958	4.55713	4.60309	3.34112	2.83731	3.13795	4.12298	4.62259	A	P	P	A	A	A	P	P	noncoding	long noncoding	Reliable	T327047	G076619	RNA-seq: Iyer et al 2015	2495	chr7	-	76137338	76140887	TTCAAGACATAACTCACATACCTTCACAACCTTCACAGCTCAGTGGCTTAAATATATATA		natural antisense	ENST00000419923	UPK3B		+	76139744	76648340
ASHGV40046691	5	33.8151	28.3769	11.5976	7.08483	9.46269	18.0301	21.2676	2.43958	4.55713	4.60309	3.34112	2.83731	3.13795	4.12298	4.62259	A	P	P	A	A	A	P	P	noncoding	long noncoding	Reliable	T327047	G076619	RNA-seq: Iyer et al 2015	2495	chr7	-	76137338	76140887	TTCAAGACATAACTCACATACCTTCACAACCTTCACAGCTCAGTGGCTTAAATATATATA		natural antisense	ENST00000443097	UPK3B		+	76139744	76648340
ASHGV40046691	5	33.8151	28.3769	11.5976	7.08483	9.46269	18.0301	21.2676	2.43958	4.55713	4.60309	3.34112	2.83731	3.13795	4.12298	4.62259	A	P	P	A	A	A	P	P	noncoding	long noncoding	Reliable	T327047	G076619	RNA-seq: Iyer et al 2015	2495	chr7	-	76137338	76140887	TTCAAGACATAACTCACATACCTTCACAACCTTCACAGCTCAGTGGCTTAAATATATATA		natural antisense	ENST00000448265	UPK3B		+	76139744	76157195
ASHGV40046691	5	33.8151	28.3769	11.5976	7.08483	9.46269	18.0301	21.2676	2.43958	4.55713	4.60309	3.34112	2.83731	3.13795	4.12298	4.62259	A	P	P	A	A	A	P	P	noncoding	long noncoding	Reliable	T327047	G076619	RNA-seq: Iyer et al 2015	2495	chr7	-	76137338	76140887	TTCAAGACATAACTCACATACCTTCACAACCTTCACAGCTCAGTGGCTTAAATATATATA		natural antisense	NM_182683	UPK3B	uroplakin 3B	+	76139739	76157199
ASHGV40046691	5	33.8151	28.3769	11.5976	7.08483	9.46269	18.0301	21.2676	2.43958	4.55713	4.60309	3.34112	2.83731	3.13795	4.12298	4.62259	A	P	P	A	A	A	P	P	noncoding	long noncoding	Reliable	T327047	G076619	RNA-seq: Iyer et al 2015	2495	chr7	-	76137338	76140887	TTCAAGACATAACTCACATACCTTCACAACCTTCACAGCTCAGTGGCTTAAATATATATA		natural antisense	NM_182684	UPK3B		+	76139739	76157199
ASHGV40003838	13.5887	17.5907	21.0531	18.7801	15.6651	14.6819	18.1912	13.0098	4.59111	3.67494	4.20269	3.9817	3.9817	3.8163	4.13674	3.88398	P	P	P	P	P	P	P	P	noncoding	long noncoding	Gold	NR_038218	LINC01010	RefSeq	1474	chr6	+	134759527	134825158	AATTCTGACAGTGATCTGGCTGGAGTGCAGTGGTGCACACGCCTCACACTGTGACACAGC	154092	intergenic
ASHGV40044755	3432.67	3834.95	4442	2792.24	3217.36	5018.6	3814.19	3862.03	12.3614	11.4712	11.6126	11.2087	11.8542	12.3489	11.8746	12.1397	P	P	P	P	P	P	P	P	noncoding	long noncoding	Reliable	ENST00000567732	CTA-14H9.5	GENCODE	342	chr6	+	26527290	26527632	GCTTGTGATTGTGAATGACTTTGTTGTTTGCTTCTTGTGATTTTCAGTTTCCTATAATGC		intergenic
ASHGV40039220	106.592	45.6329	83.3705	33.8807	69.5554	71.4883	103.177	25.3721	7.69184	4.95887	6.05367	4.7724	6.17829	6.23331	6.61595	4.89949	P	P	M	M	P	P	P	P	noncoding	long noncoding	Gold	NR_131185	LOC105377348	RefSeq	1056	chr4	+	103750470	103765263	CCCATTTGCTTGATATTGGCCTGGTTAGTTATCTTCTAACCCCGTTTCTTCACCGCTAAA	105377348	intronic antisense	ENST00000508238	UBE2D3		-	103722625	103790018
ASHGV40039220	106.592	45.6329	83.3705	33.8807	69.5554	71.4883	103.177	25.3721	7.69184	4.95887	6.05367	4.7724	6.17829	6.23331	6.61595	4.89949	P	P	M	M	P	P	P	P	noncoding	long noncoding	Gold	NR_131185	LOC105377348	RefSeq	1056	chr4	+	103750470	103765263	CCCATTTGCTTGATATTGGCCTGGTTAGTTATCTTCTAACCCCGTTTCTTCACCGCTAAA	105377348	intronic antisense	NM_181890	UBE2D3		-	103715539	103790050
ASHGV40039220	106.592	45.6329	83.3705	33.8807	69.5554	71.4883	103.177	25.3721	7.69184	4.95887	6.05367	4.7724	6.17829	6.23331	6.61595	4.89949	P	P	M	M	P	P	P	P	noncoding	long noncoding	Gold	NR_131185	LOC105377348	RefSeq	1056	chr4	+	103750470	103765263	CCCATTTGCTTGATATTGGCCTGGTTAGTTATCTTCTAACCCCGTTTCTTCACCGCTAAA	105377348	intronic antisense	NM_181893	UBE2D3		-	103715539	103790050
ASHGV40004709	10.2758	38.8524	15.5371	34.1795	18.5949	20.1394	11.3741	16.6723	4.17128	4.73823	3.78452	4.7851	4.24581	4.30772	3.46138	4.25554	P	M	P	M	P	P	P	P	noncoding	pseudogene	Gold	NR_125728	GUSBP4	RefSeq	1836	chr6	-	58272111	58287724	GCTGTGGAAAGAAGTCACAAAACACTGGACCAGATTACAGAGGGGTATTGATTTGCCTTG	375513	intergenic
ASHGV40008642	5.43366	28.2482	27.8002	24.8725	42.9738	32.8218	38.1337	36.6563	3.23429	4.32286	4.57602	4.35181	5.50506	5.06899	5.20716	5.42711	A	M	M	P	P	P	P	P	noncoding	long noncoding	Reliable	TCONS_00001523	XLOC_000868	RNA-seq: Cabili et al 2011	297	chr1	-	71110665	71114581	TTTTTCCCCCAACCCCAGCAGCTTCCATTTGAAGAGGGAAATCATTTGAGAGACTATGAT		intergenic
ASHGV40029566	18.9553	71.0739	40.5102	28.9882	56.2224	79.007	69.1821	67.1575	5.11702	5.56956	5.07505	4.55984	5.87358	6.37869	6.05434	6.33138	P	P	M	P	P	P	P	P	noncoding	long noncoding	Reliable	T200169	G046180	RNA-seq: Iyer et al 2015	1005	chr2	+	139576490	139586780	TCTAAGGTGCCACTGGGTCCATCCATCCATCATAAGGAATCTTTGCCATTTAAGGAGTGA		intergenic
ASHGV40002397	5	18.8407	14.6843	9.30919	12.0305	12.478	12.8857	15.6691	2.43958	3.77057	3.70924	3.0541	3.5791	3.5624	3.64228	4.16047	A	P	P	A	P	P	P	P	noncoding	long noncoding	Reliable	ENST00000574560	RP11-676J12.8	GENCODE	486	chr17	-	692983	693765	TCTGCACCGGAGCAGGGAACACTCTAGAGATGAGGCAATGAGGAAACCAGAGATAGGCCC		intronic antisense	NM_018146	RNMTL1	RNA methyltransferase like 1	+	685512	695741
ASHGV40056390	9.60251	24.2163	21.1353	14.2318	21.7088	25.8204	23.2321	14.9792	4.07169	4.11558	4.20906	3.6104	4.48428	4.69751	4.49736	4.09364	P	P	P	A	P	P	P	P	noncoding	long noncoding	Gold	NR_027413	LINC00910	RefSeq	3024	chr17	-	41453295	41466266	ACCCGCTGGCTGAGTCTGGCACATAAACCAGTCTGTGAGGGGATGGATGTGGGTGTAATG	100130581	intergenic
ASHGV40015826	36.2809	19.3539	147.655	249.995	6.43759	9.78485	5	5	6.11377	3.80801	6.83183	7.61091	2.71067	3.19106	2.32676	2.33874	P	P	M	M	A	A	A	A	noncoding	long noncoding	Reliable	uc001zwf.1	AK021664	UCSC_knowngene	2145	chr15	-	48426827	48428972	GGGCCAACATGATAGTGTTGAGACCTGTAATATGGTAAGTTATTATTTCCATTACATTGT		natural antisense	ENST00000449382	SLC24A5		+	48413220	48434592
ASHGV40015826	36.2809	19.3539	147.655	249.995	6.43759	9.78485	5	5	6.11377	3.80801	6.83183	7.61091	2.71067	3.19106	2.32676	2.33874	P	P	M	M	A	A	A	A	noncoding	long noncoding	Reliable	uc001zwf.1	AK021664	UCSC_knowngene	2145	chr15	-	48426827	48428972	GGGCCAACATGATAGTGTTGAGACCTGTAATATGGTAAGTTATTATTTCCATTACATTGT		natural antisense	NM_205850	SLC24A5	solute carrier family 24 (sodium/potassium/calcium exchanger), member 5	+	48413168	48434589
ASHGV40028529	6.99692	36.4929	22.5938	7.52954	12.3954	11.6505	13.7331	10.0891	3.59711	4.66008	4.30125	2.8131	3.624	3.4562	3.73544	3.49965	A	P	M	A	P	P	P	A	noncoding	long noncoding	Reliable	T185023	G042474	RNA-seq: Iyer et al 2015	38045	chr2	+	15054443	15103101	AAGTTGCTGTTGCAAAAGGGGATTATTCCTAATACTTGTGTGGCATCAGGGCTGGCAAAC		intergenic
ASHGV40021862	24.7465	25.3285	28.2116	20.6636	32.4467	28.4257	27.8469	23.0488	5.52814	4.17633	4.59609	4.11466	5.08435	4.84648	4.75683	4.7505	P	M	P	M	P	P	P	P	noncoding	long noncoding	Reliable	T149441	G034671	RNA-seq: Iyer et al 2015	1221	chr17	+	45843046	45851346	TAACTCAGTTGAGGGACAATGTTTTTAGGAAAGCGTTTCCTGGTTTCCTCCTGCCTCAGT		intergenic
ASHGV40009064	15.7208	18.02	8.06644	38.8811	19.4386	10.0991	6.1535	5	4.82146	3.71104	2.91027	4.9619	4.3148	3.23936	2.63369	2.33874	P	M	A	P	P	A	A	A	noncoding	long noncoding	Gold	ENST00000430748	RP5-837I24.4	GENCODE	641	chr1	-	82051625	82091398	CCCTCTACCCTGGCTAATATATAGATTTGGATTATACCAAAATTGCCTAAAATTGGAAAC		intronic antisense	ENST00000370721	LPHN2		+	81771850	82457052
ASHGV40009064	15.7208	18.02	8.06644	38.8811	19.4386	10.0991	6.1535	5	4.82146	3.71104	2.91027	4.9619	4.3148	3.23936	2.63369	2.33874	P	M	A	P	P	A	A	A	noncoding	long noncoding	Gold	ENST00000430748	RP5-837I24.4	GENCODE	641	chr1	-	82051625	82091398	CCCTCTACCCTGGCTAATATATAGATTTGGATTATACCAAAATTGCCTAAAATTGGAAAC		intronic antisense	ENST00000370723	LPHN2		+	81771850	82457052
ASHGV40009064	15.7208	18.02	8.06644	38.8811	19.4386	10.0991	6.1535	5	4.82146	3.71104	2.91027	4.9619	4.3148	3.23936	2.63369	2.33874	P	M	A	P	P	A	A	A	noncoding	long noncoding	Gold	ENST00000430748	RP5-837I24.4	GENCODE	641	chr1	-	82051625	82091398	CCCTCTACCCTGGCTAATATATAGATTTGGATTATACCAAAATTGCCTAAAATTGGAAAC		intronic antisense	ENST00000370725	LPHN2		+	81771850	82457052
ASHGV40009064	15.7208	18.02	8.06644	38.8811	19.4386	10.0991	6.1535	5	4.82146	3.71104	2.91027	4.9619	4.3148	3.23936	2.63369	2.33874	P	M	A	P	P	A	A	A	noncoding	long noncoding	Gold	ENST00000430748	RP5-837I24.4	GENCODE	641	chr1	-	82051625	82091398	CCCTCTACCCTGGCTAATATATAGATTTGGATTATACCAAAATTGCCTAAAATTGGAAAC		intronic antisense	ENST00000370727	LPHN2		+	81771850	82457052
ASHGV40009064	15.7208	18.02	8.06644	38.8811	19.4386	10.0991	6.1535	5	4.82146	3.71104	2.91027	4.9619	4.3148	3.23936	2.63369	2.33874	P	M	A	P	P	A	A	A	noncoding	long noncoding	Gold	ENST00000430748	RP5-837I24.4	GENCODE	641	chr1	-	82051625	82091398	CCCTCTACCCTGGCTAATATATAGATTTGGATTATACCAAAATTGCCTAAAATTGGAAAC		intronic antisense	ENST00000370728	LPHN2		+	81771850	82458106
ASHGV40009064	15.7208	18.02	8.06644	38.8811	19.4386	10.0991	6.1535	5	4.82146	3.71104	2.91027	4.9619	4.3148	3.23936	2.63369	2.33874	P	M	A	P	P	A	A	A	noncoding	long noncoding	Gold	ENST00000430748	RP5-837I24.4	GENCODE	641	chr1	-	82051625	82091398	CCCTCTACCCTGGCTAATATATAGATTTGGATTATACCAAAATTGCCTAAAATTGGAAAC		intronic antisense	ENST00000370730	LPHN2		+	81771850	82458106
ASHGV40003464	504.034	760.174	1513.84	712.841	827.359	910.521	1057.43	652.06	9.74128	8.98198	10.0162	9.12903	9.86125	9.94603	10.0171	9.72125	P	P	P	P	P	P	P	P	noncoding	long noncoding	Gold	NR_024091	ZFP91-CNTF	RefSeq	3544	chr11	+	58346586	58393205	AAGGGATGTCAAAGTCATACTGCAGTGGGACGGAACGGAGCATTCACCGCTGACCCCTCA	386607	exon sense-overlapping	NM_000614	CNTF	ciliary neurotrophic factor	+	58390145	58393205
ASHGV40003464	504.034	760.174	1513.84	712.841	827.359	910.521	1057.43	652.06	9.74128	8.98198	10.0162	9.12903	9.86125	9.94603	10.0171	9.72125	P	P	P	P	P	P	P	P	noncoding	long noncoding	Gold	NR_024091	ZFP91-CNTF	RefSeq	3544	chr11	+	58346586	58393205	AAGGGATGTCAAAGTCATACTGCAGTGGGACGGAACGGAGCATTCACCGCTGACCCCTCA	386607	exon sense-overlapping	NM_001197051	ZFP91		+	58346586	58389023
ASHGV40003464	504.034	760.174	1513.84	712.841	827.359	910.521	1057.43	652.06	9.74128	8.98198	10.0162	9.12903	9.86125	9.94603	10.0171	9.72125	P	P	P	P	P	P	P	P	noncoding	long noncoding	Gold	NR_024091	ZFP91-CNTF	RefSeq	3544	chr11	+	58346586	58393205	AAGGGATGTCAAAGTCATACTGCAGTGGGACGGAACGGAGCATTCACCGCTGACCCCTCA	386607	exon sense-overlapping	NM_053023	ZFP91	ZFP91 zinc finger protein	+	58346586	58389023
ASHGV40003464	504.034	760.174	1513.84	712.841	827.359	910.521	1057.43	652.06	9.74128	8.98198	10.0162	9.12903	9.86125	9.94603	10.0171	9.72125	P	P	P	P	P	P	P	P	noncoding	long noncoding	Gold	NR_024091	ZFP91-CNTF	RefSeq	3544	chr11	+	58346586	58393205	AAGGGATGTCAAAGTCATACTGCAGTGGGACGGAACGGAGCATTCACCGCTGACCCCTCA	386607	intronic antisense	ENST00000601906	AP001350.1		-	58378588	58378759
ASHGV40045668	25.5509	14.3651	7.76404	7.43391	12.3214	15.0077	6.15012	6.17262	5.57232	3.39393	2.86146	2.79978	3.61318	3.84733	2.63293	2.8162	M	P	A	A	P	P	A	A	noncoding	long noncoding	Gold	ENST00000440246	RP3-523C21.2	GENCODE	490	chr6	+	132411672	132420366	GGGGGCAGTTTGTAGACTTATTGTCAGTCCAGTGTAGAATTTGAGAATATAGCCAGGGCT		intergenic
ASHGV40016349	177.067	15.1025	12.9986	5	11.9856	9.64733	18.6033	16.22	8.39558	3.46409	3.54594	2.32661	3.57345	3.1687	4.16743	4.21496	M	P	P	A	P	A	P	P	noncoding	long noncoding	Reliable	ENST00000560578	RP11-154B12.3	GENCODE	458	chr15	-	90936721	90941113	AAATTCAGGATATCCTTTATCCAGGTGCTTGGATAAAAGTTTATTGAGTTCAGGCCGGGC		intronic antisense	ENST00000560418	IQGAP1		+	90931508	90983760
ASHGV40016349	177.067	15.1025	12.9986	5	11.9856	9.64733	18.6033	16.22	8.39558	3.46409	3.54594	2.32661	3.57345	3.1687	4.16743	4.21496	M	P	P	A	P	A	P	P	noncoding	long noncoding	Reliable	ENST00000560578	RP11-154B12.3	GENCODE	458	chr15	-	90936721	90941113	AAATTCAGGATATCCTTTATCCAGGTGCTTGGATAAAAGTTTATTGAGTTCAGGCCGGGC		intronic antisense	ENST00000560738	IQGAP1		+	90931492	91043603
ASHGV40016349	177.067	15.1025	12.9986	5	11.9856	9.64733	18.6033	16.22	8.39558	3.46409	3.54594	2.32661	3.57345	3.1687	4.16743	4.21496	M	P	P	A	P	A	P	P	noncoding	long noncoding	Reliable	ENST00000560578	RP11-154B12.3	GENCODE	458	chr15	-	90936721	90941113	AAATTCAGGATATCCTTTATCCAGGTGCTTGGATAAAAGTTTATTGAGTTCAGGCCGGGC		intronic antisense	NM_003870	IQGAP1	IQ motif containing GTPase activating protein 1	+	90931472	91045475
ASHGV40003957	35.3151	14.4378	7.53296	29.8394	12.4394	11.531	12.2574	5	6.0769	3.4012	2.82299	4.59853	3.6291	3.44285	3.56816	2.33874	P	P	A	P	P	A	P	A	noncoding	long noncoding	Gold	NR_040248	ZEB2-AS1	RefSeq	430	chr2	+	145277180	145278465	GAATGAACAGTTTTGGCCAGAAATGGTGAGAAGAAAAAGCATGAAGAAGCCGCGAAGTGT	100303491	natural antisense	ENST00000444559	ZEB2		-	145187477	145277966
ASHGV40003957	35.3151	14.4378	7.53296	29.8394	12.4394	11.531	12.2574	5	6.0769	3.4012	2.82299	4.59853	3.6291	3.44285	3.56816	2.33874	P	P	A	P	P	A	P	A	noncoding	long noncoding	Gold	NR_040248	ZEB2-AS1	RefSeq	430	chr2	+	145277180	145278465	GAATGAACAGTTTTGGCCAGAAATGGTGAGAAGAAAAAGCATGAAGAAGCCGCGAAGTGT	100303491	natural antisense	NM_001171653	ZEB2		-	145141941	145277958
ASHGV40003957	35.3151	14.4378	7.53296	29.8394	12.4394	11.531	12.2574	5	6.0769	3.4012	2.82299	4.59853	3.6291	3.44285	3.56816	2.33874	P	P	A	P	P	A	P	A	noncoding	long noncoding	Gold	NR_040248	ZEB2-AS1	RefSeq	430	chr2	+	145277180	145278465	GAATGAACAGTTTTGGCCAGAAATGGTGAGAAGAAAAAGCATGAAGAAGCCGCGAAGTGT	100303491	natural antisense	NM_014795	ZEB2	zinc finger E-box binding homeobox 2	-	145141941	145277958
ASHGV40035746	64.8127	24.6073	7.01166	127.328	11.4675	9.77989	10.683	14.7019	6.97692	4.13919	2.7355	6.6364	3.50753	3.18994	3.36608	4.06474	P	P	A	M	A	A	A	P	noncoding	long noncoding	Reliable	ENST00000561507	RP11-1024P17.1	GENCODE	1916	chr3	+	30739152	30741068	CTGACACAATGTAGGAGCAATCCATGGTACTCAAAGAATATTATGGAATTTAACAACAAG		intergenic
ASHGV40004269	5	14.723	11.9688	34.059	9.54528	15.0289	5.07456	14.6063	2.43958	3.42579	3.434	4.77941	3.2388	3.84941	2.40701	4.05403	A	M	A	M	A	P	A	P	noncoding	long noncoding	Gold	NR_108089	LOC101928618	RefSeq	1746	chr7	+	36134919	36140262	AATGGAGAAAAGCGTGGAATGCTCTCCAGGTAATCCCATAGTGGCAGCAGTAACAACAAT	101928618	intergenic
ASHGV40057054	45.424	27.1827	40.1599	28.6326	30.3112	22.9206	21.3964	20.0328	6.46486	4.27115	5.06366	4.5424	4.97998	4.51378	4.37597	4.53509	P	P	P	P	P	P	P	P	noncoding	long noncoding	Reliable	TCONS_00008282	XLOC_003724	RNA-seq: Cabili et al 2011	808	chr4	+	147555778	147559915	CAGAAAGGACTCAAGCCTGAGGGGAGTAGAGAGGAAGAAGGGGCAACGCGAGAAACCGAA		intergenic
ASHGV40059659	13.8766	31.4865	59.6805	35.0587	29.8002	49.917	52.3886	22.5578	4.62565	4.46633	5.60372	4.81998	4.95596	5.70108	5.65791	4.71925	P	P	M	P	P	P	P	P	noncoding	long noncoding	Reliable	TCONS_00021310	XLOC_010073	RNA-seq: Cabili et al 2011	688	chr12	-	50323158	50324107	GGCTTGGCAGAAAGAGATGTGGCAGAGGAAGACTGGTGGCCTGCACCTCATCTGCGTGGT		intergenic
ASHGV40048893	15.187	19.8829	23.1627	7.71012	13.776	19.5094	21.6231	20.752	4.76808	3.84386	4.33789	2.84	3.78189	4.25766	4.39281	4.58791	P	P	M	A	P	P	P	P	noncoding	long noncoding	Reliable	ENST00000602575	AF131215.9	GENCODE	2014	chr8	-	10962200	10964214	AGATCCACTGCAATACAGGCATTTAGGAAATCATTTACACTACCTTGCTGATCACTTTTC		intron sense-overlapping	NM_173683	XKR6	X-linked Kx blood group related 6	-	10753656	11058875
ASHGV40001755	8.33814	88.5239	81.5144	68.8159	77.3075	68.0898	55.5126	55.4438	3.85669	5.88377	6.02317	5.75824	6.34	6.16012	5.74238	6.05456	A	P	P	P	P	P	P	P	noncoding	long noncoding	Gold	ENST00000523497	CTC-286N12.1	GENCODE	648	chr5	-	166723238	166730377	TACATTCCAAGCCAGGACATTAAAGTAGTATGCCTCCCTTCCATCAATGCTCCAGTTGCA		intronic antisense	ENST00000518659	TENM2		+	166711803	167690001
ASHGV40001755	8.33814	88.5239	81.5144	68.8159	77.3075	68.0898	55.5126	55.4438	3.85669	5.88377	6.02317	5.75824	6.34	6.16012	5.74238	6.05456	A	P	P	P	P	P	P	P	noncoding	long noncoding	Gold	ENST00000523497	CTC-286N12.1	GENCODE	648	chr5	-	166723238	166730377	TACATTCCAAGCCAGGACATTAAAGTAGTATGCCTCCCTTCCATCAATGCTCCAGTTGCA		intronic antisense	ENST00000545108	TENM2		+	166711842	167689815
ASHGV40001755	8.33814	88.5239	81.5144	68.8159	77.3075	68.0898	55.5126	55.4438	3.85669	5.88377	6.02317	5.75824	6.34	6.16012	5.74238	6.05456	A	P	P	P	P	P	P	P	noncoding	long noncoding	Gold	ENST00000523497	CTC-286N12.1	GENCODE	648	chr5	-	166723238	166730377	TACATTCCAAGCCAGGACATTAAAGTAGTATGCCTCCCTTCCATCAATGCTCCAGTTGCA		intronic antisense	NM_001122679	TENM2	teneurin transmembrane protein 2	+	166711842	167691162
ASHGV40013304	5	33.9791	6.42566	5	168.711	563.637	480.281	189.635	2.43958	4.56478	2.62288	2.32661	7.47858	9.25287	8.887	7.8817	A	P	A	A	P	P	P	P	noncoding	long noncoding	Gold	NR_103752	HTR2A-AS1	RefSeq	297	chr13	+	47426274	47430434	CAAGTACATCTTCCTTGCTGACAATATGCTCTCCTATCTTTTGTAAGAGTACACAATTTA	100874082	intronic antisense	ENST00000378688	HTR2A		-	47405684	47470173
ASHGV40013304	5	33.9791	6.42566	5	168.711	563.637	480.281	189.635	2.43958	4.56478	2.62288	2.32661	7.47858	9.25287	8.887	7.8817	A	P	A	A	P	P	P	P	noncoding	long noncoding	Gold	NR_103752	HTR2A-AS1	RefSeq	297	chr13	+	47426274	47430434	CAAGTACATCTTCCTTGCTGACAATATGCTCTCCTATCTTTTGTAAGAGTACACAATTTA	100874082	intronic antisense	NM_000621	HTR2A	5-hydroxytryptamine (serotonin) receptor 2A, G protein-coupled	-	47405676	47471211
ASHGV40013304	5	33.9791	6.42566	5	168.711	563.637	480.281	189.635	2.43958	4.56478	2.62288	2.32661	7.47858	9.25287	8.887	7.8817	A	P	A	A	P	P	P	P	noncoding	long noncoding	Gold	NR_103752	HTR2A-AS1	RefSeq	297	chr13	+	47426274	47430434	CAAGTACATCTTCCTTGCTGACAATATGCTCTCCTATCTTTTGTAAGAGTACACAATTTA	100874082	intronic antisense	NM_001165947	HTR2A		-	47405676	47471211
ASHGV40016255	18159.2	20070.1	16509.9	18324.3	8002.44	4925.3	3492.13	5803.37	14.7478	14.138	13.6858	14.1332	13.0892	12.3119	11.7542	12.7062	P	P	P	P	P	P	P	P	noncoding	long noncoding	Reliable	ENST00000558391	RP11-752G15.9	GENCODE	1119	chr15	-	83395058	83396177	TTCCATGTGGATCAGCAGCTCCATCCTGGCCTCACTGTCCACCTTCCAGCCAATGTGGAT	283693	intergenic
ASHGV40037885	233.32	269.444	122.776	222.311	181.341	184.289	223.202	116.008	8.76008	7.47284	6.58214	7.4477	7.59373	7.61793	7.73969	7.1368	P	P	P	P	P	P	P	P	noncoding	long noncoding	Reliable	ENST00000610220	RP11-73K9.3	GENCODE	349	chr4	-	113194123	113194472	GGAATCTCAGATTTCTTTTGTGAACTCCTTTACTGTCAGACAATTAACCAGAAATACCAA		intergenic
ASHGV40026289	34.0694	11.4932	347.019	1529.67	5	6.59093	10.3518	16.1013	6.01441	3.07013	7.97354	10.2937	2.32784	2.65416	3.32101	4.20351	P	P	P	P	A	A	P	P	noncoding	long noncoding	Gold	NR_033997	RNF144A-AS1	RefSeq	2348	chr2	-	7052406	7058813	GCATGGAAGGTGACTACTCATGACTGCAACTTAGAGAACAAGGGTTATAATAAAAATAAA	386597	intronic antisense	NM_014746	RNF144A	ring finger protein 144A	+	7057522	7184309
ASHGV40003946	17.7224	37.1847	28.8485	40.3661	22.7309	25.8357	31.8532	31.0639	5.01013	4.6854	4.62373	5.01293	4.55139	4.69818	4.94471	5.19038	P	P	P	P	P	P	P	P	noncoding	long noncoding	Gold	NR_040049	SDCBP2-AS1	RefSeq	2256	chr20	+	1305986	1359379	GGATAGTGAGTTTCCCAGAAGCTGGACAAGCCACGACGGCGCCTTCCAATAAAAGGGGAA	100507495	intronic antisense	ENST00000381715	FKBP1A		-	1352421	1373606
ASHGV40003946	17.7224	37.1847	28.8485	40.3661	22.7309	25.8357	31.8532	31.0639	5.01013	4.6854	4.62373	5.01293	4.55139	4.69818	4.94471	5.19038	P	P	P	P	P	P	P	P	noncoding	long noncoding	Gold	NR_040049	SDCBP2-AS1	RefSeq	2256	chr20	+	1305986	1359379	GGATAGTGAGTTTCCCAGAAGCTGGACAAGCCACGACGGCGCCTTCCAATAAAAGGGGAA	100507495	intronic antisense	ENST00000381724	FKBP1A		-	1350223	1373682
ASHGV40003946	17.7224	37.1847	28.8485	40.3661	22.7309	25.8357	31.8532	31.0639	5.01013	4.6854	4.62373	5.01293	4.55139	4.69818	4.94471	5.19038	P	P	P	P	P	P	P	P	noncoding	long noncoding	Gold	NR_040049	SDCBP2-AS1	RefSeq	2256	chr20	+	1305986	1359379	GGATAGTGAGTTTCCCAGAAGCTGGACAAGCCACGACGGCGCCTTCCAATAAAAGGGGAA	100507495	intronic antisense	ENST00000381812	SDCBP2		-	1290618	1306351
ASHGV40003946	17.7224	37.1847	28.8485	40.3661	22.7309	25.8357	31.8532	31.0639	5.01013	4.6854	4.62373	5.01293	4.55139	4.69818	4.94471	5.19038	P	P	P	P	P	P	P	P	noncoding	long noncoding	Gold	NR_040049	SDCBP2-AS1	RefSeq	2256	chr20	+	1305986	1359379	GGATAGTGAGTTTCCCAGAAGCTGGACAAGCCACGACGGCGCCTTCCAATAAAAGGGGAA	100507495	intronic antisense	ENST00000439640	FKBP1A		-	1352755	1373642
ASHGV40003946	17.7224	37.1847	28.8485	40.3661	22.7309	25.8357	31.8532	31.0639	5.01013	4.6854	4.62373	5.01293	4.55139	4.69818	4.94471	5.19038	P	P	P	P	P	P	P	P	noncoding	long noncoding	Gold	NR_040049	SDCBP2-AS1	RefSeq	2256	chr20	+	1305986	1359379	GGATAGTGAGTTTCCCAGAAGCTGGACAAGCCACGACGGCGCCTTCCAATAAAAGGGGAA	100507495	intronic antisense	ENST00000537552	AL136531.1		-	1316227	1317555
ASHGV40003946	17.7224	37.1847	28.8485	40.3661	22.7309	25.8357	31.8532	31.0639	5.01013	4.6854	4.62373	5.01293	4.55139	4.69818	4.94471	5.19038	P	P	P	P	P	P	P	P	noncoding	long noncoding	Gold	NR_040049	SDCBP2-AS1	RefSeq	2256	chr20	+	1305986	1359379	GGATAGTGAGTTTCCCAGAAGCTGGACAAGCCACGACGGCGCCTTCCAATAAAAGGGGAA	100507495	intronic antisense	NM_000801	FKBP1A	FK506 binding protein 1A	-	1349620	1373816
ASHGV40003946	17.7224	37.1847	28.8485	40.3661	22.7309	25.8357	31.8532	31.0639	5.01013	4.6854	4.62373	5.01293	4.55139	4.69818	4.94471	5.19038	P	P	P	P	P	P	P	P	noncoding	long noncoding	Gold	NR_040049	SDCBP2-AS1	RefSeq	2256	chr20	+	1305986	1359379	GGATAGTGAGTTTCCCAGAAGCTGGACAAGCCACGACGGCGCCTTCCAATAAAAGGGGAA	100507495	intronic antisense	NM_001199784	SDCBP2		-	1290554	1306513
ASHGV40003946	17.7224	37.1847	28.8485	40.3661	22.7309	25.8357	31.8532	31.0639	5.01013	4.6854	4.62373	5.01293	4.55139	4.69818	4.94471	5.19038	P	P	P	P	P	P	P	P	noncoding	long noncoding	Gold	NR_040049	SDCBP2-AS1	RefSeq	2256	chr20	+	1305986	1359379	GGATAGTGAGTTTCCCAGAAGCTGGACAAGCCACGACGGCGCCTTCCAATAAAAGGGGAA	100507495	intronic antisense	NM_001199786	FKBP1A		-	1349620	1373816
ASHGV40003946	17.7224	37.1847	28.8485	40.3661	22.7309	25.8357	31.8532	31.0639	5.01013	4.6854	4.62373	5.01293	4.55139	4.69818	4.94471	5.19038	P	P	P	P	P	P	P	P	noncoding	long noncoding	Gold	NR_040049	SDCBP2-AS1	RefSeq	2256	chr20	+	1305986	1359379	GGATAGTGAGTTTCCCAGAAGCTGGACAAGCCACGACGGCGCCTTCCAATAAAAGGGGAA	100507495	intronic antisense	NM_054014	FKBP1A		-	1352355	1373816
ASHGV40003946	17.7224	37.1847	28.8485	40.3661	22.7309	25.8357	31.8532	31.0639	5.01013	4.6854	4.62373	5.01293	4.55139	4.69818	4.94471	5.19038	P	P	P	P	P	P	P	P	noncoding	long noncoding	Gold	NR_040049	SDCBP2-AS1	RefSeq	2256	chr20	+	1305986	1359379	GGATAGTGAGTTTCCCAGAAGCTGGACAAGCCACGACGGCGCCTTCCAATAAAAGGGGAA	100507495	intronic antisense	NM_080489	SDCBP2	syndecan binding protein 2	-	1290554	1309879
ASHGV40002911	8.26063	11.6915	16.4582	5	13.7856	8.65392	15.9038	12.8434	3.84208	3.09221	3.86403	2.32661	3.78326	3.01198	3.94501	3.86565	A	P	P	A	P	A	P	M	noncoding	long noncoding	Reliable	GSE61474_TCONS_00213817	GSE61474_XLOC_039407	RNA-seq: Clark et al 2015	435	chr21	+	34855978	34858647	AACATGTTGCATAAACAGGTGGTGAGTCCCTCACTTCTGAACCACTTCTGTAACACAGCA		intergenic
ASHGV40051898	5	5	5.38215	5.04477	44.1196	23.3788	81.5415	27.6897	2.43958	2.32183	2.43132	2.39615	5.54641	4.54652	6.28731	5.02846	A	A	A	A	P	P	P	P	noncoding	long noncoding	Reliable	T361043	G085294	RNA-seq: Iyer et al 2015	5896	chr9	-	85143445	85197354	TTCACTTCCCTGGGGAATAACATACAGAAATCCCTGAAAGCATTTTGGAGTGACACTGCT		intergenic
ASHGV40011727	5	17.8613	24.8286	11.128	16.3224	23.3761	17.4497	7.54793	2.43958	3.69948	4.4309	3.28604	4.046	4.54584	4.08049	3.07193	A	P	P	A	P	P	P	A	noncoding	long noncoding	Reliable	ENST00000551082	RP11-20E24.1	GENCODE	250	chr12	+	76956073	77009211	ACTCAAAAAAAAGAAAGTCCTAATGCAAGTAATTGAAAGTGAAGATATTGCAAAACAAAT		intergenic
ASHGV40014432	8.45066	32.4704	36.5904	21.7897	22.2443	20.6027	30.1154	10.3394	3.87676	4.50492	4.93441	4.18441	4.51933	4.34275	4.87007	3.5382	A	P	P	P	P	P	P	A	noncoding	long noncoding	Reliable	T108737	G025720	RNA-seq: Iyer et al 2015	529	chr14	-	89359336	89360988	TTTGAATTTGCTACTCCTCGACAATTAATTTGCTACTCCTGGTCCCATCAGCTGTGGCTG		intergenic
ASHGV40048996	5	14.5244	13.2968	9.0873	16.1735	20.1804	16.712	9.6944	2.43958	3.40755	3.5756	3.02684	4.03221	4.31048	4.01321	3.43892	A	P	P	A	P	P	P	A	noncoding	long noncoding	Reliable	T340308	G079824	RNA-seq: Iyer et al 2015	3097	chr8	-	22269625	22272722	TTTTTTAAACTTCTCTGCACCCAAAGCCTTAATCTGAGCACCACAACTAAGCCAGAGTGA		natural antisense	ENST00000517370	SLC39A14		+	22269389	22273782
ASHGV40048996	5	14.5244	13.2968	9.0873	16.1735	20.1804	16.712	9.6944	2.43958	3.40755	3.5756	3.02684	4.03221	4.31048	4.01321	3.43892	A	P	P	A	P	P	P	A	noncoding	long noncoding	Reliable	T340308	G079824	RNA-seq: Iyer et al 2015	3097	chr8	-	22269625	22272722	TTTTTTAAACTTCTCTGCACCCAAAGCCTTAATCTGAGCACCACAACTAAGCCAGAGTGA		natural antisense	NM_001128431	SLC39A14	solute carrier family 39 (zinc transporter), member 14	+	22224761	22280249
ASHGV40048996	5	14.5244	13.2968	9.0873	16.1735	20.1804	16.712	9.6944	2.43958	3.40755	3.5756	3.02684	4.03221	4.31048	4.01321	3.43892	A	P	P	A	P	P	P	A	noncoding	long noncoding	Reliable	T340308	G079824	RNA-seq: Iyer et al 2015	3097	chr8	-	22269625	22272722	TTTTTTAAACTTCTCTGCACCCAAAGCCTTAATCTGAGCACCACAACTAAGCCAGAGTGA		natural antisense	NM_001135153	SLC39A14		+	22225049	22280249
ASHGV40048996	5	14.5244	13.2968	9.0873	16.1735	20.1804	16.712	9.6944	2.43958	3.40755	3.5756	3.02684	4.03221	4.31048	4.01321	3.43892	A	P	P	A	P	P	P	A	noncoding	long noncoding	Reliable	T340308	G079824	RNA-seq: Iyer et al 2015	3097	chr8	-	22269625	22272722	TTTTTTAAACTTCTCTGCACCCAAAGCCTTAATCTGAGCACCACAACTAAGCCAGAGTGA		natural antisense	NM_001135154	SLC39A14		+	22224761	22291640
ASHGV40048996	5	14.5244	13.2968	9.0873	16.1735	20.1804	16.712	9.6944	2.43958	3.40755	3.5756	3.02684	4.03221	4.31048	4.01321	3.43892	A	P	P	A	P	P	P	A	noncoding	long noncoding	Reliable	T340308	G079824	RNA-seq: Iyer et al 2015	3097	chr8	-	22269625	22272722	TTTTTTAAACTTCTCTGCACCCAAAGCCTTAATCTGAGCACCACAACTAAGCCAGAGTGA		natural antisense	NM_015359	SLC39A14		+	22224761	22280249
ASHGV40056917	9.07797	13.0017	12.9051	23.32	10.1491	13.821	9.77848	7.35057	3.98689	3.25044	3.53553	4.26967	3.32371	3.72168	3.2365	3.03727	P	P	P	P	A	P	A	A	noncoding	long noncoding	Reliable	ENST00000462792	RP11-451B8.1	GENCODE	766	chr3	-	87780551	87842779	AGTCAAAGTTATTTTTCTAGGTAAGTACACTTGTTAAAACATAATCATGGCCGGGCATGG		intergenic
ASHGV40004279	16.509	13.7269	5	5	40.773	23.4821	26.8392	17.3358	4.89831	3.3289	2.32577	2.32661	5.42367	4.5533	4.70264	4.31253	P	P	A	A	P	P	P	M	noncoding	long noncoding	Gold	NR_109769	LINC01506	RefSeq	365	chr9	-	71158456	71161518	GATGTGCAAGTGTTGCCACCTTTAAATGGCCCCTTACTCTCATAATCAGTGCTGAGTAGT	101927015	intergenic
ASHGV40006396	356.29	125.372	217.602	84.7922	276.046	616.587	456.833	352.616	9.30907	6.38218	7.36389	6.05706	8.21941	9.38953	8.80815	8.83098	P	P	M	P	P	P	P	M	noncoding	long noncoding	Reliable	AK021432	AK021432	NRED	1909	chr10	+	131585646	131587555	CCAGTGCCTGATGGTTACTGAGACTGGTGTTTGCTAGACCCTTTCTCAAAAATGAGTCAA		intergenic
ASHGV40036628	6.59258	15.331	25.6979	9.37446	13.5939	14.5892	12.5676	13.1945	3.50867	3.48441	4.47557	3.0614	3.763	3.80493	3.60638	3.90282	A	P	P	A	P	P	P	P	noncoding	long noncoding	Reliable	GSE61474_TCONS_00232404	GSE61474_XLOC_042936	RNA-seq: Clark et al 2015	1142	chr3	+	145050930	145113332	AATGATATAAATGATACTAATATGGCAGTGCAGAGAAGGGAAGGGGGTGGTCCCTTTAAA		intergenic
ASHGV40025713	33.1818	226.342	238.851	190.53	135.622	80.389	94.6062	77.3221	5.97152	7.23114	7.4835	7.21887	7.15311	6.40043	6.49421	6.53905	M	P	P	P	P	P	P	P	noncoding	long noncoding	Gold	NR_037791	RAB4B-EGLN2	RefSeq	2849	chr19	+	41284123	41314346	ATATCGTGCCCTGCATGCGGTACTACGGCATCTGCGTCAAGGACAGCTTCCTGGGGGCAG	100529264	exon sense-overlapping	ENST00000593397	EGLN2		+	41305614	41306694
ASHGV40025713	33.1818	226.342	238.851	190.53	135.622	80.389	94.6062	77.3221	5.97152	7.23114	7.4835	7.21887	7.15311	6.40043	6.49421	6.53905	M	P	P	P	P	P	P	P	noncoding	long noncoding	Gold	NR_037791	RAB4B-EGLN2	RefSeq	2849	chr19	+	41284123	41314346	ATATCGTGCCCTGCATGCGGTACTACGGCATCTGCGTCAAGGACAGCTTCCTGGGGGCAG	100529264	exon sense-overlapping	ENST00000593525	EGLN2		+	41305629	41306708
ASHGV40025713	33.1818	226.342	238.851	190.53	135.622	80.389	94.6062	77.3221	5.97152	7.23114	7.4835	7.21887	7.15311	6.40043	6.49421	6.53905	M	P	P	P	P	P	P	P	noncoding	long noncoding	Gold	NR_037791	RAB4B-EGLN2	RefSeq	2849	chr19	+	41284123	41314346	ATATCGTGCCCTGCATGCGGTACTACGGCATCTGCGTCAAGGACAGCTTCCTGGGGGCAG	100529264	exon sense-overlapping	ENST00000593726	EGLN2		+	41305449	41314338
ASHGV40025713	33.1818	226.342	238.851	190.53	135.622	80.389	94.6062	77.3221	5.97152	7.23114	7.4835	7.21887	7.15311	6.40043	6.49421	6.53905	M	P	P	P	P	P	P	P	noncoding	long noncoding	Gold	NR_037791	RAB4B-EGLN2	RefSeq	2849	chr19	+	41284123	41314346	ATATCGTGCCCTGCATGCGGTACTACGGCATCTGCGTCAAGGACAGCTTCCTGGGGGCAG	100529264	exon sense-overlapping	ENST00000593972	EGLN2		+	41305329	41306896
ASHGV40025713	33.1818	226.342	238.851	190.53	135.622	80.389	94.6062	77.3221	5.97152	7.23114	7.4835	7.21887	7.15311	6.40043	6.49421	6.53905	M	P	P	P	P	P	P	P	noncoding	long noncoding	Gold	NR_037791	RAB4B-EGLN2	RefSeq	2849	chr19	+	41284123	41314346	ATATCGTGCCCTGCATGCGGTACTACGGCATCTGCGTCAAGGACAGCTTCCTGGGGGCAG	100529264	exon sense-overlapping	ENST00000594140	EGLN2		+	41309044	41314283
ASHGV40025713	33.1818	226.342	238.851	190.53	135.622	80.389	94.6062	77.3221	5.97152	7.23114	7.4835	7.21887	7.15311	6.40043	6.49421	6.53905	M	P	P	P	P	P	P	P	noncoding	long noncoding	Gold	NR_037791	RAB4B-EGLN2	RefSeq	2849	chr19	+	41284123	41314346	ATATCGTGCCCTGCATGCGGTACTACGGCATCTGCGTCAAGGACAGCTTCCTGGGGGCAG	100529264	exon sense-overlapping	ENST00000594380	EGLN2		+	41305611	41306740
ASHGV40025713	33.1818	226.342	238.851	190.53	135.622	80.389	94.6062	77.3221	5.97152	7.23114	7.4835	7.21887	7.15311	6.40043	6.49421	6.53905	M	P	P	P	P	P	P	P	noncoding	long noncoding	Gold	NR_037791	RAB4B-EGLN2	RefSeq	2849	chr19	+	41284123	41314346	ATATCGTGCCCTGCATGCGGTACTACGGCATCTGCGTCAAGGACAGCTTCCTGGGGGCAG	100529264	exon sense-overlapping	ENST00000594800	RAB4B		+	41284120	41298477
ASHGV40025713	33.1818	226.342	238.851	190.53	135.622	80.389	94.6062	77.3221	5.97152	7.23114	7.4835	7.21887	7.15311	6.40043	6.49421	6.53905	M	P	P	P	P	P	P	P	noncoding	long noncoding	Gold	NR_037791	RAB4B-EGLN2	RefSeq	2849	chr19	+	41284123	41314346	ATATCGTGCCCTGCATGCGGTACTACGGCATCTGCGTCAAGGACAGCTTCCTGGGGGCAG	100529264	exon sense-overlapping	ENST00000595051	EGLN2		+	41313147	41314337
ASHGV40025713	33.1818	226.342	238.851	190.53	135.622	80.389	94.6062	77.3221	5.97152	7.23114	7.4835	7.21887	7.15311	6.40043	6.49421	6.53905	M	P	P	P	P	P	P	P	noncoding	long noncoding	Gold	NR_037791	RAB4B-EGLN2	RefSeq	2849	chr19	+	41284123	41314346	ATATCGTGCCCTGCATGCGGTACTACGGCATCTGCGTCAAGGACAGCTTCCTGGGGGCAG	100529264	exon sense-overlapping	ENST00000595621	EGLN2		+	41313046	41314013
ASHGV40025713	33.1818	226.342	238.851	190.53	135.622	80.389	94.6062	77.3221	5.97152	7.23114	7.4835	7.21887	7.15311	6.40043	6.49421	6.53905	M	P	P	P	P	P	P	P	noncoding	long noncoding	Gold	NR_037791	RAB4B-EGLN2	RefSeq	2849	chr19	+	41284123	41314346	ATATCGTGCCCTGCATGCGGTACTACGGCATCTGCGTCAAGGACAGCTTCCTGGGGGCAG	100529264	exon sense-overlapping	ENST00000595728	RAB4B		+	41286289	41302847
ASHGV40025713	33.1818	226.342	238.851	190.53	135.622	80.389	94.6062	77.3221	5.97152	7.23114	7.4835	7.21887	7.15311	6.40043	6.49421	6.53905	M	P	P	P	P	P	P	P	noncoding	long noncoding	Gold	NR_037791	RAB4B-EGLN2	RefSeq	2849	chr19	+	41284123	41314346	ATATCGTGCCCTGCATGCGGTACTACGGCATCTGCGTCAAGGACAGCTTCCTGGGGGCAG	100529264	exon sense-overlapping	ENST00000596517	EGLN2		+	41305739	41306679
ASHGV40025713	33.1818	226.342	238.851	190.53	135.622	80.389	94.6062	77.3221	5.97152	7.23114	7.4835	7.21887	7.15311	6.40043	6.49421	6.53905	M	P	P	P	P	P	P	P	noncoding	long noncoding	Gold	NR_037791	RAB4B-EGLN2	RefSeq	2849	chr19	+	41284123	41314346	ATATCGTGCCCTGCATGCGGTACTACGGCATCTGCGTCAAGGACAGCTTCCTGGGGGCAG	100529264	exon sense-overlapping	ENST00000597746	EGLN2		+	41307194	41313841
ASHGV40025713	33.1818	226.342	238.851	190.53	135.622	80.389	94.6062	77.3221	5.97152	7.23114	7.4835	7.21887	7.15311	6.40043	6.49421	6.53905	M	P	P	P	P	P	P	P	noncoding	long noncoding	Gold	NR_037791	RAB4B-EGLN2	RefSeq	2849	chr19	+	41284123	41314346	ATATCGTGCCCTGCATGCGGTACTACGGCATCTGCGTCAAGGACAGCTTCCTGGGGGCAG	100529264	exon sense-overlapping	ENST00000598654	EGLN2		+	41304900	41306780
ASHGV40025713	33.1818	226.342	238.851	190.53	135.622	80.389	94.6062	77.3221	5.97152	7.23114	7.4835	7.21887	7.15311	6.40043	6.49421	6.53905	M	P	P	P	P	P	P	P	noncoding	long noncoding	Gold	NR_037791	RAB4B-EGLN2	RefSeq	2849	chr19	+	41284123	41314346	ATATCGTGCCCTGCATGCGGTACTACGGCATCTGCGTCAAGGACAGCTTCCTGGGGGCAG	100529264	exon sense-overlapping	ENST00000601733	EGLN2		+	41305614	41306759
ASHGV40025713	33.1818	226.342	238.851	190.53	135.622	80.389	94.6062	77.3221	5.97152	7.23114	7.4835	7.21887	7.15311	6.40043	6.49421	6.53905	M	P	P	P	P	P	P	P	noncoding	long noncoding	Gold	NR_037791	RAB4B-EGLN2	RefSeq	2849	chr19	+	41284123	41314346	ATATCGTGCCCTGCATGCGGTACTACGGCATCTGCGTCAAGGACAGCTTCCTGGGGGCAG	100529264	exon sense-overlapping	ENST00000602173	RAB4B		+	41284282	41292883
ASHGV40025713	33.1818	226.342	238.851	190.53	135.622	80.389	94.6062	77.3221	5.97152	7.23114	7.4835	7.21887	7.15311	6.40043	6.49421	6.53905	M	P	P	P	P	P	P	P	noncoding	long noncoding	Gold	NR_037791	RAB4B-EGLN2	RefSeq	2849	chr19	+	41284123	41314346	ATATCGTGCCCTGCATGCGGTACTACGGCATCTGCGTCAAGGACAGCTTCCTGGGGGCAG	100529264	exon sense-overlapping	NM_016154	RAB4B	RAB4B, member RAS oncogene family	+	41284123	41302849
ASHGV40025713	33.1818	226.342	238.851	190.53	135.622	80.389	94.6062	77.3221	5.97152	7.23114	7.4835	7.21887	7.15311	6.40043	6.49421	6.53905	M	P	P	P	P	P	P	P	noncoding	long noncoding	Gold	NR_037791	RAB4B-EGLN2	RefSeq	2849	chr19	+	41284123	41314346	ATATCGTGCCCTGCATGCGGTACTACGGCATCTGCGTCAAGGACAGCTTCCTGGGGGCAG	100529264	exon sense-overlapping	NM_053046	EGLN2	egl-9 family hypoxia-inducible factor 2	+	41305333	41314346
ASHGV40025713	33.1818	226.342	238.851	190.53	135.622	80.389	94.6062	77.3221	5.97152	7.23114	7.4835	7.21887	7.15311	6.40043	6.49421	6.53905	M	P	P	P	P	P	P	P	noncoding	long noncoding	Gold	NR_037791	RAB4B-EGLN2	RefSeq	2849	chr19	+	41284123	41314346	ATATCGTGCCCTGCATGCGGTACTACGGCATCTGCGTCAAGGACAGCTTCCTGGGGGCAG	100529264	exon sense-overlapping	NM_080732	EGLN2		+	41305047	41314346
ASHGV40029711	11.5094	19.422	10.3545	9.70378	11.4791	18.2249	11.3091	15.4259	4.33633	3.812	3.23244	3.10264	3.51017	4.15025	3.45188	4.13726	P	P	A	A	P	P	P	P	noncoding	long noncoding	Reliable	T201968	G046651	RNA-seq: Iyer et al 2015	2344	chr2	+	162929344	162933051	ATTGTACATTCAGCAAGCCCCAAGGAAGCTGGCAGGAGGCTGGCTGACATCTACGGGACA		natural antisense	NM_001935	DPP4	dipeptidyl-peptidase 4	-	162848754	162931052
ASHGV40017197	70.7726	61.4045	27.4116	111.55	31.6079	78.1784	61.5346	85.9228	7.09844	5.36797	4.55948	6.44583	5.04066	6.3622	5.89342	6.70184	P	P	P	P	P	P	P	P	noncoding	long noncoding	Reliable	ENST00000459938	RN7SL417P	GENCODE	281	chr15	+	84948769	84949050	GGGGACTGTTAGCAGCGTAGGATTGAGGAGTTGGAAGAGACCTTTAAGACAGCTGGTCAT		intergenic
ASHGV40019902	59.4392	24.0412	22.6267	27.0974	150.159	210.333	305.219	98.6107	6.85535	4.10537	4.30306	4.4681	7.30006	7.81738	8.2126	6.89471	P	P	P	P	P	P	P	P	noncoding	long noncoding	Reliable	T142055	G033119	RNA-seq: Iyer et al 2015	2490	chr17	-	13725945	13729108	CTGACAAGGGCATGAAGCTTCATTAGCTAGGAATGAGGGGCAAATGAAAGATGAAACACC		intergenic
ASHGV40057576	20.7848	14.2773	17.8378	10.3036	30.2114	25.885	39.6344	79.6775	5.26316	3.38544	3.97539	3.18218	4.97629	4.70043	5.26332	6.58214	P	P	P	A	P	P	P	P	noncoding	long noncoding	Reliable	T368473	G087092	RNA-seq: Iyer et al 2015	625	chr9	-	137110001	137117476	ACCGGGTTTCCACCACCCTGAGCCAAGGAGGCCTCTACCATGGAGAGAGGCCATCAGAGA		intergenic
ASHGV40021741	132.85	157.004	67	70.0169	81.4943	68.8846	55.5125	158.74	8.01225	6.70298	5.76107	5.78015	6.41937	6.17915	5.74223	7.62158	P	P	P	P	P	P	P	P	noncoding	long noncoding	Reliable	ENST00000591343	RP11-194N12.2	GENCODE	684	chr17	+	40647884	40648568	CTGTAAAAATGGAGTGGCGGCAAGAATGTAATACAGGGCATCTGACTGCTGAGGAAAAAA		intron sense-overlapping	ENST00000537728	ATP6V0A1		+	40610895	40673412
ASHGV40021741	132.85	157.004	67	70.0169	81.4943	68.8846	55.5125	158.74	8.01225	6.70298	5.76107	5.78015	6.41937	6.17915	5.74223	7.62158	P	P	P	P	P	P	P	P	noncoding	long noncoding	Reliable	ENST00000591343	RP11-194N12.2	GENCODE	684	chr17	+	40647884	40648568	CTGTAAAAATGGAGTGGCGGCAAGAATGTAATACAGGGCATCTGACTGCTGAGGAAAAAA		intron sense-overlapping	ENST00000544137	ATP6V0A1		+	40610921	40674596
ASHGV40021741	132.85	157.004	67	70.0169	81.4943	68.8846	55.5125	158.74	8.01225	6.70298	5.76107	5.78015	6.41937	6.17915	5.74223	7.62158	P	P	P	P	P	P	P	P	noncoding	long noncoding	Reliable	ENST00000591343	RP11-194N12.2	GENCODE	684	chr17	+	40647884	40648568	CTGTAAAAATGGAGTGGCGGCAAGAATGTAATACAGGGCATCTGACTGCTGAGGAAAAAA		intron sense-overlapping	ENST00000546249	ATP6V0A1		+	40610861	40673503
ASHGV40021741	132.85	157.004	67	70.0169	81.4943	68.8846	55.5125	158.74	8.01225	6.70298	5.76107	5.78015	6.41937	6.17915	5.74223	7.62158	P	P	P	P	P	P	P	P	noncoding	long noncoding	Reliable	ENST00000591343	RP11-194N12.2	GENCODE	684	chr17	+	40647884	40648568	CTGTAAAAATGGAGTGGCGGCAAGAATGTAATACAGGGCATCTGACTGCTGAGGAAAAAA		intron sense-overlapping	ENST00000585525	ATP6V0A1		+	40610905	40673309
ASHGV40021741	132.85	157.004	67	70.0169	81.4943	68.8846	55.5125	158.74	8.01225	6.70298	5.76107	5.78015	6.41937	6.17915	5.74223	7.62158	P	P	P	P	P	P	P	P	noncoding	long noncoding	Reliable	ENST00000591343	RP11-194N12.2	GENCODE	684	chr17	+	40647884	40648568	CTGTAAAAATGGAGTGGCGGCAAGAATGTAATACAGGGCATCTGACTGCTGAGGAAAAAA		intron sense-overlapping	NM_001130020	ATP6V0A1		+	40610861	40674597
ASHGV40021741	132.85	157.004	67	70.0169	81.4943	68.8846	55.5125	158.74	8.01225	6.70298	5.76107	5.78015	6.41937	6.17915	5.74223	7.62158	P	P	P	P	P	P	P	P	noncoding	long noncoding	Reliable	ENST00000591343	RP11-194N12.2	GENCODE	684	chr17	+	40647884	40648568	CTGTAAAAATGGAGTGGCGGCAAGAATGTAATACAGGGCATCTGACTGCTGAGGAAAAAA		intron sense-overlapping	NM_001130021	ATP6V0A1	ATPase, H+ transporting, lysosomal V0 subunit a1	+	40610861	40674597
ASHGV40021741	132.85	157.004	67	70.0169	81.4943	68.8846	55.5125	158.74	8.01225	6.70298	5.76107	5.78015	6.41937	6.17915	5.74223	7.62158	P	P	P	P	P	P	P	P	noncoding	long noncoding	Reliable	ENST00000591343	RP11-194N12.2	GENCODE	684	chr17	+	40647884	40648568	CTGTAAAAATGGAGTGGCGGCAAGAATGTAATACAGGGCATCTGACTGCTGAGGAAAAAA		intron sense-overlapping	NM_005177	ATP6V0A1		+	40610861	40674597
ASHGV40041994	5.96433	24.0304	16.8395	14.0828	11.9886	19.5976	18.1127	13.3741	3.36525	4.1048	3.89444	3.59639	3.5738	4.26371	4.13148	3.92133	A	P	P	A	P	P	P	P	noncoding	long noncoding	Reliable	T285231	G066543	RNA-seq: Iyer et al 2015	2263	chr5	+	83075895	83089582	CACATATACCATCTCACTAACACAATTGTTAGATGATGGTGGAAAATGCAGCCACCAATC		intergenic
ASHGV40008805	17.4202	11.891	14.5593	5	14.3166	14.468	14.5896	17.2454	4.9818	3.11532	3.69823	2.32661	3.83808	3.79275	3.82502	4.30505	P	A	P	A	P	P	P	P	noncoding	long noncoding	Reliable	T063195	G014584	RNA-seq: Iyer et al 2015	13160	chr11	+	71350462	71463707	GAACCCAGGGCCAAGGCAGCAGGAGCTTTTGGTGCACATGGGGGCTTACCCCACTTTGAG		intergenic
ASHGV40000528	7.51542	28.5634	21.7894	13.1451	19.4302	10.7189	13.2486	19.9253	3.69849	4.33777	4.25187	3.50861	4.31355	3.33377	3.68059	4.52595	A	P	P	A	P	A	P	P	noncoding	long noncoding	Gold	ENST00000422010	RP11-15B24.4	GENCODE	599	chr9	+	85068259	85070140	GTGAGAATGGAAACATCTGCGTGAGAAGGGCCCCTCTCATAAAATGAAAACAAAGGACAG		intergenic
ASHGV40022319	14.1993	29.6695	26.1369	76.7126	22.9049	27.4092	25.109	19.9722	4.66086	4.38619	4.49569	5.91745	4.56359	4.7918	4.60724	4.52964	P	P	P	M	P	P	P	P	noncoding	long noncoding	Reliable	T155944	G035999	RNA-seq: Iyer et al 2015	1531	chr17	+	77814746	77816406	ATTGACTTCCCTTCCGTGGTTATTTATTTTGTCTTTGTGGATGGTGGGCAGATGGGGAGA		intergenic
ASHGV40054797	5	46.3444	45.4346	5	6.14348	26.9151	52.7961	7.62019	2.43958	4.98398	5.23645	2.32661	2.65216	4.76215	5.66706	3.0833	A	P	P	A	A	P	P	A	noncoding	long noncoding	Reliable	T372826	G087933	RNA-seq: Iyer et al 2015	866	chrX	+	30638003	30643631	AAGACATTGAAATTAGGGGTACTTGAAGCTGCAAAATCTCCAAAGCTCCAGAAAAGACTG		intergenic
ASHGV40015293	14.0403	345.957	241.048	188.626	378.741	213.839	254.065	204.127	4.6435	7.83153	7.49629	7.20466	8.68801	7.84669	7.92672	7.99179	P	P	M	P	P	P	P	P	noncoding	long noncoding	Gold	ENST00000555407	RP11-356K23.1	GENCODE	601	chr14	+	89816628	89820137	ACATCAAGCTGAGGTTTAATTCCATACTTGGTCAGTTCATTGTGGCCATCTCCCAAAAAA	101928817	intronic antisense	ENST00000261302	FOXN3		-	89622528	89878836
ASHGV40015293	14.0403	345.957	241.048	188.626	378.741	213.839	254.065	204.127	4.6435	7.83153	7.49629	7.20466	8.68801	7.84669	7.92672	7.99179	P	P	M	P	P	P	P	P	noncoding	long noncoding	Gold	ENST00000555407	RP11-356K23.1	GENCODE	601	chr14	+	89816628	89820137	ACATCAAGCTGAGGTTTAATTCCATACTTGGTCAGTTCATTGTGGCCATCTCCCAAAAAA	101928817	intronic antisense	ENST00000553353	FOXN3		-	89656725	89868009
ASHGV40015293	14.0403	345.957	241.048	188.626	378.741	213.839	254.065	204.127	4.6435	7.83153	7.49629	7.20466	8.68801	7.84669	7.92672	7.99179	P	P	M	P	P	P	P	P	noncoding	long noncoding	Gold	ENST00000555407	RP11-356K23.1	GENCODE	601	chr14	+	89816628	89820137	ACATCAAGCTGAGGTTTAATTCCATACTTGGTCAGTTCATTGTGGCCATCTCCCAAAAAA	101928817	intronic antisense	ENST00000553840	FOXN3		-	89629221	89878369
ASHGV40015293	14.0403	345.957	241.048	188.626	378.741	213.839	254.065	204.127	4.6435	7.83153	7.49629	7.20466	8.68801	7.84669	7.92672	7.99179	P	P	M	P	P	P	P	P	noncoding	long noncoding	Gold	ENST00000555407	RP11-356K23.1	GENCODE	601	chr14	+	89816628	89820137	ACATCAAGCTGAGGTTTAATTCCATACTTGGTCAGTTCATTGTGGCCATCTCCCAAAAAA	101928817	intronic antisense	ENST00000555353	FOXN3		-	89628705	90085493
ASHGV40015293	14.0403	345.957	241.048	188.626	378.741	213.839	254.065	204.127	4.6435	7.83153	7.49629	7.20466	8.68801	7.84669	7.92672	7.99179	P	P	M	P	P	P	P	P	noncoding	long noncoding	Gold	ENST00000555407	RP11-356K23.1	GENCODE	601	chr14	+	89816628	89820137	ACATCAAGCTGAGGTTTAATTCCATACTTGGTCAGTTCATTGTGGCCATCTCCCAAAAAA	101928817	intronic antisense	ENST00000555855	FOXN3		-	89817071	90085481
ASHGV40015293	14.0403	345.957	241.048	188.626	378.741	213.839	254.065	204.127	4.6435	7.83153	7.49629	7.20466	8.68801	7.84669	7.92672	7.99179	P	P	M	P	P	P	P	P	noncoding	long noncoding	Gold	ENST00000555407	RP11-356K23.1	GENCODE	601	chr14	+	89816628	89820137	ACATCAAGCTGAGGTTTAATTCCATACTTGGTCAGTTCATTGTGGCCATCTCCCAAAAAA	101928817	intronic antisense	ENST00000556916	FOXN3		-	89697071	89878402
ASHGV40015293	14.0403	345.957	241.048	188.626	378.741	213.839	254.065	204.127	4.6435	7.83153	7.49629	7.20466	8.68801	7.84669	7.92672	7.99179	P	P	M	P	P	P	P	P	noncoding	long noncoding	Gold	ENST00000555407	RP11-356K23.1	GENCODE	601	chr14	+	89816628	89820137	ACATCAAGCTGAGGTTTAATTCCATACTTGGTCAGTTCATTGTGGCCATCTCCCAAAAAA	101928817	intronic antisense	NM_001085471	FOXN3	forkhead box N3	-	89622515	90085494
ASHGV40015293	14.0403	345.957	241.048	188.626	378.741	213.839	254.065	204.127	4.6435	7.83153	7.49629	7.20466	8.68801	7.84669	7.92672	7.99179	P	P	M	P	P	P	P	P	noncoding	long noncoding	Gold	ENST00000555407	RP11-356K23.1	GENCODE	601	chr14	+	89816628	89820137	ACATCAAGCTGAGGTTTAATTCCATACTTGGTCAGTTCATTGTGGCCATCTCCCAAAAAA	101928817	intronic antisense	NM_005197	FOXN3		-	89622515	89883454
ASHGV40003670	13.4646	611.333	385.679	524.182	42.6789	50.5547	69.9688	28.4498	4.57537	8.65254	8.10745	8.66655	5.49523	5.72078	6.06807	5.06761	P	P	M	P	P	P	P	P	noncoding	long noncoding	Gold	NR_028508	PART1	RefSeq	2108	chr5	+	59783758	59787092	AACGCCTGAGTGCTGCTGCCTTCGGTGACTATATGAGAATGGAAACTTCTAAGGAAGCCA	25859	natural antisense	ENST00000505507	PDE4D		-	59284343	59783890
ASHGV40003670	13.4646	611.333	385.679	524.182	42.6789	50.5547	69.9688	28.4498	4.57537	8.65254	8.10745	8.66655	5.49523	5.72078	6.06807	5.06761	P	P	M	P	P	P	P	P	noncoding	long noncoding	Gold	NR_028508	PART1	RefSeq	2108	chr5	+	59783758	59787092	AACGCCTGAGTGCTGCTGCCTTCGGTGACTATATGAGAATGGAAACTTCTAAGGAAGCCA	25859	natural antisense	NM_001165899	PDE4D		-	58264865	59783925
ASHGV40019583	31.4402	90.1775	62.9932	32.7724	32.1655	30.7123	38.3814	20.1557	5.89197	5.91367	5.6743	4.72853	5.06955	4.96294	5.21517	4.54457	P	P	M	P	P	M	P	P	noncoding	long noncoding	Reliable	T030047	G006711	RNA-seq: Iyer et al 2015	2359	chr1	-	212531655	212534014	TGTTCACTATAGTTATCTTCATTTCTGCTTTACAGTCTCATGTCTGAAATCCTGAGTAAC		natural antisense	NM_001199756	PPP2R5A		+	212475147	212535205
ASHGV40019583	31.4402	90.1775	62.9932	32.7724	32.1655	30.7123	38.3814	20.1557	5.89197	5.91367	5.6743	4.72853	5.06955	4.96294	5.21517	4.54457	P	P	M	P	P	M	P	P	noncoding	long noncoding	Reliable	T030047	G006711	RNA-seq: Iyer et al 2015	2359	chr1	-	212531655	212534014	TGTTCACTATAGTTATCTTCATTTCTGCTTTACAGTCTCATGTCTGAAATCCTGAGTAAC		natural antisense	NM_006243	PPP2R5A	protein phosphatase 2 regulatory subunit B', alpha	+	212458878	212535205
ASHGV40022366	20.6347	9.61372	62.6353	67.1154	142.119	549.232	610.439	232.053	5.25236	2.83938	5.66522	5.72531	7.21929	9.21616	9.21219	8.18519	P	A	M	P	P	P	P	P	noncoding	long noncoding	Reliable	ENST00000582558	RP13-650J16.1	GENCODE	304	chr17	+	79995906	79997122	AAAGCCAAGGGAAAGAATTTGGACAACCAACTACGTCTGGAGAAGACACCAATGTCAGCA		bidirectional	ENST00000577712	DCXR		-	79994168	79995556
ASHGV40022366	20.6347	9.61372	62.6353	67.1154	142.119	549.232	610.439	232.053	5.25236	2.83938	5.66522	5.72531	7.21929	9.21616	9.21219	8.18519	P	A	M	P	P	P	P	P	noncoding	long noncoding	Reliable	ENST00000582558	RP13-650J16.1	GENCODE	304	chr17	+	79995906	79997122	AAAGCCAAGGGAAAGAATTTGGACAACCAACTACGTCTGGAGAAGACACCAATGTCAGCA		bidirectional	ENST00000579155	DCXR		-	79994268	79995565
ASHGV40022366	20.6347	9.61372	62.6353	67.1154	142.119	549.232	610.439	232.053	5.25236	2.83938	5.66522	5.72531	7.21929	9.21616	9.21219	8.18519	P	A	M	P	P	P	P	P	noncoding	long noncoding	Reliable	ENST00000582558	RP13-650J16.1	GENCODE	304	chr17	+	79995906	79997122	AAAGCCAAGGGAAAGAATTTGGACAACCAACTACGTCTGGAGAAGACACCAATGTCAGCA		bidirectional	ENST00000581584	DCXR		-	79993843	79995553
ASHGV40022366	20.6347	9.61372	62.6353	67.1154	142.119	549.232	610.439	232.053	5.25236	2.83938	5.66522	5.72531	7.21929	9.21616	9.21219	8.18519	P	A	M	P	P	P	P	P	noncoding	long noncoding	Reliable	ENST00000582558	RP13-650J16.1	GENCODE	304	chr17	+	79995906	79997122	AAAGCCAAGGGAAAGAATTTGGACAACCAACTACGTCTGGAGAAGACACCAATGTCAGCA		bidirectional	NM_001195218	DCXR		-	79993756	79995573
ASHGV40022366	20.6347	9.61372	62.6353	67.1154	142.119	549.232	610.439	232.053	5.25236	2.83938	5.66522	5.72531	7.21929	9.21616	9.21219	8.18519	P	A	M	P	P	P	P	P	noncoding	long noncoding	Reliable	ENST00000582558	RP13-650J16.1	GENCODE	304	chr17	+	79995906	79997122	AAAGCCAAGGGAAAGAATTTGGACAACCAACTACGTCTGGAGAAGACACCAATGTCAGCA		bidirectional	NM_016286	DCXR	dicarbonyl/L-xylulose reductase	-	79993756	79995573
ASHGV40058887	29.3145	174.831	170.112	145.37	203.408	263.873	296.047	235.066	5.78858	6.86334	7.02451	6.82493	7.76496	8.15876	8.16321	8.20693	P	P	P	P	P	P	P	P	noncoding	long noncoding	Reliable	T300450	G070241	RNA-seq: Iyer et al 2015	1003	chr6	+	30431866	30433379	GAAAAAAGTTACACAGAGAAAAGCCCTTCCCCCATAAAGGCAGAATCCTGTCCTCTTGGA		intergenic
ASHGV40049528	86.0304	49.0496	17.6186	71.9472	5	5.68845	5	8.58522	7.38442	5.06161	3.95693	5.82297	2.32784	2.47713	2.32676	3.25749	P	P	P	P	A	A	A	A	noncoding	long noncoding	Reliable	ENST00000517670	RP11-363E6.3	GENCODE	571	chr8	-	82192121	82192910	ATTTTATCCCTGTTGGGATGGGGGACGTCTCGGGAAGTGTGGTTTCTAAACTAAAAGACT		natural antisense	NM_001444	FABP5	fatty acid binding protein 5 (psoriasis-associated)	+	82192717	82197012
ASHGV40046790	5.958	28.0994	5	6.93787	15.8022	11.094	9.07823	12.7972	3.36309	4.31473	2.32577	2.72253	3.99601	3.38639	3.12626	3.86138	A	P	A	A	P	P	A	P	noncoding	long noncoding	Reliable	T328420	G077005	RNA-seq: Iyer et al 2015	6466	chr7	-	93695898	93866131	GACTTCTGGATCTTCTCTTTCTCAAGCTAGGTGAAATGTTCCTGGTGAAAGGAAAAGAAA		intergenic
ASHGV40014622	127.612	239.289	142.191	184.741	51.3606	57.0398	58.9654	81.5831	7.95446	7.3151	6.783	7.17486	5.7478	5.89628	5.83089	6.62341	P	P	M	P	P	P	P	P	noncoding	long noncoding	Reliable	ENST00000602722	RP11-73M18.10	GENCODE	535	chr14	-	104160852	104161387	TTTACCTATGGACTAGTTTGTGGACGGCTAAGAAATACAGCCTCAGCATTGATTTGAAAA		intronic antisense	ENST00000334553	KLC1		+	104095573	104167881
ASHGV40014622	127.612	239.289	142.191	184.741	51.3606	57.0398	58.9654	81.5831	7.95446	7.3151	6.783	7.17486	5.7478	5.89628	5.83089	6.62341	P	P	M	P	P	P	P	P	noncoding	long noncoding	Reliable	ENST00000602722	RP11-73M18.10	GENCODE	535	chr14	-	104160852	104161387	TTTACCTATGGACTAGTTTGTGGACGGCTAAGAAATACAGCCTCAGCATTGATTTGAAAA		intronic antisense	ENST00000554280	KLC1		+	104095577	104167881
ASHGV40014622	127.612	239.289	142.191	184.741	51.3606	57.0398	58.9654	81.5831	7.95446	7.3151	6.783	7.17486	5.7478	5.89628	5.83089	6.62341	P	P	M	P	P	P	P	P	noncoding	long noncoding	Reliable	ENST00000602722	RP11-73M18.10	GENCODE	535	chr14	-	104160852	104161387	TTTACCTATGGACTAGTTTGTGGACGGCTAAGAAATACAGCCTCAGCATTGATTTGAAAA		intronic antisense	ENST00000555836	KLC1		+	104095573	104167851
ASHGV40014622	127.612	239.289	142.191	184.741	51.3606	57.0398	58.9654	81.5831	7.95446	7.3151	6.783	7.17486	5.7478	5.89628	5.83089	6.62341	P	P	M	P	P	P	P	P	noncoding	long noncoding	Reliable	ENST00000602722	RP11-73M18.10	GENCODE	535	chr14	-	104160852	104161387	TTTACCTATGGACTAGTTTGTGGACGGCTAAGAAATACAGCCTCAGCATTGATTTGAAAA		intronic antisense	ENST00000557450	KLC1		+	104095577	104167851
ASHGV40014622	127.612	239.289	142.191	184.741	51.3606	57.0398	58.9654	81.5831	7.95446	7.3151	6.783	7.17486	5.7478	5.89628	5.83089	6.62341	P	P	M	P	P	P	P	P	noncoding	long noncoding	Reliable	ENST00000602722	RP11-73M18.10	GENCODE	535	chr14	-	104160852	104161387	TTTACCTATGGACTAGTTTGTGGACGGCTAAGAAATACAGCCTCAGCATTGATTTGAAAA		intronic antisense	NM_001130107	KLC1		+	104095524	104167888
ASHGV40014622	127.612	239.289	142.191	184.741	51.3606	57.0398	58.9654	81.5831	7.95446	7.3151	6.783	7.17486	5.7478	5.89628	5.83089	6.62341	P	P	M	P	P	P	P	P	noncoding	long noncoding	Reliable	ENST00000602722	RP11-73M18.10	GENCODE	535	chr14	-	104160852	104161387	TTTACCTATGGACTAGTTTGTGGACGGCTAAGAAATACAGCCTCAGCATTGATTTGAAAA		intronic antisense	NM_182923	KLC1	kinesin light chain 1	+	104095524	104167888
ASHGV40001647	18.3777	9.79712	13.4413	5.80293	13.849	11.798	10.5682	14.2454	5.06796	2.86224	3.58998	2.52567	3.7895	3.47575	3.35095	4.01938	P	A	P	A	P	P	P	P	noncoding	long noncoding	Gold	NR_122069	HOXA-AS2	RefSeq	1048	chr7	+	27161537	27168379	AAGAAGGAAGAAGACCCGCTGTCTGCGAAGGCCTAAAGGCCGCGGTTGCCAGGAACCGTG	285943	natural antisense	ENST00000428284	HOXA4		-	27168151	27170352
ASHGV40001647	18.3777	9.79712	13.4413	5.80293	13.849	11.798	10.5682	14.2454	5.06796	2.86224	3.58998	2.52567	3.7895	3.47575	3.35095	4.01938	P	A	P	A	P	P	P	P	noncoding	long noncoding	Gold	NR_122069	HOXA-AS2	RefSeq	1048	chr7	+	27161537	27168379	AAGAAGGAAGAAGACCCGCTGTCTGCGAAGGCCTAAAGGCCGCGGTTGCCAGGAACCGTG	285943	natural antisense	ENST00000521779	HOXA3		-	27150222	27179838
ASHGV40001647	18.3777	9.79712	13.4413	5.80293	13.849	11.798	10.5682	14.2454	5.06796	2.86224	3.58998	2.52567	3.7895	3.47575	3.35095	4.01938	P	A	P	A	P	P	P	P	noncoding	long noncoding	Gold	NR_122069	HOXA-AS2	RefSeq	1048	chr7	+	27161537	27168379	AAGAAGGAAGAAGACCCGCTGTCTGCGAAGGCCTAAAGGCCGCGGTTGCCAGGAACCGTG	285943	natural antisense	ENST00000522788	HOXA3		-	27150006	27179825
ASHGV40001647	18.3777	9.79712	13.4413	5.80293	13.849	11.798	10.5682	14.2454	5.06796	2.86224	3.58998	2.52567	3.7895	3.47575	3.35095	4.01938	P	A	P	A	P	P	P	P	noncoding	long noncoding	Gold	NR_122069	HOXA-AS2	RefSeq	1048	chr7	+	27161537	27168379	AAGAAGGAAGAAGACCCGCTGTCTGCGAAGGCCTAAAGGCCGCGGTTGCCAGGAACCGTG	285943	natural antisense	NM_002141	HOXA4	homeobox A4	-	27168125	27170399
ASHGV40001647	18.3777	9.79712	13.4413	5.80293	13.849	11.798	10.5682	14.2454	5.06796	2.86224	3.58998	2.52567	3.7895	3.47575	3.35095	4.01938	P	A	P	A	P	P	P	P	noncoding	long noncoding	Gold	NR_122069	HOXA-AS2	RefSeq	1048	chr7	+	27161537	27168379	AAGAAGGAAGAAGACCCGCTGTCTGCGAAGGCCTAAAGGCCGCGGTTGCCAGGAACCGTG	285943	natural antisense	NM_153631	HOXA3		-	27145808	27166639
ASHGV40060424	56.406	34.0323	21.5535	32.1316	19.8696	21.5031	19.2438	28.6701	6.78233	4.56659	4.237	4.70324	4.34689	4.41039	4.21616	5.07797	P	P	P	P	P	P	P	P	noncoding	long noncoding	Reliable	uc.363-	uc.363	UCR	265	chr14	-	29861318	29861583	CAGTGTGATGGGAATGCCACTTTAAATCTCAATTACCTCCTCCACTCCAATCAGCTTGGT		intergenic
ASHGV40030352	223.389	662.968	555.853	420.272	280.351	292.538	552.591	142.935	8.70115	8.78205	8.61836	8.35201	8.24186	8.3137	9.07331	7.45736	P	P	P	P	P	P	P	P	noncoding	long noncoding	Gold	NR_026923	LOC643387	RefSeq	2660	chr2	+	239140326	239142985	TTGTAGTGGTTCTAATTTTGGTGCAACAATTGGTTGGGGATCAGCATCCAATGCAGGGTC	643387	bidirectional	ENST00000334973	AC016757.3	uncharacterized LOC151174	-	239133753	239140318
ASHGV40030352	223.389	662.968	555.853	420.272	280.351	292.538	552.591	142.935	8.70115	8.78205	8.61836	8.35201	8.24186	8.3137	9.07331	7.45736	P	P	P	P	P	P	P	P	noncoding	long noncoding	Gold	NR_026923	LOC643387	RefSeq	2660	chr2	+	239140326	239142985	TTGTAGTGGTTCTAATTTTGGTGCAACAATTGGTTGGGGATCAGCATCCAATGCAGGGTC	643387	bidirectional	ENST00000409070	AC016757.3		-	239133756	239140072
ASHGV40030352	223.389	662.968	555.853	420.272	280.351	292.538	552.591	142.935	8.70115	8.78205	8.61836	8.35201	8.24186	8.3137	9.07331	7.45736	P	P	P	P	P	P	P	P	noncoding	long noncoding	Gold	NR_026923	LOC643387	RefSeq	2660	chr2	+	239140326	239142985	TTGTAGTGGTTCTAATTTTGGTGCAACAATTGGTTGGGGATCAGCATCCAATGCAGGGTC	643387	bidirectional	ENST00000409376	AC016757.3		-	239133753	239140011
ASHGV40013085	5	16.1998	17.595	10.8011	17.9063	21.8701	19.3953	16.4818	2.43958	3.56339	3.95524	3.24361	4.19103	4.43592	4.22753	4.23814	A	P	P	A	P	P	P	P	noncoding	long noncoding	Reliable	T091344	G021099	RNA-seq: Iyer et al 2015	1599	chr13	+	23445955	23447554	TACCTTGAAAACCACCATCCCCTGCTGAGCAATATTGTTCTGCTCCTTAGGCTGATTTCA		intergenic
ASHGV40010531	125.455	185.464	306.392	822.214	99.6524	153.467	175.519	83.7601	7.92613	6.9425	7.81738	9.34227	6.70593	7.35768	7.37713	6.66635	M	P	P	P	P	P	P	M	noncoding	long noncoding	Reliable	uc001tma.3	AK055712	UCSC_knowngene	1469	chr12	-	107347806	107349275	TGTAGCCACTCCTGGGAGATTTTGCATTTTTACGGTTATTAAAAGCCATAACTCAAAGCA		bidirectional	ENST00000547242	C12orf23		+	107349605	107365219
ASHGV40010531	125.455	185.464	306.392	822.214	99.6524	153.467	175.519	83.7601	7.92613	6.9425	7.81738	9.34227	6.70593	7.35768	7.37713	6.66635	M	P	P	P	P	P	P	M	noncoding	long noncoding	Reliable	uc001tma.3	AK055712	UCSC_knowngene	1469	chr12	-	107347806	107349275	TGTAGCCACTCCTGGGAGATTTTGCATTTTTACGGTTATTAAAAGCCATAACTCAAAGCA		bidirectional	ENST00000548125	C12orf23		+	107349496	107367814
ASHGV40010531	125.455	185.464	306.392	822.214	99.6524	153.467	175.519	83.7601	7.92613	6.9425	7.81738	9.34227	6.70593	7.35768	7.37713	6.66635	M	P	P	P	P	P	P	M	noncoding	long noncoding	Reliable	uc001tma.3	AK055712	UCSC_knowngene	1469	chr12	-	107347806	107349275	TGTAGCCACTCCTGGGAGATTTTGCATTTTTACGGTTATTAAAAGCCATAACTCAAAGCA		bidirectional	ENST00000550344	C12orf23		+	107349644	107365354
ASHGV40010531	125.455	185.464	306.392	822.214	99.6524	153.467	175.519	83.7601	7.92613	6.9425	7.81738	9.34227	6.70593	7.35768	7.37713	6.66635	M	P	P	P	P	P	P	M	noncoding	long noncoding	Reliable	uc001tma.3	AK055712	UCSC_knowngene	1469	chr12	-	107347806	107349275	TGTAGCCACTCCTGGGAGATTTTGCATTTTTACGGTTATTAAAAGCCATAACTCAAAGCA		bidirectional	ENST00000551489	C12orf23		+	107349621	107365024
ASHGV40010531	125.455	185.464	306.392	822.214	99.6524	153.467	175.519	83.7601	7.92613	6.9425	7.81738	9.34227	6.70593	7.35768	7.37713	6.66635	M	P	P	P	P	P	P	M	noncoding	long noncoding	Reliable	uc001tma.3	AK055712	UCSC_knowngene	1469	chr12	-	107347806	107349275	TGTAGCCACTCCTGGGAGATTTTGCATTTTTACGGTTATTAAAAGCCATAACTCAAAGCA		bidirectional	NM_152261	TMEM263	transmembrane protein 263	+	107349543	107367813
ASHGV40057864	13.3885	41.7716	33.1808	25.1021	34.3089	31.0154	29.3626	22.1346	4.56439	4.84258	4.80447	4.36395	5.16708	4.97916	4.83206	4.68832	P	P	P	M	P	P	P	P	noncoding	long noncoding	Gold	NR_110591	LOC101927318	RefSeq	445	chr12	-	50345294	50356566	ACTACCGGAAACAAGCACAAAAGAGGCACTCACTGTCCTGGCTTAGGATGGGGGTACAGA	101927318	intronic antisense	ENST00000550862	AQP2		+	50344536	50348493
ASHGV40057864	13.3885	41.7716	33.1808	25.1021	34.3089	31.0154	29.3626	22.1346	4.56439	4.84258	4.80447	4.36395	5.16708	4.97916	4.83206	4.68832	P	P	P	M	P	P	P	P	noncoding	long noncoding	Gold	NR_110591	LOC101927318	RefSeq	445	chr12	-	50345294	50356566	ACTACCGGAAACAAGCACAAAAGAGGCACTCACTGTCCTGGCTTAGGATGGGGGTACAGA	101927318	intronic antisense	NM_000486	AQP2	aquaporin 2 (collecting duct)	+	50344523	50352664
ASHGV40057864	13.3885	41.7716	33.1808	25.1021	34.3089	31.0154	29.3626	22.1346	4.56439	4.84258	4.80447	4.36395	5.16708	4.97916	4.83206	4.68832	P	P	P	M	P	P	P	P	noncoding	long noncoding	Gold	NR_110591	LOC101927318	RefSeq	445	chr12	-	50345294	50356566	ACTACCGGAAACAAGCACAAAAGAGGCACTCACTGTCCTGGCTTAGGATGGGGGTACAGA	101927318	intronic antisense	NM_001651	AQP5	aquaporin 5	+	50355278	50359465
ASHGV40056194	18.1423	62.1819	120.095	48.8805	77.3915	48.6687	56.9988	37.8442	5.04846	5.38697	6.55214	5.26594	6.34124	5.66268	5.78374	5.46989	P	P	P	M	P	P	P	P	noncoding	long noncoding	Gold	NR_120377	UBL7-AS1	RefSeq	1325	chr15	+	74753605	74773633	ACTTCCTGAGGCGGACCTACCTGTGGAGGCATACCAGGAACCAGACGATGACCCCCTCCA	440288	bidirectional	ENST00000563081	UBL7		-	74742368	74753482
ASHGV40056194	18.1423	62.1819	120.095	48.8805	77.3915	48.6687	56.9988	37.8442	5.04846	5.38697	6.55214	5.26594	6.34124	5.66268	5.78374	5.46989	P	P	P	M	P	P	P	P	noncoding	long noncoding	Gold	NR_120377	UBL7-AS1	RefSeq	1325	chr15	+	74753605	74773633	ACTTCCTGAGGCGGACCTACCTGTGGAGGCATACCAGGAACCAGACGATGACCCCCTCCA	440288	bidirectional	ENST00000564488	UBL7		-	74738318	74753459
ASHGV40056194	18.1423	62.1819	120.095	48.8805	77.3915	48.6687	56.9988	37.8442	5.04846	5.38697	6.55214	5.26594	6.34124	5.66268	5.78374	5.46989	P	P	P	M	P	P	P	P	noncoding	long noncoding	Gold	NR_120377	UBL7-AS1	RefSeq	1325	chr15	+	74753605	74773633	ACTTCCTGAGGCGGACCTACCTGTGGAGGCATACCAGGAACCAGACGATGACCCCCTCCA	440288	bidirectional	ENST00000565130	UBL7		-	74741566	74753466
ASHGV40056194	18.1423	62.1819	120.095	48.8805	77.3915	48.6687	56.9988	37.8442	5.04846	5.38697	6.55214	5.26594	6.34124	5.66268	5.78374	5.46989	P	P	P	M	P	P	P	P	noncoding	long noncoding	Gold	NR_120377	UBL7-AS1	RefSeq	1325	chr15	+	74753605	74773633	ACTTCCTGAGGCGGACCTACCTGTGGAGGCATACCAGGAACCAGACGATGACCCCCTCCA	440288	bidirectional	ENST00000567435	UBL7		-	74738317	74753443
ASHGV40056194	18.1423	62.1819	120.095	48.8805	77.3915	48.6687	56.9988	37.8442	5.04846	5.38697	6.55214	5.26594	6.34124	5.66268	5.78374	5.46989	P	P	P	M	P	P	P	P	noncoding	long noncoding	Gold	NR_120377	UBL7-AS1	RefSeq	1325	chr15	+	74753605	74773633	ACTTCCTGAGGCGGACCTACCTGTGGAGGCATACCAGGAACCAGACGATGACCCCCTCCA	440288	bidirectional	NM_001286739	UBL7		-	74738317	74753529
ASHGV40056194	18.1423	62.1819	120.095	48.8805	77.3915	48.6687	56.9988	37.8442	5.04846	5.38697	6.55214	5.26594	6.34124	5.66268	5.78374	5.46989	P	P	P	M	P	P	P	P	noncoding	long noncoding	Gold	NR_120377	UBL7-AS1	RefSeq	1325	chr15	+	74753605	74773633	ACTTCCTGAGGCGGACCTACCTGTGGAGGCATACCAGGAACCAGACGATGACCCCCTCCA	440288	bidirectional	NM_001286740	UBL7		-	74738317	74753529
ASHGV40056194	18.1423	62.1819	120.095	48.8805	77.3915	48.6687	56.9988	37.8442	5.04846	5.38697	6.55214	5.26594	6.34124	5.66268	5.78374	5.46989	P	P	P	M	P	P	P	P	noncoding	long noncoding	Gold	NR_120377	UBL7-AS1	RefSeq	1325	chr15	+	74753605	74773633	ACTTCCTGAGGCGGACCTACCTGTGGAGGCATACCAGGAACCAGACGATGACCCCCTCCA	440288	bidirectional	NM_032907	UBL7	ubiquitin like 7	-	74738317	74753529
ASHGV40056194	18.1423	62.1819	120.095	48.8805	77.3915	48.6687	56.9988	37.8442	5.04846	5.38697	6.55214	5.26594	6.34124	5.66268	5.78374	5.46989	P	P	P	M	P	P	P	P	noncoding	long noncoding	Gold	NR_120377	UBL7-AS1	RefSeq	1325	chr15	+	74753605	74773633	ACTTCCTGAGGCGGACCTACCTGTGGAGGCATACCAGGAACCAGACGATGACCCCCTCCA	440288	bidirectional	NM_201265	UBL7		-	74738317	74753529
ASHGV40042477	567.18	16.2835	23.6715	28.2072	18.3839	25.3459	17.8469	21.8227	9.89748	3.56959	4.37059	4.52326	4.23176	4.67009	4.10979	4.66516	P	P	P	P	P	P	P	P	noncoding	long noncoding	Reliable	T290419	G067877	RNA-seq: Iyer et al 2015	3089	chr5	+	141190847	141197610	AAAGCATCTAACAAAGGAAACTGATCTAGTGTAGAAGGTAGAAGGGTGACCCACCGTAGG		intergenic
ASHGV40029039	420.958	34.4111	40.4935	71.5404	101.572	46.4478	75.9227	45.4187	9.52086	4.58292	5.07456	5.81485	6.73195	5.59252	6.19177	5.75446	P	P	P	P	P	P	P	P	noncoding	long noncoding	Reliable	uc002sla.3	DQ588163	UCSC_knowngene	1121	chr2	+	74642573	74643694	GTGACAGATACTTAGTAGATGTTTGACCTAATAATTTTCATTAACAGCCCACTAACCACA		natural antisense	ENST00000517883	C2orf81		-	74641303	74643710
ASHGV40029039	420.958	34.4111	40.4935	71.5404	101.572	46.4478	75.9227	45.4187	9.52086	4.58292	5.07456	5.81485	6.73195	5.59252	6.19177	5.75446	P	P	P	P	P	P	P	P	noncoding	long noncoding	Reliable	uc002sla.3	DQ588163	UCSC_knowngene	1121	chr2	+	74642573	74643694	GTGACAGATACTTAGTAGATGTTTGACCTAATAATTTTCATTAACAGCCCACTAACCACA		natural antisense	ENST00000517896	C2orf81		-	74642723	74644844
ASHGV40029039	420.958	34.4111	40.4935	71.5404	101.572	46.4478	75.9227	45.4187	9.52086	4.58292	5.07456	5.81485	6.73195	5.59252	6.19177	5.75446	P	P	P	P	P	P	P	P	noncoding	long noncoding	Reliable	uc002sla.3	DQ588163	UCSC_knowngene	1121	chr2	+	74642573	74643694	GTGACAGATACTTAGTAGATGTTTGACCTAATAATTTTCATTAACAGCCCACTAACCACA		natural antisense	ENST00000518401	C2orf81		-	74643143	74645669
ASHGV40029039	420.958	34.4111	40.4935	71.5404	101.572	46.4478	75.9227	45.4187	9.52086	4.58292	5.07456	5.81485	6.73195	5.59252	6.19177	5.75446	P	P	P	P	P	P	P	P	noncoding	long noncoding	Reliable	uc002sla.3	DQ588163	UCSC_knowngene	1121	chr2	+	74642573	74643694	GTGACAGATACTTAGTAGATGTTTGACCTAATAATTTTCATTAACAGCCCACTAACCACA		natural antisense	ENST00000518863	C2orf81		-	74642534	74648718
ASHGV40029039	420.958	34.4111	40.4935	71.5404	101.572	46.4478	75.9227	45.4187	9.52086	4.58292	5.07456	5.81485	6.73195	5.59252	6.19177	5.75446	P	P	P	P	P	P	P	P	noncoding	long noncoding	Reliable	uc002sla.3	DQ588163	UCSC_knowngene	1121	chr2	+	74642573	74643694	GTGACAGATACTTAGTAGATGTTTGACCTAATAATTTTCATTAACAGCCCACTAACCACA		natural antisense	NM_001145054	C2orf81	chromosome 2 open reading frame 81	-	74641302	74644844
ASHGV40009046	5	19.9022	14.4285	10.7276	17.3462	16.4639	14.9293	7.15672	2.43958	3.84545	3.68514	3.23435	4.14214	3.99177	3.85744	3.00424	A	P	P	A	P	P	P	A	noncoding	long noncoding	Reliable	T066219	G015309	RNA-seq: Iyer et al 2015	2032	chr11	+	98201229	98358904	CTTGCCCCTGCCTTAGCACTAACGATTTATTTAAAAACATGCTAAAAGAGTAAACTAAAC		intergenic
ASHGV40050535	6.1724	71.0643	96.666	62.0915	95.1753	36.5356	50.9279	38.8834	3.41546	5.56914	6.25328	5.60987	6.63618	5.22404	5.62008	5.50975	A	P	P	P	P	P	P	P	noncoding	long noncoding	Reliable	ENST00000528407	RP11-350N15.4	GENCODE	534	chr8	+	38279406	38283614	TAAGAAACCTGGACACCCCGGCTGTGTTCTCCAAGCCTGGCTCTTCCCACTAAACTCATT		intronic antisense	ENST00000341462	FGFR1		-	38268656	38326352
ASHGV40050535	6.1724	71.0643	96.666	62.0915	95.1753	36.5356	50.9279	38.8834	3.41546	5.56914	6.25328	5.60987	6.63618	5.22404	5.62008	5.50975	A	P	P	P	P	P	P	P	noncoding	long noncoding	Reliable	ENST00000528407	RP11-350N15.4	GENCODE	534	chr8	+	38279406	38283614	TAAGAAACCTGGACACCCCGGCTGTGTTCTCCAAGCCTGGCTCTTCCCACTAAACTCATT		intronic antisense	ENST00000397103	FGFR1		-	38270451	38315021
ASHGV40050535	6.1724	71.0643	96.666	62.0915	95.1753	36.5356	50.9279	38.8834	3.41546	5.56914	6.25328	5.60987	6.63618	5.22404	5.62008	5.50975	A	P	P	P	P	P	P	P	noncoding	long noncoding	Reliable	ENST00000528407	RP11-350N15.4	GENCODE	534	chr8	+	38279406	38283614	TAAGAAACCTGGACACCCCGGCTGTGTTCTCCAAGCCTGGCTCTTCCCACTAAACTCATT		intronic antisense	ENST00000525001	FGFR1		-	38282066	38325360
ASHGV40050535	6.1724	71.0643	96.666	62.0915	95.1753	36.5356	50.9279	38.8834	3.41546	5.56914	6.25328	5.60987	6.63618	5.22404	5.62008	5.50975	A	P	P	P	P	P	P	P	noncoding	long noncoding	Reliable	ENST00000528407	RP11-350N15.4	GENCODE	534	chr8	+	38279406	38283614	TAAGAAACCTGGACACCCCGGCTGTGTTCTCCAAGCCTGGCTCTTCCCACTAAACTCATT		intronic antisense	ENST00000533668	FGFR1		-	38282063	38325225
ASHGV40050535	6.1724	71.0643	96.666	62.0915	95.1753	36.5356	50.9279	38.8834	3.41546	5.56914	6.25328	5.60987	6.63618	5.22404	5.62008	5.50975	A	P	P	P	P	P	P	P	noncoding	long noncoding	Reliable	ENST00000528407	RP11-350N15.4	GENCODE	534	chr8	+	38279406	38283614	TAAGAAACCTGGACACCCCGGCTGTGTTCTCCAAGCCTGGCTCTTCCCACTAAACTCATT		natural antisense	NM_001174063	FGFR1		-	38268655	38326352
ASHGV40050535	6.1724	71.0643	96.666	62.0915	95.1753	36.5356	50.9279	38.8834	3.41546	5.56914	6.25328	5.60987	6.63618	5.22404	5.62008	5.50975	A	P	P	P	P	P	P	P	noncoding	long noncoding	Reliable	ENST00000528407	RP11-350N15.4	GENCODE	534	chr8	+	38279406	38283614	TAAGAAACCTGGACACCCCGGCTGTGTTCTCCAAGCCTGGCTCTTCCCACTAAACTCATT		natural antisense	NM_001174064	FGFR1		-	38268655	38326352
ASHGV40050535	6.1724	71.0643	96.666	62.0915	95.1753	36.5356	50.9279	38.8834	3.41546	5.56914	6.25328	5.60987	6.63618	5.22404	5.62008	5.50975	A	P	P	P	P	P	P	P	noncoding	long noncoding	Reliable	ENST00000528407	RP11-350N15.4	GENCODE	534	chr8	+	38279406	38283614	TAAGAAACCTGGACACCCCGGCTGTGTTCTCCAAGCCTGGCTCTTCCCACTAAACTCATT		natural antisense	NM_001174065	FGFR1		-	38268655	38325363
ASHGV40050535	6.1724	71.0643	96.666	62.0915	95.1753	36.5356	50.9279	38.8834	3.41546	5.56914	6.25328	5.60987	6.63618	5.22404	5.62008	5.50975	A	P	P	P	P	P	P	P	noncoding	long noncoding	Reliable	ENST00000528407	RP11-350N15.4	GENCODE	534	chr8	+	38279406	38283614	TAAGAAACCTGGACACCCCGGCTGTGTTCTCCAAGCCTGGCTCTTCCCACTAAACTCATT		natural antisense	NM_001174066	FGFR1		-	38268655	38325363
ASHGV40050535	6.1724	71.0643	96.666	62.0915	95.1753	36.5356	50.9279	38.8834	3.41546	5.56914	6.25328	5.60987	6.63618	5.22404	5.62008	5.50975	A	P	P	P	P	P	P	P	noncoding	long noncoding	Reliable	ENST00000528407	RP11-350N15.4	GENCODE	534	chr8	+	38279406	38283614	TAAGAAACCTGGACACCCCGGCTGTGTTCTCCAAGCCTGGCTCTTCCCACTAAACTCATT		natural antisense	NM_001174067	FGFR1		-	38268655	38325363
ASHGV40050535	6.1724	71.0643	96.666	62.0915	95.1753	36.5356	50.9279	38.8834	3.41546	5.56914	6.25328	5.60987	6.63618	5.22404	5.62008	5.50975	A	P	P	P	P	P	P	P	noncoding	long noncoding	Reliable	ENST00000528407	RP11-350N15.4	GENCODE	534	chr8	+	38279406	38283614	TAAGAAACCTGGACACCCCGGCTGTGTTCTCCAAGCCTGGCTCTTCCCACTAAACTCATT		natural antisense	NM_015850	FGFR1		-	38268655	38326352
ASHGV40050535	6.1724	71.0643	96.666	62.0915	95.1753	36.5356	50.9279	38.8834	3.41546	5.56914	6.25328	5.60987	6.63618	5.22404	5.62008	5.50975	A	P	P	P	P	P	P	P	noncoding	long noncoding	Reliable	ENST00000528407	RP11-350N15.4	GENCODE	534	chr8	+	38279406	38283614	TAAGAAACCTGGACACCCCGGCTGTGTTCTCCAAGCCTGGCTCTTCCCACTAAACTCATT		natural antisense	NM_023105	FGFR1		-	38268655	38326352
ASHGV40050535	6.1724	71.0643	96.666	62.0915	95.1753	36.5356	50.9279	38.8834	3.41546	5.56914	6.25328	5.60987	6.63618	5.22404	5.62008	5.50975	A	P	P	P	P	P	P	P	noncoding	long noncoding	Reliable	ENST00000528407	RP11-350N15.4	GENCODE	534	chr8	+	38279406	38283614	TAAGAAACCTGGACACCCCGGCTGTGTTCTCCAAGCCTGGCTCTTCCCACTAAACTCATT		natural antisense	NM_023106	FGFR1		-	38268655	38326352
ASHGV40050535	6.1724	71.0643	96.666	62.0915	95.1753	36.5356	50.9279	38.8834	3.41546	5.56914	6.25328	5.60987	6.63618	5.22404	5.62008	5.50975	A	P	P	P	P	P	P	P	noncoding	long noncoding	Reliable	ENST00000528407	RP11-350N15.4	GENCODE	534	chr8	+	38279406	38283614	TAAGAAACCTGGACACCCCGGCTGTGTTCTCCAAGCCTGGCTCTTCCCACTAAACTCATT		natural antisense	NM_023110	FGFR1	fibroblast growth factor receptor 1	-	38268655	38326352
ASHGV40010175	12.8121	41.8528	37.9814	22.6879	26.1865	23.9298	23.1169	17.4718	4.49835	4.84588	4.98408	4.23262	4.76324	4.57904	4.489	4.32252	P	P	M	M	P	P	P	P	noncoding	long noncoding	Reliable	T081389	G018803	RNA-seq: Iyer et al 2015	1353	chr12	-	65408974	65410887	ACAGCTGCCCCCTTTACCTAAATATTAAATAAAAATGCCATTCCTCTAGGCAAAAACATC		intergenic
ASHGV40014692	98.0998	345.046	233.492	253.876	175.534	176.963	189.989	154.283	7.57369	7.82614	7.45641	7.63618	7.53791	7.55899	7.50234	7.57711	P	P	P	P	P	P	P	P	noncoding	long noncoding	Reliable	ENST00000456382	RP11-29H23.4	GENCODE	220	chr1	-	155579566	155580171	GAAAAGCGGAAGCTCCCCTAAAGCCTCCCATGCCCCTTCATCTCTTCAGAAGTCACGTGG		natural antisense	ENST00000368341	MSTO1		+	155580031	155584726
ASHGV40014692	98.0998	345.046	233.492	253.876	175.534	176.963	189.989	154.283	7.57369	7.82614	7.45641	7.63618	7.53791	7.55899	7.50234	7.57711	P	P	P	P	P	P	P	P	noncoding	long noncoding	Reliable	ENST00000456382	RP11-29H23.4	GENCODE	220	chr1	-	155579566	155580171	GAAAAGCGGAAGCTCCCCTAAAGCCTCCCATGCCCCTTCATCTCTTCAGAAGTCACGTGG		natural antisense	ENST00000452804	MSTO1		+	155579978	155718153
ASHGV40014692	98.0998	345.046	233.492	253.876	175.534	176.963	189.989	154.283	7.57369	7.82614	7.45641	7.63618	7.53791	7.55899	7.50234	7.57711	P	P	P	P	P	P	P	P	noncoding	long noncoding	Reliable	ENST00000456382	RP11-29H23.4	GENCODE	220	chr1	-	155579566	155580171	GAAAAGCGGAAGCTCCCCTAAAGCCTCCCATGCCCCTTCATCTCTTCAGAAGTCACGTGG		natural antisense	ENST00000538143	MSTO1		+	155579978	155717636
ASHGV40014692	98.0998	345.046	233.492	253.876	175.534	176.963	189.989	154.283	7.57369	7.82614	7.45641	7.63618	7.53791	7.55899	7.50234	7.57711	P	P	P	P	P	P	P	P	noncoding	long noncoding	Reliable	ENST00000456382	RP11-29H23.4	GENCODE	220	chr1	-	155579566	155580171	GAAAAGCGGAAGCTCCCCTAAAGCCTCCCATGCCCCTTCATCTCTTCAGAAGTCACGTGG		natural antisense	NM_001256532	MSTO1		+	155579960	155584758
ASHGV40014692	98.0998	345.046	233.492	253.876	175.534	176.963	189.989	154.283	7.57369	7.82614	7.45641	7.63618	7.53791	7.55899	7.50234	7.57711	P	P	P	P	P	P	P	P	noncoding	long noncoding	Reliable	ENST00000456382	RP11-29H23.4	GENCODE	220	chr1	-	155579566	155580171	GAAAAGCGGAAGCTCCCCTAAAGCCTCCCATGCCCCTTCATCTCTTCAGAAGTCACGTGG		natural antisense	NM_001256533	MSTO1		+	155579960	155584758
ASHGV40014692	98.0998	345.046	233.492	253.876	175.534	176.963	189.989	154.283	7.57369	7.82614	7.45641	7.63618	7.53791	7.55899	7.50234	7.57711	P	P	P	P	P	P	P	P	noncoding	long noncoding	Reliable	ENST00000456382	RP11-29H23.4	GENCODE	220	chr1	-	155579566	155580171	GAAAAGCGGAAGCTCCCCTAAAGCCTCCCATGCCCCTTCATCTCTTCAGAAGTCACGTGG		natural antisense	NM_018116	MSTO1	misato 1, mitochondrial distribution and morphology regulator	+	155579960	155584758
ASHGV40016466	7.57376	27.4292	28.1329	19.3325	14.8916	14.4356	23.5879	21.2682	3.70792	4.28272	4.59051	4.02347	3.90317	3.78929	4.52193	4.6227	A	P	P	P	P	P	P	P	noncoding	long noncoding	Reliable	T123777	G029129	RNA-seq: Iyer et al 2015	1773	chr15	-	102084415	102087205	TTCCATATTGTTATTTGGAGACTGGCTTGGCCTTCAGACTCCTTTCCACCCACACATATG		intergenic
ASHGV40033959	5	16.7735	10.8125	14.3578	15.0246	15.244	14.4884	16.434	2.43958	3.61122	3.2912	3.62413	3.91654	3.87151	3.81381	4.2331	A	P	A	A	P	P	P	P	noncoding	long noncoding	Reliable	ENST00000443087	AC026202.5	GENCODE	585	chr3	-	5297219	5298446	ATTTTCACCCATAAATATATAGGGGAATAGAGCTGGGAGTGCTTAAGGTATGGGCAGGGT		intergenic
ASHGV40012171	5	22.6411	31.205	23.5132	17.1876	22.0599	29.832	17.2682	2.43958	4.02347	4.72755	4.2787	4.12796	4.44982	4.85595	4.3064	A	P	P	P	P	P	P	P	noncoding	long noncoding	Reliable	T088840	G020583	RNA-seq: Iyer et al 2015	3439	chr12	+	125271307	125276360	AAGAAATGGACACACAAATATTCTGTCACTTTGCCATGCACAGCAGTAGGGAGGGGAGAT		intronic antisense	ENST00000376788	SCARB1		-	125262185	125348393
ASHGV40012171	5	22.6411	31.205	23.5132	17.1876	22.0599	29.832	17.2682	2.43958	4.02347	4.72755	4.2787	4.12796	4.44982	4.85595	4.3064	A	P	P	P	P	P	P	P	noncoding	long noncoding	Reliable	T088840	G020583	RNA-seq: Iyer et al 2015	3439	chr12	+	125271307	125276360	AAGAAATGGACACACAAATATTCTGTCACTTTGCCATGCACAGCAGTAGGGAGGGGAGAT		intronic antisense	ENST00000415380	SCARB1		-	125262178	125348392
ASHGV40012171	5	22.6411	31.205	23.5132	17.1876	22.0599	29.832	17.2682	2.43958	4.02347	4.72755	4.2787	4.12796	4.44982	4.85595	4.3064	A	P	P	P	P	P	P	P	noncoding	long noncoding	Reliable	T088840	G020583	RNA-seq: Iyer et al 2015	3439	chr12	+	125271307	125276360	AAGAAATGGACACACAAATATTCTGTCACTTTGCCATGCACAGCAGTAGGGAGGGGAGAT		intronic antisense	ENST00000540495	SCARB1		-	125270365	125324589
ASHGV40012171	5	22.6411	31.205	23.5132	17.1876	22.0599	29.832	17.2682	2.43958	4.02347	4.72755	4.2787	4.12796	4.44982	4.85595	4.3064	A	P	P	P	P	P	P	P	noncoding	long noncoding	Reliable	T088840	G020583	RNA-seq: Iyer et al 2015	3439	chr12	+	125271307	125276360	AAGAAATGGACACACAAATATTCTGTCACTTTGCCATGCACAGCAGTAGGGAGGGGAGAT		intronic antisense	ENST00000541205	SCARB1		-	125270258	125324217
ASHGV40012171	5	22.6411	31.205	23.5132	17.1876	22.0599	29.832	17.2682	2.43958	4.02347	4.72755	4.2787	4.12796	4.44982	4.85595	4.3064	A	P	P	P	P	P	P	P	noncoding	long noncoding	Reliable	T088840	G020583	RNA-seq: Iyer et al 2015	3439	chr12	+	125271307	125276360	AAGAAATGGACACACAAATATTCTGTCACTTTGCCATGCACAGCAGTAGGGAGGGGAGAT		intronic antisense	ENST00000544327	SCARB1		-	125270365	125302253
ASHGV40012171	5	22.6411	31.205	23.5132	17.1876	22.0599	29.832	17.2682	2.43958	4.02347	4.72755	4.2787	4.12796	4.44982	4.85595	4.3064	A	P	P	P	P	P	P	P	noncoding	long noncoding	Reliable	T088840	G020583	RNA-seq: Iyer et al 2015	3439	chr12	+	125271307	125276360	AAGAAATGGACACACAAATATTCTGTCACTTTGCCATGCACAGCAGTAGGGAGGGGAGAT		intronic antisense	ENST00000546215	SCARB1		-	125263044	125348329
ASHGV40012171	5	22.6411	31.205	23.5132	17.1876	22.0599	29.832	17.2682	2.43958	4.02347	4.72755	4.2787	4.12796	4.44982	4.85595	4.3064	A	P	P	P	P	P	P	P	noncoding	long noncoding	Reliable	T088840	G020583	RNA-seq: Iyer et al 2015	3439	chr12	+	125271307	125276360	AAGAAATGGACACACAAATATTCTGTCACTTTGCCATGCACAGCAGTAGGGAGGGGAGAT		intronic antisense	NM_001082959	SCARB1		-	125262173	125348519
ASHGV40012171	5	22.6411	31.205	23.5132	17.1876	22.0599	29.832	17.2682	2.43958	4.02347	4.72755	4.2787	4.12796	4.44982	4.85595	4.3064	A	P	P	P	P	P	P	P	noncoding	long noncoding	Reliable	T088840	G020583	RNA-seq: Iyer et al 2015	3439	chr12	+	125271307	125276360	AAGAAATGGACACACAAATATTCTGTCACTTTGCCATGCACAGCAGTAGGGAGGGGAGAT		intronic antisense	NM_005505	SCARB1	scavenger receptor class B member 1	-	125262173	125348519
ASHGV40004789	139.547	51.3371	30.9155	30.1007	50.0475	43.9233	42.6372	45.8789	8.08188	5.12246	4.71331	4.61221	5.71538	5.50605	5.37023	5.77011	P	P	P	P	P	P	P	P	noncoding	long noncoding	Gold	NR_126041	LOC101930071	RefSeq	292	chr19	+	42901279	42912604	GTCTGGCCGGTGCTCCCCGAAGGACACCAGCCCAATGGAGATGGTCTGCAGGAATGGCCG	101930071	intronic antisense	ENST00000597620	LIPE		-	42905967	42911378
ASHGV40004789	139.547	51.3371	30.9155	30.1007	50.0475	43.9233	42.6372	45.8789	8.08188	5.12246	4.71331	4.61221	5.71538	5.50605	5.37023	5.77011	P	P	P	P	P	P	P	P	noncoding	long noncoding	Gold	NR_126041	LOC101930071	RefSeq	292	chr19	+	42901279	42912604	GTCTGGCCGGTGCTCCCCGAAGGACACCAGCCCAATGGAGATGGTCTGCAGGAATGGCCG	101930071	intronic antisense	ENST00000599918	LIPE		-	42906188	42910471
ASHGV40004789	139.547	51.3371	30.9155	30.1007	50.0475	43.9233	42.6372	45.8789	8.08188	5.12246	4.71331	4.61221	5.71538	5.50605	5.37023	5.77011	P	P	P	P	P	P	P	P	noncoding	long noncoding	Gold	NR_126041	LOC101930071	RefSeq	292	chr19	+	42901279	42912604	GTCTGGCCGGTGCTCCCCGAAGGACACCAGCCCAATGGAGATGGTCTGCAGGAATGGCCG	101930071	natural antisense	ENST00000597001	LIPE		-	42912462	42927355
ASHGV40004789	139.547	51.3371	30.9155	30.1007	50.0475	43.9233	42.6372	45.8789	8.08188	5.12246	4.71331	4.61221	5.71538	5.50605	5.37023	5.77011	P	P	P	P	P	P	P	P	noncoding	long noncoding	Gold	NR_126041	LOC101930071	RefSeq	292	chr19	+	42901279	42912604	GTCTGGCCGGTGCTCCCCGAAGGACACCAGCCCAATGGAGATGGTCTGCAGGAATGGCCG	101930071	natural antisense	ENST00000599211	LIPE		-	42912246	42916600
ASHGV40004789	139.547	51.3371	30.9155	30.1007	50.0475	43.9233	42.6372	45.8789	8.08188	5.12246	4.71331	4.61221	5.71538	5.50605	5.37023	5.77011	P	P	P	P	P	P	P	P	noncoding	long noncoding	Gold	NR_126041	LOC101930071	RefSeq	292	chr19	+	42901279	42912604	GTCTGGCCGGTGCTCCCCGAAGGACACCAGCCCAATGGAGATGGTCTGCAGGAATGGCCG	101930071	natural antisense	ENST00000599783	LIPE		-	42912238	42928275
ASHGV40004789	139.547	51.3371	30.9155	30.1007	50.0475	43.9233	42.6372	45.8789	8.08188	5.12246	4.71331	4.61221	5.71538	5.50605	5.37023	5.77011	P	P	P	P	P	P	P	P	noncoding	long noncoding	Gold	NR_126041	LOC101930071	RefSeq	292	chr19	+	42901279	42912604	GTCTGGCCGGTGCTCCCCGAAGGACACCAGCCCAATGGAGATGGTCTGCAGGAATGGCCG	101930071	natural antisense	NM_005357	LIPE	lipase, hormone-sensitive	-	42905658	42931578
ASHGV40022338	15.0705	19.1531	19.1509	17.0756	17.4257	8.9084	13.2299	14.8191	4.75655	3.79364	4.06671	3.85714	4.14884	3.05136	3.678	4.07598	P	P	P	P	P	A	P	P	noncoding	long noncoding	Reliable	ENST00000571085	RP11-455O6.2	GENCODE	805	chr17	+	79171192	79174088	TCCTAGGCTTTGATTCCACCTGTCCCAGAAACTCAAACCCCTGGGATTCTGGGCCAGACC		natural antisense	ENST00000269392	AZI1	centrosomal protein 131kDa	-	79163395	79196799
ASHGV40022338	15.0705	19.1531	19.1509	17.0756	17.4257	8.9084	13.2299	14.8191	4.75655	3.79364	4.06671	3.85714	4.14884	3.05136	3.678	4.07598	P	P	P	P	P	A	P	P	noncoding	long noncoding	Reliable	ENST00000571085	RP11-455O6.2	GENCODE	805	chr17	+	79171192	79174088	TCCTAGGCTTTGATTCCACCTGTCCCAGAAACTCAAACCCCTGGGATTCTGGGCCAGACC		natural antisense	ENST00000575907	AZI1		-	79163447	79196730
ASHGV40022338	15.0705	19.1531	19.1509	17.0756	17.4257	8.9084	13.2299	14.8191	4.75655	3.79364	4.06671	3.85714	4.14884	3.05136	3.678	4.07598	P	P	P	P	P	A	P	P	noncoding	long noncoding	Reliable	ENST00000571085	RP11-455O6.2	GENCODE	805	chr17	+	79171192	79174088	TCCTAGGCTTTGATTCCACCTGTCCCAGAAACTCAAACCCCTGGGATTCTGGGCCAGACC		natural antisense	NM_001009811	CEP131		-	79163392	79196751
ASHGV40022338	15.0705	19.1531	19.1509	17.0756	17.4257	8.9084	13.2299	14.8191	4.75655	3.79364	4.06671	3.85714	4.14884	3.05136	3.678	4.07598	P	P	P	P	P	A	P	P	noncoding	long noncoding	Reliable	ENST00000571085	RP11-455O6.2	GENCODE	805	chr17	+	79171192	79174088	TCCTAGGCTTTGATTCCACCTGTCCCAGAAACTCAAACCCCTGGGATTCTGGGCCAGACC		natural antisense	NM_014984	CEP131	centrosomal protein 131kDa	-	79163392	79196751
ASHGV40054285	1425.57	553.445	489.179	755.5	358.94	894.231	646.757	495.11	11.1522	8.50931	8.43126	9.21752	8.59899	9.92406	9.2926	9.32201	P	P	P	P	P	P	P	P	noncoding	long noncoding	Gold	NR_039980	LOC286437	RefSeq	2328	chrX	-	103366999	103369317	TTTACAGAAGCCTTTACCCATCCTGAGACTCAGTTCTGCTGTTGGTCTTCAGAGAAGTGT	286437	intron sense-overlapping	NM_001012755	SLC25A53	solute carrier family 25 member 53	-	103343897	103401708
ASHGV40039498	13.6126	62.7322	60.2434	48.7355	95.8902	36.7678	41.7411	42.8845	4.59398	5.40152	5.61654	5.2629	6.64723	5.23332	5.33856	5.65991	P	P	P	P	P	P	P	P	noncoding	long noncoding	Reliable	T272852	G063351	RNA-seq: Iyer et al 2015	6351	chr4	+	152254955	152274545	TAGCATTAACCACTCCCTTCTCTGTCTCCACATTTATTGTGTACATACCTCTCTTGTGGA		intergenic
ASHGV40021777	12.4089	16.9373	13.5421	5	5	7.15015	11.6465	5	4.45229	3.62388	3.60174	2.32661	2.32784	2.76112	3.49521	2.33874	P	P	P	A	A	A	P	A	noncoding	long noncoding	Reliable	TCONS_00025395	XLOC_012210	RNA-seq: Cabili et al 2011	1693	chr17	+	41455316	41458968	AGCAACTTATCATGGAGGACCTGGTATTAGAGGACACGTTGACAACATAGAATAATACAG		intergenic
ASHGV40016134	2170.16	23.8601	12.168	5	11.7666	65.2498	56.0781	12.1058	11.7363	4.09305	3.4554	2.32661	3.54761	6.0882	5.75566	3.78131	P	P	P	A	P	P	P	P	noncoding	long noncoding	Reliable	ENST00000563287	RP11-10O17.1	GENCODE	3385	chr15	-	74770410	74782627	CCATCTGTGTCCATAGCAGAGAGAGAGATGAAATCTTGGGAAAATGGGAAAGAAGCCCTA	101929333	intergenic
ASHGV40012204	12.8366	19.3002	16.505	26.0854	11.6678	11.9862	11.8702	10.001	4.50032	3.80263	3.86757	4.41785	3.53426	3.50001	3.52447	3.486	P	P	P	P	P	P	P	A	noncoding	long noncoding	Reliable	TCONS_00020641	XLOC_009943	RNA-seq: Cabili et al 2011	456	chr12	+	127615943	127630565	TAAAATAATAAAATTATCAACTGCAACACCTCAGGGACGGCCCAGATGCTCCTATGGCCA		intergenic
ASHGV40050850	37.1696	120.157	80.9593	309.842	102.194	79.9814	100.247	75.2628	6.15302	6.31961	6.01513	7.90814	6.74123	6.39329	6.57771	6.49679	P	P	P	P	P	P	P	P	noncoding	long noncoding	Reliable	T346489	G081578	RNA-seq: Iyer et al 2015	900	chr8	+	79717661	79846608	TGAAGAATGATTAAGAGGGTCACGCCCTCTACCACTCCAACCTCTCTAATCAGTCTCTTT		natural antisense	ENST00000379113	IL7		-	79659262	79717758
ASHGV40050850	37.1696	120.157	80.9593	309.842	102.194	79.9814	100.247	75.2628	6.15302	6.31961	6.01513	7.90814	6.74123	6.39329	6.57771	6.49679	P	P	P	P	P	P	P	P	noncoding	long noncoding	Reliable	T346489	G081578	RNA-seq: Iyer et al 2015	900	chr8	+	79717661	79846608	TGAAGAATGATTAAGAGGGTCACGCCCTCTACCACTCCAACCTCTCTAATCAGTCTCTTT		natural antisense	NM_000880	IL7	interleukin 7	-	79645006	79717758
ASHGV40050850	37.1696	120.157	80.9593	309.842	102.194	79.9814	100.247	75.2628	6.15302	6.31961	6.01513	7.90814	6.74123	6.39329	6.57771	6.49679	P	P	P	P	P	P	P	P	noncoding	long noncoding	Reliable	T346489	G081578	RNA-seq: Iyer et al 2015	900	chr8	+	79717661	79846608	TGAAGAATGATTAAGAGGGTCACGCCCTCTACCACTCCAACCTCTCTAATCAGTCTCTTT		natural antisense	NM_001199886	IL7		-	79645006	79717758
ASHGV40050850	37.1696	120.157	80.9593	309.842	102.194	79.9814	100.247	75.2628	6.15302	6.31961	6.01513	7.90814	6.74123	6.39329	6.57771	6.49679	P	P	P	P	P	P	P	P	noncoding	long noncoding	Reliable	T346489	G081578	RNA-seq: Iyer et al 2015	900	chr8	+	79717661	79846608	TGAAGAATGATTAAGAGGGTCACGCCCTCTACCACTCCAACCTCTCTAATCAGTCTCTTT		natural antisense	NM_001199887	IL7		-	79645006	79717758
ASHGV40050850	37.1696	120.157	80.9593	309.842	102.194	79.9814	100.247	75.2628	6.15302	6.31961	6.01513	7.90814	6.74123	6.39329	6.57771	6.49679	P	P	P	P	P	P	P	P	noncoding	long noncoding	Reliable	T346489	G081578	RNA-seq: Iyer et al 2015	900	chr8	+	79717661	79846608	TGAAGAATGATTAAGAGGGTCACGCCCTCTACCACTCCAACCTCTCTAATCAGTCTCTTT		natural antisense	NM_001199888	IL7		-	79645006	79717758
ASHGV40057407	5	19.7691	20.1586	8.44695	18.9578	18.2436	19.681	15.5756	2.43958	3.83491	4.13752	2.94184	4.27939	4.15215	4.25096	4.15124	A	P	P	A	P	P	P	P	noncoding	long noncoding	Gold	NR_027423	FAM66B	RefSeq	1432	chr8	-	7159132	7212876	TGAGTTTTCTTCACCCATGGTCAGGGAAGCGCCATCGCCCTGGCTTTGAGGCTGGGGCCT	100128890	intronic antisense	NM_001256873	USP17L1		+	7189908	7191501
ASHGV40057407	5	19.7691	20.1586	8.44695	18.9578	18.2436	19.681	15.5756	2.43958	3.83491	4.13752	2.94184	4.27939	4.15215	4.25096	4.15124	A	P	P	A	P	P	P	P	noncoding	long noncoding	Gold	NR_027423	FAM66B	RefSeq	1432	chr8	-	7159132	7212876	TGAGTTTTCTTCACCCATGGTCAGGGAAGCGCCATCGCCCTGGCTTTGAGGCTGGGGCCT	100128890	intronic antisense	NM_001256874	USP17L4		+	7194636	7196229
ASHGV40014516	17.0807	17.4366	16.0121	13.0374	10.5303	18.2669	25.7914	9.90969	4.95009	3.66182	3.82763	3.49665	3.37602	4.15402	4.64255	3.47276	P	P	P	A	A	P	P	A	noncoding	long noncoding	Reliable	T109783	G025988	RNA-seq: Iyer et al 2015	1909	chr14	-	96966783	96968692	TTTAGTCTCTTTTCCTCTTGTCATCAAGGTGGCTTTGGCTGGAGACCCAGTAGCATAGTT		bidirectional	ENST00000392990	PAPOLA		+	96968894	97031765
ASHGV40014516	17.0807	17.4366	16.0121	13.0374	10.5303	18.2669	25.7914	9.90969	4.95009	3.66182	3.82763	3.49665	3.37602	4.15402	4.64255	3.47276	P	P	P	A	A	P	P	A	noncoding	long noncoding	Reliable	T109783	G025988	RNA-seq: Iyer et al 2015	1909	chr14	-	96966783	96968692	TTTAGTCTCTTTTCCTCTTGTCATCAAGGTGGCTTTGGCTGGAGACCCAGTAGCATAGTT		bidirectional	ENST00000556619	PAPOLA		+	96968878	96994339
ASHGV40014516	17.0807	17.4366	16.0121	13.0374	10.5303	18.2669	25.7914	9.90969	4.95009	3.66182	3.82763	3.49665	3.37602	4.15402	4.64255	3.47276	P	P	P	A	A	P	P	A	noncoding	long noncoding	Reliable	T109783	G025988	RNA-seq: Iyer et al 2015	1909	chr14	-	96966783	96968692	TTTAGTCTCTTTTCCTCTTGTCATCAAGGTGGCTTTGGCTGGAGACCCAGTAGCATAGTT		bidirectional	NM_001252006	PAPOLA		+	96968712	97001935
ASHGV40014516	17.0807	17.4366	16.0121	13.0374	10.5303	18.2669	25.7914	9.90969	4.95009	3.66182	3.82763	3.49665	3.37602	4.15402	4.64255	3.47276	P	P	P	A	A	P	P	A	noncoding	long noncoding	Reliable	T109783	G025988	RNA-seq: Iyer et al 2015	1909	chr14	-	96966783	96968692	TTTAGTCTCTTTTCCTCTTGTCATCAAGGTGGCTTTGGCTGGAGACCCAGTAGCATAGTT		bidirectional	NM_001252007	PAPOLA		+	96968712	97001935
ASHGV40014516	17.0807	17.4366	16.0121	13.0374	10.5303	18.2669	25.7914	9.90969	4.95009	3.66182	3.82763	3.49665	3.37602	4.15402	4.64255	3.47276	P	P	P	A	A	P	P	A	noncoding	long noncoding	Reliable	T109783	G025988	RNA-seq: Iyer et al 2015	1909	chr14	-	96966783	96968692	TTTAGTCTCTTTTCCTCTTGTCATCAAGGTGGCTTTGGCTGGAGACCCAGTAGCATAGTT		bidirectional	NM_001293627	PAPOLA		+	96968712	97033453
ASHGV40014516	17.0807	17.4366	16.0121	13.0374	10.5303	18.2669	25.7914	9.90969	4.95009	3.66182	3.82763	3.49665	3.37602	4.15402	4.64255	3.47276	P	P	P	A	A	P	P	A	noncoding	long noncoding	Reliable	T109783	G025988	RNA-seq: Iyer et al 2015	1909	chr14	-	96966783	96968692	TTTAGTCTCTTTTCCTCTTGTCATCAAGGTGGCTTTGGCTGGAGACCCAGTAGCATAGTT		bidirectional	NM_001293628	PAPOLA		+	96969201	97033453
ASHGV40014516	17.0807	17.4366	16.0121	13.0374	10.5303	18.2669	25.7914	9.90969	4.95009	3.66182	3.82763	3.49665	3.37602	4.15402	4.64255	3.47276	P	P	P	A	A	P	P	A	noncoding	long noncoding	Reliable	T109783	G025988	RNA-seq: Iyer et al 2015	1909	chr14	-	96966783	96968692	TTTAGTCTCTTTTCCTCTTGTCATCAAGGTGGCTTTGGCTGGAGACCCAGTAGCATAGTT		bidirectional	NM_001293632	PAPOLA		+	96968712	97033453
ASHGV40014516	17.0807	17.4366	16.0121	13.0374	10.5303	18.2669	25.7914	9.90969	4.95009	3.66182	3.82763	3.49665	3.37602	4.15402	4.64255	3.47276	P	P	P	A	A	P	P	A	noncoding	long noncoding	Reliable	T109783	G025988	RNA-seq: Iyer et al 2015	1909	chr14	-	96966783	96968692	TTTAGTCTCTTTTCCTCTTGTCATCAAGGTGGCTTTGGCTGGAGACCCAGTAGCATAGTT		bidirectional	NM_032632	PAPOLA	poly(A) polymerase alpha	+	96968712	97033453
ASHGV40004855	12.4215	28.5636	15.6388	125.366	14.8195	14.9422	13.6955	14.042	4.45353	4.33789	3.79507	6.61464	3.89636	3.84156	3.73191	3.99816	P	P	P	M	P	P	P	P	noncoding	long noncoding	Gold	NR_131228	LINC01040	RefSeq	674	chr13	-	90129860	90152763	AAGGAAACCTCAGAGAGGTCTTAATTTTCATCCAGACCACCTTCAGCCCACTTCTACTGA	105370308	intergenic
ASHGV40057833	5	43.2588	66.7552	382.846	58.4956	31.8314	51.685	32.0865	2.43958	4.89285	5.75698	8.21362	5.93255	5.02085	5.64257	5.2403	A	P	P	M	P	P	P	P	noncoding	long noncoding	Reliable	T070329	G016262	RNA-seq: Iyer et al 2015	3336	chr11	+	129487762	129577128	TGAGTGTCCCTGCTCCCAGGTGCTCTCCGTGGAGAGGACACACGAACGTATGCGCTCATG		intergenic
ASHGV40032596	68.4842	89.6193	45.0424	34.9323	45.3601	67.3561	97.8887	25.0089	7.05116	5.90289	5.22456	4.81428	5.58477	6.13971	6.5396	4.87678	P	M	P	P	P	P	P	P	noncoding	long noncoding	Gold	NR_024623	C21orf62-AS1	RefSeq	1203	chr21	+	34144410	34170016	ACCTTTGGTGCTTTCAGAATCATGACTCTCAATGTTGAAGAATGGGCTACTGCATGGAAG	54067	exon sense-overlapping	ENST00000453404	C21orf49		+	34144471	34224779
ASHGV40032596	68.4842	89.6193	45.0424	34.9323	45.3601	67.3561	97.8887	25.0089	7.05116	5.90289	5.22456	4.81428	5.58477	6.13971	6.5396	4.87678	P	M	P	P	P	P	P	P	noncoding	long noncoding	Gold	NR_024623	C21orf62-AS1	RefSeq	1203	chr21	+	34144410	34170016	ACCTTTGGTGCTTTCAGAATCATGACTCTCAATGTTGAAGAATGGGCTACTGCATGGAAG	54067	exon sense-overlapping	ENST00000477513	C21orf49		+	34144498	34169404
ASHGV40032596	68.4842	89.6193	45.0424	34.9323	45.3601	67.3561	97.8887	25.0089	7.05116	5.90289	5.22456	4.81428	5.58477	6.13971	6.5396	4.87678	P	M	P	P	P	P	P	P	noncoding	long noncoding	Gold	NR_024623	C21orf62-AS1	RefSeq	1203	chr21	+	34144410	34170016	ACCTTTGGTGCTTTCAGAATCATGACTCTCAATGTTGAAGAATGGGCTACTGCATGGAAG	54067	intronic antisense	ENST00000382373	C21orf62		-	34165995	34185999
ASHGV40032596	68.4842	89.6193	45.0424	34.9323	45.3601	67.3561	97.8887	25.0089	7.05116	5.90289	5.22456	4.81428	5.58477	6.13971	6.5396	4.87678	P	M	P	P	P	P	P	P	noncoding	long noncoding	Gold	NR_024623	C21orf62-AS1	RefSeq	1203	chr21	+	34144410	34170016	ACCTTTGGTGCTTTCAGAATCATGACTCTCAATGTTGAAGAATGGGCTACTGCATGGAAG	54067	intronic antisense	ENST00000536776	C21orf62		-	34162984	34180028
ASHGV40032596	68.4842	89.6193	45.0424	34.9323	45.3601	67.3561	97.8887	25.0089	7.05116	5.90289	5.22456	4.81428	5.58477	6.13971	6.5396	4.87678	P	M	P	P	P	P	P	P	noncoding	long noncoding	Gold	NR_024623	C21orf62-AS1	RefSeq	1203	chr21	+	34144410	34170016	ACCTTTGGTGCTTTCAGAATCATGACTCTCAATGTTGAAGAATGGGCTACTGCATGGAAG	54067	intronic antisense	NM_001162495	C21orf62		-	34162983	34186053
ASHGV40032596	68.4842	89.6193	45.0424	34.9323	45.3601	67.3561	97.8887	25.0089	7.05116	5.90289	5.22456	4.81428	5.58477	6.13971	6.5396	4.87678	P	M	P	P	P	P	P	P	noncoding	long noncoding	Gold	NR_024623	C21orf62-AS1	RefSeq	1203	chr21	+	34144410	34170016	ACCTTTGGTGCTTTCAGAATCATGACTCTCAATGTTGAAGAATGGGCTACTGCATGGAAG	54067	intronic antisense	NM_001162496	C21orf62		-	34162983	34186053
ASHGV40032596	68.4842	89.6193	45.0424	34.9323	45.3601	67.3561	97.8887	25.0089	7.05116	5.90289	5.22456	4.81428	5.58477	6.13971	6.5396	4.87678	P	M	P	P	P	P	P	P	noncoding	long noncoding	Gold	NR_024623	C21orf62-AS1	RefSeq	1203	chr21	+	34144410	34170016	ACCTTTGGTGCTTTCAGAATCATGACTCTCAATGTTGAAGAATGGGCTACTGCATGGAAG	54067	intronic antisense	NM_019596	C21orf62	chromosome 21 open reading frame 62	-	34162983	34186053
ASHGV40003678	259.851	208.396	164.128	208.427	152.164	185.866	281.196	125.124	8.8999	7.1121	6.9767	7.35295	7.32197	7.63111	8.08158	7.25299	P	P	P	P	P	P	P	P	noncoding	long noncoding	Gold	NR_029410	LOC389765	RefSeq	1764	chr9	+	88420916	88457794	TTTATATCCCATCAAGACAAGATTCCAGGAGGGGGAATCACTTGCAAGGTCCACACAAGT	389765	intergenic
ASHGV40018023	11.4946	18.314	28.6745	17.5275	16.4379	12.918	17.524	7.88114	4.33476	3.73167	4.61472	3.89622	4.05708	3.61684	4.08552	3.12645	A	P	M	P	P	P	P	A	noncoding	long noncoding	Reliable	T132793	G031158	RNA-seq: Iyer et al 2015	1065	chr16	-	55182561	55208308	TAAACATAAAACTCCTTGATGTCCTGGGGATTCTGGTACCTGTCCTCTGAAAGGGCACAA		intergenic
ASHGV40026249	32.9011	759.98	1396.25	591.791	2013.63	279.509	424.232	479.148	5.95944	8.98151	9.9066	8.83658	11.1694	8.24559	8.70141	9.27006	P	M	M	P	P	P	P	P	noncoding	long noncoding	Reliable	ENST00000456450	AC010907.2	GENCODE	693	chr2	-	3650986	3651832	AAGCTTAGCGGCTCCATTCACAGACAAGGAATCCACGCCCCCACATCTCCTTAGGTGGCA		intronic antisense	NM_001255982	COLEC11		+	3642421	3692234
ASHGV40026249	32.9011	759.98	1396.25	591.791	2013.63	279.509	424.232	479.148	5.95944	8.98151	9.9066	8.83658	11.1694	8.24559	8.70141	9.27006	P	M	M	P	P	P	P	P	noncoding	long noncoding	Reliable	ENST00000456450	AC010907.2	GENCODE	693	chr2	-	3650986	3651832	AAGCTTAGCGGCTCCATTCACAGACAAGGAATCCACGCCCCCACATCTCCTTAGGTGGCA		intronic antisense	NM_001255983	COLEC11		+	3642421	3692234
ASHGV40026249	32.9011	759.98	1396.25	591.791	2013.63	279.509	424.232	479.148	5.95944	8.98151	9.9066	8.83658	11.1694	8.24559	8.70141	9.27006	P	M	M	P	P	P	P	P	noncoding	long noncoding	Reliable	ENST00000456450	AC010907.2	GENCODE	693	chr2	-	3650986	3651832	AAGCTTAGCGGCTCCATTCACAGACAAGGAATCCACGCCCCCACATCTCCTTAGGTGGCA		intronic antisense	NM_001255984	COLEC11		+	3642421	3692234
ASHGV40026249	32.9011	759.98	1396.25	591.791	2013.63	279.509	424.232	479.148	5.95944	8.98151	9.9066	8.83658	11.1694	8.24559	8.70141	9.27006	P	M	M	P	P	P	P	P	noncoding	long noncoding	Reliable	ENST00000456450	AC010907.2	GENCODE	693	chr2	-	3650986	3651832	AAGCTTAGCGGCTCCATTCACAGACAAGGAATCCACGCCCCCACATCTCCTTAGGTGGCA		intronic antisense	NM_024027	COLEC11	collectin subfamily member 11	+	3642421	3692234
ASHGV40026249	32.9011	759.98	1396.25	591.791	2013.63	279.509	424.232	479.148	5.95944	8.98151	9.9066	8.83658	11.1694	8.24559	8.70141	9.27006	P	M	M	P	P	P	P	P	noncoding	long noncoding	Reliable	ENST00000456450	AC010907.2	GENCODE	693	chr2	-	3650986	3651832	AAGCTTAGCGGCTCCATTCACAGACAAGGAATCCACGCCCCCACATCTCCTTAGGTGGCA		intronic antisense	NM_199235	COLEC11		+	3642421	3692234
ASHGV40026249	32.9011	759.98	1396.25	591.791	2013.63	279.509	424.232	479.148	5.95944	8.98151	9.9066	8.83658	11.1694	8.24559	8.70141	9.27006	P	M	M	P	P	P	P	P	noncoding	long noncoding	Reliable	ENST00000456450	AC010907.2	GENCODE	693	chr2	-	3650986	3651832	AAGCTTAGCGGCTCCATTCACAGACAAGGAATCCACGCCCCCACATCTCCTTAGGTGGCA		natural antisense	ENST00000438814	COLEC11		+	3649495	3687921
ASHGV40026249	32.9011	759.98	1396.25	591.791	2013.63	279.509	424.232	479.148	5.95944	8.98151	9.9066	8.83658	11.1694	8.24559	8.70141	9.27006	P	M	M	P	P	P	P	P	noncoding	long noncoding	Reliable	ENST00000456450	AC010907.2	GENCODE	693	chr2	-	3650986	3651832	AAGCTTAGCGGCTCCATTCACAGACAAGGAATCCACGCCCCCACATCTCCTTAGGTGGCA		natural antisense	NM_001255985	COLEC11		+	3649495	3692234
ASHGV40038334	31.7903	5	6.18731	41.4514	7.64562	23.3851	18.4188	8.92417	5.90693	2.32183	2.57505	5.04932	2.93533	4.54685	4.15205	3.31256	P	A	A	P	A	P	P	A	noncoding	long noncoding	Reliable	ENST00000610012	RP11-335L23.5	GENCODE	634	chr4	-	184015575	184016209	GACAAGATGAACTGGTTTTCAATATTTTAATATCCCTTGTTTCTTCAAGGAGATCAGGGA		intergenic
ASHGV40042447	8.39894	30.5668	15.152	11.7233	15.1347	17.0811	17.0422	10.9413	3.86733	4.42291	3.75111	3.3561	3.9272	4.04896	4.04232	3.62722	A	P	P	A	P	P	P	P	noncoding	long noncoding	Reliable	T025907	G005691	RNA-seq: Iyer et al 2015	2598	chr1	+	179800602	179806702	CTTTATTTAGTGTTTTGTGTGACAAAAACTTACATGCAATGCTGCCCACCAGGAAGTAAG		intergenic
ASHGV40017696	32.4111	133.923	117.83	122.306	210.815	187.161	229.8	179.032	5.93575	6.47511	6.52329	6.5774	7.81874	7.64287	7.78099	7.79272	P	P	P	P	P	P	P	P	noncoding	long noncoding	Reliable	ENST00000568635	CTA-363E6.5	GENCODE	665	chr16	-	19422050	19422984	GCGAACCCGCCTCACCTCCTGGCGCTCCTGTTGCCGCTGCTTGCGCTGGCCCTCGGGTCG		natural antisense	NM_001105248	TMC5	transmembrane channel like 5	+	19422056	19510434
ASHGV40017696	32.4111	133.923	117.83	122.306	210.815	187.161	229.8	179.032	5.93575	6.47511	6.52329	6.5774	7.81874	7.64287	7.78099	7.79272	P	P	P	P	P	P	P	P	noncoding	long noncoding	Reliable	ENST00000568635	CTA-363E6.5	GENCODE	665	chr16	-	19422050	19422984	GCGAACCCGCCTCACCTCCTGGCGCTCCTGTTGCCGCTGCTTGCGCTGGCCCTCGGGTCG		natural antisense	NM_001105249	TMC5		+	19422056	19510434
ASHGV40017696	32.4111	133.923	117.83	122.306	210.815	187.161	229.8	179.032	5.93575	6.47511	6.52329	6.5774	7.81874	7.64287	7.78099	7.79272	P	P	P	P	P	P	P	P	noncoding	long noncoding	Reliable	ENST00000568635	CTA-363E6.5	GENCODE	665	chr16	-	19422050	19422984	GCGAACCCGCCTCACCTCCTGGCGCTCCTGTTGCCGCTGCTTGCGCTGGCCCTCGGGTCG		natural antisense	NM_001308161	TMC5		+	19421860	19510434
ASHGV40009402	6.61651	12.7542	16.8894	13.7997	23.6125	25.1376	17.0839	15.0374	3.51539	3.22139	3.89922	3.57142	4.6133	4.65758	4.04579	4.09993	A	P	P	A	P	P	P	P	noncoding	long noncoding	Reliable	T071011	G016413	RNA-seq: Iyer et al 2015	2672	chr11	+	134379930	134390522	TCACATTTGTGGTTTAGTTAGGAGGATTGTGACAGGAGACAGCAGGGTTGGAAGAATCAG		intergenic
ASHGV40016359	747.329	1038.82	910.584	1145.07	300.207	266.728	255.691	235.336	10.2704	9.4671	9.32834	9.85181	8.34267	8.17338	7.93663	8.20886	P	P	P	P	P	P	P	P	noncoding	pseudogene	Gold	NR_026844	ANKRD36BP1	RefSeq	1879	chr1	-	168214818	168216668	GAAAATGAAACTACAGAAATAGATGAAGCTTCTTCTGAATTTAAATCTGGATCCTCTGTA	84832	intergenic
ASHGV40008867	12.8342	32.3317	30.8085	17.7531	40.7295	32.656	32.1933	29.5522	4.49964	4.50032	4.71007	3.91132	5.42201	5.05894	4.96079	5.12465	P	P	P	P	P	P	P	P	noncoding	long noncoding	Reliable	T064144	G014754	RNA-seq: Iyer et al 2015	3371	chr11	+	75248406	75254471	TTTGACTCTCCATTGTCCCCTGACTCTCTGTATATCCTGTGACCTCATGATAACAGAGTC		intergenic
ASHGV40031311	21.5956	13.77	8.33683	24.8696	13.3289	19.337	18.2701	9.70402	5.32489	3.3331	2.95251	4.35162	3.73431	4.24267	4.14129	3.44111	M	P	A	P	P	P	P	A	noncoding	long noncoding	Reliable	TCONS_00027903	XLOC_013461	RNA-seq: Cabili et al 2011	268	chr20	+	10845302	10847830	ATTGGGAGAAAGATCAATTAAGGTGAAACCCCAGTAGAGAAAGCACTGGAGAACAACATT		intergenic
ASHGV40044298	100.446	98.7899	137.698	159.704	24.7049	47.3853	44.2909	18.6955	7.60847	6.04256	6.74294	6.9767	4.68024	5.62657	5.42636	4.42448	M	P	P	P	P	P	P	P	noncoding	long noncoding	Reliable	ENST00000603191	RP11-230C9.2	GENCODE	718	chr6	-	157097493	157098211	AGCTTCGTGTGCACAGTTAACCCTCTCGATATACATTCATTTCAAAGAGATGTGGAACGA		bidirectional	ENST00000367148	ARID1B		+	157099063	157530401
ASHGV40044298	100.446	98.7899	137.698	159.704	24.7049	47.3853	44.2909	18.6955	7.60847	6.04256	6.74294	6.9767	4.68024	5.62657	5.42636	4.42448	M	P	P	P	P	P	P	P	noncoding	long noncoding	Reliable	ENST00000603191	RP11-230C9.2	GENCODE	718	chr6	-	157097493	157098211	AGCTTCGTGTGCACAGTTAACCCTCTCGATATACATTCATTTCAAAGAGATGTGGAACGA		bidirectional	NM_017519	ARID1B	AT-rich interaction domain 1B	+	157099063	157531913
ASHGV40044298	100.446	98.7899	137.698	159.704	24.7049	47.3853	44.2909	18.6955	7.60847	6.04256	6.74294	6.9767	4.68024	5.62657	5.42636	4.42448	M	P	P	P	P	P	P	P	noncoding	long noncoding	Reliable	ENST00000603191	RP11-230C9.2	GENCODE	718	chr6	-	157097493	157098211	AGCTTCGTGTGCACAGTTAACCCTCTCGATATACATTCATTTCAAAGAGATGTGGAACGA		bidirectional	NM_020732	ARID1B		+	157099063	157531913
ASHGV40035126	12.6467	240.658	209.594	155.77	224.58	128.9	136.612	178.382	4.48032	7.32446	7.3151	6.9326	7.90614	7.10369	7.01565	7.78604	P	P	P	M	P	P	P	P	noncoding	long noncoding	Gold	NR_037902	LOC100507537	RefSeq	795	chr3	-	155008020	155011489	CACATTACAAAAAATTATCCCCCCTTCCCTCTGGAAAAAACTATAGAGAAAGTGGGCTGA	100507537	intergenic
ASHGV40033680	39.6226	29.5227	47.3431	13.7221	7.76143	13.7106	11.3172	7.78071	6.25144	4.3808	5.29185	3.56184	2.956	3.71131	3.4534	3.10841	P	P	P	A	A	P	P	A	noncoding	long noncoding	Gold	ENST00000424761	RP4-633O19__A.1	GENCODE	510	chr22	+	36784670	36792562	TCCAGACAGGAAAAACTGGGTGCGTAGCCCAGAGGGGAGAAGACAGTCTGTGCACAAGCT		bidirectional	NM_002473	MYH9	myosin, heavy chain 9, non-muscle	-	36677322	36784112
ASHGV40032946	14.5817	51.6206	44.891	38.4798	45.2935	48.2482	49.4972	34.1062	4.70141	5.13069	5.22053	4.94754	5.58316	5.65173	5.57906	5.3264	P	P	P	P	P	P	P	P	noncoding	long noncoding	Reliable	T231037	G053151	RNA-seq: Iyer et al 2015	1441	chr22	-	24971924	24979614	TCCCAGCCTGTCACTTGCTGGCGATGTGGTCCTCTCAGAGCCTGTTCCCTCATCTTGGGA		intronic antisense	ENST00000402849	SNRPD3		+	24951974	24978020
ASHGV40050590	43.4374	14.9911	26.176	20.6956	70.7582	122.179	96.3612	82.2572	6.39695	3.45417	4.49845	4.11727	6.20289	7.02551	6.51986	6.63618	P	P	P	P	P	P	P	P	noncoding	long noncoding	Reliable	ENST00000607533	RP11-503E24.3	GENCODE	404	chr8	+	42409932	42410336	CATGATTCATCAGAAAATGACATGCAAGGTTTATGGTAAAACTGCTGTACAATCAGAAGT		intergenic
ASHGV40000340	6.64045	12.4442	15.9318	12.7103	14.7475	16.8144	14.2335	12.5499	3.52055	3.18479	3.82123	3.46362	3.88883	4.02637	3.78937	3.83416	A	P	P	A	P	P	P	P	noncoding	long noncoding	Reliable	ENST00000413993	RP11-482E14.1	GENCODE	832	chr10	-	3529085	3545030	ATGCTCTTCCCAAAGCTGCTGGGACAGGACCCAGGAGGTTCCGGAGGATCAGGAGGTCCA		intergenic
ASHGV40058187	18089.8	106542	112223	111554	122799	124809	115573	123218	14.7405	16.7789	16.7789	16.7789	16.7789	16.7789	16.7789	16.7789	P	P	P	P	P	P	P	P	noncoding	long noncoding	Reliable	T089165	G020659	RNA-seq: Iyer et al 2015	453	chr12	+	127650315	127650988	GCTATCCGAGGCGTTCAGTCATAATCCCACAGATGGTAGCTTCGCCCCATTGGCTCCTCA		intergenic
ASHGV40001146	15.188	58.7109	41.2903	67.8696	74.2278	74.9719	60.8413	61.2198	4.76819	5.3076	5.10456	5.74079	6.27827	6.3021	5.87746	6.19776	P	P	P	P	P	P	P	P	noncoding	long noncoding	Gold	NR_103770	LOC100287728	RefSeq	413	chrX	+	134254548	134257529	CCTGAATAAGGTCCCTCTTCTGTGCTGTCTTCCTGAAGCCATCTGTGGAGTCAAGCAGTC	100287728	intergenic
ASHGV40031310	29.9609	61.3702	74.599	54.775	66.3089	43.3012	64.3448	43.9152	5.81985	5.36698	5.90121	5.42636	6.11616	5.48356	5.95089	5.69751	P	P	M	M	P	P	P	P	noncoding	long noncoding	Reliable	T213656	G049367	RNA-seq: Iyer et al 2015	3293	chr20	+	10750463	10849514	TTGGCTGCTTTGGATCAGGATCTGGCTTTGTTCCCTGTCTCACACTTTTTCTCCAGCCAG		intergenic
ASHGV40044052	16.3819	21.7942	19.8161	28.7357	16.178	18.4686	13.4171	10.6762	4.88799	3.97123	4.11512	4.54685	4.03274	4.16987	3.70001	3.59033	P	P	P	P	P	P	P	P	noncoding	long noncoding	Reliable	T310962	G072879	RNA-seq: Iyer et al 2015	469	chr6	-	126092753	126096269	ATGGAAGCGATAGTTAAGCAAAATTCCACTCCCCTCTATTGCCATAGTTTATAATGGTGC		intergenic
ASHGV40023353	24.7166	64.2235	51.5897	61.9264	33.4233	69.3514	85.8845	47.1147	5.52659	5.43111	5.40732	5.6071	5.12744	6.1894	6.35637	5.81014	P	P	P	P	P	P	P	P	noncoding	long noncoding	Reliable	ENST00000591183	RP11-49K24.8	GENCODE	2117	chr18	+	44632316	44634433	CAAAAATGCATGGTCTATAAGATATTATAAGGCTTGATTCTAGTTTCTGCACTGTTCCTG		natural antisense	NM_032124	HDHD2	haloacid dehalogenase like hydrolase domain containing 2	-	44633780	44676871
ASHGV40034570	7.83871	32.7699	19.1065	25.7392	14.2059	10.189	21.147	17.4717	3.75951	4.51553	4.0634	4.39857	3.82816	3.25359	4.3577	4.32229	A	P	P	P	P	A	P	P	noncoding	pseudogene	Gold	NR_024241	FAM86DP	RefSeq	2527	chr3	-	75470702	75484266	TGAGGCACTGGCAGAGACCCTGATGGCCAAGGAGTCCACCCAGGGCCACCGGAGTTATTT	692099	intergenic
ASHGV40046457	19.5081	43.4147	12.1286	27.5184	26.9387	10.9898	18.0589	20.6736	5.16153	4.90019	3.4501	4.49045	4.80475	3.37206	4.12607	4.58348	P	P	A	P	P	A	P	P	noncoding	long noncoding	Reliable	ENST00000568457	RP4-647J21.1	GENCODE	1911	chr7	-	44998597	45000508	CCCCTCAAAAAATGCTTAGACTTAATTATTTTAATTATCCTCACATATACTCCTCCGGCT		intergenic
ASHGV40016414	9.46982	8.05693	13.3738	5	5	20.0798	49.2914	10.5421	4.05179	2.59914	3.58339	2.32661	2.32784	4.30228	5.57455	3.57094	P	A	P	A	A	P	P	P	noncoding	long noncoding	Reliable	TCONS_l2_00009351	XLOC_l2_005066	RNA-seq: Cabili et al 2011	1646	chr15	-	98173186	98196515	TACTAGTCTTACTCCTGATGAAGCTGGGCAAATCAGTTGGCTCTGGAGTAATTAGTAGCC		intergenic
ASHGV40005421	5	17.5498	9.31144	9.94093	25.4569	11.5268	21.7456	13.3198	2.43958	3.67145	3.09125	3.13095	4.72439	3.44252	4.40065	3.91467	A	P	A	A	P	P	P	P	noncoding	long noncoding	Reliable	T008404	G001793	RNA-seq: Iyer et al 2015	8227	chr1	-	38727436	38737643	AGAAAATGTGATGACTTAGTGGACTGAAAATGTATTTCCCTGCCTTATCACACATCTGGA		intergenic
ASHGV40018122	1892.5	1940.1	2576.17	1075.81	1828.84	4425.57	2760.02	977.799	11.5548	10.4176	10.8217	9.75547	11.0365	12.1471	11.4353	10.2778	P	P	P	P	P	P	P	P	noncoding	long noncoding	Gold	NR_027755	LINC00922	RefSeq	1776	chr16	-	65318401	65610203	TGCTCGCTGCTGCTGCCACGTAAGAAGTGTGTTGCTTCCCCTTCGTCTTCCACCATGAAT	283867	intergenic
ASHGV40013859	8.86089	23.1351	21.8744	17.6281	14.4067	11.8751	9.70132	9.61715	3.95009	4.0512	4.25766	3.90325	3.85145	3.48609	3.22233	3.42619	P	P	P	P	P	P	A	A	noncoding	long noncoding	Reliable	ENST00000559615	LINC00596	GENCODE	937	chr14	-	24391455	24403777	TGATGGACAACAACTTTTCTCATCACTGGAAGGGCATGTTCCCCACTGAAACTGAATCCA	414767	intergenic
ASHGV40060487	14.2232	13.7389	14.2606	5	31.7463	29.839	59.0373	24.1326	4.66377	3.32983	3.66956	2.32661	5.04791	4.91752	5.83347	4.82043	P	P	P	A	P	P	P	P	noncoding	long noncoding	Reliable	uc.391+	uc.391	UCR	311	chr15	+	68040303	68040614	TTGCCTTTTTTCAGATTCAGAAAAACCAGGGATCTTTAATGGTAAGCTTTATGAGTTCAG		exon sense-overlapping	ENST00000340972	MAP2K5		+	67932890	68099451
ASHGV40060487	14.2232	13.7389	14.2606	5	31.7463	29.839	59.0373	24.1326	4.66377	3.32983	3.66956	2.32661	5.04791	4.91752	5.83347	4.82043	P	P	P	A	P	P	P	P	noncoding	long noncoding	Reliable	uc.391+	uc.391	UCR	311	chr15	+	68040303	68040614	TTGCCTTTTTTCAGATTCAGAAAAACCAGGGATCTTTAATGGTAAGCTTTATGAGTTCAG		exon sense-overlapping	NM_001206804	MAP2K5		+	67841341	68099455
ASHGV40060487	14.2232	13.7389	14.2606	5	31.7463	29.839	59.0373	24.1326	4.66377	3.32983	3.66956	2.32661	5.04791	4.91752	5.83347	4.82043	P	P	P	A	P	P	P	P	noncoding	long noncoding	Reliable	uc.391+	uc.391	UCR	311	chr15	+	68040303	68040614	TTGCCTTTTTTCAGATTCAGAAAAACCAGGGATCTTTAATGGTAAGCTTTATGAGTTCAG		exon sense-overlapping	NM_002757	MAP2K5		+	67835020	68099455
ASHGV40060487	14.2232	13.7389	14.2606	5	31.7463	29.839	59.0373	24.1326	4.66377	3.32983	3.66956	2.32661	5.04791	4.91752	5.83347	4.82043	P	P	P	A	P	P	P	P	noncoding	long noncoding	Reliable	uc.391+	uc.391	UCR	311	chr15	+	68040303	68040614	TTGCCTTTTTTCAGATTCAGAAAAACCAGGGATCTTTAATGGTAAGCTTTATGAGTTCAG		exon sense-overlapping	NM_145160	MAP2K5	mitogen-activated protein kinase kinase 5	+	67835020	68099455
ASHGV40051027	19.7536	30.3721	17.4434	17.0102	5	9.19361	13.3639	5	5.18255	4.41527	3.94351	3.85094	2.32784	3.09762	3.69352	2.33874	P	P	P	P	A	A	P	A	noncoding	long noncoding	Reliable	ENST00000606361	KB-431C1.5	GENCODE	1430	chr8	+	103268619	103270049	CGCTTGAACTGCAGAAGCTTCTCAGCATTTTCTCCTAAGAATGAAGAATGTAAATAAAAT		natural antisense	ENST00000518205	UBR5		-	103266425	103285159
ASHGV40051027	19.7536	30.3721	17.4434	17.0102	5	9.19361	13.3639	5	5.18255	4.41527	3.94351	3.85094	2.32784	3.09762	3.69352	2.33874	P	P	P	P	A	A	P	A	noncoding	long noncoding	Reliable	ENST00000606361	KB-431C1.5	GENCODE	1430	chr8	+	103268619	103270049	CGCTTGAACTGCAGAAGCTTCTCAGCATTTTCTCCTAAGAATGAAGAATGTAAATAAAAT		natural antisense	ENST00000521922	UBR5		-	103266425	103424987
ASHGV40051027	19.7536	30.3721	17.4434	17.0102	5	9.19361	13.3639	5	5.18255	4.41527	3.94351	3.85094	2.32784	3.09762	3.69352	2.33874	P	P	P	P	A	A	P	A	noncoding	long noncoding	Reliable	ENST00000606361	KB-431C1.5	GENCODE	1430	chr8	+	103268619	103270049	CGCTTGAACTGCAGAAGCTTCTCAGCATTTTCTCCTAAGAATGAAGAATGTAAATAAAAT		natural antisense	NM_001282873	UBR5		-	103264501	103424917
ASHGV40051027	19.7536	30.3721	17.4434	17.0102	5	9.19361	13.3639	5	5.18255	4.41527	3.94351	3.85094	2.32784	3.09762	3.69352	2.33874	P	P	P	P	A	A	P	A	noncoding	long noncoding	Reliable	ENST00000606361	KB-431C1.5	GENCODE	1430	chr8	+	103268619	103270049	CGCTTGAACTGCAGAAGCTTCTCAGCATTTTCTCCTAAGAATGAAGAATGTAAATAAAAT		natural antisense	NM_015902	UBR5	ubiquitin protein ligase E3 component n-recognin 5	-	103264501	103424917
ASHGV40039314	14.7313	23.0763	37.1113	9.47402	27.8937	18.7221	32.1198	18.7505	4.71687	4.04888	4.95807	3.07446	4.85757	4.19142	4.95693	4.42922	P	P	P	A	P	P	P	P	noncoding	long noncoding	Reliable	GSE61474_TCONS_00251095	GSE61474_XLOC_046392	RNA-seq: Clark et al 2015	230	chr4	+	118335729	118340794	GGAAGATGATGTATCCACAGAGCTGCAAAAAATAACAGCAGCACCTATGCTAACCCTTGT		intergenic
ASHGV40032123	19.0264	15.6861	11.1314	7.55196	11.5013	12.1517	8.29634	10.5002	5.12356	3.51478	3.3331	2.81579	3.51249	3.5234	3.01335	3.56459	P	P	A	A	P	P	A	A	noncoding	long noncoding	Reliable	T224720	G051916	RNA-seq: Iyer et al 2015	1391	chr21	-	29491884	29774720	CATGCAGCTGAGATGTCCTGGAGATTTTCCACAGCACCACTTGGCCAGTGCCTAGACAAG		intergenic
ASHGV40056972	32.1586	191.19	98.0384	66.7236	133.271	204.053	246.449	111.448	5.92474	6.98866	6.27016	5.71612	7.13017	7.77193	7.8817	7.0772	P	P	P	M	P	P	P	P	noncoding	long noncoding	Gold	ENST00000445707	LINC00969	GENCODE	2362	chr3	+	195427191	195438745	TATTTAAAGACCAGGCCTTGGACGCTGCAGCACTTCTATCTCTGCTTGATGCCTGCTGCC	440993	intergenic
ASHGV40056317	37.3401	64.0219	31.4054	22.4596	40.9153	34.9985	75.3742	34.0569	6.15907	5.42753	4.73425	4.22025	5.42852	5.16075	6.18338	5.32365	P	P	P	P	P	P	P	P	noncoding	pseudogene	Gold	NR_003226	AFG3L1P	RefSeq	3186	chr16	+	90038987	90063028	CTTGCTCCAGTGGTTATGGCCAGTGAGAATGTGCGGTGTTGCATTGCAGAAGAAGCTAGG	172	natural antisense	NM_145039	CENPBD1	CENPB DNA-binding domain containing 1	-	90036182	90039240
ASHGV40057077	11.2923	11.94	11.6766	10.1157	10.7294	12.6395	11.3307	13.9438	4.30979	3.12096	3.39771	3.15757	3.40373	3.58093	3.4558	3.98758	P	A	P	A	A	P	P	P	noncoding	long noncoding	Gold	NR_126522	EXOC3-AS1	RefSeq	1337	chr5	-	441950	443275	CTTCCGGCAACGGCGCCGGAAGCACGGGTCCGGGCCCTCCCGCGGGGCGGGTACTCGTCT	116349	exon sense-overlapping	ENST00000408966	C5orf55		-	441644	443258
ASHGV40004129	24.7495	114.991	118.974	77.3994	109.836	131.173	107.235	125.073	5.52824	6.25284	6.53693	5.9321	6.85295	7.13017	6.67763	7.25181	P	P	P	P	P	P	P	P	noncoding	long noncoding	Gold	NR_073457	TMEM220-AS1	RefSeq	602	chr17	+	10633093	10671347	TAGGTGTGAGGCCCTGGCTCCTGTGGGGCTATTGCAGAGGAGAAACTTCTGGAACAGAGA	101101775	natural antisense	ENST00000455996	TMEM220		-	10617992	10633340
ASHGV40004129	24.7495	114.991	118.974	77.3994	109.836	131.173	107.235	125.073	5.52824	6.25284	6.53693	5.9321	6.85295	7.13017	6.67763	7.25181	P	P	P	P	P	P	P	P	noncoding	long noncoding	Gold	NR_073457	TMEM220-AS1	RefSeq	602	chr17	+	10633093	10671347	TAGGTGTGAGGCCCTGGCTCCTGTGGGGCTATTGCAGAGGAGAAACTTCTGGAACAGAGA	101101775	natural antisense	ENST00000578345	TMEM220		-	10618738	10633303
ASHGV40004129	24.7495	114.991	118.974	77.3994	109.836	131.173	107.235	125.073	5.52824	6.25284	6.53693	5.9321	6.85295	7.13017	6.67763	7.25181	P	P	P	P	P	P	P	P	noncoding	long noncoding	Gold	NR_073457	TMEM220-AS1	RefSeq	602	chr17	+	10633093	10671347	TAGGTGTGAGGCCCTGGCTCCTGTGGGGCTATTGCAGAGGAGAAACTTCTGGAACAGAGA	101101775	natural antisense	NM_001004313	TMEM220	transmembrane protein 220	-	10616638	10633646
ASHGV40036694	411.382	990.82	192.21	969.188	291.476	380.228	362.15	390.362	9.49127	9.39199	7.19428	9.59727	8.29451	8.69439	8.45998	8.96929	P	P	P	P	P	P	P	P	noncoding	long noncoding	Reliable	ENST00000460407	RP11-38P22.2	GENCODE	2050	chr3	+	152557178	152559228	TCATAATTGTGGTCACTAGAACTGTACTTACCATGGACAGTTAAAACTGAAAAAGACTCA		intergenic
ASHGV40053509	55.2978	41.7348	55.8049	74.2182	63.1009	91.9975	112.676	66.0581	6.75222	4.84086	5.51332	5.87584	6.04732	6.59681	6.74784	6.30835	P	P	M	P	P	P	P	P	noncoding	pseudogene	Gold	NR_029396	CTGLF12P	RefSeq	2141	chr10	-	49218158	49239658	CGCCCCATGGGGAACATACTGACCTGTCGTGTGCACCCTAGCGTCAGCCTCGAGTTTGAC	414224	intergenic
ASHGV40005833	6.71053	13.5168	14.9634	11.3338	16.7359	10.9539	13.5278	14.2244	3.53603	3.30851	3.73339	3.30923	4.08308	3.3677	3.71237	4.01671	A	P	P	A	P	A	P	P	noncoding	long noncoding	Gold	NR_110299	ZNF503-AS2	RefSeq	2042	chr10	+	77162811	77168740	TGCGAAGAAGAGGCCTGGCCATGGGTGTATGGGGGAAGAAACATCTCAGGCTCACTCATG	100131213	intergenic
ASHGV40027292	95.1898	134.121	189.45	99.9532	61.3154	53.455	74.8435	64.3532	7.53276	6.4776	7.17704	6.29298	6.0018	5.80343	6.1729	6.26805	P	P	P	P	P	P	P	P	noncoding	pseudogene	Gold	NR_024528	RPL23AP7	RefSeq	1482	chr2	-	114368815	114384715	ATTTTCTCGACTTGTCGACATTCGTTATTAACTGAGCAGGAATCAGGAGAGGAACCCGGT	118433	bidirectional	ENST00000376439	RABL2A		+	114384963	114400808
ASHGV40027292	95.1898	134.121	189.45	99.9532	61.3154	53.455	74.8435	64.3532	7.53276	6.4776	7.17704	6.29298	6.0018	5.80343	6.1729	6.26805	P	P	P	P	P	P	P	P	noncoding	pseudogene	Gold	NR_024528	RPL23AP7	RefSeq	1482	chr2	-	114368815	114384715	ATTTTCTCGACTTGTCGACATTCGTTATTAACTGAGCAGGAATCAGGAGAGGAACCCGGT	118433	bidirectional	ENST00000409875	RABL2A		+	114384887	114400969
ASHGV40027292	95.1898	134.121	189.45	99.9532	61.3154	53.455	74.8435	64.3532	7.53276	6.4776	7.17704	6.29298	6.0018	5.80343	6.1729	6.26805	P	P	P	P	P	P	P	P	noncoding	pseudogene	Gold	NR_024528	RPL23AP7	RefSeq	1482	chr2	-	114368815	114384715	ATTTTCTCGACTTGTCGACATTCGTTATTAACTGAGCAGGAATCAGGAGAGGAACCCGGT	118433	bidirectional	ENST00000413545	RABL2A		+	114384820	114398515
ASHGV40027292	95.1898	134.121	189.45	99.9532	61.3154	53.455	74.8435	64.3532	7.53276	6.4776	7.17704	6.29298	6.0018	5.80343	6.1729	6.26805	P	P	P	P	P	P	P	P	noncoding	pseudogene	Gold	NR_024528	RPL23AP7	RefSeq	1482	chr2	-	114368815	114384715	ATTTTCTCGACTTGTCGACATTCGTTATTAACTGAGCAGGAATCAGGAGAGGAACCCGGT	118433	bidirectional	NM_001306158	RABL2A		+	114384805	114400975
ASHGV40027292	95.1898	134.121	189.45	99.9532	61.3154	53.455	74.8435	64.3532	7.53276	6.4776	7.17704	6.29298	6.0018	5.80343	6.1729	6.26805	P	P	P	P	P	P	P	P	noncoding	pseudogene	Gold	NR_024528	RPL23AP7	RefSeq	1482	chr2	-	114368815	114384715	ATTTTCTCGACTTGTCGACATTCGTTATTAACTGAGCAGGAATCAGGAGAGGAACCCGGT	118433	bidirectional	NM_001306159	RABL2A		+	114384805	114400975
ASHGV40027292	95.1898	134.121	189.45	99.9532	61.3154	53.455	74.8435	64.3532	7.53276	6.4776	7.17704	6.29298	6.0018	5.80343	6.1729	6.26805	P	P	P	P	P	P	P	P	noncoding	pseudogene	Gold	NR_024528	RPL23AP7	RefSeq	1482	chr2	-	114368815	114384715	ATTTTCTCGACTTGTCGACATTCGTTATTAACTGAGCAGGAATCAGGAGAGGAACCCGGT	118433	bidirectional	NM_001306161	RABL2A		+	114384805	114400975
ASHGV40027292	95.1898	134.121	189.45	99.9532	61.3154	53.455	74.8435	64.3532	7.53276	6.4776	7.17704	6.29298	6.0018	5.80343	6.1729	6.26805	P	P	P	P	P	P	P	P	noncoding	pseudogene	Gold	NR_024528	RPL23AP7	RefSeq	1482	chr2	-	114368815	114384715	ATTTTCTCGACTTGTCGACATTCGTTATTAACTGAGCAGGAATCAGGAGAGGAACCCGGT	118433	bidirectional	NM_007082	RABL2A	RAB, member of RAS oncogene family-like 2A	+	114384805	114400975
ASHGV40027292	95.1898	134.121	189.45	99.9532	61.3154	53.455	74.8435	64.3532	7.53276	6.4776	7.17704	6.29298	6.0018	5.80343	6.1729	6.26805	P	P	P	P	P	P	P	P	noncoding	pseudogene	Gold	NR_024528	RPL23AP7	RefSeq	1482	chr2	-	114368815	114384715	ATTTTCTCGACTTGTCGACATTCGTTATTAACTGAGCAGGAATCAGGAGAGGAACCCGGT	118433	bidirectional	NM_013412	RABL2A		+	114384805	114400975
ASHGV40027292	95.1898	134.121	189.45	99.9532	61.3154	53.455	74.8435	64.3532	7.53276	6.4776	7.17704	6.29298	6.0018	5.80343	6.1729	6.26805	P	P	P	P	P	P	P	P	noncoding	pseudogene	Gold	NR_024528	RPL23AP7	RefSeq	1482	chr2	-	114368815	114384715	ATTTTCTCGACTTGTCGACATTCGTTATTAACTGAGCAGGAATCAGGAGAGGAACCCGGT	118433	bidirectional	uc002tkp.4	RABL2A		+	114384940	114400975
ASHGV40027292	95.1898	134.121	189.45	99.9532	61.3154	53.455	74.8435	64.3532	7.53276	6.4776	7.17704	6.29298	6.0018	5.80343	6.1729	6.26805	P	P	P	P	P	P	P	P	noncoding	pseudogene	Gold	NR_024528	RPL23AP7	RefSeq	1482	chr2	-	114368815	114384715	ATTTTCTCGACTTGTCGACATTCGTTATTAACTGAGCAGGAATCAGGAGAGGAACCCGGT	118433	bidirectional	uc002tks.4	RABL2A		+	114384850	114400975
ASHGV40001040	13.3246	83.1254	122.245	160.616	77.9683	65.7961	74.2524	69.139	4.5556	5.79131	6.57664	6.98501	6.34887	6.10208	6.1597	6.37191	M	M	M	M	P	P	P	P	noncoding	long noncoding	Gold	ENST00000447600	RP4-635E18.6	GENCODE	487	chr1	+	11159731	11162108	CATGCGCCAGGTAAGCTCCTGAAGAAAGCGTCTAGCTCCAACTGTGCTTCCTCCCTCCAG	101929136	natural antisense	ENST00000544779	EXOSC10		-	11126677	11159894
ASHGV40001040	13.3246	83.1254	122.245	160.616	77.9683	65.7961	74.2524	69.139	4.5556	5.79131	6.57664	6.98501	6.34887	6.10208	6.1597	6.37191	M	M	M	M	P	P	P	P	noncoding	long noncoding	Gold	ENST00000447600	RP4-635E18.6	GENCODE	487	chr1	+	11159731	11162108	CATGCGCCAGGTAAGCTCCTGAAGAAAGCGTCTAGCTCCAACTGTGCTTCCTCCCTCCAG	101929136	natural antisense	NM_001001998	EXOSC10	exosome component 10	-	11126669	11159967
ASHGV40001040	13.3246	83.1254	122.245	160.616	77.9683	65.7961	74.2524	69.139	4.5556	5.79131	6.57664	6.98501	6.34887	6.10208	6.1597	6.37191	M	M	M	M	P	P	P	P	noncoding	long noncoding	Gold	ENST00000447600	RP4-635E18.6	GENCODE	487	chr1	+	11159731	11162108	CATGCGCCAGGTAAGCTCCTGAAGAAAGCGTCTAGCTCCAACTGTGCTTCCTCCCTCCAG	101929136	natural antisense	NM_002685	EXOSC10		-	11126669	11159967
ASHGV40021594	17.2172	39.9153	64.3112	49.8086	74.3649	26.7111	39.9009	31.4169	4.96236	4.77848	5.70181	5.29732	6.28202	4.75207	5.27385	5.20697	P	P	P	P	P	P	P	P	noncoding	long noncoding	Reliable	ENST00000441287	AC011193.1	GENCODE	323	chr17	+	32806352	32806976	CTCCTCCCCAAGCACTCTCCTAGTATGGTAAGAGAATAAACTGAAGTCCCTAGAGGCCAA		intergenic
ASHGV40011648	5	19.2912	32.9826	7.07892	26.6214	5	17.0391	9.23743	2.43958	3.80176	4.79707	2.7439	4.78761	2.32512	4.04214	3.36799	A	P	M	A	P	A	P	P	noncoding	long noncoding	Gold	ENST00000544089	RP11-71J4.2	GENCODE	476	chr12	+	68738443	68743739	GGTCTAACACCTGTGTGTTCTCTCTCCTAAAAGTTAATACCCAATTCAGCTTGGTGCAGG		intergenic
ASHGV40006954	14.7716	21.8565	17.5596	10.8882	16.0335	9.78964	9.41374	10.2028	4.72188	3.97579	3.95273	3.25471	4.01695	3.19152	3.17812	3.51806	P	P	P	A	P	A	A	P	noncoding	pseudogene	Gold	NR_038174	TRIM51HP	RefSeq	1007	chr11	-	55061178	55065708	ACCAGAACGAAGGTCCCTCCTACTTTATCCACCAGCAACAAAACTTTGTGGAATGACCAA	440041	intergenic
ASHGV40059462	9.94417	19.3388	6.01908	10.3504	16.6273	11.1191	11.1446	9.46729	4.1193	3.80608	2.54293	3.18747	4.07327	3.39006	3.4286	3.40142	A	P	A	A	P	P	P	P	noncoding	long noncoding	Reliable	TCONS_00012234	XLOC_005791	RNA-seq: Cabili et al 2011	308	chr6	-	102575602	102580400	TTAGTTGAGAGGTGGTTCCCAAGAGTGTCAGAAGATAAAATGGAACCCTGCAGCAAGAAC		intergenic
ASHGV40013602	35.6629	963.504	803.801	2644.23	448.989	644.923	710.662	647.323	6.08865	9.34836	9.15049	11.1252	8.92818	9.44906	9.44115	9.71275	P	P	P	P	P	P	P	P	noncoding	long noncoding	Reliable	uc001vnl.3	AF339817	UCSC_knowngene	6082	chr13	+	99053669	99059751	GTTTGACACGTTCCACTTCCTTTGCAATTATTGTATTTAGTTGTGCACTAGTGTCAATAA		intron sense-overlapping	ENST00000376586	FARP1		+	98795433	99102016
ASHGV40013602	35.6629	963.504	803.801	2644.23	448.989	644.923	710.662	647.323	6.08865	9.34836	9.15049	11.1252	8.92818	9.44906	9.44115	9.71275	P	P	P	P	P	P	P	P	noncoding	long noncoding	Reliable	uc001vnl.3	AF339817	UCSC_knowngene	6082	chr13	+	99053669	99059751	GTTTGACACGTTCCACTTCCTTTGCAATTATTGTATTTAGTTGTGCACTAGTGTCAATAA		intron sense-overlapping	NM_001286839	FARP1		+	98794815	99102027
ASHGV40013602	35.6629	963.504	803.801	2644.23	448.989	644.923	710.662	647.323	6.08865	9.34836	9.15049	11.1252	8.92818	9.44906	9.44115	9.71275	P	P	P	P	P	P	P	P	noncoding	long noncoding	Reliable	uc001vnl.3	AF339817	UCSC_knowngene	6082	chr13	+	99053669	99059751	GTTTGACACGTTCCACTTCCTTTGCAATTATTGTATTTAGTTGTGCACTAGTGTCAATAA		intron sense-overlapping	NM_005766	FARP1	FERM, ARH/RhoGEF and pleckstrin domain protein 1	+	98795351	99102027
ASHGV40047003	14.0407	18.5713	15.0019	17.56	22.1401	11.2874	17.2028	10.3134	4.64374	3.75111	3.73751	3.89808	4.51176	3.41283	4.05699	3.53441	P	P	P	P	P	P	P	P	noncoding	long noncoding	Reliable	T331580	G077695	RNA-seq: Iyer et al 2015	753	chr7	-	115380119	115394659	ATCAGGGCATAAAGAAACTTCATCACTCAGTAAAGCTGTTCTGACCCCAGCCAAAACAAG		intergenic
ASHGV40056838	5	19.1285	18.2917	12.9637	20.9976	8.84686	9.90977	10.3775	2.43958	3.79183	4.00798	3.49045	4.43469	3.04369	3.25485	3.54483	A	P	M	A	P	A	A	P	noncoding	long noncoding	Gold	NR_024381	LINC00895	RefSeq	710	chr22	-	19553652	19554362	GCAGCCCTCGCTCTCGCACGCAACTCGTGGCCACCTAGCCTAGAGGCGGCTGCCAAGCGT	150185	intergenic
ASHGV40044350	7.5895	16.624	16.0114	18.0939	10.8021	10.3346	17.8141	11.4994	3.71052	3.60012	3.82737	3.93748	3.41713	3.27542	4.10784	3.70451	A	P	P	P	A	A	P	P	noncoding	long noncoding	Gold	NR_122120	LOC729658	RefSeq	2204	chr6	-	163602676	163613034	CATTCCCATTCACTGGTGTACTTGTTTGTGGAGCCTGCAGAACTGCCTTTTTCAAGAATG	729658	exon sense-overlapping	ENST00000419182	AL078585.1		-	163586445	163612840
ASHGV40044350	7.5895	16.624	16.0114	18.0939	10.8021	10.3346	17.8141	11.4994	3.71052	3.60012	3.82737	3.93748	3.41713	3.27542	4.10784	3.70451	A	P	P	P	A	A	P	P	noncoding	long noncoding	Gold	NR_122120	LOC729658	RefSeq	2204	chr6	-	163602676	163613034	CATTCCCATTCACTGGTGTACTTGTTTGTGGAGCCTGCAGAACTGCCTTTTTCAAGAATG	729658	intronic antisense	ENST00000542936	PACRG		+	163483317	163666200
ASHGV40044350	7.5895	16.624	16.0114	18.0939	10.8021	10.3346	17.8141	11.4994	3.71052	3.60012	3.82737	3.93748	3.41713	3.27542	4.10784	3.70451	A	P	P	P	A	A	P	P	noncoding	long noncoding	Gold	NR_122120	LOC729658	RefSeq	2204	chr6	-	163602676	163613034	CATTCCCATTCACTGGTGTACTTGTTTGTGGAGCCTGCAGAACTGCCTTTTTCAAGAATG	729658	intronic antisense	NM_001080378	PACRG		+	163148163	163736524
ASHGV40044350	7.5895	16.624	16.0114	18.0939	10.8021	10.3346	17.8141	11.4994	3.71052	3.60012	3.82737	3.93748	3.41713	3.27542	4.10784	3.70451	A	P	P	P	A	A	P	P	noncoding	long noncoding	Gold	NR_122120	LOC729658	RefSeq	2204	chr6	-	163602676	163613034	CATTCCCATTCACTGGTGTACTTGTTTGTGGAGCCTGCAGAACTGCCTTTTTCAAGAATG	729658	intronic antisense	NM_001080379	PACRG		+	163149001	163736524
ASHGV40044350	7.5895	16.624	16.0114	18.0939	10.8021	10.3346	17.8141	11.4994	3.71052	3.60012	3.82737	3.93748	3.41713	3.27542	4.10784	3.70451	A	P	P	P	A	A	P	P	noncoding	long noncoding	Gold	NR_122120	LOC729658	RefSeq	2204	chr6	-	163602676	163613034	CATTCCCATTCACTGGTGTACTTGTTTGTGGAGCCTGCAGAACTGCCTTTTTCAAGAATG	729658	intronic antisense	NM_152410	PACRG	PARK2 co-regulated	+	163148163	163736524
ASHGV40051258	7.78417	17.7342	36.3332	40.0112	5	8.51035	9.52115	11.6643	3.74953	3.68596	4.92554	5.00272	2.32784	2.99012	3.19647	3.72678	A	P	P	P	A	A	A	P	noncoding	long noncoding	Reliable	ENST00000602328	CTC-137K3.1	GENCODE	725	chr8	+	133838423	133839148	TAAAAACCCGTGAGGAAACTCACACGGTGCATCAAATATGAGAGTGTTCACAGCAGCACT		intron sense-overlapping	ENST00000395390	PHF20L1		+	133790037	133861052
ASHGV40051258	7.78417	17.7342	36.3332	40.0112	5	8.51035	9.52115	11.6643	3.74953	3.68596	4.92554	5.00272	2.32784	2.99012	3.19647	3.72678	A	P	P	P	A	A	A	P	noncoding	long noncoding	Reliable	ENST00000602328	CTC-137K3.1	GENCODE	725	chr8	+	133838423	133839148	TAAAAACCCGTGAGGAAACTCACACGGTGCATCAAATATGAGAGTGTTCACAGCAGCACT		intron sense-overlapping	NM_001277196	PHF20L1		+	133787603	133861052
ASHGV40051258	7.78417	17.7342	36.3332	40.0112	5	8.51035	9.52115	11.6643	3.74953	3.68596	4.92554	5.00272	2.32784	2.99012	3.19647	3.72678	A	P	P	P	A	A	A	P	noncoding	long noncoding	Reliable	ENST00000602328	CTC-137K3.1	GENCODE	725	chr8	+	133838423	133839148	TAAAAACCCGTGAGGAAACTCACACGGTGCATCAAATATGAGAGTGTTCACAGCAGCACT		intron sense-overlapping	NM_016018	PHF20L1	PHD finger protein 20-like 1	+	133787603	133861052
ASHGV40056894	16.8275	59.2738	79.4023	54.015	85.2872	53.0301	70.6353	57.1317	4.92852	5.31985	5.98874	5.40657	6.48674	5.79094	6.08335	6.09807	P	P	P	P	P	P	P	P	noncoding	long noncoding	Gold	ENST00000420850	ENTPD3-AS1	GENCODE	791	chr3	-	40487833	40494820	AGTGATGCCAGGAATCAAGATGGCCGCCTGGGACCGCTCTCAGCCCCTTCGGCCTCTACC	285266	intergenic
ASHGV40022954	8.34721	20.9473	26.1836	19.3574	23.051	20.9046	20.27	16.2881	3.85824	3.91816	4.49933	4.02549	4.57209	4.36869	4.29714	4.21953	A	P	P	P	P	P	P	P	noncoding	long noncoding	Reliable	T164185	G038100	RNA-seq: Iyer et al 2015	1860	chr18	-	72848377	72850687	GACCAGAAAAAGTTTATCAGGGTTTGGATGCTGTATTAGGGCTCTCCAGAGAAGCAAACC		intergenic
ASHGV40056909	7.69408	63.177	18.5963	13.4981	24.4057	13.9232	18.9082	16.6211	3.73228	5.40949	4.02933	3.53963	4.66141	3.73339	4.19089	4.25114	A	P	P	A	P	P	P	P	noncoding	long noncoding	Reliable	GSE61474_TCONS_00029142	GSE61474_XLOC_005515	RNA-seq: Clark et al 2015	2819	chr1	-	182098359	182283244	TTGTCTAATAAGTTCCTACTGCATGTCTAGTACTTTGGGGATGCCCATTCTCTCCAAGGC		intergenic
ASHGV40036576	17.1801	20.4797	12.7144	19.7635	19.1312	16.3813	13.2986	17.153	4.95887	3.88714	3.51551	4.05577	4.2903	3.98493	3.68642	4.29638	P	P	A	P	P	P	P	P	noncoding	long noncoding	Reliable	T251199	G057778	RNA-seq: Iyer et al 2015	2663	chr3	+	137834456	137842607	AATTATGACAGGGTTAATGTGTATATTGGAAAGAGGTAGGGTAGAGAACAGCAGACACCC		natural antisense	ENST00000492010	DZIP1L		-	137822695	137834660
ASHGV40036576	17.1801	20.4797	12.7144	19.7635	19.1312	16.3813	13.2986	17.153	4.95887	3.88714	3.51551	4.05577	4.2903	3.98493	3.68642	4.29638	P	P	A	P	P	P	P	P	noncoding	long noncoding	Reliable	T251199	G057778	RNA-seq: Iyer et al 2015	2663	chr3	+	137834456	137842607	AATTATGACAGGGTTAATGTGTATATTGGAAAGAGGTAGGGTAGAGAACAGCAGACACCC		natural antisense	NM_016161	A4GNT	alpha-1,4-N-acetylglucosaminyltransferase	-	137842559	137851229
ASHGV40044859	627.348	66.8964	29.0446	102.278	318.728	132.503	158.556	94.7149	10.0348	5.48599	4.6353	6.32631	8.43199	7.14381	7.24287	6.83403	P	P	P	P	P	P	P	P	noncoding	long noncoding	Gold	NR_002812	HCG26	RefSeq	1180	chr6	+	31439005	31440185	GCAGGTTGTTTAACCTTATATGTACAGTTTCACATATGTATAAAAACAGTAGTTTGGGCC	352961	intergenic
ASHGV40006542	16.7172	109.968	226.719	56.1427	89.2185	156.443	142.217	98.9902	4.9173	6.19485	7.41506	5.46418	6.54905	7.39015	7.07917	6.9002	P	P	P	P	P	P	P	P	noncoding	long noncoding	Gold	ENST00000415809	AC090587.5	GENCODE	494	chr11	-	3875547	3876739	TGCCTGGCTTAAGGGTTAGGCCGTTGATATAAAAATACATGGCTAATGTAACCTACTACC		natural antisense	ENST00000525403	STIM1		+	3875756	4080567
ASHGV40028292	8.98251	24.3939	24.5227	18.3987	17.9894	15.8095	14.4427	13.6027	3.97181	4.12525	4.41527	3.95666	4.19798	3.93087	3.81021	3.94937	P	P	P	P	P	P	P	P	noncoding	long noncoding	Reliable	T210869	G048801	RNA-seq: Iyer et al 2015	3395	chr2	-	239940648	239944760	TTACGAATTTAAATATAACAACCGGTGTTAAGACAAGGTGATGGCGGGGCCGAGGCTAGA		intergenic
ASHGV40025726	6.02547	39.9946	28.961	36.1118	34.2938	30.5005	35.3345	27.4026	3.38093	4.78156	4.63132	4.85665	5.16528	4.95146	5.09377	5.01306	A	P	P	P	P	P	P	P	noncoding	long noncoding	Reliable	ENST00000598988	CTC-435M10.10	GENCODE	540	chr19	+	41905276	41906270	TCTCAATCTCTTGATTACCTTTCCTCTTGCTTCCCCTACTTCATTTTTGGTGGGGAGTGG		intron sense-overlapping	ENST00000457836	BCKDHA		+	41903727	41930906
ASHGV40025726	6.02547	39.9946	28.961	36.1118	34.2938	30.5005	35.3345	27.4026	3.38093	4.78156	4.63132	4.85665	5.16528	4.95146	5.09377	5.01306	A	P	P	P	P	P	P	P	noncoding	long noncoding	Reliable	ENST00000598988	CTC-435M10.10	GENCODE	540	chr19	+	41905276	41906270	TCTCAATCTCTTGATTACCTTTCCTCTTGCTTCCCCTACTTCATTTTTGGTGGGGAGTGG		intron sense-overlapping	ENST00000540732	CTC-435M10.3		+	41882661	41930906
ASHGV40025726	6.02547	39.9946	28.961	36.1118	34.2938	30.5005	35.3345	27.4026	3.38093	4.78156	4.63132	4.85665	5.16528	4.95146	5.09377	5.01306	A	P	P	P	P	P	P	P	noncoding	long noncoding	Reliable	ENST00000598988	CTC-435M10.10	GENCODE	540	chr19	+	41905276	41906270	TCTCAATCTCTTGATTACCTTTCCTCTTGCTTCCCCTACTTCATTTTTGGTGGGGAGTGG		intron sense-overlapping	ENST00000542943	BCKDHA		+	41903724	41928980
ASHGV40025726	6.02547	39.9946	28.961	36.1118	34.2938	30.5005	35.3345	27.4026	3.38093	4.78156	4.63132	4.85665	5.16528	4.95146	5.09377	5.01306	A	P	P	P	P	P	P	P	noncoding	long noncoding	Reliable	ENST00000598988	CTC-435M10.10	GENCODE	540	chr19	+	41905276	41906270	TCTCAATCTCTTGATTACCTTTCCTCTTGCTTCCCCTACTTCATTTTTGGTGGGGAGTGG		intron sense-overlapping	ENST00000595085	BCKDHA		+	41884214	41930906
ASHGV40025726	6.02547	39.9946	28.961	36.1118	34.2938	30.5005	35.3345	27.4026	3.38093	4.78156	4.63132	4.85665	5.16528	4.95146	5.09377	5.01306	A	P	P	P	P	P	P	P	noncoding	long noncoding	Reliable	ENST00000598988	CTC-435M10.10	GENCODE	540	chr19	+	41905276	41906270	TCTCAATCTCTTGATTACCTTTCCTCTTGCTTCCCCTACTTCATTTTTGGTGGGGAGTGG		intron sense-overlapping	NM_000709	BCKDHA	branched chain keto acid dehydrogenase E1, alpha polypeptide	+	41903693	41930910
ASHGV40025726	6.02547	39.9946	28.961	36.1118	34.2938	30.5005	35.3345	27.4026	3.38093	4.78156	4.63132	4.85665	5.16528	4.95146	5.09377	5.01306	A	P	P	P	P	P	P	P	noncoding	long noncoding	Reliable	ENST00000598988	CTC-435M10.10	GENCODE	540	chr19	+	41905276	41906270	TCTCAATCTCTTGATTACCTTTCCTCTTGCTTCCCCTACTTCATTTTTGGTGGGGAGTGG		intron sense-overlapping	NM_001164783	BCKDHA		+	41903693	41930910
ASHGV40012051	72.0652	33.7348	44.6436	24.7447	24.7599	32.66	35.9094	18.4932	7.12762	4.5545	5.21302	4.34482	4.68428	5.05957	5.1167	4.40775	P	P	P	P	P	P	P	P	noncoding	long noncoding	Reliable	TCONS_00020579	XLOC_009895	RNA-seq: Cabili et al 2011	357	chr12	+	116716128	116716619	ACAATCAGCTGTTTCAGGTAGATTAAGCTAAAAGAGGAAGAGTGGATGGCTGGCACAGTG		intergenic
ASHGV40032178	26.576	174.432	110.196	301.363	292.616	92.4413	110.028	111.151	5.63527	6.86095	6.433	7.86826	8.30099	6.60323	6.71632	7.07269	P	P	P	M	P	P	P	P	noncoding	long noncoding	Reliable	T225058	G052015	RNA-seq: Iyer et al 2015	1755	chr21	-	33233578	33239737	TGCCATGCAGAGCGTGCCACTATTCTAGGCCTGCTCCTCAACCCTCACCTTCCAGTTTCC		intergenic
ASHGV40004798	33.0152	18.0594	47.3291	13.3248	20.0871	46.1467	35.3778	26.9042	5.96442	3.71407	5.29136	3.52447	4.36291	5.58228	5.09642	4.98784	P	P	P	A	P	P	P	P	noncoding	long noncoding	Gold	NR_126339	AZIN1-AS1	RefSeq	807	chr8	+	103876498	103990104	ATATGACAACAGCCTGAGACCCAGAGAATCAGAAATCTGAGCGTAGGAAGAAGTGGGTTA	100506753	exon sense-overlapping	ENST00000522939	KB-1507C5.2		+	103876527	103892442
ASHGV40004798	33.0152	18.0594	47.3291	13.3248	20.0871	46.1467	35.3778	26.9042	5.96442	3.71407	5.29136	3.52447	4.36291	5.58228	5.09642	4.98784	P	P	P	A	P	P	P	P	noncoding	long noncoding	Gold	NR_126339	AZIN1-AS1	RefSeq	807	chr8	+	103876498	103990104	ATATGACAACAGCCTGAGACCCAGAGAATCAGAAATCTGAGCGTAGGAAGAAGTGGGTTA	100506753	exon sense-overlapping	ENST00000524007	KB-1507C5.2		+	103876564	103877547
ASHGV40004798	33.0152	18.0594	47.3291	13.3248	20.0871	46.1467	35.3778	26.9042	5.96442	3.71407	5.29136	3.52447	4.36291	5.58228	5.09642	4.98784	P	P	P	A	P	P	P	P	noncoding	long noncoding	Gold	NR_126339	AZIN1-AS1	RefSeq	807	chr8	+	103876498	103990104	ATATGACAACAGCCTGAGACCCAGAGAATCAGAAATCTGAGCGTAGGAAGAAGTGGGTTA	100506753	intronic antisense	ENST00000520402	AZIN1		-	103851129	103884640
ASHGV40044695	3142.37	14.0598	6.34188	7.25096	12.2559	69.4105	32.6214	16.2174	12.2418	3.3646	2.60523	2.77248	3.60546	6.19097	4.98085	4.21445	P	P	A	A	P	P	P	P	noncoding	long noncoding	Reliable	ENST00000431001	RP11-439H9.1	GENCODE	312	chr6	+	23337938	23346788	CTCTTTTCAGATAATGGAGAGAGAGAAGAGAACAGCAGTAGCCGTTGCCAGAAATATTGA		intergenic
ASHGV40050902	8.85284	15.5563	13.5142	10.8244	16.33	10.7738	7.2866	11.3269	3.94862	3.5051	3.59795	3.24666	4.04696	3.34246	2.85317	3.68089	P	P	P	A	P	A	A	P	noncoding	long noncoding	Reliable	ENST00000523112	CTD-3118D11.3	GENCODE	501	chr8	+	87192646	87224465	TTCAAGGAAGGATTAAGGCTGGCATCCTGATAGCAAAGGTGGAGACAAAGGAAAGCATTC		intergenic
ASHGV40042674	37.4808	55.4532	43.0065	60.8143	40.3379	66.0412	53.8013	45.147	6.16461	5.22636	5.16098	5.58078	5.40494	6.11067	5.69362	5.7437	P	M	P	P	P	P	P	P	noncoding	long noncoding	Reliable	T292580	G068453	RNA-seq: Iyer et al 2015	457	chr5	+	163680433	163681040	TCATTGAAATATATGCCCTTCTCTGTGACTGACAGCCGCTATGATTGGATGTTAGCAATG		intergenic
ASHGV40032999	41.9301	26.8409	10.9574	31.9041	16.1032	37.309	35.3259	47.0489	6.34457	4.25427	3.31053	4.69134	4.02467	5.25692	5.09298	5.80866	P	P	A	P	P	P	P	P	noncoding	long noncoding	Reliable	uc003adm.1	AX748308	UCSC_knowngene	1085	chr22	-	28276021	28277106	TTCAAGTTTTTGAGCATTAACTGGGAGAATGTGGGGGCCTGACACATAAGTGTGTGCTTC		intron sense-overlapping	ENST00000415296	PITPNB		-	28256183	28316122
ASHGV40032999	41.9301	26.8409	10.9574	31.9041	16.1032	37.309	35.3259	47.0489	6.34457	4.25427	3.31053	4.69134	4.02467	5.25692	5.09298	5.80866	P	P	A	P	P	P	P	P	noncoding	long noncoding	Reliable	uc003adm.1	AX748308	UCSC_knowngene	1085	chr22	-	28276021	28277106	TTCAAGTTTTTGAGCATTAACTGGGAGAATGTGGGGGCCTGACACATAAGTGTGTGCTTC		intron sense-overlapping	ENST00000436663	PITPNB		-	28269762	28315202
ASHGV40032999	41.9301	26.8409	10.9574	31.9041	16.1032	37.309	35.3259	47.0489	6.34457	4.25427	3.31053	4.69134	4.02467	5.25692	5.09298	5.80866	P	P	A	P	P	P	P	P	noncoding	long noncoding	Reliable	uc003adm.1	AX748308	UCSC_knowngene	1085	chr22	-	28276021	28277106	TTCAAGTTTTTGAGCATTAACTGGGAGAATGTGGGGGCCTGACACATAAGTGTGTGCTTC		intron sense-overlapping	NM_001284277	PITPNB		-	28247656	28315294
ASHGV40032999	41.9301	26.8409	10.9574	31.9041	16.1032	37.309	35.3259	47.0489	6.34457	4.25427	3.31053	4.69134	4.02467	5.25692	5.09298	5.80866	P	P	A	P	P	P	P	P	noncoding	long noncoding	Reliable	uc003adm.1	AX748308	UCSC_knowngene	1085	chr22	-	28276021	28277106	TTCAAGTTTTTGAGCATTAACTGGGAGAATGTGGGGGCCTGACACATAAGTGTGTGCTTC		intron sense-overlapping	NM_001284278	PITPNB		-	28247656	28315202
ASHGV40032999	41.9301	26.8409	10.9574	31.9041	16.1032	37.309	35.3259	47.0489	6.34457	4.25427	3.31053	4.69134	4.02467	5.25692	5.09298	5.80866	P	P	A	P	P	P	P	P	noncoding	long noncoding	Reliable	uc003adm.1	AX748308	UCSC_knowngene	1085	chr22	-	28276021	28277106	TTCAAGTTTTTGAGCATTAACTGGGAGAATGTGGGGGCCTGACACATAAGTGTGTGCTTC		intron sense-overlapping	NM_012399	PITPNB	phosphatidylinositol transfer protein beta	-	28247656	28315294
ASHGV40047038	9.12938	117.978	124.711	309.857	5	5	5	5	3.99531	6.29217	6.60455	7.90865	2.32784	2.32512	2.32676	2.33874	P	P	P	P	A	A	A	A	noncoding	long noncoding	Reliable	T331975	G077804	RNA-seq: Iyer et al 2015	3927	chr7	-	119123279	119548189	CCCCACCCTGATAAGCATATCTTCAAATTTCTGGTTCCTAAAATTAAGTTCCTTTCTATA		intergenic
ASHGV40026444	5.85283	1216.05	8659.82	5506.18	8044.06	10918.7	10061.3	11872.3	3.33798	9.70054	12.6022	12.2211	13.1007	13.3463	13.204	13.6273	A	P	P	P	P	P	P	P	noncoding	long noncoding	Reliable	ENST00000567376	RP11-116D2.1	GENCODE	1605	chr2	-	21222184	21223789	GGGCCCCTGATGAGCTCAGAATGTCTTTGTTGTACTGAATAAAGTTTGAAGAACAAGGGA		intergenic
ASHGV40032809	2276.64	18.9234	15.1766	10.1037	11.7642	25.991	20.6693	17.749	11.8016	3.77629	3.75314	3.15465	3.54703	4.70854	4.324	4.3461	A	P	P	A	P	P	P	P	noncoding	long noncoding	Reliable	ENST00000413421	ZRANB2-AS2	GENCODE	826	chr1	+	71547043	71733913	ATCCCTGTGGCAGAAGTGAAGTGGCTGTGAAAAGAACTGGGGGTAGTATTGAGAAGAAAA	100852410	bidirectional	NM_005455	ZRANB2		-	71528973	71546972
ASHGV40032809	2276.64	18.9234	15.1766	10.1037	11.7642	25.991	20.6693	17.749	11.8016	3.77629	3.75314	3.15465	3.54703	4.70854	4.324	4.3461	A	P	P	A	P	P	P	P	noncoding	long noncoding	Reliable	ENST00000413421	ZRANB2-AS2	GENCODE	826	chr1	+	71547043	71733913	ATCCCTGTGGCAGAAGTGAAGTGGCTGTGAAAAGAACTGGGGGTAGTATTGAGAAGAAAA	100852410	bidirectional	NM_203350	ZRANB2	zinc finger, RAN-binding domain containing 2	-	71528973	71546972
ASHGV40002173	7.77721	28.201	26.6455	22.6704	25.5571	11.3467	21.1293	13.54	3.74802	4.32013	4.52193	4.23168	4.73033	3.4219	4.3558	3.93984	P	P	P	M	P	A	P	P	noncoding	long noncoding	Reliable	ENST00000558630	RP11-554D20.1	GENCODE	470	chr15	+	61056104	61057234	CATTAATAAGGAAATTCCACTCATTGATAAAGCTCGGCTTCGACGCCCCTGCTCACAATG		intronic antisense	NM_134261	RORA	RAR-related orphan receptor A	-	60780482	61521502
ASHGV40016539	7.20864	20.0485	22.1859	7.35133	32.5972	52.5919	47.4586	18.4169	3.64113	3.85609	4.27606	2.78818	5.09175	5.77804	5.51996	4.40145	A	P	P	A	P	P	P	P	noncoding	long noncoding	Reliable	T113160	G026691	RNA-seq: Iyer et al 2015	1434	chr15	+	25841402	25845020	CCAGAATGTGGGCATTTCGTGAGACATTGTCCTGGCCTCTTCTAACGTCATAATCAAAAG		intergenic
ASHGV40014691	20.7907	45.9958	26.0166	1074.48	24.0944	25.7728	31.1563	26.7573	5.26428	4.97111	4.489	9.75312	4.64432	4.69556	4.91424	4.97971	P	P	P	M	P	P	P	P	noncoding	long noncoding	Reliable	ENST00000458371	ASH1L-IT1	GENCODE	448	chr1	-	155365800	155366769	CAAACCAATAATGTGAGTAGAAGACACAAGCCCAGAGAGACATGGTGGAATAAAAGCAAG		intron sense-overlapping	ENST00000368346	ASH1L		-	155305058	155532484
ASHGV40014691	20.7907	45.9958	26.0166	1074.48	24.0944	25.7728	31.1563	26.7573	5.26428	4.97111	4.489	9.75312	4.64432	4.69556	4.91424	4.97971	P	P	P	M	P	P	P	P	noncoding	long noncoding	Reliable	ENST00000458371	ASH1L-IT1	GENCODE	448	chr1	-	155365800	155366769	CAAACCAATAATGTGAGTAGAAGACACAAGCCCAGAGAGACATGGTGGAATAAAAGCAAG		intron sense-overlapping	NM_018489	ASH1L	ash1 (absent, small, or homeotic)-like (Drosophila)	-	155305051	155532324
ASHGV40028897	43.9642	29.7877	25.578	60.6636	33.3064	39.5945	29.9484	47.6257	6.41582	4.39036	4.46814	5.57667	5.12223	5.34846	4.86228	5.82645	P	P	P	M	P	P	P	P	noncoding	long noncoding	Reliable	T190140	G043751	RNA-seq: Iyer et al 2015	2055	chr2	+	61169418	61198084	ACAGAAGGTTTTCTTCCTCCAAATGATAGTTTCACTGAAGAGGCTCCCTGCAACCTTGAG		natural antisense	ENST00000407787	PUS10		-	61169359	61244328
ASHGV40028897	43.9642	29.7877	25.578	60.6636	33.3064	39.5945	29.9484	47.6257	6.41582	4.39036	4.46814	5.57667	5.12223	5.34846	4.86228	5.82645	P	P	P	M	P	P	P	P	noncoding	long noncoding	Reliable	T190140	G043751	RNA-seq: Iyer et al 2015	2055	chr2	+	61169418	61198084	ACAGAAGGTTTTCTTCCTCCAAATGATAGTTTCACTGAAGAGGCTCCCTGCAACCTTGAG		natural antisense	NM_144709	PUS10	pseudouridylate synthase 10	-	61167547	61245365
ASHGV40035083	7.98421	33.5543	42.864	28.2528	50.361	35.0458	50.3844	30.2808	3.7895	4.54691	5.15694	4.52613	5.72145	5.16318	5.60492	5.15746	A	P	M	P	P	P	P	P	noncoding	long noncoding	Reliable	T252393	G058130	RNA-seq: Iyer et al 2015	2406	chr3	-	150219425	150239468	TTTGAAGTGTTTGATCTTCTAGAAAGCCCTTGCCCACCTAAAGTAATTGGGTACAGCTGA		intergenic
ASHGV40043994	5	6.08941	50.3848	5.37632	5	12.1917	19.6157	10.3617	2.43958	2.35747	5.37041	2.45329	2.32784	3.52812	4.24561	3.54224	A	A	M	A	A	P	P	P	noncoding	long noncoding	Reliable	ENST00000457319	RP3-486I3.5	GENCODE	421	chr6	-	116565349	116565891	GTGTGTCCCCAGGTGAATTCTAATCACAAAACTACTGTATAGAAAATATCAATAAGGTTC		natural antisense	NM_152729	NT5DC1	5'-nucleotidase domain containing 1	+	116421998	116566853
ASHGV40044325	14.892	63.5934	57.1253	14.0313	5	8.22678	16.4542	9.0528	4.73612	5.42034	5.54822	3.59258	2.32784	2.94638	3.99221	3.33489	P	P	M	P	A	A	P	P	noncoding	long noncoding	Reliable	T314479	G073786	RNA-seq: Iyer et al 2015	694	chr6	-	160036621	160039177	GGGGAGGCCTCTGATGTGCCCTCAGTCATACTTCTCTATTTCTCTAGTCTTCTTATTTTA		intergenic
ASHGV40014165	5	42.6957	56.6091	17.522	45.1994	28.1519	41.6284	33.5878	2.43958	4.87421	5.53352	3.89543	5.57924	4.83131	5.33601	5.3029	A	P	M	P	P	P	P	P	noncoding	long noncoding	Gold	NR_104063	LINC00644	RefSeq	303	chr14	-	62600867	62606691	CCCACCTCCCCTACTTAACAAAGGCACCTATATTTCACCAGAAATAAAATTTTATTAGTA	101954204	intergenic
ASHGV40057750	22.5427	91.111	71.3487	74.6937	59.0773	39.6967	48.8914	46.3413	5.3918	5.93255	5.84567	5.88493	5.94726	5.35314	5.5622	5.78782	P	P	M	P	P	P	P	P	noncoding	long noncoding	Gold	NR_026563	LOC494141	RefSeq	1884	chr11	+	18230831	18235111	GCGCAAGGGCCCCTGCCTCCCGGGAGACTGGGATTTCTGGCCTCCTCACCTCGGGACCGC	494141	intergenic
ASHGV40011395	61.8287	592.79	726.295	747.657	1023.14	340.789	426.911	514.702	6.91412	8.61108	9.00305	9.20059	10.1731	8.53777	8.71129	9.3795	P	P	P	P	P	P	P	P	noncoding	long noncoding	Reliable	ENST00000562996	RP11-923I11.5	GENCODE	427	chr12	+	52242006	52246513	CCGGGCCGGCGGACAAAGCTCCGGACACCCTGACCGAACGGTCACCTCCCCCCGCCCCAT		intergenic
ASHGV40013885	5	5	26.1427	5	164.156	232.778	332.438	138.464	2.43958	2.32183	4.49593	2.32661	7.43798	7.97522	8.33312	7.40775	A	A	P	A	P	P	P	P	noncoding	long noncoding	Reliable	T101972	G024000	RNA-seq: Iyer et al 2015	1792	chr14	-	25561829	25615768	CAATACTGTAAGTGCCGCTGCTAATTTGCCCAAATTATACTATCAATTCCTCCTTAATTA		intergenic
ASHGV40011038	13.2416	28.8565	28.0852	22.547	18.8353	17.7906	23.9934	10.8635	4.54652	4.35125	4.58835	4.22455	4.26746	4.11315	4.54468	3.61717	P	P	P	P	P	P	P	P	noncoding	long noncoding	Reliable	T073552	G016862	RNA-seq: Iyer et al 2015	3357	chr12	+	9571239	9583195	ACAACTTCAGTAATGACAAAATCCAATCCTGAGGGGACTTCTGCCTCACACATGCCATCT		intergenic
ASHGV40002744	11.9991	33.6172	58.0727	42.2722	19.4198	25.3821	27.1967	19.6132	4.39495	4.55082	5.57232	5.07279	4.31297	4.67231	4.72141	4.4991	P	P	P	P	P	P	P	P	noncoding	long noncoding	Reliable	ENST00000608612	RP11-44N22.3	GENCODE	420	chr2	+	73340145	73340758	CCGCGGCCAGTCCGCCCCTGCGGGGGAAAATGCCGGAGTGAAACTGGAGCGATTGCCGCC		natural antisense	NM_015470	RAB11FIP5	RAB11 family interacting protein 5 (class I)	-	73300509	73340146
ASHGV40041083	5	90.9543	89.283	52.2037	59.8584	46.6306	37.0493	47.083	2.43958	5.92888	6.14641	5.36165	5.96883	5.59793	5.16458	5.80919	A	P	P	P	P	P	P	P	noncoding	long noncoding	Reliable	T024187	G005215	RNA-seq: Iyer et al 2015	343	chr1	+	163861027	163959313	TACTTGCGAAGAGTTGTAGGCATTCTCCCTCCAGAATCCCTTACTGGATTGTGAAAAATG		intergenic
ASHGV40056705	5	56.8372	29.7014	86.9375	5	9.61659	14.4513	5.24156	2.43958	5.26257	4.66251	6.09116	2.32784	3.16351	3.81124	2.61898	A	P	P	P	A	A	P	A	noncoding	long noncoding	Gold	NR_110250	LOC101929378	RefSeq	1823	chr2	-	156877046	157111443	CTTGTTTCAGGTAATGTAACCAGATTTTCCAGTGACTTGTGAATTAACAGGCTAAAAACT	101929378	intergenic
ASHGV40001288	30.5659	12.2205	7.32939	15.1295	12.9307	15.945	12.2813	12.7353	5.84953	3.15543	2.78912	3.69655	3.68734	3.94429	3.57124	3.8533	M	P	A	P	P	P	P	P	noncoding	pseudogene	Gold	NR_026868	ANKRD19P	RefSeq	2307	chr9	+	95571892	95600739	TGAGGAAAGGCTAAAGTCTGTAGTTAAGTTGCTGCTACTTTTGAGTCAATAACATCAAGA	138649	intergenic
ASHGV40020432	78.4982	123.782	42.6729	75.2344	85.4834	59.1937	70.3996	76.9162	7.2575	6.36484	5.15067	5.89268	6.49083	5.94692	6.07861	6.53013	P	P	P	P	P	P	P	P	noncoding	long noncoding	Reliable	ENST00000585471	CTD-2020K17.1	GENCODE	1077	chr17	-	43295622	43297792	CACCCCAGATGGGTGAGAGATGTGATCACTGGTTTCGTGGCCTGACCAAGGACCTCCAAG	339192	intergenic
ASHGV40015475	11.2388	15.0114	19.1642	18.1952	20.3215	19.8469	13.298	16.9571	4.30134	3.4562	4.06781	3.943	4.383	4.28292	3.68629	4.27939	P	P	P	P	P	P	P	P	noncoding	long noncoding	Gold	NR_047664	MEG9	RefSeq	2652	chr14	+	101536247	101539273	CTGGGCCAAGTGAGTGACCAGAGGGGGACTGGGAATGGAAAGGACCTCAAGGAAGGACAA	100507257	intergenic
ASHGV40000058	184.994	963.629	2412.01	722.409	1846.64	2183.49	2429.19	1618.67	8.46102	9.34855	10.715	9.15203	11.0461	11.1536	11.2242	10.9619	P	P	P	P	P	P	P	P	noncoding	pseudogene	Gold	NR_027634	FAM35DP	RefSeq	3294	chr10	+	47379719	47421238	TATATTATAGGCCAGCGTTAATGACTGCCGTTGATGGAAGACATAATGTTTACATCCATG	439965	intergenic
ASHGV40051052	8.3887	20.3373	14.4041	12.159	16.1552	15.4802	20.8729	14.8414	3.86565	3.87695	3.68355	3.40632	4.03037	3.89674	4.33906	4.07802	A	P	P	A	P	P	P	P	noncoding	long noncoding	Reliable	T349175	G082341	RNA-seq: Iyer et al 2015	3888	chr8	+	105377831	105389138	CTGATCATCTGGAAGGACTTGGTTCTTTACCTCTGGGAAGAAGACTGAGGGGCATCGCAG		intergenic
ASHGV40012337	5	28.7542	16.8325	15.642	11.9235	14.1608	14.5049	22.6127	2.43958	4.34738	3.89358	3.74202	3.56661	3.75889	3.81483	4.72268	A	P	P	M	P	P	P	P	noncoding	long noncoding	Reliable	T091364	G021103	RNA-seq: Iyer et al 2015	10103	chr13	-	23500570	23511137	AATGCATCTGAGACTCTAACCTGCGGAAACCAAGCGCGGTCTACTTCCCTCTCACGGCAG		intergenic
ASHGV40002293	26.7301	41.389	55.1821	47.7862	37.2509	36.3066	52.9041	33.9595	5.64525	4.82962	5.49596	5.23545	5.29051	5.21444	5.67037	5.31985	P	P	P	M	P	P	P	P	noncoding	long noncoding	Reliable	ENST00000565137	AC026471.6	GENCODE	578	chr16	-	31498690	31499813	ATCCCAGGAGGCGCAGCCCTATACCCGCACCTGGTCGCTGCACCAGTACCAGCCCGAGAC		natural antisense	NM_003041	SLC5A2	solute carrier family 5 (sodium/glucose cotransporter), member 2	+	31494438	31502091
ASHGV40000012	78.6963	503.279	499.909	394.389	484.787	361.135	319.161	316.764	7.26071	8.3753	8.46138	8.25029	9.04665	8.61917	8.27803	8.6593	P	P	P	P	P	P	P	P	noncoding	long noncoding	Reliable	ENST00000253803	RP11-798G7.5	GENCODE	333	chr17	+	43580625	43611631	GGAAATCAGCTGTGGTTCGTGAGCCACACATCTCCCCACACCAAGCTCCTCCATACAAGA		intergenic
ASHGV40004303	6.26997	12.0143	14.8033	11.8709	5.18206	14.4311	11.7804	10.7037	3.43862	3.13074	3.71953	3.37344	2.45586	3.7887	3.51328	3.595	A	P	P	A	A	P	P	P	noncoding	long noncoding	Gold	NR_109916	LOC729296	RefSeq	1153	chr20	+	58662740	58676442	TCTCCTAATGGATCTGGGGGTTTCTTCAAGCTCCCAGACTTGCTCAGGCACATTGCAAAT	729296	intergenic
ASHGV40048964	8.37512	22.2092	17.0167	17.9396	20.9092	16.8877	21.8046	21.5635	3.86348	3.99705	3.9107	3.92514	4.4277	4.03304	4.40489	4.64327	A	P	P	P	P	P	P	P	noncoding	long noncoding	Reliable	T339849	G079708	RNA-seq: Iyer et al 2015	1445	chr8	-	18341892	18346023	TTTTCAAACAAATCAGAAAGGTAGAAAATGGCTGGAGAAGAGGGAGATGGTACAGCAAGC		intergenic
ASHGV40014443	8.96071	298.623	496.929	270.363	330.197	119.296	129.257	145.25	3.96819	7.62353	8.45288	7.72243	8.48253	6.987	6.93823	7.48217	P	P	P	P	P	P	P	P	noncoding	long noncoding	Reliable	ENST00000555413	RP11-1078H9.1	GENCODE	426	chr14	-	90918406	90921461	GGTGGTGGGTGAACTGCGGCAGAACCCGAGATTAACAGCTGGAACCCTCTCCTCTTGCAG		intergenic
ASHGV40008383	16.3691	21.0278	8.67784	45.0518	6.26248	11.0757	13.4834	12.1909	4.88643	3.92341	3.00542	5.15536	2.6734	3.38388	3.70671	3.78998	P	P	A	P	A	A	P	P	noncoding	long noncoding	Reliable	T058234	G013478	RNA-seq: Iyer et al 2015	649	chr11	+	47377707	47378864	CACTTATGCTTACAAACTCATGCTCACACACATGCTAACACTTCACACATGCTAACACCT		intronic antisense	ENST00000533030	SPI1		-	47376651	47400074
ASHGV40008383	16.3691	21.0278	8.67784	45.0518	6.26248	11.0757	13.4834	12.1909	4.88643	3.92341	3.00542	5.15536	2.6734	3.38388	3.70671	3.78998	P	P	A	P	A	A	P	P	noncoding	long noncoding	Reliable	T058234	G013478	RNA-seq: Iyer et al 2015	649	chr11	+	47377707	47378864	CACTTATGCTTACAAACTCATGCTCACACACATGCTAACACTTCACACATGCTAACACCT		intronic antisense	NM_001080547	SPI1		-	47376408	47400127
ASHGV40008383	16.3691	21.0278	8.67784	45.0518	6.26248	11.0757	13.4834	12.1909	4.88643	3.92341	3.00542	5.15536	2.6734	3.38388	3.70671	3.78998	P	P	A	P	A	A	P	P	noncoding	long noncoding	Reliable	T058234	G013478	RNA-seq: Iyer et al 2015	649	chr11	+	47377707	47378864	CACTTATGCTTACAAACTCATGCTCACACACATGCTAACACTTCACACATGCTAACACCT		intronic antisense	NM_003120	SPI1	Spi-1 proto-oncogene	-	47376408	47400127
ASHGV40000455	7.03351	13.8943	19.7433	12.4941	13.2456	12.9261	16.7622	9.1946	3.60503	3.34601	4.10909	3.44207	3.72288	3.61778	4.01716	3.35945	A	P	P	A	P	P	P	A	noncoding	long noncoding	Gold	ENST00000418615	AC096670.3	GENCODE	453	chr2	-	111870510	111873165	GTGATCCCAGTGCCTCACTGCTTCCAGTTGCTGGAGGATATGTGGTGCTGCACTGACAAA	400997	intronic antisense	ENST00000441974	ACOXL		+	111744774	111875269
ASHGV40000455	7.03351	13.8943	19.7433	12.4941	13.2456	12.9261	16.7622	9.1946	3.60503	3.34601	4.10909	3.44207	3.72288	3.61778	4.01716	3.35945	A	P	P	A	P	P	P	A	noncoding	long noncoding	Gold	ENST00000418615	AC096670.3	GENCODE	453	chr2	-	111870510	111873165	GTGATCCCAGTGCCTCACTGCTTCCAGTTGCTGGAGGATATGTGGTGCTGCACTGACAAA	400997	intronic antisense	NM_001142807	ACOXL	acyl-CoA oxidase-like	+	111490149	111875799
ASHGV40029077	8.75638	67.0539	79.7434	69.551	84.6137	33.893	45.8145	44.7037	3.92889	5.49058	5.99395	5.77104	6.47386	5.1161	5.47879	5.72767	P	P	P	P	P	P	P	P	noncoding	long noncoding	Reliable	T192505	G044336	RNA-seq: Iyer et al 2015	3232	chr2	+	78986577	79005674	ACGAATTATGTGGGTCCTATCTGCTATCTAAGTTTCACCTCTCACCCTTTCCTCTTTCAG		intergenic
ASHGV40024487	20.9029	21.8805	14.7513	51.2169	16.0462	23.6414	20.7148	18.1939	5.27385	3.97823	3.71551	5.33466	4.01835	4.56285	4.32667	4.3845	P	M	P	P	P	P	P	P	noncoding	long noncoding	Reliable	ENST00000591772	AC084219.3	GENCODE	2139	chr19	-	44598502	44603864	ACAAGTGACTGGCAAATTTTCTAGTATCATGCACAAAAAATTTAGGTTAGGCTGGGCGCG		intronic antisense	ENST00000589870	ZNF224		+	44600198	44605303
ASHGV40024487	20.9029	21.8805	14.7513	51.2169	16.0462	23.6414	20.7148	18.1939	5.27385	3.97823	3.71551	5.33466	4.01835	4.56285	4.32667	4.3845	P	M	P	P	P	P	P	P	noncoding	long noncoding	Reliable	ENST00000591772	AC084219.3	GENCODE	2139	chr19	-	44598502	44603864	ACAAGTGACTGGCAAATTTTCTAGTATCATGCACAAAAAATTTAGGTTAGGCTGGGCGCG		intronic antisense	ENST00000591511	ZNF224		+	44601861	44610686
ASHGV40024487	20.9029	21.8805	14.7513	51.2169	16.0462	23.6414	20.7148	18.1939	5.27385	3.97823	3.71551	5.33466	4.01835	4.56285	4.32667	4.3845	P	M	P	P	P	P	P	P	noncoding	long noncoding	Reliable	ENST00000591772	AC084219.3	GENCODE	2139	chr19	-	44598502	44603864	ACAAGTGACTGGCAAATTTTCTAGTATCATGCACAAAAAATTTAGGTTAGGCTGGGCGCG		natural antisense	ENST00000589680	ZNF224		+	44598491	44605341
ASHGV40024487	20.9029	21.8805	14.7513	51.2169	16.0462	23.6414	20.7148	18.1939	5.27385	3.97823	3.71551	5.33466	4.01835	4.56285	4.32667	4.3845	P	M	P	P	P	P	P	P	noncoding	long noncoding	Reliable	ENST00000591772	AC084219.3	GENCODE	2139	chr19	-	44598502	44603864	ACAAGTGACTGGCAAATTTTCTAGTATCATGCACAAAAAATTTAGGTTAGGCTGGGCGCG		natural antisense	NM_013398	ZNF224	zinc finger protein 224	+	44598481	44612479
ASHGV40015362	16.6946	168.308	163.393	205.939	315.207	123.621	191.079	119.123	4.91509	6.80827	6.9717	7.33158	8.41391	7.04071	7.51062	7.18096	P	P	P	P	P	P	P	P	noncoding	long noncoding	Reliable	T109471	G025906	RNA-seq: Iyer et al 2015	1938	chr14	+	94914922	94929008	TGTGTTCTCATTTCTTCCATCTGCCACACATGATGCCACAAGGTCCCTGCTCTGTCTCTC		natural antisense	NM_001080451	SERPINA11	serpin peptidase inhibitor, clade A (alpha-1 antiproteinase, antitrypsin), member 11	-	94908800	94919122
ASHGV40057070	13.0979	22.2917	12.1871	5	270.969	990.918	1148.62	514.077	4.5291	4.00194	3.45707	2.32661	8.19157	10.0632	10.1469	9.37774	P	P	P	A	P	P	P	P	noncoding	long noncoding	Gold	NR_039975	LINC01093	RefSeq	1529	chr4	-	185814153	185820615	AACTCGGGATAAGAATGGAAGCCCTGGAAGGGAAGAAGAACCGAGGAGTGAGCTTGCCCT	100506229	intergenic
ASHGV40037377	5.30719	266.995	32.7186	5	46.4812	244.019	377.847	71.0819	3.20328	7.46117	4.78685	2.32661	5.61756	8.04559	8.53012	6.41937	A	P	P	A	P	P	P	P	noncoding	long noncoding	Reliable	T263126	G060623	RNA-seq: Iyer et al 2015	4853	chr4	-	34057318	34066896	GCAGGGCATTTTTCCTCTAATAGATCCTTTTGCACTAATTTGATAATGTTATCTTTTGCC		intergenic
ASHGV40015095	22.4628	19.0016	11.553	25.5012	14.768	15.7316	18.0395	13.5442	5.38712	3.78148	3.38156	4.38605	3.89082	3.92316	4.12418	3.94001	P	P	P	P	P	P	P	P	noncoding	long noncoding	Reliable	ENST00000561909	CTD-2302E22.4	GENCODE	1096	chr14	+	64010286	64011382	AGCCTAGTTTTTTCCCTCAGCATTATATCATCTTTTCGATACGGTTAGGGAATAGAGCTA		bidirectional	NM_001282179	PPP2R5E		-	63840609	64010079
ASHGV40015095	22.4628	19.0016	11.553	25.5012	14.768	15.7316	18.0395	13.5442	5.38712	3.78148	3.38156	4.38605	3.89082	3.92316	4.12418	3.94001	P	P	P	P	P	P	P	P	noncoding	long noncoding	Reliable	ENST00000561909	CTD-2302E22.4	GENCODE	1096	chr14	+	64010286	64011382	AGCCTAGTTTTTTCCCTCAGCATTATATCATCTTTTCGATACGGTTAGGGAATAGAGCTA		bidirectional	NM_001282180	PPP2R5E		-	63840609	64010079
ASHGV40015095	22.4628	19.0016	11.553	25.5012	14.768	15.7316	18.0395	13.5442	5.38712	3.78148	3.38156	4.38605	3.89082	3.92316	4.12418	3.94001	P	P	P	P	P	P	P	P	noncoding	long noncoding	Reliable	ENST00000561909	CTD-2302E22.4	GENCODE	1096	chr14	+	64010286	64011382	AGCCTAGTTTTTTCCCTCAGCATTATATCATCTTTTCGATACGGTTAGGGAATAGAGCTA		bidirectional	NM_006246	PPP2R5E	protein phosphatase 2 regulatory subunit B', epsilon	-	63840609	64010079
ASHGV40047995	12.2651	45.6971	50.7077	42.7763	61.9741	35.621	39.5037	48.833	4.43338	4.96003	5.38055	5.0883	6.02182	5.18863	5.25779	5.86106	P	P	P	P	P	P	P	P	noncoding	long noncoding	Reliable	T326349	G076482	RNA-seq: Iyer et al 2015	553	chr7	+	73150727	73151280	AGTAAAGCATGCCCCTCCTACTACCCAGGCTAGCTTACTGCACGAACTGGGAGTTTCCAC		natural antisense	NM_001145364	ABHD11		-	73150424	73153184
ASHGV40047995	12.2651	45.6971	50.7077	42.7763	61.9741	35.621	39.5037	48.833	4.43338	4.96003	5.38055	5.0883	6.02182	5.18863	5.25779	5.86106	P	P	P	P	P	P	P	P	noncoding	long noncoding	Reliable	T326349	G076482	RNA-seq: Iyer et al 2015	553	chr7	+	73150727	73151280	AGTAAAGCATGCCCCTCCTACTACCCAGGCTAGCTTACTGCACGAACTGGGAGTTTCCAC		natural antisense	NM_001301058	ABHD11		-	73150424	73153197
ASHGV40047995	12.2651	45.6971	50.7077	42.7763	61.9741	35.621	39.5037	48.833	4.43338	4.96003	5.38055	5.0883	6.02182	5.18863	5.25779	5.86106	P	P	P	P	P	P	P	P	noncoding	long noncoding	Reliable	T326349	G076482	RNA-seq: Iyer et al 2015	553	chr7	+	73150727	73151280	AGTAAAGCATGCCCCTCCTACTACCCAGGCTAGCTTACTGCACGAACTGGGAGTTTCCAC		natural antisense	NM_148912	ABHD11	abhydrolase domain containing 11	-	73150426	73153184
ASHGV40047995	12.2651	45.6971	50.7077	42.7763	61.9741	35.621	39.5037	48.833	4.43338	4.96003	5.38055	5.0883	6.02182	5.18863	5.25779	5.86106	P	P	P	P	P	P	P	P	noncoding	long noncoding	Reliable	T326349	G076482	RNA-seq: Iyer et al 2015	553	chr7	+	73150727	73151280	AGTAAAGCATGCCCCTCCTACTACCCAGGCTAGCTTACTGCACGAACTGGGAGTTTCCAC		natural antisense	NM_148913	ABHD11		-	73150426	73153184
ASHGV40008984	211.631	123.255	20.6532	29.6752	43.8173	47.1166	38.6744	34.89	8.62318	6.35793	4.17285	4.59202	5.53604	5.6156	5.22809	5.36076	P	P	P	P	P	P	P	P	noncoding	long noncoding	Reliable	AY010115	AY010115	RNAdb	4240	chr11	+	89926781	89931015	GACAGAATGACAATGTATGTGACACAAAGGTGTTTACCACAGCATTTTTTATCACAGTAA		intergenic
ASHGV40056538	22.9791	19.5444	18.2674	17.396	16.5504	36.7598	22.3358	12.3546	5.41881	3.81976	4.00647	3.8846	4.06671	5.2327	4.43649	3.80891	P	P	P	P	P	P	P	P	noncoding	long noncoding	Gold	NR_029389	LOC100134317	RefSeq	611	chr19	+	36802244	36803570	AGAAGCCGGTCAGGTAATGAGGTGCAGAGGTGTGGGGAAGACCTGGGTGCTTCCCTGGGT	100134317	intergenic
ASHGV40060028	26.6535	36.551	46.4579	39.8105	55.8217	37.3591	46.0925	59.7953	5.64061	4.66233	5.26428	4.99619	5.86349	5.25903	5.48439	6.16178	P	P	P	P	P	P	P	P	noncoding	long noncoding	Reliable	uc.184-	uc.184	UCR	230	chr5	-	173385291	173385521	TAAAGAGATATCCCGTCAGTGAAAAGTGTGCCTAAAAATGTTCACTGTTGGAAAAACAAG		natural antisense	NM_001308189	CPEB4		+	173315330	173387994
ASHGV40060028	26.6535	36.551	46.4579	39.8105	55.8217	37.3591	46.0925	59.7953	5.64061	4.66233	5.26428	4.99619	5.86349	5.25903	5.48439	6.16178	P	P	P	P	P	P	P	P	noncoding	long noncoding	Reliable	uc.184-	uc.184	UCR	230	chr5	-	173385291	173385521	TAAAGAGATATCCCGTCAGTGAAAAGTGTGCCTAAAAATGTTCACTGTTGGAAAAACAAG		natural antisense	NM_001308191	CPEB4		+	173315330	173387994
ASHGV40060028	26.6535	36.551	46.4579	39.8105	55.8217	37.3591	46.0925	59.7953	5.64061	4.66233	5.26428	4.99619	5.86349	5.25903	5.48439	6.16178	P	P	P	P	P	P	P	P	noncoding	long noncoding	Reliable	uc.184-	uc.184	UCR	230	chr5	-	173385291	173385521	TAAAGAGATATCCCGTCAGTGAAAAGTGTGCCTAAAAATGTTCACTGTTGGAAAAACAAG		natural antisense	NM_001308192	CPEB4		+	173320053	173387994
ASHGV40060028	26.6535	36.551	46.4579	39.8105	55.8217	37.3591	46.0925	59.7953	5.64061	4.66233	5.26428	4.99619	5.86349	5.25903	5.48439	6.16178	P	P	P	P	P	P	P	P	noncoding	long noncoding	Reliable	uc.184-	uc.184	UCR	230	chr5	-	173385291	173385521	TAAAGAGATATCCCGTCAGTGAAAAGTGTGCCTAAAAATGTTCACTGTTGGAAAAACAAG		natural antisense	NM_001308193	CPEB4		+	173320053	173387994
ASHGV40060028	26.6535	36.551	46.4579	39.8105	55.8217	37.3591	46.0925	59.7953	5.64061	4.66233	5.26428	4.99619	5.86349	5.25903	5.48439	6.16178	P	P	P	P	P	P	P	P	noncoding	long noncoding	Reliable	uc.184-	uc.184	UCR	230	chr5	-	173385291	173385521	TAAAGAGATATCCCGTCAGTGAAAAGTGTGCCTAAAAATGTTCACTGTTGGAAAAACAAG		natural antisense	NM_030627	CPEB4	cytoplasmic polyadenylation element binding protein 4	+	173315330	173387994
ASHGV40022402	211.924	308.52	228.233	220.434	98.3782	230.226	188.892	286.808	8.62458	7.67125	7.42388	7.43461	6.68919	7.95936	7.49415	8.51229	P	P	P	P	P	P	P	P	noncoding	long noncoding	Reliable	ENST00000581712	RP11-769O8.3	GENCODE	1605	chr18	-	738057	739662	TCATGCTTCTGAGTTAGACACTCTATGGTAGGGGAGGTTGGCAATCCATTTTTGTTTTTT		intron sense-overlapping	ENST00000577961	YES1		-	721587	775267
ASHGV40022402	211.924	308.52	228.233	220.434	98.3782	230.226	188.892	286.808	8.62458	7.67125	7.42388	7.43461	6.68919	7.95936	7.49415	8.51229	P	P	P	P	P	P	P	P	noncoding	long noncoding	Reliable	ENST00000581712	RP11-769O8.3	GENCODE	1605	chr18	-	738057	739662	TCATGCTTCTGAGTTAGACACTCTATGGTAGGGGAGGTTGGCAATCCATTTTTGTTTTTT		intron sense-overlapping	ENST00000584307	YES1		-	721587	812547
ASHGV40022402	211.924	308.52	228.233	220.434	98.3782	230.226	188.892	286.808	8.62458	7.67125	7.42388	7.43461	6.68919	7.95936	7.49415	8.51229	P	P	P	P	P	P	P	P	noncoding	long noncoding	Reliable	ENST00000581712	RP11-769O8.3	GENCODE	1605	chr18	-	738057	739662	TCATGCTTCTGAGTTAGACACTCTATGGTAGGGGAGGTTGGCAATCCATTTTTGTTTTTT		intron sense-overlapping	NM_005433	YES1	YES proto-oncogene 1, Src family tyrosine kinase	-	721591	812327
ASHGV40001163	70.0952	20.524	11.3925	12.4312	18.7445	17.778	21.6668	15.7571	7.08157	3.88911	3.3613	3.43459	4.25805	4.1117	4.39596	4.16817	P	P	P	A	P	P	P	P	noncoding	long noncoding	Gold	ENST00000454321	RP11-536K7.3	GENCODE	381	chr10	-	5985466	5987712	CACCATGAAGGTGGCTGGCCAAGAGAAGCCTGCCCGGCGACGCTGAGGCACCGAACATGA		intergenic
ASHGV40045537	5	14.7403	9.9916	13.8175	181.875	41.4583	144.988	63.3625	2.43958	3.4286	3.18246	3.57358	7.59885	5.41936	7.1098	6.24604	A	P	A	A	P	P	P	P	noncoding	long noncoding	Reliable	ENST00000425503	RP1-142L7.5	GENCODE	544	chr6	+	112475966	112479534	TTCACACTGGAAGTTCAAGAGATGACATCAGAAAACAGAAAAGCCAGTGGGAAAGGCAAG		natural antisense	ENST00000424408	LAMA4		-	112430495	112575740
ASHGV40045537	5	14.7403	9.9916	13.8175	181.875	41.4583	144.988	63.3625	2.43958	3.4286	3.18246	3.57358	7.59885	5.41936	7.1098	6.24604	A	P	A	A	P	P	P	P	noncoding	long noncoding	Reliable	ENST00000425503	RP1-142L7.5	GENCODE	544	chr6	+	112475966	112479534	TTCACACTGGAAGTTCAAGAGATGACATCAGAAAACAGAAAAGCCAGTGGGAAAGGCAAG		natural antisense	NM_001105206	LAMA4		-	112429133	112575917
ASHGV40045537	5	14.7403	9.9916	13.8175	181.875	41.4583	144.988	63.3625	2.43958	3.4286	3.18246	3.57358	7.59885	5.41936	7.1098	6.24604	A	P	A	A	P	P	P	P	noncoding	long noncoding	Reliable	ENST00000425503	RP1-142L7.5	GENCODE	544	chr6	+	112475966	112479534	TTCACACTGGAAGTTCAAGAGATGACATCAGAAAACAGAAAAGCCAGTGGGAAAGGCAAG		natural antisense	NM_001105207	LAMA4		-	112429133	112575917
ASHGV40045537	5	14.7403	9.9916	13.8175	181.875	41.4583	144.988	63.3625	2.43958	3.4286	3.18246	3.57358	7.59885	5.41936	7.1098	6.24604	A	P	A	A	P	P	P	P	noncoding	long noncoding	Reliable	ENST00000425503	RP1-142L7.5	GENCODE	544	chr6	+	112475966	112479534	TTCACACTGGAAGTTCAAGAGATGACATCAGAAAACAGAAAAGCCAGTGGGAAAGGCAAG		natural antisense	NM_002290	LAMA4		-	112429133	112575917
ASHGV40022475	525.956	875.653	382.078	924.224	266.142	396.783	351.896	291.52	9.80068	9.2101	8.09646	9.52255	8.16366	8.75955	8.41719	8.53574	P	P	P	P	P	P	P	P	noncoding	long noncoding	Reliable	T158431	G036522	RNA-seq: Iyer et al 2015	14922	chr18	-	9119052	9136827	TCCAACATGATATATACCACCCTATCCTTCCATCAAAAAGAATGTCTAAACACACATTTG		intronic antisense	ENST00000585234	ANKRD12		+	9136225	9195595
ASHGV40022475	525.956	875.653	382.078	924.224	266.142	396.783	351.896	291.52	9.80068	9.2101	8.09646	9.52255	8.16366	8.75955	8.41719	8.53574	P	P	P	P	P	P	P	P	noncoding	long noncoding	Reliable	T158431	G036522	RNA-seq: Iyer et al 2015	14922	chr18	-	9119052	9136827	TCCAACATGATATATACCACCCTATCCTTCCATCAAAAAGAATGTCTAAACACACATTTG		natural antisense	ENST00000400033	NDUFV2		+	9104079	9134343
ASHGV40022475	525.956	875.653	382.078	924.224	266.142	396.783	351.896	291.52	9.80068	9.2101	8.09646	9.52255	8.16366	8.75955	8.41719	8.53574	P	P	P	P	P	P	P	P	noncoding	long noncoding	Reliable	T158431	G036522	RNA-seq: Iyer et al 2015	14922	chr18	-	9119052	9136827	TCCAACATGATATATACCACCCTATCCTTCCATCAAAAAGAATGTCTAAACACACATTTG		natural antisense	ENST00000577992	ANKRD12		+	9136793	9182468
ASHGV40022475	525.956	875.653	382.078	924.224	266.142	396.783	351.896	291.52	9.80068	9.2101	8.09646	9.52255	8.16366	8.75955	8.41719	8.53574	P	P	P	P	P	P	P	P	noncoding	long noncoding	Reliable	T158431	G036522	RNA-seq: Iyer et al 2015	14922	chr18	-	9119052	9136827	TCCAACATGATATATACCACCCTATCCTTCCATCAAAAAGAATGTCTAAACACACATTTG		natural antisense	NM_001083625	ANKRD12		+	9136750	9285983
ASHGV40022475	525.956	875.653	382.078	924.224	266.142	396.783	351.896	291.52	9.80068	9.2101	8.09646	9.52255	8.16366	8.75955	8.41719	8.53574	P	P	P	P	P	P	P	P	noncoding	long noncoding	Reliable	T158431	G036522	RNA-seq: Iyer et al 2015	14922	chr18	-	9119052	9136827	TCCAACATGATATATACCACCCTATCCTTCCATCAAAAAGAATGTCTAAACACACATTTG		natural antisense	NM_015208	ANKRD12	ankyrin repeat domain 12	+	9136750	9285983
ASHGV40022475	525.956	875.653	382.078	924.224	266.142	396.783	351.896	291.52	9.80068	9.2101	8.09646	9.52255	8.16366	8.75955	8.41719	8.53574	P	P	P	P	P	P	P	P	noncoding	long noncoding	Reliable	T158431	G036522	RNA-seq: Iyer et al 2015	14922	chr18	-	9119052	9136827	TCCAACATGATATATACCACCCTATCCTTCCATCAAAAAGAATGTCTAAACACACATTTG		natural antisense	NM_021074	NDUFV2	NADH:ubiquinone oxidoreductase core subunit V2	+	9102627	9134343
ASHGV40030069	13.9683	48.3428	22.3396	45.1243	62.7207	46.3544	50.3007	45.3527	4.6352	5.04081	4.28728	5.15847	6.03854	5.58846	5.60372	5.75194	P	P	P	P	P	P	P	P	noncoding	long noncoding	Reliable	T206883	G047903	RNA-seq: Iyer et al 2015	643	chr2	+	213224165	213261598	GGTCAATCAGCACTCTATGGGATAAAAGAATTCACTCACTCACTCATTTCTTTATACAAT		intronic antisense	ENST00000260943	ERBB4		-	212483977	213403253
ASHGV40030069	13.9683	48.3428	22.3396	45.1243	62.7207	46.3544	50.3007	45.3527	4.6352	5.04081	4.28728	5.15847	6.03854	5.58846	5.60372	5.75194	P	P	P	P	P	P	P	P	noncoding	long noncoding	Reliable	T206883	G047903	RNA-seq: Iyer et al 2015	643	chr2	+	213224165	213261598	GGTCAATCAGCACTCTATGGGATAAAAGAATTCACTCACTCACTCATTTCTTTATACAAT		intronic antisense	ENST00000402597	ERBB4		-	212248339	213403254
ASHGV40030069	13.9683	48.3428	22.3396	45.1243	62.7207	46.3544	50.3007	45.3527	4.6352	5.04081	4.28728	5.15847	6.03854	5.58846	5.60372	5.75194	P	P	P	P	P	P	P	P	noncoding	long noncoding	Reliable	T206883	G047903	RNA-seq: Iyer et al 2015	643	chr2	+	213224165	213261598	GGTCAATCAGCACTCTATGGGATAAAAGAATTCACTCACTCACTCATTTCTTTATACAAT		intronic antisense	ENST00000435846	ERBB4		-	212615423	213293971
ASHGV40030069	13.9683	48.3428	22.3396	45.1243	62.7207	46.3544	50.3007	45.3527	4.6352	5.04081	4.28728	5.15847	6.03854	5.58846	5.60372	5.75194	P	P	P	P	P	P	P	P	noncoding	long noncoding	Reliable	T206883	G047903	RNA-seq: Iyer et al 2015	643	chr2	+	213224165	213261598	GGTCAATCAGCACTCTATGGGATAAAAGAATTCACTCACTCACTCATTTCTTTATACAAT		intronic antisense	NM_001042599	ERBB4		-	212240441	213403352
ASHGV40030069	13.9683	48.3428	22.3396	45.1243	62.7207	46.3544	50.3007	45.3527	4.6352	5.04081	4.28728	5.15847	6.03854	5.58846	5.60372	5.75194	P	P	P	P	P	P	P	P	noncoding	long noncoding	Reliable	T206883	G047903	RNA-seq: Iyer et al 2015	643	chr2	+	213224165	213261598	GGTCAATCAGCACTCTATGGGATAAAAGAATTCACTCACTCACTCATTTCTTTATACAAT		intronic antisense	NM_005235	ERBB4	erb-b2 receptor tyrosine kinase 4	-	212240441	213403352
ASHGV40027409	5	13.0229	15.4106	108.9	17.6965	17.022	25.4489	13.4056	2.43958	3.25237	3.77476	6.41293	4.1743	4.04392	4.62494	3.92541	A	A	P	M	P	P	P	P	noncoding	long noncoding	Reliable	T198896	G045921	RNA-seq: Iyer et al 2015	3589	chr2	-	130544201	130564465	GTATAATGAACATTATAGCTTCCCTGATATACTGACTTGTTCCCATCCTCAGGGACACCT		intergenic
ASHGV40010265	15.5615	68.8793	76.8895	204.752	41.0204	26.4002	40.5719	16.8817	4.80742	5.52689	5.94493	7.32167	5.43339	4.73425	5.29514	4.27223	P	P	P	M	P	P	P	P	noncoding	long noncoding	Reliable	T082288	G019066	RNA-seq: Iyer et al 2015	687	chr12	-	73289676	73301072	AAACATATTACACTGTCCAGGGCTTATGAGCCCACTTGCATTCCCTCTCTACCATTGATT		intergenic
ASHGV40028018	10.446	12.5273	17.0975	41.1597	15.6367	11.0721	14.3631	14.7715	4.19232	3.19463	3.91781	5.03909	3.97823	3.38299	3.80263	4.07169	P	A	P	M	P	A	P	P	noncoding	long noncoding	Reliable	ENST00000450108	RP11-242O24.5	GENCODE	320	chr1	+	29479000	29479503	TTTCTCCTGCCCCCAGGCCTTCAGAAACACCCTTTTCTGTTAGATAGATAGGCATTTTCT		intronic antisense	ENST00000546138	SRSF4		-	29474656	29508410
ASHGV40028018	10.446	12.5273	17.0975	41.1597	15.6367	11.0721	14.3631	14.7715	4.19232	3.19463	3.91781	5.03909	3.97823	3.38299	3.80263	4.07169	P	A	P	M	P	A	P	P	noncoding	long noncoding	Reliable	ENST00000450108	RP11-242O24.5	GENCODE	320	chr1	+	29479000	29479503	TTTCTCCTGCCCCCAGGCCTTCAGAAACACCCTTTTCTGTTAGATAGATAGGCATTTTCT		intronic antisense	NM_005626	SRSF4	serine/arginine-rich splicing factor 4	-	29474249	29508637
ASHGV40043297	9.03233	28.6992	20.9908	13.2964	26.3744	25.3046	16.1854	22.9631	3.98027	4.34454	4.19858	3.52154	4.77341	4.66795	3.96784	4.7446	A	M	M	A	P	P	P	P	noncoding	long noncoding	Reliable	ENST00000415626	C4B-AS1	GENCODE	2095	chr6	-	32000489	32004035	AAAGTCAGACTTTTGGCTTGTTTGAAACCAGTAACTGGAAGAAGACACTGCCGGACCTGA	102060414	natural antisense	NM_001002029	C4B	complement component 4B (Chido blood group)	+	31982571	32003195
ASHGV40000376	40.5082	26.588	57.0785	24.9463	16.1332	19.8772	21.9724	20.381	6.29002	4.2417	5.54715	4.35545	4.02785	4.28519	4.41456	4.5626	P	P	M	P	P	P	P	P	noncoding	long noncoding	Gold	ENST00000415236	AC009948.5	GENCODE	662	chr2	+	179278749	179297009	ATTATATATGGAAACACAAAAGGAGATACCGGAGCCATGACAGACTGTGATGGGGCTGGT	101927027	natural antisense	ENST00000438687	PRKRA		-	179296380	179315878
ASHGV40000376	40.5082	26.588	57.0785	24.9463	16.1332	19.8772	21.9724	20.381	6.29002	4.2417	5.54715	4.35545	4.02785	4.28519	4.41456	4.5626	P	P	M	P	P	P	P	P	noncoding	long noncoding	Gold	ENST00000415236	AC009948.5	GENCODE	662	chr2	+	179278749	179297009	ATTATATATGGAAACACAAAAGGAGATACCGGAGCCATGACAGACTGTGATGGGGCTGGT	101927027	natural antisense	NM_001139517	PRKRA		-	179296140	179315484
ASHGV40000376	40.5082	26.588	57.0785	24.9463	16.1332	19.8772	21.9724	20.381	6.29002	4.2417	5.54715	4.35545	4.02785	4.28519	4.41456	4.5626	P	P	M	P	P	P	P	P	noncoding	long noncoding	Gold	ENST00000415236	AC009948.5	GENCODE	662	chr2	+	179278749	179297009	ATTATATATGGAAACACAAAAGGAGATACCGGAGCCATGACAGACTGTGATGGGGCTGGT	101927027	natural antisense	NM_001139518	PRKRA		-	179296140	179315355
ASHGV40000376	40.5082	26.588	57.0785	24.9463	16.1332	19.8772	21.9724	20.381	6.29002	4.2417	5.54715	4.35545	4.02785	4.28519	4.41456	4.5626	P	P	M	P	P	P	P	P	noncoding	long noncoding	Gold	ENST00000415236	AC009948.5	GENCODE	662	chr2	+	179278749	179297009	ATTATATATGGAAACACAAAAGGAGATACCGGAGCCATGACAGACTGTGATGGGGCTGGT	101927027	natural antisense	NM_003690	PRKRA	protein activator of interferon induced protein kinase EIF2AK2	-	179296140	179315958
ASHGV40033036	57.9686	133.239	126.505	100.754	74.7693	53.2689	84.0008	43.647	6.82153	6.46661	6.62234	6.30261	6.28957	5.79841	6.32735	5.68816	P	P	M	P	P	P	P	P	noncoding	long noncoding	Reliable	ENST00000608952	RP4-539M6.21	GENCODE	331	chr22	-	30817194	30817525	ATCCTGCGATGAGTTTGACAGTTTCAAAATTCCTTCAAACATACAGTGAATGACAGACAA		intron sense-overlapping	ENST00000431544	RNF215		-	30781895	30817760
ASHGV40033036	57.9686	133.239	126.505	100.754	74.7693	53.2689	84.0008	43.647	6.82153	6.46661	6.62234	6.30261	6.28957	5.79841	6.32735	5.68816	P	P	M	P	P	P	P	P	noncoding	long noncoding	Reliable	ENST00000608952	RP4-539M6.21	GENCODE	331	chr22	-	30817194	30817525	ATCCTGCGATGAGTTTGACAGTTTCAAAATTCCTTCAAACATACAGTGAATGACAGACAA		intronic antisense	ENST00000403484	SEC14L2		+	30792980	30819826
ASHGV40033036	57.9686	133.239	126.505	100.754	74.7693	53.2689	84.0008	43.647	6.82153	6.46661	6.62234	6.30261	6.28957	5.79841	6.32735	5.68816	P	P	M	P	P	P	P	P	noncoding	long noncoding	Reliable	ENST00000608952	RP4-539M6.21	GENCODE	331	chr22	-	30817194	30817525	ATCCTGCGATGAGTTTGACAGTTTCAAAATTCCTTCAAACATACAGTGAATGACAGACAA		intronic antisense	ENST00000439023	RP4-539M6.19		+	30805251	30824977
ASHGV40033036	57.9686	133.239	126.505	100.754	74.7693	53.2689	84.0008	43.647	6.82153	6.46661	6.62234	6.30261	6.28957	5.79841	6.32735	5.68816	P	P	M	P	P	P	P	P	noncoding	long noncoding	Reliable	ENST00000608952	RP4-539M6.21	GENCODE	331	chr22	-	30817194	30817525	ATCCTGCGATGAGTTTGACAGTTTCAAAATTCCTTCAAACATACAGTGAATGACAGACAA		intronic antisense	ENST00000439838	RP4-539M6.19		+	30805250	30824974
ASHGV40033036	57.9686	133.239	126.505	100.754	74.7693	53.2689	84.0008	43.647	6.82153	6.46661	6.62234	6.30261	6.28957	5.79841	6.32735	5.68816	P	P	M	P	P	P	P	P	noncoding	long noncoding	Reliable	ENST00000608952	RP4-539M6.21	GENCODE	331	chr22	-	30817194	30817525	ATCCTGCGATGAGTTTGACAGTTTCAAAATTCCTTCAAACATACAGTGAATGACAGACAA		intronic antisense	NM_001204204	SEC14L2		+	30792929	30821291
ASHGV40033036	57.9686	133.239	126.505	100.754	74.7693	53.2689	84.0008	43.647	6.82153	6.46661	6.62234	6.30261	6.28957	5.79841	6.32735	5.68816	P	P	M	P	P	P	P	P	noncoding	long noncoding	Reliable	ENST00000608952	RP4-539M6.21	GENCODE	331	chr22	-	30817194	30817525	ATCCTGCGATGAGTTTGACAGTTTCAAAATTCCTTCAAACATACAGTGAATGACAGACAA		intronic antisense	NM_001291932	SEC14L2		+	30792929	30821291
ASHGV40033036	57.9686	133.239	126.505	100.754	74.7693	53.2689	84.0008	43.647	6.82153	6.46661	6.62234	6.30261	6.28957	5.79841	6.32735	5.68816	P	P	M	P	P	P	P	P	noncoding	long noncoding	Reliable	ENST00000608952	RP4-539M6.21	GENCODE	331	chr22	-	30817194	30817525	ATCCTGCGATGAGTTTGACAGTTTCAAAATTCCTTCAAACATACAGTGAATGACAGACAA		intronic antisense	NM_012429	SEC14L2	SEC14-like lipid binding 2	+	30792929	30821291
ASHGV40017927	11.0547	11.9672	27.5175	10.0533	15.4245	16.1809	8.9925	14.382	4.27722	3.12423	4.56414	3.14663	3.95707	3.96657	3.11376	4.035	A	A	M	A	P	P	A	P	noncoding	long noncoding	Gold	NR_026980	FRG2DP	RefSeq	1820	chr16	-	34711784	34714967	ATGCTTTTCTCAGAAGGAAAGAAAACAAGAAGGCTTTTGAGGGGACACTTGCTGGGACAG	146481	intergenic
ASHGV40032834	23.8422	197.76	89.571	38.915	35.285	68.3619	85.9822	61.2791	5.47344	7.04017	6.15164	4.96341	5.20757	6.16864	6.35793	6.19888	P	P	P	P	P	P	P	P	noncoding	long noncoding	Gold	NR_024157	DGCR11	RefSeq	2214	chr22	-	19033674	19035888	TCACCAAAACTGGAGACTCTGGGAATAGGATGTCATGTGTTAAGCATCAGAATGTCCCCT	25786	intron sense-overlapping	ENST00000545799	DGCR2		-	19023800	19109920
ASHGV40032834	23.8422	197.76	89.571	38.915	35.285	68.3619	85.9822	61.2791	5.47344	7.04017	6.15164	4.96341	5.20757	6.16864	6.35793	6.19888	P	P	P	P	P	P	P	P	noncoding	long noncoding	Gold	NR_024157	DGCR11	RefSeq	2214	chr22	-	19033674	19035888	TCACCAAAACTGGAGACTCTGGGAATAGGATGTCATGTGTTAAGCATCAGAATGTCCCCT	25786	intron sense-overlapping	NM_001173533	DGCR2		-	19023794	19109967
ASHGV40032834	23.8422	197.76	89.571	38.915	35.285	68.3619	85.9822	61.2791	5.47344	7.04017	6.15164	4.96341	5.20757	6.16864	6.35793	6.19888	P	P	P	P	P	P	P	P	noncoding	long noncoding	Gold	NR_024157	DGCR11	RefSeq	2214	chr22	-	19033674	19035888	TCACCAAAACTGGAGACTCTGGGAATAGGATGTCATGTGTTAAGCATCAGAATGTCCCCT	25786	intron sense-overlapping	NM_001173534	DGCR2		-	19023794	19109967
ASHGV40032834	23.8422	197.76	89.571	38.915	35.285	68.3619	85.9822	61.2791	5.47344	7.04017	6.15164	4.96341	5.20757	6.16864	6.35793	6.19888	P	P	P	P	P	P	P	P	noncoding	long noncoding	Gold	NR_024157	DGCR11	RefSeq	2214	chr22	-	19033674	19035888	TCACCAAAACTGGAGACTCTGGGAATAGGATGTCATGTGTTAAGCATCAGAATGTCCCCT	25786	intron sense-overlapping	NM_001184781	DGCR2		-	19023794	19109967
ASHGV40032834	23.8422	197.76	89.571	38.915	35.285	68.3619	85.9822	61.2791	5.47344	7.04017	6.15164	4.96341	5.20757	6.16864	6.35793	6.19888	P	P	P	P	P	P	P	P	noncoding	long noncoding	Gold	NR_024157	DGCR11	RefSeq	2214	chr22	-	19033674	19035888	TCACCAAAACTGGAGACTCTGGGAATAGGATGTCATGTGTTAAGCATCAGAATGTCCCCT	25786	intron sense-overlapping	NM_005137	DGCR2	DiGeorge syndrome critical region gene 2	-	19023794	19109967
ASHGV40002281	63.3073	326.239	529.419	251.004	147.73	237.457	219.098	157.451	6.94483	7.75143	8.54464	7.61853	7.27486	8.00428	7.70923	7.60625	P	P	P	P	P	P	P	P	noncoding	long noncoding	Gold	NR_132351	BLOC1S6	RefSeq	4056	chr15	+	45879320	45901914	CAGGAACTCACAACCAAGTTGTATTGTTAGACACACTGGAACAAGAGATTTCAAAATTTA	26258	exon sense-overlapping	ENST00000562384	BLOC1S6		+	45879549	45898725
ASHGV40002281	63.3073	326.239	529.419	251.004	147.73	237.457	219.098	157.451	6.94483	7.75143	8.54464	7.61853	7.27486	8.00428	7.70923	7.60625	P	P	P	P	P	P	P	P	noncoding	long noncoding	Gold	NR_132351	BLOC1S6	RefSeq	4056	chr15	+	45879320	45901914	CAGGAACTCACAACCAAGTTGTATTGTTAGACACACTGGAACAAGAGATTTCAAAATTTA	26258	exon sense-overlapping	ENST00000564080	RP11-96O20.4		+	45879548	45968512
ASHGV40002281	63.3073	326.239	529.419	251.004	147.73	237.457	219.098	157.451	6.94483	7.75143	8.54464	7.61853	7.27486	8.00428	7.70923	7.60625	P	P	P	P	P	P	P	P	noncoding	long noncoding	Gold	NR_132351	BLOC1S6	RefSeq	4056	chr15	+	45879320	45901914	CAGGAACTCACAACCAAGTTGTATTGTTAGACACACTGGAACAAGAGATTTCAAAATTTA	26258	exon sense-overlapping	ENST00000565216	BLOC1S6		+	45879621	45898869
ASHGV40002281	63.3073	326.239	529.419	251.004	147.73	237.457	219.098	157.451	6.94483	7.75143	8.54464	7.61853	7.27486	8.00428	7.70923	7.60625	P	P	P	P	P	P	P	P	noncoding	long noncoding	Gold	NR_132351	BLOC1S6	RefSeq	4056	chr15	+	45879320	45901914	CAGGAACTCACAACCAAGTTGTATTGTTAGACACACTGGAACAAGAGATTTCAAAATTTA	26258	exon sense-overlapping	ENST00000566753	BLOC1S6		+	45879552	45891760
ASHGV40002281	63.3073	326.239	529.419	251.004	147.73	237.457	219.098	157.451	6.94483	7.75143	8.54464	7.61853	7.27486	8.00428	7.70923	7.60625	P	P	P	P	P	P	P	P	noncoding	long noncoding	Gold	NR_132351	BLOC1S6	RefSeq	4056	chr15	+	45879320	45901914	CAGGAACTCACAACCAAGTTGTATTGTTAGACACACTGGAACAAGAGATTTCAAAATTTA	26258	exon sense-overlapping	ENST00000566801	BLOC1S6		+	45879787	45897668
ASHGV40002281	63.3073	326.239	529.419	251.004	147.73	237.457	219.098	157.451	6.94483	7.75143	8.54464	7.61853	7.27486	8.00428	7.70923	7.60625	P	P	P	P	P	P	P	P	noncoding	long noncoding	Gold	NR_132351	BLOC1S6	RefSeq	4056	chr15	+	45879320	45901914	CAGGAACTCACAACCAAGTTGTATTGTTAGACACACTGGAACAAGAGATTTCAAAATTTA	26258	exon sense-overlapping	ENST00000569076	BLOC1S6		+	45879550	45898684
ASHGV40002281	63.3073	326.239	529.419	251.004	147.73	237.457	219.098	157.451	6.94483	7.75143	8.54464	7.61853	7.27486	8.00428	7.70923	7.60625	P	P	P	P	P	P	P	P	noncoding	long noncoding	Gold	NR_132351	BLOC1S6	RefSeq	4056	chr15	+	45879320	45901914	CAGGAACTCACAACCAAGTTGTATTGTTAGACACACTGGAACAAGAGATTTCAAAATTTA	26258	exon sense-overlapping	NM_001311255	BLOC1S6		+	45879757	45901914
[truncated: 31,288 more rows]
