# Supplementary material for: Long noncoding RNA ZFPM2-AS1 acts as a miRNA sponge and promotes cell invasion through regulation of miR-139/GDF10 in hepatocellular carcinoma
Source: J Exp Clin Cancer Res. 2020 Aug 14;39:159. doi: 10.1186/s13046-020-01664-1 (PMC7427719; doi:10.1186/s13046-020-01664-1)
Supplement: Supplementary file 5 — Additional file 5. [file 13046_2020_1664_MOESM5_ESM.xls]

## Sheet: up_test_vs_ctrl
# Fold Change cut-off: 2.0 # P-value cut-off: 0.05 # Condition pairs: test_vs_ctrl # Column A: ProbeName it represents probe name. # Column B: P-value, P-value calculated from paired t-test. # Column C: FDR, FDR is calculated from Benjamini Hochberg FDR. # Column D: Fold Change, the absolute ratio (no log scale) of normalized intensities between two conditions. # Column E: Regulation, it depicts …
test_vs_ctrl 2.0 fold up regulated LncRNAs
	P-value and FDR		Fold change and Regulation		Annotations																				Group--Raw Intensity		Group--Normalized Intensity		Raw Intensity								Normalized Intensity
ProbeName	P-value	FDR	Fold Change	Regulation	type	transcript_type	lncRNA_level	seqname	GeneSymbol	source	RNAlength	chrom	strand	txStart	txEnd	Sequence	EntrezID	relationship	Associated_gene_acc	Associated_gene_name	Associated_protein_name	Associated_gene_strand	associated_gene_start	Associated_gene_end	group-test(raw)	group-ctrl(raw)	group-test(normalized)	group-ctrl(normalized)	[C10, test](raw)	[C12, test](raw)	[C14, test](raw)	[C15, test](raw)	[N10, ctrl](raw)	[N12, ctrl](raw)	[N14, ctrl](raw)	[N15, ctrl](raw)	[C10, test](normalized)	[C12, test](normalized)	[C14, test](normalized)	[C15, test](normalized)	[N10, ctrl](normalized)	[N12, ctrl](normalized)	[N14, ctrl](normalized)	[N15, ctrl](normalized)
ASHGV40045180	0.0407177	0.287304	4.56251	up	noncoding	long noncoding	Reliable	ENST00000508884	RP1-27K12.4	GENCODE	547	chr6	+	53367982	53371717	GTTTGTGAAGTGAAATGCATATAAAACAGAGGATTCCAGACTCTCAGAAGTCAATACATA		natural antisense	ENST00000514373	GCLC		-	53370058	53371712	64.2698	10.5179	5.54086	3.35103	17.4328	136.245	63.7641	39.6379	10.8821	6.05088	11.6015	13.5371	4.98241	6.502	5.68984	4.9892	3.4268	2.54813	3.48971	3.93949
ASHGV40045180	0.0407177	0.287304	4.56251	up	noncoding	long noncoding	Reliable	ENST00000508884	RP1-27K12.4	GENCODE	547	chr6	+	53367982	53371717	GTTTGTGAAGTGAAATGCATATAAAACAGAGGATTCCAGACTCTCAGAAGTCAATACATA		natural antisense	NM_001197115	GCLC		-	53362139	53409927	64.2698	10.5179	5.54086	3.35103	17.4328	136.245	63.7641	39.6379	10.8821	6.05088	11.6015	13.5371	4.98241	6.502	5.68984	4.9892	3.4268	2.54813	3.48971	3.93949
ASHGV40045180	0.0407177	0.287304	4.56251	up	noncoding	long noncoding	Reliable	ENST00000508884	RP1-27K12.4	GENCODE	547	chr6	+	53367982	53371717	GTTTGTGAAGTGAAATGCATATAAAACAGAGGATTCCAGACTCTCAGAAGTCAATACATA		natural antisense	NM_001498	GCLC	glutamate-cysteine ligase, catalytic subunit	-	53362139	53409927	64.2698	10.5179	5.54086	3.35103	17.4328	136.245	63.7641	39.6379	10.8821	6.05088	11.6015	13.5371	4.98241	6.502	5.68984	4.9892	3.4268	2.54813	3.48971	3.93949
ASHGV40040795	0.014286	0.190143	4.36555	up	noncoding	long noncoding	Reliable	T288823	G067528	RNA-seq: Iyer et al 2015	1282	chr5	-	131525737	131527019	ATAAAATTGTCTCATGCAAAAAACCACTGGGTCTAGGGCAATTGCTATCTACTGCCGTCT		intergenic							415.747	65.3456	8.22739	6.10123	150.633	675.658	670.576	166.122	60.4376	81.0174	64.3654	55.5619	8.18486	8.8112	8.88281	7.03069	5.98322	6.41277	5.95203	6.05689
ASHGV40054219	0.038144	0.27964	2.47817	up	noncoding	long noncoding	Reliable	T377350	G089269	RNA-seq: Iyer et al 2015	13002	chrX	-	93820219	93964967	ATCTATTCAAACAGCTGCCTCTGTTACCTTGACTCGTCTCAGATGTCATCGACCTGAGAT		intergenic							80.8555	29.5005	6.2236	4.91432	61.8073	89.5794	61.8573	110.178	28.5838	35.5367	33.5607	20.3207	6.91391	5.90229	5.64819	6.43001	4.89553	5.18411	5.02035	4.55729
ASHGV40048768	0.0307879	0.254672	2.74623	up	noncoding	long noncoding	Reliable	ENST00000610145	RP11-11N7.4	GENCODE	535	chr1	+	245028039	245028574	CCTGCCTTTGCAGGGCAGCTATTCTCATGCTCTTAATAACCCTGAATAAACCTCAGAATT		bidirectional	NM_004501	HNRNPU		-	245013601	245027827	30.3712	9.58348	4.6261	3.16865	11.7287	18.5077	51.6905	39.5579	13.2201	6.61485	13.2855	5.21346	4.36291	3.7458	5.40949	4.9862	3.71922	2.65946	3.6846	2.61131
ASHGV40048768	0.0307879	0.254672	2.74623	up	noncoding	long noncoding	Reliable	ENST00000610145	RP11-11N7.4	GENCODE	535	chr1	+	245028039	245028574	CCTGCCTTTGCAGGGCAGCTATTCTCATGCTCTTAATAACCCTGAATAAACCTCAGAATT		bidirectional	NM_031844	HNRNPU	heterogeneous nuclear ribonucleoprotein U (scaffold attachment factor A)	-	245013601	245027827	30.3712	9.58348	4.6261	3.16865	11.7287	18.5077	51.6905	39.5579	13.2201	6.61485	13.2855	5.21346	4.36291	3.7458	5.40949	4.9862	3.71922	2.65946	3.6846	2.61131
ASHGV40030043	0.00650755	0.146645	6.65111	up	noncoding	long noncoding	Reliable	T206525	G047807	RNA-seq: Iyer et al 2015	593	chr2	+	208571400	208572666	GAACCAATTAGTCACAACACACACACAATAAACTGTATATTCCTGATCTCTTGACTGTCA		intergenic							74.2095	7.5156	5.56904	2.83545	22.2805	20.09	74.6658	179.801	5	5	6.98337	13.079	5.37506	3.8591	5.90289	7.13912	2.32784	2.32512	2.79786	3.89097
ASHGV40014261	0.00184068	0.108327	3.89458	up	noncoding	long noncoding	Reliable	ENST00000554634	RP1-261D10.2	GENCODE	464	chr14	-	71773886	71778076	GAGACTGAAATGGAAGTCTCTTAGTACTCCACCCAAGGATTTTCATATTAAACAATTATC		intergenic							52.1896	10.112	5.14032	3.17885	12.378	91.2863	84.6077	20.4866	5	15.7106	14.2393	5.49831	4.44907	5.93587	6.07322	4.10312	2.32784	3.92111	3.78986	2.6766
ASHGV40048804	0.0490133	0.311555	2.22484	up	noncoding	long noncoding	Reliable	TCONS_00014899	XLOC_006972	RNA-seq: Cabili et al 2011	358	chr8	-	1236402	1237027	ATACACACACACACACACACTGAACCAAAACTAGTTCCCCTCCTAACAGAACCACGCGCG		intergenic							494.969	162.847	8.56596	7.41226	182.173	481.439	316.276	999.986	106.903	172.821	193.771	177.894	8.43862	8.31247	7.86145	9.6513	6.80924	7.52491	7.53233	7.78255
ASHGV40003822	0.000147547	0.0734912	4.72523	up	noncoding	long noncoding	Gold	NR_037911	FAM24B	RefSeq	661	chr10	-	124608609	124639157	ATTTATGCAGAGCTGCAAAGGAACCTGAAGCTGTGGCTGTAAAAAATCACAACCCAGACA	196792	exon sense-overlapping	ENST00000368904	CUZD1		-	124591664	124610309	272.795	49.8672	7.84056	5.60017	154.842	353.613	408.919	173.805	67.9263	39.8997	66.2293	25.4132	8.22278	7.86145	8.1838	7.09419	6.14565	5.35988	5.99249	4.90266
ASHGV40003822	0.000147547	0.0734912	4.72523	up	noncoding	long noncoding	Gold	NR_037911	FAM24B	RefSeq	661	chr10	-	124608609	124639157	ATTTATGCAGAGCTGCAAAGGAACCTGAAGCTGTGGCTGTAAAAAATCACAACCCAGACA	196792	exon sense-overlapping	NM_001204364	FAM24B		-	124608609	124639157	272.795	49.8672	7.84056	5.60017	154.842	353.613	408.919	173.805	67.9263	39.8997	66.2293	25.4132	8.22278	7.86145	8.1838	7.09419	6.14565	5.35988	5.99249	4.90266
ASHGV40003822	0.000147547	0.0734912	4.72523	up	noncoding	long noncoding	Gold	NR_037911	FAM24B	RefSeq	661	chr10	-	124608609	124639157	ATTTATGCAGAGCTGCAAAGGAACCTGAAGCTGTGGCTGTAAAAAATCACAACCCAGACA	196792	exon sense-overlapping	NM_152644	FAM24B	family with sequence similarity 24 member B	-	124608609	124639157	272.795	49.8672	7.84056	5.60017	154.842	353.613	408.919	173.805	67.9263	39.8997	66.2293	25.4132	8.22278	7.86145	8.1838	7.09419	6.14565	5.35988	5.99249	4.90266
ASHGV40015826	0.0429389	0.294033	10.9232	up	noncoding	long noncoding	Reliable	uc001zwf.1	AK021664	UCSC_knowngene	2145	chr15	-	48426827	48428972	GGGCCAACATGATAGTGTTGAGACCTGTAATATGGTAAGTTATTATTTCCATTACATTGT		natural antisense	ENST00000449382	SLC24A5		+	48413220	48434592	113.321	6.55561	6.09113	2.64181	36.2809	19.3539	147.655	249.995	6.43759	9.78485	5	5	6.11377	3.80801	6.83183	7.61091	2.71067	3.19106	2.32676	2.33874
ASHGV40015826	0.0429389	0.294033	10.9232	up	noncoding	long noncoding	Reliable	uc001zwf.1	AK021664	UCSC_knowngene	2145	chr15	-	48426827	48428972	GGGCCAACATGATAGTGTTGAGACCTGTAATATGGTAAGTTATTATTTCCATTACATTGT		natural antisense	NM_205850	SLC24A5	solute carrier family 24 (sodium/potassium/calcium exchanger), member 5	+	48413168	48434589	113.321	6.55561	6.09113	2.64181	36.2809	19.3539	147.655	249.995	6.43759	9.78485	5	5	6.11377	3.80801	6.83183	7.61091	2.71067	3.19106	2.32676	2.33874
ASHGV40016255	0.000578405	0.0882775	3.27341	up	noncoding	long noncoding	Reliable	ENST00000558391	RP11-752G15.9	GENCODE	1119	chr15	-	83395058	83396177	TTCCATGTGGATCAGCAGCTCCATCCTGGCCTCACTGTCCACCTTCCAGCCAATGTGGAT	283693	intergenic							18265.9	5555.81	14.1762	12.4654	18159.2	20070.1	16509.9	18324.3	8002.44	4925.3	3492.13	5803.37	14.7478	14.138	13.6858	14.1332	13.0892	12.3119	11.7542	12.7062
ASHGV40049528	0.0274134	0.244356	7.77679	up	noncoding	long noncoding	Reliable	ENST00000517670	RP11-363E6.3	GENCODE	571	chr8	-	82192121	82192910	ATTTTATCCCTGTTGGGATGGGGGACGTCTCGGGAAGTGTGGTTTCTAAACTAAAAGACT		natural antisense	NM_001444	FABP5	fatty acid binding protein 5 (psoriasis-associated)	+	82192717	82197012	56.1614	6.06842	5.55648	2.59731	86.0304	49.0496	17.6186	71.9472	5	5.68845	5	8.58522	7.38442	5.06161	3.95693	5.82297	2.32784	2.47713	2.32676	3.25749
ASHGV40014622	0.0365731	0.274967	2.4322	up	noncoding	long noncoding	Reliable	ENST00000602722	RP11-73M18.10	GENCODE	535	chr14	-	104160852	104161387	TTTACCTATGGACTAGTTTGTGGACGGCTAAGAAATACAGCCTCAGCATTGATTTGAAAA		intronic antisense	ENST00000334553	KLC1		+	104095573	104167881	173.458	62.2372	7.30686	6.02459	127.612	239.289	142.191	184.741	51.3606	57.0398	58.9654	81.5831	7.95446	7.3151	6.783	7.17486	5.7478	5.89628	5.83089	6.62341
ASHGV40014622	0.0365731	0.274967	2.4322	up	noncoding	long noncoding	Reliable	ENST00000602722	RP11-73M18.10	GENCODE	535	chr14	-	104160852	104161387	TTTACCTATGGACTAGTTTGTGGACGGCTAAGAAATACAGCCTCAGCATTGATTTGAAAA		intronic antisense	ENST00000554280	KLC1		+	104095577	104167881	173.458	62.2372	7.30686	6.02459	127.612	239.289	142.191	184.741	51.3606	57.0398	58.9654	81.5831	7.95446	7.3151	6.783	7.17486	5.7478	5.89628	5.83089	6.62341
ASHGV40014622	0.0365731	0.274967	2.4322	up	noncoding	long noncoding	Reliable	ENST00000602722	RP11-73M18.10	GENCODE	535	chr14	-	104160852	104161387	TTTACCTATGGACTAGTTTGTGGACGGCTAAGAAATACAGCCTCAGCATTGATTTGAAAA		intronic antisense	ENST00000555836	KLC1		+	104095573	104167851	173.458	62.2372	7.30686	6.02459	127.612	239.289	142.191	184.741	51.3606	57.0398	58.9654	81.5831	7.95446	7.3151	6.783	7.17486	5.7478	5.89628	5.83089	6.62341
ASHGV40014622	0.0365731	0.274967	2.4322	up	noncoding	long noncoding	Reliable	ENST00000602722	RP11-73M18.10	GENCODE	535	chr14	-	104160852	104161387	TTTACCTATGGACTAGTTTGTGGACGGCTAAGAAATACAGCCTCAGCATTGATTTGAAAA		intronic antisense	ENST00000557450	KLC1		+	104095577	104167851	173.458	62.2372	7.30686	6.02459	127.612	239.289	142.191	184.741	51.3606	57.0398	58.9654	81.5831	7.95446	7.3151	6.783	7.17486	5.7478	5.89628	5.83089	6.62341
ASHGV40014622	0.0365731	0.274967	2.4322	up	noncoding	long noncoding	Reliable	ENST00000602722	RP11-73M18.10	GENCODE	535	chr14	-	104160852	104161387	TTTACCTATGGACTAGTTTGTGGACGGCTAAGAAATACAGCCTCAGCATTGATTTGAAAA		intronic antisense	NM_001130107	KLC1		+	104095524	104167888	173.458	62.2372	7.30686	6.02459	127.612	239.289	142.191	184.741	51.3606	57.0398	58.9654	81.5831	7.95446	7.3151	6.783	7.17486	5.7478	5.89628	5.83089	6.62341
ASHGV40014622	0.0365731	0.274967	2.4322	up	noncoding	long noncoding	Reliable	ENST00000602722	RP11-73M18.10	GENCODE	535	chr14	-	104160852	104161387	TTTACCTATGGACTAGTTTGTGGACGGCTAAGAAATACAGCCTCAGCATTGATTTGAAAA		intronic antisense	NM_182923	KLC1	kinesin light chain 1	+	104095524	104167888	173.458	62.2372	7.30686	6.02459	127.612	239.289	142.191	184.741	51.3606	57.0398	58.9654	81.5831	7.95446	7.3151	6.783	7.17486	5.7478	5.89628	5.83089	6.62341
ASHGV40016359	0.00159617	0.10776	2.95681	up	noncoding	pseudogene	Gold	NR_026844	ANKRD36BP1	RefSeq	1879	chr1	-	168214818	168216668	GAAAATGAAACTACAGAAATAGATGAAGCTTCTTCTGAATTTAAATCTGGATCCTCTGTA	84832	intergenic							960.449	264.49	9.72942	8.16538	747.329	1038.82	910.584	1145.07	300.207	266.728	255.691	235.336	10.2704	9.4671	9.32834	9.85181	8.34267	8.17338	7.93663	8.20886
ASHGV40051258	0.00966416	0.166314	2.42946	up	noncoding	long noncoding	Reliable	ENST00000602328	CTC-137K3.1	GENCODE	725	chr8	+	133838423	133839148	TAAAAACCCGTGAGGAAACTCACACGGTGCATCAAATATGAGAGTGTTCACAGCAGCACT		intron sense-overlapping	ENST00000395390	PHF20L1		+	133790037	133861052	25.4657	8.67395	4.34094	3.0603	7.78417	17.7342	36.3332	40.0112	5	8.51035	9.52115	11.6643	3.74953	3.68596	4.92554	5.00272	2.32784	2.99012	3.19647	3.72678
ASHGV40051258	0.00966416	0.166314	2.42946	up	noncoding	long noncoding	Reliable	ENST00000602328	CTC-137K3.1	GENCODE	725	chr8	+	133838423	133839148	TAAAAACCCGTGAGGAAACTCACACGGTGCATCAAATATGAGAGTGTTCACAGCAGCACT		intron sense-overlapping	NM_001277196	PHF20L1		+	133787603	133861052	25.4657	8.67395	4.34094	3.0603	7.78417	17.7342	36.3332	40.0112	5	8.51035	9.52115	11.6643	3.74953	3.68596	4.92554	5.00272	2.32784	2.99012	3.19647	3.72678
ASHGV40051258	0.00966416	0.166314	2.42946	up	noncoding	long noncoding	Reliable	ENST00000602328	CTC-137K3.1	GENCODE	725	chr8	+	133838423	133839148	TAAAAACCCGTGAGGAAACTCACACGGTGCATCAAATATGAGAGTGTTCACAGCAGCACT		intron sense-overlapping	NM_016018	PHF20L1	PHD finger protein 20-like 1	+	133787603	133861052	25.4657	8.67395	4.34094	3.0603	7.78417	17.7342	36.3332	40.0112	5	8.51035	9.52115	11.6643	3.74953	3.68596	4.92554	5.00272	2.32784	2.99012	3.19647	3.72678
ASHGV40047038	0.0175505	0.203897	14.6269	up	noncoding	long noncoding	Reliable	T331975	G077804	RNA-seq: Iyer et al 2015	3927	chr7	-	119123279	119548189	CCCCACCCTGATAAGCATATCTTCAAATTTCTGGTTCCTAAAATTAAGTTCCTTTCTATA		intergenic							140.419	5	6.20017	2.32961	9.12938	117.978	124.711	309.857	5	5	5	5	3.99531	6.29217	6.60455	7.90865	2.32784	2.32512	2.32676	2.33874
ASHGV40044325	0.0477716	0.307939	3.19094	up	noncoding	long noncoding	Reliable	T314479	G073786	RNA-seq: Iyer et al 2015	694	chr6	-	160036621	160039177	GGGGAGGCCTCTGATGTGCCCTCAGTCATACTTCTCTATTTCTCTAGTCTTCTTATTTTA		intergenic							37.4105	9.68345	4.82431	3.15033	14.892	63.5934	57.1253	14.0313	5	8.22678	16.4542	9.0528	4.73612	5.42034	5.54822	3.59258	2.32784	2.94638	3.99221	3.33489
ASHGV40021703	0.0267193	0.241651	11.8684	up	noncoding	long noncoding	Reliable	ENST00000602403	CTD-2267D19.6	GENCODE	1453	chr17	+	38459456	38460909	GAGTGTTGGGTGTTGCCATGGAAAGAGCATAGACAAAATAAATTGTGTGTTTCAACCCCA		intergenic							178.127	8.74911	6.65969	3.09064	22.9773	372.295	249.488	67.7471	8.51684	6.09961	7.03432	13.3457	5.41845	7.93726	7.54462	5.73845	3.08081	2.55652	2.80804	3.91719
ASHGV40003619	0.00454334	0.140292	9.50426	up	noncoding	long noncoding	Gold	NR_027355	LOC645166	RefSeq	643	chr1	+	148928312	148951595	AACAATTAAGACTCTTTGGCAGTTGCACTGGGTACTGGCTGAGTTCTGGAAAACAGGAAT	645166	intergenic							2636.85	207.839	10.9592	7.71062	932.799	4463.97	3722.94	1427.68	134.079	339.865	148.509	208.901	10.5651	11.7041	11.3679	10.1997	7.13829	8.53385	7.147	8.02332
ASHGV40004355	0.0337859	0.266681	2.18082	up	noncoding	long noncoding	Gold	NR_110098	SNHG21	RefSeq	754	chr15	+	83419315	83425958	TCTAAAAGAGACTTATCAGCAGGTTGCAGGTGAACATGGCCTTGAGGTAAATCTGTCCCT	100505616	natural antisense	NM_001007122	FSD2	fibronectin type III and SPRY domain containing 2	-	83424116	83474822	2051.92	623.798	10.4355	9.31059	667.202	1388.01	4919.86	1232.61	413.749	689.054	1015.24	377.153	10.1219	9.8911	11.7571	9.97166	8.81279	9.54596	9.96207	8.92154
ASHGV40004355	0.0337859	0.266681	2.18082	up	noncoding	long noncoding	Gold	NR_110098	SNHG21	RefSeq	754	chr15	+	83419315	83425958	TCTAAAAGAGACTTATCAGCAGGTTGCAGGTGAACATGGCCTTGAGGTAAATCTGTCCCT	100505616	natural antisense	NM_001281805	FSD2		-	83424116	83474822	2051.92	623.798	10.4355	9.31059	667.202	1388.01	4919.86	1232.61	413.749	689.054	1015.24	377.153	10.1219	9.8911	11.7571	9.97166	8.81279	9.54596	9.96207	8.92154
ASHGV40004355	0.0337859	0.266681	2.18082	up	noncoding	long noncoding	Gold	NR_110098	SNHG21	RefSeq	754	chr15	+	83419315	83425958	TCTAAAAGAGACTTATCAGCAGGTTGCAGGTGAACATGGCCTTGAGGTAAATCTGTCCCT	100505616	natural antisense	NM_001281806	FSD2		-	83424116	83474822	2051.92	623.798	10.4355	9.31059	667.202	1388.01	4919.86	1232.61	413.749	689.054	1015.24	377.153	10.1219	9.8911	11.7571	9.97166	8.81279	9.54596	9.96207	8.92154
ASHGV40022590	0.0317633	0.257963	2.28556	up	noncoding	long noncoding	Reliable	ENST00000585184	RP11-17J14.2	GENCODE	389	chr18	-	20837127	20840318	CCGGAACTTCTCTTCCAGTTTCTGCAACAAAAAGAAAATCAAAAGCATGTTCATTTTGAA		intron sense-overlapping	ENST00000450466	TMEM241		-	20777718	21017896	34.3325	12.7435	4.69689	3.50434	8.61706	65.1534	32.6602	30.8994	5	13.3486	21.716	10.9094	3.90423	5.4508	4.78414	4.64839	2.32784	3.66828	4.39897	3.62228
ASHGV40022590	0.0317633	0.257963	2.28556	up	noncoding	long noncoding	Reliable	ENST00000585184	RP11-17J14.2	GENCODE	389	chr18	-	20837127	20840318	CCGGAACTTCTCTTCCAGTTTCTGCAACAAAAAGAAAATCAAAAGCATGTTCATTTTGAA		natural antisense	NM_001100619	CABLES1	Cdk5 and Abl enzyme substrate 1	+	20715726	20840434	34.3325	12.7435	4.69689	3.50434	8.61706	65.1534	32.6602	30.8994	5	13.3486	21.716	10.9094	3.90423	5.4508	4.78414	4.64839	2.32784	3.66828	4.39897	3.62228
ASHGV40022590	0.0317633	0.257963	2.28556	up	noncoding	long noncoding	Reliable	ENST00000585184	RP11-17J14.2	GENCODE	389	chr18	-	20837127	20840318	CCGGAACTTCTCTTCCAGTTTCTGCAACAAAAAGAAAATCAAAAGCATGTTCATTTTGAA		natural antisense	NM_001256438	CABLES1		+	20714527	20840434	34.3325	12.7435	4.69689	3.50434	8.61706	65.1534	32.6602	30.8994	5	13.3486	21.716	10.9094	3.90423	5.4508	4.78414	4.64839	2.32784	3.66828	4.39897	3.62228
ASHGV40022590	0.0317633	0.257963	2.28556	up	noncoding	long noncoding	Reliable	ENST00000585184	RP11-17J14.2	GENCODE	389	chr18	-	20837127	20840318	CCGGAACTTCTCTTCCAGTTTCTGCAACAAAAAGAAAATCAAAAGCATGTTCATTTTGAA		natural antisense	NM_138375	CABLES1		+	20735788	20840434	34.3325	12.7435	4.69689	3.50434	8.61706	65.1534	32.6602	30.8994	5	13.3486	21.716	10.9094	3.90423	5.4508	4.78414	4.64839	2.32784	3.66828	4.39897	3.62228
ASHGV40041813	0.0298122	0.252114	2.3543	up	noncoding	long noncoding	Reliable	T283155	G065993	RNA-seq: Iyer et al 2015	2013	chr5	+	61684786	61686799	TGTCACTAAAACCTGTGCTGGTTAGGATTTGCTGTATTTTATCTGCTATGCTGAAATCTT		natural antisense	NM_014473	DIMT1	DIM1 dimethyladenosine transferase 1 homolog	-	61684350	61699728	1584.67	526.661	10.4179	9.18255	1218.88	1861.26	2085.83	1172.7	479.131	584.822	505.852	536.841	10.93	10.3492	10.5026	9.88956	9.02552	9.30666	8.95687	9.44115
ASHGV40003459	0.014222	0.190143	3.52935	up	noncoding	long noncoding	Gold	NR_024052	HCG18	RefSeq	6820	chr6	-	30255173	30294933	CAAGGATTAGGTAAAAGTCTTGCAGTGAAAAACCCGAGGACCCTTACCGCAAGTGTCTTT	414777	natural antisense	ENST00000396548	TRIM39		+	30294696	30311506	107.234	25.1432	6.41557	4.59617	33.7795	138.592	82.4802	174.086	12.7987	28.9525	36.6493	22.1724	5.99934	6.52758	6.03761	7.09776	3.67065	4.87361	5.1498	4.69062
ASHGV40003459	0.014222	0.190143	3.52935	up	noncoding	long noncoding	Gold	NR_024052	HCG18	RefSeq	6820	chr6	-	30255173	30294933	CAAGGATTAGGTAAAAGTCTTGCAGTGAAAAACCCGAGGACCCTTACCGCAAGTGTCTTT	414777	natural antisense	ENST00000396551	TRIM39		+	30294620	30311506	107.234	25.1432	6.41557	4.59617	33.7795	138.592	82.4802	174.086	12.7987	28.9525	36.6493	22.1724	5.99934	6.52758	6.03761	7.09776	3.67065	4.87361	5.1498	4.69062
ASHGV40003459	0.014222	0.190143	3.52935	up	noncoding	long noncoding	Gold	NR_024052	HCG18	RefSeq	6820	chr6	-	30255173	30294933	CAAGGATTAGGTAAAAGTCTTGCAGTGAAAAACCCGAGGACCCTTACCGCAAGTGTCTTT	414777	natural antisense	ENST00000428404	TRIM39		+	30294733	30297272	107.234	25.1432	6.41557	4.59617	33.7795	138.592	82.4802	174.086	12.7987	28.9525	36.6493	22.1724	5.99934	6.52758	6.03761	7.09776	3.67065	4.87361	5.1498	4.69062
ASHGV40003459	0.014222	0.190143	3.52935	up	noncoding	long noncoding	Gold	NR_024052	HCG18	RefSeq	6820	chr6	-	30255173	30294933	CAAGGATTAGGTAAAAGTCTTGCAGTGAAAAACCCGAGGACCCTTACCGCAAGTGTCTTT	414777	natural antisense	ENST00000428728	TRIM39		+	30294681	30303754	107.234	25.1432	6.41557	4.59617	33.7795	138.592	82.4802	174.086	12.7987	28.9525	36.6493	22.1724	5.99934	6.52758	6.03761	7.09776	3.67065	4.87361	5.1498	4.69062
ASHGV40003459	0.014222	0.190143	3.52935	up	noncoding	long noncoding	Gold	NR_024052	HCG18	RefSeq	6820	chr6	-	30255173	30294933	CAAGGATTAGGTAAAAGTCTTGCAGTGAAAAACCCGAGGACCCTTACCGCAAGTGTCTTT	414777	natural antisense	ENST00000440271	TRIM39		+	30294611	30297316	107.234	25.1432	6.41557	4.59617	33.7795	138.592	82.4802	174.086	12.7987	28.9525	36.6493	22.1724	5.99934	6.52758	6.03761	7.09776	3.67065	4.87361	5.1498	4.69062
ASHGV40003459	0.014222	0.190143	3.52935	up	noncoding	long noncoding	Gold	NR_024052	HCG18	RefSeq	6820	chr6	-	30255173	30294933	CAAGGATTAGGTAAAAGTCTTGCAGTGAAAAACCCGAGGACCCTTACCGCAAGTGTCTTT	414777	natural antisense	ENST00000458516	TRIM39		+	30294255	30297528	107.234	25.1432	6.41557	4.59617	33.7795	138.592	82.4802	174.086	12.7987	28.9525	36.6493	22.1724	5.99934	6.52758	6.03761	7.09776	3.67065	4.87361	5.1498	4.69062
ASHGV40003459	0.014222	0.190143	3.52935	up	noncoding	long noncoding	Gold	NR_024052	HCG18	RefSeq	6820	chr6	-	30255173	30294933	CAAGGATTAGGTAAAAGTCTTGCAGTGAAAAACCCGAGGACCCTTACCGCAAGTGTCTTT	414777	natural antisense	ENST00000540416	TRIM39		+	30294620	30311505	107.234	25.1432	6.41557	4.59617	33.7795	138.592	82.4802	174.086	12.7987	28.9525	36.6493	22.1724	5.99934	6.52758	6.03761	7.09776	3.67065	4.87361	5.1498	4.69062
ASHGV40003459	0.014222	0.190143	3.52935	up	noncoding	long noncoding	Gold	NR_024052	HCG18	RefSeq	6820	chr6	-	30255173	30294933	CAAGGATTAGGTAAAAGTCTTGCAGTGAAAAACCCGAGGACCCTTACCGCAAGTGTCTTT	414777	natural antisense	NM_021253	TRIM39	tripartite motif containing 39	+	30294620	30311506	107.234	25.1432	6.41557	4.59617	33.7795	138.592	82.4802	174.086	12.7987	28.9525	36.6493	22.1724	5.99934	6.52758	6.03761	7.09776	3.67065	4.87361	5.1498	4.69062
ASHGV40025401	0.0488739	0.311224	7.87268	up	noncoding	long noncoding	Reliable	T171276	G039727	RNA-seq: Iyer et al 2015	7351	chr19	+	20321105	20379292	AAATACTGCAGGATTCACCAGCCAAAACTGATCTCTGCCAATCAGTTCTGTGAGGCAAGA		intergenic							88.1891	5.18232	5.36059	2.38373	18.8354	56.4876	11.5386	265.895	5	5	5.72929	5	5.10858	5.25452	3.37961	7.69963	2.32784	2.32512	2.54323	2.33874
ASHGV40021265	0.0193625	0.212823	4.33911	up	noncoding	long noncoding	Reliable	ENST00000416221	RP11-295G20.2	GENCODE	465	chr1	-	231658133	231664302	ATGGAGTAACTTGGCTAGAATATGGCAGTAACTACAAGGCATGTTCTGCTCTGGCACGAA	101927626	bidirectional	ENST00000413309	TSNAX		+	231664400	231696975	3452.13	526.027	11.2888	9.17137	681.431	3767.43	3258.24	6101.43	533.837	528.976	587.914	453.382	10.1517	11.4394	11.1772	12.3868	9.18769	9.16241	9.15364	9.18173
ASHGV40021265	0.0193625	0.212823	4.33911	up	noncoding	long noncoding	Reliable	ENST00000416221	RP11-295G20.2	GENCODE	465	chr1	-	231658133	231664302	ATGGAGTAACTTGGCTAGAATATGGCAGTAACTACAAGGCATGTTCTGCTCTGGCACGAA	101927626	bidirectional	NM_005999	TSNAX	translin-associated factor X	+	231664398	231702269	3452.13	526.027	11.2888	9.17137	681.431	3767.43	3258.24	6101.43	533.837	528.976	587.914	453.382	10.1517	11.4394	11.1772	12.3868	9.18769	9.16241	9.15364	9.18173
ASHGV40041490	0.0164742	0.200705	2.11702	up	noncoding	long noncoding	Reliable	ENST00000607026	CTB-40H15.4	GENCODE	382	chr5	+	14872440	14872822	GTCTGCTGCAGTTTGCAAACAGTACGCCCGAATTCTTTTCATTGTAAAAAATTTCTATTA		bidirectional	NM_054027	ANKH	ANKH inorganic pyrophosphate transport regulator	-	14704908	14871887	67.1113	23.7045	5.60087	4.51883	14.7471	47.4673	90.9039	115.327	11.6962	23.9051	31.1986	28.0182	4.7188	5.01663	6.17062	6.49742	3.53743	4.5775	4.91598	5.04441
ASHGV40022407	0.0147585	0.191937	5.88019	up	noncoding	long noncoding	Reliable	ENST00000606879	RP11-689C9.1	GENCODE	657	chr18	-	962592	976884	GACTCCACGCATCATGCCTATGATACTCAGAGAAGAAGGCTATCATTATAAAGACCTATA		intergenic							52.0479	6.47666	5.14477	2.58891	8.97979	62.7128	98.4345	38.0644	5	10.9066	5	5	3.97123	5.40076	6.27519	4.9319	2.32784	3.36229	2.32676	2.33874
ASHGV40001290	0.00265354	0.120629	2.54248	up	noncoding	long noncoding	Gold	NR_024127	SNHG12	RefSeq	758	chr1	-	28905049	28908366	GTGCTTTAAGATTCATGTTACATGTAAAGCTGTCCTCATTTGTGACTATGGACCTATGGA	85028	natural antisense	NM_017846	TRNAU1AP	tRNA selenocysteine 1 associated protein 1	+	28879528	28905057	2581.62	783.322	11.0961	9.74983	1297.17	2897.4	3768.62	2363.27	630.602	880.649	892.025	730.012	11.0128	11.0247	11.3856	10.9611	9.44115	9.90088	9.76466	9.89263
ASHGV40007242	0.0411478	0.288097	4.94579	up	noncoding	long noncoding	Reliable	T062323	G014380	RNA-seq: Iyer et al 2015	2342	chr11	-	67792013	67794355	CGACCTTGGATTACAGCCCCTGGAGTCAAATAAATATACCTGAGTCCGTAGTGACCTAAA		intronic antisense	ENST00000316367	ALDH3B1		+	67777789	67795607	306.33	33.4651	7.34567	5.03948	46.9433	82.5607	760.787	335.03	22.0358	37.1014	51.3526	23.3707	6.51457	5.78202	9.06055	8.02555	4.5059	5.24756	5.63129	4.77314
ASHGV40007242	0.0411478	0.288097	4.94579	up	noncoding	long noncoding	Reliable	T062323	G014380	RNA-seq: Iyer et al 2015	2342	chr11	-	67792013	67794355	CGACCTTGGATTACAGCCCCTGGAGTCAAATAAATATACCTGAGTCCGTAGTGACCTAAA		natural antisense	NM_000694	ALDH3B1	aldehyde dehydrogenase 3 family member B1	+	67777774	67796749	306.33	33.4651	7.34567	5.03948	46.9433	82.5607	760.787	335.03	22.0358	37.1014	51.3526	23.3707	6.51457	5.78202	9.06055	8.02555	4.5059	5.24756	5.63129	4.77314
ASHGV40007242	0.0411478	0.288097	4.94579	up	noncoding	long noncoding	Reliable	T062323	G014380	RNA-seq: Iyer et al 2015	2342	chr11	-	67792013	67794355	CGACCTTGGATTACAGCCCCTGGAGTCAAATAAATATACCTGAGTCCGTAGTGACCTAAA		natural antisense	NM_001030010	ALDH3B1		+	67777774	67796749	306.33	33.4651	7.34567	5.03948	46.9433	82.5607	760.787	335.03	22.0358	37.1014	51.3526	23.3707	6.51457	5.78202	9.06055	8.02555	4.5059	5.24756	5.63129	4.77314
ASHGV40007242	0.0411478	0.288097	4.94579	up	noncoding	long noncoding	Reliable	T062323	G014380	RNA-seq: Iyer et al 2015	2342	chr11	-	67792013	67794355	CGACCTTGGATTACAGCCCCTGGAGTCAAATAAATATACCTGAGTCCGTAGTGACCTAAA		natural antisense	NM_001161473	ALDH3B1		+	67776016	67796749	306.33	33.4651	7.34567	5.03948	46.9433	82.5607	760.787	335.03	22.0358	37.1014	51.3526	23.3707	6.51457	5.78202	9.06055	8.02555	4.5059	5.24756	5.63129	4.77314
ASHGV40007242	0.0411478	0.288097	4.94579	up	noncoding	long noncoding	Reliable	T062323	G014380	RNA-seq: Iyer et al 2015	2342	chr11	-	67792013	67794355	CGACCTTGGATTACAGCCCCTGGAGTCAAATAAATATACCTGAGTCCGTAGTGACCTAAA		natural antisense	NM_001290058	ALDH3B1		+	67777774	67796749	306.33	33.4651	7.34567	5.03948	46.9433	82.5607	760.787	335.03	22.0358	37.1014	51.3526	23.3707	6.51457	5.78202	9.06055	8.02555	4.5059	5.24756	5.63129	4.77314
ASHGV40007242	0.0411478	0.288097	4.94579	up	noncoding	long noncoding	Reliable	T062323	G014380	RNA-seq: Iyer et al 2015	2342	chr11	-	67792013	67794355	CGACCTTGGATTACAGCCCCTGGAGTCAAATAAATATACCTGAGTCCGTAGTGACCTAAA		natural antisense	NM_001290059	ALDH3B1		+	67777774	67796749	306.33	33.4651	7.34567	5.03948	46.9433	82.5607	760.787	335.03	22.0358	37.1014	51.3526	23.3707	6.51457	5.78202	9.06055	8.02555	4.5059	5.24756	5.63129	4.77314
ASHGV40054591	0.0433395	0.294969	6.12051	up	noncoding	long noncoding	Reliable	ENST00000567614	WI2-89031B12.1	GENCODE	792	chrX	-	153746163	153746955	AGGAAGGGAGAGTTGTCTCGGAATGCTCAGGGGGACTCATTAAAGCAACACTTTCATAAA		intergenic							82.2737	12.0874	6.18753	3.57388	110.52	54.7892	112.608	51.1778	8.11805	11.998	13.1676	15.0659	7.74152	5.21074	6.46464	5.33321	3.01973	3.50217	3.67105	4.10254
ASHGV40035931	0.0120784	0.179413	3.4758	up	noncoding	long noncoding	Gold	NR_109997	PRKAR2A-AS1	RefSeq	3406	chr3	+	48885369	48889415	CGAAAATGGGTAGGGTACCATTGCTGTTTCCAATGAAACAATGAATTTTGTGTGCTCTTG	100506637	bidirectional	ENST00000296446	PRKAR2A		-	48787080	48885261	303.465	68.7319	7.7599	5.96255	85.574	589.571	379.486	159.231	25.9789	90.8381	112.002	46.1084	7.37679	8.60202	8.08907	6.9717	4.75332	6.5774	6.74145	5.77804
ASHGV40035931	0.0120784	0.179413	3.4758	up	noncoding	long noncoding	Gold	NR_109997	PRKAR2A-AS1	RefSeq	3406	chr3	+	48885369	48889415	CGAAAATGGGTAGGGTACCATTGCTGTTTCCAATGAAACAATGAATTTTGTGTGCTCTTG	100506637	bidirectional	ENST00000419216	PRKAR2A		-	48828031	48885266	303.465	68.7319	7.7599	5.96255	85.574	589.571	379.486	159.231	25.9789	90.8381	112.002	46.1084	7.37679	8.60202	8.08907	6.9717	4.75332	6.5774	6.74145	5.77804
ASHGV40035931	0.0120784	0.179413	3.4758	up	noncoding	long noncoding	Gold	NR_109997	PRKAR2A-AS1	RefSeq	3406	chr3	+	48885369	48889415	CGAAAATGGGTAGGGTACCATTGCTGTTTCCAATGAAACAATGAATTTTGTGTGCTCTTG	100506637	bidirectional	ENST00000454963	PRKAR2A		-	48784947	48885237	303.465	68.7319	7.7599	5.96255	85.574	589.571	379.486	159.231	25.9789	90.8381	112.002	46.1084	7.37679	8.60202	8.08907	6.9717	4.75332	6.5774	6.74145	5.77804
ASHGV40035931	0.0120784	0.179413	3.4758	up	noncoding	long noncoding	Gold	NR_109997	PRKAR2A-AS1	RefSeq	3406	chr3	+	48885369	48889415	CGAAAATGGGTAGGGTACCATTGCTGTTTCCAATGAAACAATGAATTTTGTGTGCTCTTG	100506637	bidirectional	NM_004157	PRKAR2A	protein kinase, cAMP-dependent, regulatory subunit type II alpha	-	48788092	48885270	303.465	68.7319	7.7599	5.96255	85.574	589.571	379.486	159.231	25.9789	90.8381	112.002	46.1084	7.37679	8.60202	8.08907	6.9717	4.75332	6.5774	6.74145	5.77804
ASHGV40049599	0.000494148	0.0882775	4.22938	up	noncoding	long noncoding	Gold	ENST00000524166	RP11-37B2.1	GENCODE	836	chr8	-	90623584	90629386	GGCATTTGTTTACCTTTGTAGCAAGCTCAGGAGGAAAATACCATTGCCCTTGTTTTACAG	101929709	intergenic							131.984	25.7848	6.81309	4.73264	53.8351	187.453	119.249	167.398	25.0502	33.0905	24.1968	20.8018	6.71394	6.9564	6.54078	7.04124	4.70273	5.08173	4.5556	4.59051
ASHGV40002915	0.00368379	0.137123	17.1134	up	noncoding	long noncoding	Reliable	GSE61474_TCONS_00223026	GSE61474_XLOC_041285	RNA-seq: Clark et al 2015	764	chr22	-	32904587	32905542	CGATAAAATGGGGATGATAGGTCTTCACTCACATGGTAACAAACACAGCAGCAAACCCCA		intergenic							425.652	15.8787	8.0856	3.98855	60.1055	357.043	874.104	411.356	15.0962	12.1748	16.1984	20.0456	6.8716	7.87742	9.2723	8.32109	3.92304	3.52579	3.96959	4.53577
ASHGV40003862	0.0497341	0.313063	2.35441	up	noncoding	pseudogene	Gold	NR_038329	TEKT4P2	RefSeq	1452	chr21	-	9915249	9968594	TTTCCAAGAGCAACAAGAAACGAATAAATCTCTGACCCTTCTCAGGTGCAGCCAGAGAGA	100132288	intergenic							364.095	120.565	8.20306	6.96769	177.803	291.687	282.403	704.487	148.675	103.185	141.268	89.1306	8.40307	7.58765	7.71012	9.11139	7.28415	6.76738	7.06725	6.752
ASHGV40048277	0.0207894	0.217686	3.79119	up	noncoding	long noncoding	Reliable	T330490	G077391	RNA-seq: Iyer et al 2015	1913	chr7	+	102910119	102912032	TAAGGTTCATTCTTCGAGTTCATGAGAGAACTGTTTCTGGGGTCTTTAAATTTTAAGAGG		intergenic							80.9628	18.1519	6.09434	4.17169	46.4324	156.099	65.4677	55.8524	11.5078	23.24	18.3987	19.461	6.49959	6.69506	5.72719	5.4555	3.51328	4.53721	4.15059	4.48567
ASHGV40005876	0.00389648	0.137261	3.48778	up	noncoding	pseudogene	Gold	NR_027512	BEND3P3	RefSeq	5923	chr10	+	81442730	81448650	CCAGGACATTTTTGGAAATCGTATGCTCTCTAGCAACTTTGTGTGAATTTTTATACAAAC	650623	intergenic							2458.12	512.223	10.9289	9.12657	746.131	2669.25	3534.93	2882.14	407.509	649.632	484.647	507.104	10.2665	10.9031	11.2905	11.2554	8.79024	9.45961	8.90005	9.3564
ASHGV40050996	0.00385908	0.137261	22.1167	up	noncoding	long noncoding	Reliable	ENST00000606778	RP11-44N12.5	GENCODE	504	chr8	+	99955822	99956326	TTGAATGTGTTAAGATGTGCAAATTAAGCCGGCGAGCGAACCAAATAAAAATACTAAATG		bidirectional	ENST00000519420	STK3		-	99895981	99955055	175.518	5	6.79667	2.32961	31.3416	208.114	78.343	384.272	5	5	5	5	5.8862	7.11019	5.9709	8.21941	2.32784	2.32512	2.32676	2.33874
ASHGV40003415	0.0150967	0.194442	2.44515	up	noncoding	long noncoding	Gold	NR_003605	ZFAS1	RefSeq	695	chr20	+	47894714	47905795	GAGCGGTTTGGTTAGAGCAGCCAGCGGGTACAGAATGGATTTTGGAAGAGGGAGTCACCA	441951	natural antisense	ENST00000371754	ZNFX1		-	47854482	47894963	743.086	240.198	9.31174	8.02182	511.953	1081.04	781.004	598.344	216.959	285.717	223.789	234.325	9.76104	9.53317	9.10128	8.85149	7.86194	8.28008	7.74312	8.20215
ASHGV40003415	0.0150967	0.194442	2.44515	up	noncoding	long noncoding	Gold	NR_003605	ZFAS1	RefSeq	695	chr20	+	47894714	47905795	GAGCGGTTTGGTTAGAGCAGCCAGCGGGTACAGAATGGATTTTGGAAGAGGGAGTCACCA	441951	natural antisense	NM_021035	ZNFX1	zinc finger, NFX1-type containing 1	-	47862438	47894756	743.086	240.198	9.31174	8.02182	511.953	1081.04	781.004	598.344	216.959	285.717	223.789	234.325	9.76104	9.53317	9.10128	8.85149	7.86194	8.28008	7.74312	8.20215
ASHGV40007295	0.0361066	0.274753	2.99357	up	noncoding	long noncoding	Reliable	T062970	G014524	RNA-seq: Iyer et al 2015	4621	chr11	-	70224585	70229206	GGAGTTTACCCCACATTCCCTTAATTAAAAAGCCATTAAAATAGTCAACTTTGCTGGGCA		natural antisense	ENST00000528853	PPFIA1		+	70224183	70229735	75.2408	21.1123	5.9941	4.41224	38.2478	52.6924	132.639	77.3837	21.0062	28.0946	20.6449	14.7036	6.19656	5.16153	6.68681	5.9315	4.43503	4.82758	4.32154	4.0648
ASHGV40007295	0.0361066	0.274753	2.99357	up	noncoding	long noncoding	Reliable	T062970	G014524	RNA-seq: Iyer et al 2015	4621	chr11	-	70224585	70229206	GGAGTTTACCCCACATTCCCTTAATTAAAAAGCCATTAAAATAGTCAACTTTGCTGGGCA		natural antisense	NM_003626	PPFIA1	protein tyrosine phosphatase, receptor type, f polypeptide (PTPRF), interacting protein (liprin), alpha 1	+	70116805	70230607	75.2408	21.1123	5.9941	4.41224	38.2478	52.6924	132.639	77.3837	21.0062	28.0946	20.6449	14.7036	6.19656	5.16153	6.68681	5.9315	4.43503	4.82758	4.32154	4.0648
ASHGV40007295	0.0361066	0.274753	2.99357	up	noncoding	long noncoding	Reliable	T062970	G014524	RNA-seq: Iyer et al 2015	4621	chr11	-	70224585	70229206	GGAGTTTACCCCACATTCCCTTAATTAAAAAGCCATTAAAATAGTCAACTTTGCTGGGCA		natural antisense	NM_177423	PPFIA1		+	70116805	70224598	75.2408	21.1123	5.9941	4.41224	38.2478	52.6924	132.639	77.3837	21.0062	28.0946	20.6449	14.7036	6.19656	5.16153	6.68681	5.9315	4.43503	4.82758	4.32154	4.0648
ASHGV40003519	0.0157034	0.197437	3.87432	up	noncoding	long noncoding	Gold	NR_024542	SNHG7	RefSeq	984	chr9	-	139619045	139622636	GGGGTGTTGGCATTCTTGTTATTTAACACGGGAAGGAGGTGACTTCGCCTGTGATGGACT	84973	natural antisense	NM_152421	FAM69B	family with sequence similarity 69 member B	+	139607023	139619170	2307.11	475.034	10.8934	8.93942	1137.48	3673.87	1635.6	2781.51	283.383	610.558	658.353	347.842	10.8319	11.3987	10.1408	11.2021	8.25742	9.37207	9.31737	8.81082
ASHGV40054008	0.0109786	0.174542	4.74119	up	noncoding	long noncoding	Gold	NR_026742	USP27X-AS1	RefSeq	2304	chrX	-	49641326	49643959	CAACTCTGACCACAAGGTGGCAAAAGAGTAAATGACAATTCCTCATATATGTTTTGTATG	158572	bidirectional	ENST00000508866	USP27X		+	49644469	49647166	86.7801	16.3872	6.12197	3.87672	28.2201	70.6148	124.984	123.301	10.4733	16.6793	29.7249	8.67141	5.73057	5.55973	6.60735	6.59022	3.36981	4.01462	4.85115	3.27129
ASHGV40054008	0.0109786	0.174542	4.74119	up	noncoding	long noncoding	Gold	NR_026742	USP27X-AS1	RefSeq	2304	chrX	-	49641326	49643959	CAACTCTGACCACAAGGTGGCAAAAGAGTAAATGACAATTCCTCATATATGTTTTGTATG	158572	bidirectional	NM_001145073	USP27X	ubiquitin specific peptidase 27, X-linked	+	49644469	49647168	86.7801	16.3872	6.12197	3.87672	28.2201	70.6148	124.984	123.301	10.4733	16.6793	29.7249	8.67141	5.73057	5.55973	6.60735	6.59022	3.36981	4.01462	4.85115	3.27129
ASHGV40036457	0.0261763	0.239334	7.22185	up	noncoding	long noncoding	Gold	NR_038266	MYLK-AS1	RefSeq	814	chr3	+	123304359	123349666	CAGGAATGACTTTGTGACCAGCAGCTTAAGCCAAATAAACTTTATAAGGTAAAGAATTTC	100506826	intronic antisense	ENST00000360772	MYLK		-	123328895	123603178	269.123	22.8789	7.34982	4.49745	57.8575	107.811	208.533	702.29	15.0452	26.9338	31.3137	18.2229	6.81813	6.16847	7.30766	9.10503	3.91883	4.76315	4.92125	4.38658
ASHGV40036457	0.0261763	0.239334	7.22185	up	noncoding	long noncoding	Gold	NR_038266	MYLK-AS1	RefSeq	814	chr3	+	123304359	123349666	CAGGAATGACTTTGTGACCAGCAGCTTAAGCCAAATAAACTTTATAAGGTAAAGAATTTC	100506826	intronic antisense	ENST00000583087	MYLK		-	123332910	123339473	269.123	22.8789	7.34982	4.49745	57.8575	107.811	208.533	702.29	15.0452	26.9338	31.3137	18.2229	6.81813	6.16847	7.30766	9.10503	3.91883	4.76315	4.92125	4.38658
ASHGV40036457	0.0261763	0.239334	7.22185	up	noncoding	long noncoding	Gold	NR_038266	MYLK-AS1	RefSeq	814	chr3	+	123304359	123349666	CAGGAATGACTTTGTGACCAGCAGCTTAAGCCAAATAAACTTTATAAGGTAAAGAATTTC	100506826	intronic antisense	NM_053027	MYLK		-	123331142	123603149	269.123	22.8789	7.34982	4.49745	57.8575	107.811	208.533	702.29	15.0452	26.9338	31.3137	18.2229	6.81813	6.16847	7.30766	9.10503	3.91883	4.76315	4.92125	4.38658
ASHGV40036457	0.0261763	0.239334	7.22185	up	noncoding	long noncoding	Gold	NR_038266	MYLK-AS1	RefSeq	814	chr3	+	123304359	123349666	CAGGAATGACTTTGTGACCAGCAGCTTAAGCCAAATAAACTTTATAAGGTAAAGAATTTC	100506826	intronic antisense	NM_053028	MYLK		-	123331142	123603149	269.123	22.8789	7.34982	4.49745	57.8575	107.811	208.533	702.29	15.0452	26.9338	31.3137	18.2229	6.81813	6.16847	7.30766	9.10503	3.91883	4.76315	4.92125	4.38658
ASHGV40036457	0.0261763	0.239334	7.22185	up	noncoding	long noncoding	Gold	NR_038266	MYLK-AS1	RefSeq	814	chr3	+	123304359	123349666	CAGGAATGACTTTGTGACCAGCAGCTTAAGCCAAATAAACTTTATAAGGTAAAGAATTTC	100506826	intronic antisense	NM_053031	MYLK		-	123331142	123339530	269.123	22.8789	7.34982	4.49745	57.8575	107.811	208.533	702.29	15.0452	26.9338	31.3137	18.2229	6.81813	6.16847	7.30766	9.10503	3.91883	4.76315	4.92125	4.38658
ASHGV40036457	0.0261763	0.239334	7.22185	up	noncoding	long noncoding	Gold	NR_038266	MYLK-AS1	RefSeq	814	chr3	+	123304359	123349666	CAGGAATGACTTTGTGACCAGCAGCTTAAGCCAAATAAACTTTATAAGGTAAAGAATTTC	100506826	intronic antisense	NM_053032	MYLK		-	123331142	123339530	269.123	22.8789	7.34982	4.49745	57.8575	107.811	208.533	702.29	15.0452	26.9338	31.3137	18.2229	6.81813	6.16847	7.30766	9.10503	3.91883	4.76315	4.92125	4.38658
ASHGV40036457	0.0261763	0.239334	7.22185	up	noncoding	long noncoding	Gold	NR_038266	MYLK-AS1	RefSeq	814	chr3	+	123304359	123349666	CAGGAATGACTTTGTGACCAGCAGCTTAAGCCAAATAAACTTTATAAGGTAAAGAATTTC	100506826	natural antisense	ENST00000354792	MYLK		-	123332891	123411226	269.123	22.8789	7.34982	4.49745	57.8575	107.811	208.533	702.29	15.0452	26.9338	31.3137	18.2229	6.81813	6.16847	7.30766	9.10503	3.91883	4.76315	4.92125	4.38658
ASHGV40036457	0.0261763	0.239334	7.22185	up	noncoding	long noncoding	Gold	NR_038266	MYLK-AS1	RefSeq	814	chr3	+	123304359	123349666	CAGGAATGACTTTGTGACCAGCAGCTTAAGCCAAATAAACTTTATAAGGTAAAGAATTTC	100506826	natural antisense	ENST00000475616	MYLK		-	123332951	123512688	269.123	22.8789	7.34982	4.49745	57.8575	107.811	208.533	702.29	15.0452	26.9338	31.3137	18.2229	6.81813	6.16847	7.30766	9.10503	3.91883	4.76315	4.92125	4.38658
ASHGV40036457	0.0261763	0.239334	7.22185	up	noncoding	long noncoding	Gold	NR_038266	MYLK-AS1	RefSeq	814	chr3	+	123304359	123349666	CAGGAATGACTTTGTGACCAGCAGCTTAAGCCAAATAAACTTTATAAGGTAAAGAATTTC	100506826	natural antisense	NM_053025	MYLK	myosin light chain kinase	-	123331142	123603149	269.123	22.8789	7.34982	4.49745	57.8575	107.811	208.533	702.29	15.0452	26.9338	31.3137	18.2229	6.81813	6.16847	7.30766	9.10503	3.91883	4.76315	4.92125	4.38658
ASHGV40036457	0.0261763	0.239334	7.22185	up	noncoding	long noncoding	Gold	NR_038266	MYLK-AS1	RefSeq	814	chr3	+	123304359	123349666	CAGGAATGACTTTGTGACCAGCAGCTTAAGCCAAATAAACTTTATAAGGTAAAGAATTTC	100506826	natural antisense	NM_053026	MYLK		-	123331142	123603149	269.123	22.8789	7.34982	4.49745	57.8575	107.811	208.533	702.29	15.0452	26.9338	31.3137	18.2229	6.81813	6.16847	7.30766	9.10503	3.91883	4.76315	4.92125	4.38658
ASHGV40004053	0.00934078	0.164109	12.7503	up	noncoding	long noncoding	Gold	NR_046650	TM4SF1-AS1	RefSeq	754	chr3	+	149095564	149104370	AAAGGGCTCAGAAAGGTTGGGGTGAAACTCTCCACTCCTGCTTTCATACCATTTGAAGTT	100874091	natural antisense	NM_014220	TM4SF1	transmembrane 4 L six family member 1	-	149086804	149095568	165.065	8.23583	6.70945	3.03699	37.7045	275.509	293.211	53.8348	10.2274	8.26491	7.39945	7.05154	6.17379	7.50364	7.75776	5.40261	3.33565	2.95216	2.87287	2.98727
ASHGV40016170	0.0464019	0.303348	3.28605	up	noncoding	long noncoding	Reliable	ENST00000602975	RP11-797A18.6	GENCODE	672	chr15	-	77359995	77360667	TATGTCTCCCAAGAAAGTATTAGTTTGTGGACTAACTGTGGGAATCTGATGATGATGGGT		intron sense-overlapping	ENST00000558745	TSPAN3		-	77338673	77376326	141.498	27.8678	6.55627	4.83991	29.5591	243.598	228.758	64.0748	34.329	25.5285	30.0374	21.5762	5.79952	7.34174	7.42897	5.65484	5.16817	4.68076	4.86619	4.64454
ASHGV40016170	0.0464019	0.303348	3.28605	up	noncoding	long noncoding	Reliable	ENST00000602975	RP11-797A18.6	GENCODE	672	chr15	-	77359995	77360667	TATGTCTCCCAAGAAAGTATTAGTTTGTGGACTAACTGTGGGAATCTGATGATGATGGGT		intron sense-overlapping	ENST00000559494	TSPAN3		-	77338425	77363376	141.498	27.8678	6.55627	4.83991	29.5591	243.598	228.758	64.0748	34.329	25.5285	30.0374	21.5762	5.79952	7.34174	7.42897	5.65484	5.16817	4.68076	4.86619	4.64454
ASHGV40016170	0.0464019	0.303348	3.28605	up	noncoding	long noncoding	Reliable	ENST00000602975	RP11-797A18.6	GENCODE	672	chr15	-	77359995	77360667	TATGTCTCCCAAGAAAGTATTAGTTTGTGGACTAACTGTGGGAATCTGATGATGATGGGT		intron sense-overlapping	ENST00000561277	TSPAN3		-	77338401	77363464	141.498	27.8678	6.55627	4.83991	29.5591	243.598	228.758	64.0748	34.329	25.5285	30.0374	21.5762	5.79952	7.34174	7.42897	5.65484	5.16817	4.68076	4.86619	4.64454
ASHGV40016170	0.0464019	0.303348	3.28605	up	noncoding	long noncoding	Reliable	ENST00000602975	RP11-797A18.6	GENCODE	672	chr15	-	77359995	77360667	TATGTCTCCCAAGAAAGTATTAGTTTGTGGACTAACTGTGGGAATCTGATGATGATGGGT		intron sense-overlapping	NM_001168412	TSPAN3		-	77336359	77363570	141.498	27.8678	6.55627	4.83991	29.5591	243.598	228.758	64.0748	34.329	25.5285	30.0374	21.5762	5.79952	7.34174	7.42897	5.65484	5.16817	4.68076	4.86619	4.64454
ASHGV40016170	0.0464019	0.303348	3.28605	up	noncoding	long noncoding	Reliable	ENST00000602975	RP11-797A18.6	GENCODE	672	chr15	-	77359995	77360667	TATGTCTCCCAAGAAAGTATTAGTTTGTGGACTAACTGTGGGAATCTGATGATGATGGGT		intron sense-overlapping	NM_005724	TSPAN3	tetraspanin 3	-	77336359	77363570	141.498	27.8678	6.55627	4.83991	29.5591	243.598	228.758	64.0748	34.329	25.5285	30.0374	21.5762	5.79952	7.34174	7.42897	5.65484	5.16817	4.68076	4.86619	4.64454
ASHGV40016170	0.0464019	0.303348	3.28605	up	noncoding	long noncoding	Reliable	ENST00000602975	RP11-797A18.6	GENCODE	672	chr15	-	77359995	77360667	TATGTCTCCCAAGAAAGTATTAGTTTGTGGACTAACTGTGGGAATCTGATGATGATGGGT		intron sense-overlapping	NM_198902	TSPAN3		-	77336359	77363570	141.498	27.8678	6.55627	4.83991	29.5591	243.598	228.758	64.0748	34.329	25.5285	30.0374	21.5762	5.79952	7.34174	7.42897	5.65484	5.16817	4.68076	4.86619	4.64454
ASHGV40043061	0.00819732	0.159088	3.10221	up	noncoding	long noncoding	Reliable	T297979	G069620	RNA-seq: Iyer et al 2015	1339	chr6	-	15244043	15245382	ATCTAATGTTCACTTCACAATTGGAAAAATAAATGATCTTTTGTGCCCTGAATACTGCAA		bidirectional	NM_004973	JARID2	jumonji and AT-rich interaction domain containing 2	+	15246205	15522273	95.6357	24.1109	6.26611	4.63281	33.1452	80.5814	161.938	106.878	21.986	26.7848	27.8747	19.7981	5.9709	5.74887	6.95744	6.38723	4.50195	4.75603	4.75775	4.51553
ASHGV40043061	0.00819732	0.159088	3.10221	up	noncoding	long noncoding	Reliable	T297979	G069620	RNA-seq: Iyer et al 2015	1339	chr6	-	15244043	15245382	ATCTAATGTTCACTTCACAATTGGAAAAATAAATGATCTTTTGTGCCCTGAATACTGCAA		bidirectional	uc011diu.1	JARID2		+	15245733	15497401	95.6357	24.1109	6.26611	4.63281	33.1452	80.5814	161.938	106.878	21.986	26.7848	27.8747	19.7981	5.9709	5.74887	6.95744	6.38723	4.50195	4.75603	4.75775	4.51553
ASHGV40035600	0.00212072	0.113292	5.70966	up	noncoding	long noncoding	Gold	NR_103821	EMC3-AS1	RefSeq	4696	chr3	+	10028576	10048687	AAGACTTTCCATCACCCAAATATCATTCAGCTCTTCCAGGTGGTGAGGGAGTAAACCAGA	442075	natural antisense	ENST00000470827	EMC3		-	10018712	10052800	488.756	69.0986	8.68378	6.17037	271.367	378.819	720.331	584.508	58.4281	67.0974	89.1944	61.6743	8.96486	7.9629	8.98722	8.82014	5.93054	6.1356	6.40633	6.20903
ASHGV40035600	0.00212072	0.113292	5.70966	up	noncoding	long noncoding	Gold	NR_103821	EMC3-AS1	RefSeq	4696	chr3	+	10028576	10048687	AAGACTTTCCATCACCCAAATATCATTCAGCTCTTCCAGGTGGTGAGGGAGTAAACCAGA	442075	natural antisense	NM_001008737	LOC401052	uncharacterized LOC401052	-	10048101	10052779	488.756	69.0986	8.68378	6.17037	271.367	378.819	720.331	584.508	58.4281	67.0974	89.1944	61.6743	8.96486	7.9629	8.98722	8.82014	5.93054	6.1356	6.40633	6.20903
ASHGV40015093	0.0409821	0.287723	16.3335	up	noncoding	long noncoding	Reliable	uc021pbg.1	BC005081	UCSC_knowngene	1971	chr1	-	156611456	156613427	GTGGATGAAGGGAGAATGGGGGCTTTGCTCCTGAAAAGAGACACCCTTTCTAATAAAAAA		natural antisense	ENST00000424639	BCAN		+	156611921	156618590	1058.21	73.6049	9.07516	5.0454	659.893	2678.32	804.817	89.8026	241.361	27.5659	9.26393	16.2285	10.1046	10.9085	9.15364	6.13395	8.00872	4.80173	3.15554	4.21561
ASHGV40015093	0.0409821	0.287723	16.3335	up	noncoding	long noncoding	Reliable	uc021pbg.1	BC005081	UCSC_knowngene	1971	chr1	-	156611456	156613427	GTGGATGAAGGGAGAATGGGGGCTTTGCTCCTGAAAAGAGACACCCTTTCTAATAAAAAA		natural antisense	ENST00000441358	BCAN		+	156611181	156616936	1058.21	73.6049	9.07516	5.0454	659.893	2678.32	804.817	89.8026	241.361	27.5659	9.26393	16.2285	10.1046	10.9085	9.15364	6.13395	8.00872	4.80173	3.15554	4.21561
ASHGV40015093	0.0409821	0.287723	16.3335	up	noncoding	long noncoding	Reliable	uc021pbg.1	BC005081	UCSC_knowngene	1971	chr1	-	156611456	156613427	GTGGATGAAGGGAGAATGGGGGCTTTGCTCCTGAAAAGAGACACCCTTTCTAATAAAAAA		natural antisense	ENST00000457777	BCAN		+	156611905	156617474	1058.21	73.6049	9.07516	5.0454	659.893	2678.32	804.817	89.8026	241.361	27.5659	9.26393	16.2285	10.1046	10.9085	9.15364	6.13395	8.00872	4.80173	3.15554	4.21561
ASHGV40015093	0.0409821	0.287723	16.3335	up	noncoding	long noncoding	Reliable	uc021pbg.1	BC005081	UCSC_knowngene	1971	chr1	-	156611456	156613427	GTGGATGAAGGGAGAATGGGGGCTTTGCTCCTGAAAAGAGACACCCTTTCTAATAAAAAA		natural antisense	NM_021948	BCAN	brevican	+	156611739	156629324	1058.21	73.6049	9.07516	5.0454	659.893	2678.32	804.817	89.8026	241.361	27.5659	9.26393	16.2285	10.1046	10.9085	9.15364	6.13395	8.00872	4.80173	3.15554	4.21561
ASHGV40015093	0.0409821	0.287723	16.3335	up	noncoding	long noncoding	Reliable	uc021pbg.1	BC005081	UCSC_knowngene	1971	chr1	-	156611456	156613427	GTGGATGAAGGGAGAATGGGGGCTTTGCTCCTGAAAAGAGACACCCTTTCTAATAAAAAA		natural antisense	NM_198427	BCAN		+	156611739	156623264	1058.21	73.6049	9.07516	5.0454	659.893	2678.32	804.817	89.8026	241.361	27.5659	9.26393	16.2285	10.1046	10.9085	9.15364	6.13395	8.00872	4.80173	3.15554	4.21561
ASHGV40060052	0.0297546	0.25207	2.68862	up	noncoding	long noncoding	Reliable	uc.195-	uc.195	UCR	273	chr6	-	97663355	97663628	TAAATAAGGGCTGATTGGATCTAAATTGCCTAGCACATGGGCCACAGATGAGCTCAGTGA		intron sense-overlapping	ENST00000369251	MMS22L		-	97594420	97730429	90.7204	22.3308	5.92994	4.50307	15.9832	175.12	112.243	59.5348	20.4814	26.2557	26.357	16.2289	4.84576	6.86568	6.45977	5.54854	4.39568	4.72608	4.67457	4.21597
ASHGV40060052	0.0297546	0.25207	2.68862	up	noncoding	long noncoding	Reliable	uc.195-	uc.195	UCR	273	chr6	-	97663355	97663628	TAAATAAGGGCTGATTGGATCTAAATTGCCTAGCACATGGGCCACAGATGAGCTCAGTGA		intron sense-overlapping	NM_198468	MMS22L	MMS22 like, DNA repair protein	-	97590036	97731052	90.7204	22.3308	5.92994	4.50307	15.9832	175.12	112.243	59.5348	20.4814	26.2557	26.357	16.2289	4.84576	6.86568	6.45977	5.54854	4.39568	4.72608	4.67457	4.21597
ASHGV40033507	0.031582	0.257455	5.32062	up	noncoding	long noncoding	Gold	NR_104248	SLC2A11	RefSeq	1460	chr22	+	24198889	24225139	CTCCACCAGCCCTGTGGGGAGGGACCCCCAGGTCCTCTGCATTAAACCAGTTTACACTCC	66035	exon sense-overlapping	ENST00000403208	SLC2A11		+	24199049	24212369	841.2	93.2206	9.02158	6.60999	469.581	222.911	461.415	2210.89	85.3255	81.0446	81.8776	124.635	9.66061	7.20928	8.34663	10.8698	6.48797	6.41293	6.29235	7.2467
ASHGV40033507	0.031582	0.257455	5.32062	up	noncoding	long noncoding	Gold	NR_104248	SLC2A11	RefSeq	1460	chr22	+	24198889	24225139	CTCCACCAGCCCTGTGGGGAGGGACCCCCAGGTCCTCTGCATTAAACCAGTTTACACTCC	66035	exon sense-overlapping	ENST00000405847	SLC2A11		+	24199120	24219515	841.2	93.2206	9.02158	6.60999	469.581	222.911	461.415	2210.89	85.3255	81.0446	81.8776	124.635	9.66061	7.20928	8.34663	10.8698	6.48797	6.41293	6.29235	7.2467
ASHGV40033507	0.031582	0.257455	5.32062	up	noncoding	long noncoding	Gold	NR_104248	SLC2A11	RefSeq	1460	chr22	+	24198889	24225139	CTCCACCAGCCCTGTGGGGAGGGACCCCCAGGTCCTCTGCATTAAACCAGTTTACACTCC	66035	exon sense-overlapping	ENST00000433835	AP000350.10		+	24204374	24237410	841.2	93.2206	9.02158	6.60999	469.581	222.911	461.415	2210.89	85.3255	81.0446	81.8776	124.635	9.66061	7.20928	8.34663	10.8698	6.48797	6.41293	6.29235	7.2467
ASHGV40033507	0.031582	0.257455	5.32062	up	noncoding	long noncoding	Gold	NR_104248	SLC2A11	RefSeq	1460	chr22	+	24198889	24225139	CTCCACCAGCCCTGTGGGGAGGGACCCCCAGGTCCTCTGCATTAAACCAGTTTACACTCC	66035	exon sense-overlapping	NM_001024938	SLC2A11	solute carrier family 2 (facilitated glucose transporter), member 11	+	24198889	24228299	841.2	93.2206	9.02158	6.60999	469.581	222.911	461.415	2210.89	85.3255	81.0446	81.8776	124.635	9.66061	7.20928	8.34663	10.8698	6.48797	6.41293	6.29235	7.2467
ASHGV40033507	0.031582	0.257455	5.32062	up	noncoding	long noncoding	Gold	NR_104248	SLC2A11	RefSeq	1460	chr22	+	24198889	24225139	CTCCACCAGCCCTGTGGGGAGGGACCCCCAGGTCCTCTGCATTAAACCAGTTTACACTCC	66035	exon sense-overlapping	NM_001024939	SLC2A11		+	24200039	24228299	841.2	93.2206	9.02158	6.60999	469.581	222.911	461.415	2210.89	85.3255	81.0446	81.8776	124.635	9.66061	7.20928	8.34663	10.8698	6.48797	6.41293	6.29235	7.2467
ASHGV40033507	0.031582	0.257455	5.32062	up	noncoding	long noncoding	Gold	NR_104248	SLC2A11	RefSeq	1460	chr22	+	24198889	24225139	CTCCACCAGCCCTGTGGGGAGGGACCCCCAGGTCCTCTGCATTAAACCAGTTTACACTCC	66035	exon sense-overlapping	NM_001282864	SLC2A11		+	24199186	24228299	841.2	93.2206	9.02158	6.60999	469.581	222.911	461.415	2210.89	85.3255	81.0446	81.8776	124.635	9.66061	7.20928	8.34663	10.8698	6.48797	6.41293	6.29235	7.2467
ASHGV40033507	0.031582	0.257455	5.32062	up	noncoding	long noncoding	Gold	NR_104248	SLC2A11	RefSeq	1460	chr22	+	24198889	24225139	CTCCACCAGCCCTGTGGGGAGGGACCCCCAGGTCCTCTGCATTAAACCAGTTTACACTCC	66035	exon sense-overlapping	NM_030807	SLC2A11		+	24198889	24228299	841.2	93.2206	9.02158	6.60999	469.581	222.911	461.415	2210.89	85.3255	81.0446	81.8776	124.635	9.66061	7.20928	8.34663	10.8698	6.48797	6.41293	6.29235	7.2467
ASHGV40017683	0.0251604	0.235796	3.28503	up	noncoding	long noncoding	Reliable	ENST00000552753	MIR3179-3	GENCODE	543	chr16	-	18505165	18505708	TGCAGGGGTTAGCAAACTATGGCCCACTGTTCTTGTTTTATAAATAAAGTGTTATGAGCA	100423006	intergenic							277.221	53.0298	7.51104	5.79513	51.017	275.981	166.737	615.149	41.7472	65.9279	52.4361	52.008	6.64042	7.5056	6.99824	8.8999	5.45999	6.10544	5.65878	5.95631
ASHGV40057482	0.00247294	0.118532	3.1621	up	noncoding	long noncoding	Reliable	ENST00000517658	RP11-10J21.4	GENCODE	397	chr8	-	142262384	142263391	ACACGGAAATTCACAGACGCACAGGTGGGCGTGAAAACACGGAAATTCACAGACGCACAG		intron sense-overlapping	ENST00000520137	SLC45A4		-	142228872	142318404	48.1449	12.3491	5.29499	3.63411	15.8397	61.5522	41.4466	73.7411	12.8294	12.2149	10.9726	13.3795	4.83287	5.37176	5.11024	5.8651	3.67541	3.53221	3.40671	3.9221
ASHGV40057482	0.00247294	0.118532	3.1621	up	noncoding	long noncoding	Reliable	ENST00000517658	RP11-10J21.4	GENCODE	397	chr8	-	142262384	142263391	ACACGGAAATTCACAGACGCACAGGTGGGCGTGAAAACACGGAAATTCACAGACGCACAG		intron sense-overlapping	NM_001286646	SLC45A4		-	142217264	142264728	48.1449	12.3491	5.29499	3.63411	15.8397	61.5522	41.4466	73.7411	12.8294	12.2149	10.9726	13.3795	4.83287	5.37176	5.11024	5.8651	3.67541	3.53221	3.40671	3.9221
ASHGV40056517	0.0267851	0.241949	2.81692	up	noncoding	long noncoding	Gold	NR_024523	LOC641367	RefSeq	2694	chr19	+	21933546	21936240	CCTCTCTTAAAGGGAGAAATGAGGGGTTATAATGTCACGGGACCTTCATCTACAAAGACT	641367	intronic antisense	ENST00000598026	ZNF100		-	21925879	21950351	252.997	56.4134	7.35076	5.85664	51.2978	202.876	600.142	157.673	44.785	65.3097	73.861	41.698	6.64784	7.07868	8.72512	6.95138	5.5684	6.08978	6.15141	5.61696
ASHGV40056517	0.0267851	0.241949	2.81692	up	noncoding	long noncoding	Gold	NR_024523	LOC641367	RefSeq	2694	chr19	+	21933546	21936240	CCTCTCTTAAAGGGAGAAATGAGGGGTTATAATGTCACGGGACCTTCATCTACAAAGACT	641367	intronic antisense	NM_173531	ZNF100	zinc finger protein 100	-	21906842	21950430	252.997	56.4134	7.35076	5.85664	51.2978	202.876	600.142	157.673	44.785	65.3097	73.861	41.698	6.64784	7.07868	8.72512	6.95138	5.5684	6.08978	6.15141	5.61696
ASHGV40056517	0.0267851	0.241949	2.81692	up	noncoding	long noncoding	Gold	NR_024523	LOC641367	RefSeq	2694	chr19	+	21933546	21936240	CCTCTCTTAAAGGGAGAAATGAGGGGTTATAATGTCACGGGACCTTCATCTACAAAGACT	641367	natural antisense	ENST00000305570	ZNF100		-	21908994	21933585	252.997	56.4134	7.35076	5.85664	51.2978	202.876	600.142	157.673	44.785	65.3097	73.861	41.698	6.64784	7.07868	8.72512	6.95138	5.5684	6.08978	6.15141	5.61696
ASHGV40021976	0.0268463	0.242337	6.19916	up	noncoding	long noncoding	Reliable	ENST00000565472	CTC-462L7.1	GENCODE	4810	chr17	+	53246183	53250993	AAAGCTGTGTCAGCAATGAGATTTGTTTCATTGTTTTGCCTTGTTTTGTCATTGAGTTGT		intergenic							622.188	57.6078	8.531	5.89892	77.1282	599.222	370.667	1441.73	47.0826	65.347	73.233	44.7686	7.22873	8.62556	8.055	10.2147	5.63594	6.09152	6.13766	5.73057
ASHGV40036996	0.0211242	0.219486	5.79481	up	noncoding	long noncoding	Reliable	T257243	G059307	RNA-seq: Iyer et al 2015	1964	chr3	+	193251306	193274278	CAAGCTACATTGGCAATGATATCTCCAACCTGACCCAAATAACCCTAATGTGACCAAGAT		natural antisense	ENST00000295548	ATP13A4		-	193176386	193272588	62.5852	11.5904	5.796	3.26124	44.6872	102.901	36.6711	66.0816	5	25.9394	6.3183	9.10377	6.44221	6.09975	4.93807	5.70397	2.32784	4.70449	2.66994	3.34268
ASHGV40036996	0.0211242	0.219486	5.79481	up	noncoding	long noncoding	Reliable	T257243	G059307	RNA-seq: Iyer et al 2015	1964	chr3	+	193251306	193274278	CAAGCTACATTGGCAATGATATCTCCAACCTGACCCAAATAACCCTAATGTGACCAAGAT		natural antisense	ENST00000392443	ATP13A4		-	193120146	193272776	62.5852	11.5904	5.796	3.26124	44.6872	102.901	36.6711	66.0816	5	25.9394	6.3183	9.10377	6.44221	6.09975	4.93807	5.70397	2.32784	4.70449	2.66994	3.34268
ASHGV40036996	0.0211242	0.219486	5.79481	up	noncoding	long noncoding	Reliable	T257243	G059307	RNA-seq: Iyer et al 2015	1964	chr3	+	193251306	193274278	CAAGCTACATTGGCAATGATATCTCCAACCTGACCCAAATAACCCTAATGTGACCAAGAT		natural antisense	NM_032279	ATP13A4	ATPase type 13A4	-	193116755	193272911	62.5852	11.5904	5.796	3.26124	44.6872	102.901	36.6711	66.0816	5	25.9394	6.3183	9.10377	6.44221	6.09975	4.93807	5.70397	2.32784	4.70449	2.66994	3.34268
ASHGV40031186	0.0128332	0.182836	2.28548	up	noncoding	long noncoding	Reliable	ENST00000606527	RP11-155O18.6	GENCODE	391	chr1	+	52819158	52819549	ATGTCCTGTGGCATGAACACAGGAATCTCCATTCATGAAAACCCTACCCTCCCAGTATTT		natural antisense	ENST00000284376	CC2D1B		-	52818203	52831851	122.664	46.5002	6.81301	5.62051	85.1573	162.549	129.392	113.559	47.0234	51.6925	41.1586	46.1261	7.36871	6.75624	6.65383	6.47327	5.63378	5.75146	5.31789	5.77892
ASHGV40031186	0.0128332	0.182836	2.28548	up	noncoding	long noncoding	Reliable	ENST00000606527	RP11-155O18.6	GENCODE	391	chr1	+	52819158	52819549	ATGTCCTGTGGCATGAACACAGGAATCTCCATTCATGAAAACCCTACCCTCCCAGTATTT		natural antisense	ENST00000450942	CC2D1B		-	52819190	52826220	122.664	46.5002	6.81301	5.62051	85.1573	162.549	129.392	113.559	47.0234	51.6925	41.1586	46.1261	7.36871	6.75624	6.65383	6.47327	5.63378	5.75146	5.31789	5.77892
ASHGV40031186	0.0128332	0.182836	2.28548	up	noncoding	long noncoding	Reliable	ENST00000606527	RP11-155O18.6	GENCODE	391	chr1	+	52819158	52819549	ATGTCCTGTGGCATGAACACAGGAATCTCCATTCATGAAAACCCTACCCTCCCAGTATTT		natural antisense	NM_032449	CC2D1B	coiled-coil and C2 domain containing 1B	-	52816264	52831877	122.664	46.5002	6.81301	5.62051	85.1573	162.549	129.392	113.559	47.0234	51.6925	41.1586	46.1261	7.36871	6.75624	6.65383	6.47327	5.63378	5.75146	5.31789	5.77892
ASHGV40046947	0.0430804	0.294296	7.04458	up	noncoding	long noncoding	Reliable	ENST00000610269	RP4-593H12.1	GENCODE	501	chr7	-	107220001	107220502	CCAGCTTTTCAAACTGTGCGTGTACATTTAAGTTGTTGAGTTTTTTCAATATTGACAACG		natural antisense	NM_018844	BCAP29	B-cell receptor-associated protein 29	+	107220421	107263762	63.6838	5.02579	5.15848	2.34196	26.2592	13.7562	25.7647	188.955	5	5.10318	5	5	5.6168	3.33155	4.47886	7.2067	2.32784	2.37451	2.32676	2.33874
ASHGV40000916	0.0133213	0.185328	4.05592	up	noncoding	long noncoding	Reliable	ENST00000440802	AC097532.2	GENCODE	322	chr2	-	133043367	133051950	GTACACTTGGATATTTACTCACCTTTTTCTCATTCACTATGTCTGCCGTGGTCTCGATGA		intergenic							79.8264	12.4133	5.62559	3.60556	15.043	204.173	46.7904	53.2991	11.06	16.8066	12.9742	8.81217	4.7526	7.08703	5.27501	5.38773	3.45107	4.02596	3.65228	3.29293
ASHGV40027983	0.0162508	0.200127	2.59359	up	noncoding	long noncoding	Reliable	T206481	G047797	RNA-seq: Iyer et al 2015	2001	chr2	-	208268484	208270692	CTGAACAGAAGATTGTTGGAGGAAGTCCAAATGAAGCAAAACATCTAATTATCAATGAAC		intergenic							21.5833	7.7953	4.23496	2.86001	9.6477	25.0357	35.0154	16.6345	5.88324	12.5052	7.79273	5	4.07885	4.16329	4.87617	3.82154	2.59799	3.56546	2.93784	2.33874
ASHGV40058030	0.0238647	0.230766	7.62576	up	noncoding	long noncoding	Reliable	T042023	G009624	RNA-seq: Iyer et al 2015	623	chr10	+	52433468	52434160	AACTAAGAATTCATATAAACACATTCTCAAGTACACACTAACCCAACCACCCAAGATACA		intergenic							283.242	21.8998	7.31944	4.38856	105.219	166.226	55.2808	806.24	12.7786	32.041	14.1223	28.6573	7.67177	6.78954	5.49873	9.31773	3.66821	5.03101	3.77812	5.07691
ASHGV40007944	0.0174714	0.203833	5.06809	up	noncoding	long noncoding	Reliable	T052783	G012233	RNA-seq: Iyer et al 2015	5967	chr11	+	1619196	1625268	AGCCATCATTTCAGTAGTGTACATGTTTACCACAGCACCATGTTGTCCACCATGAATATG		natural antisense	ENST00000412090	KRTAP5-2		-	1618408	1619524	42.4247	6.68233	5.04843	2.70699	27.9697	17.495	94.6654	29.5688	5	5.70177	10.5547	5.47286	5.71331	3.6667	6.22481	4.58892	2.32784	2.48006	3.34956	2.67051
ASHGV40007944	0.0174714	0.203833	5.06809	up	noncoding	long noncoding	Reliable	T052783	G012233	RNA-seq: Iyer et al 2015	5967	chr11	+	1619196	1625268	AGCCATCATTTCAGTAGTGTACATGTTTACCACAGCACCATGTTGTCCACCATGAATATG		natural antisense	NM_001004325	KRTAP5-2	keratin associated protein 5-2	-	1618406	1619524	42.4247	6.68233	5.04843	2.70699	27.9697	17.495	94.6654	29.5688	5	5.70177	10.5547	5.47286	5.71331	3.6667	6.22481	4.58892	2.32784	2.48006	3.34956	2.67051
ASHGV40036364	0.00334833	0.132491	18.6141	up	noncoding	long noncoding	Reliable	ENST00000563632	RP11-757F18.5	GENCODE	1937	chr3	+	111852269	111854206	GGATTTTTGTATTATCCTTGTATTTGATGGTTGTTTCCAGTTTGGTCACTCATCTGTTTG		bidirectional	ENST00000487901	GCSAM		-	111842453	111852117	483.836	17.149	8.24996	4.03164	71.5239	1091.1	384.612	388.109	12.8225	20.465	9.48869	25.8197	7.11658	9.5472	8.10422	8.23186	3.67425	4.3335	3.19066	4.92815
ASHGV40036364	0.00334833	0.132491	18.6141	up	noncoding	long noncoding	Reliable	ENST00000563632	RP11-757F18.5	GENCODE	1937	chr3	+	111852269	111854206	GGATTTTTGTATTATCCTTGTATTTGATGGTTGTTTCCAGTTTGGTCACTCATCTGTTTG		bidirectional	ENST00000488580	GCSAM		-	111842407	111852072	483.836	17.149	8.24996	4.03164	71.5239	1091.1	384.612	388.109	12.8225	20.465	9.48869	25.8197	7.11658	9.5472	8.10422	8.23186	3.67425	4.3335	3.19066	4.92815
ASHGV40036364	0.00334833	0.132491	18.6141	up	noncoding	long noncoding	Reliable	ENST00000563632	RP11-757F18.5	GENCODE	1937	chr3	+	111852269	111854206	GGATTTTTGTATTATCCTTGTATTTGATGGTTGTTTCCAGTTTGGTCACTCATCTGTTTG		bidirectional	NM_001190259	GCSAM		-	111839687	111852152	483.836	17.149	8.24996	4.03164	71.5239	1091.1	384.612	388.109	12.8225	20.465	9.48869	25.8197	7.11658	9.5472	8.10422	8.23186	3.67425	4.3335	3.19066	4.92815
ASHGV40036364	0.00334833	0.132491	18.6141	up	noncoding	long noncoding	Reliable	ENST00000563632	RP11-757F18.5	GENCODE	1937	chr3	+	111852269	111854206	GGATTTTTGTATTATCCTTGTATTTGATGGTTGTTTCCAGTTTGGTCACTCATCTGTTTG		bidirectional	NM_001190260	GCSAM		-	111839687	111852152	483.836	17.149	8.24996	4.03164	71.5239	1091.1	384.612	388.109	12.8225	20.465	9.48869	25.8197	7.11658	9.5472	8.10422	8.23186	3.67425	4.3335	3.19066	4.92815
ASHGV40036364	0.00334833	0.132491	18.6141	up	noncoding	long noncoding	Reliable	ENST00000563632	RP11-757F18.5	GENCODE	1937	chr3	+	111852269	111854206	GGATTTTTGTATTATCCTTGTATTTGATGGTTGTTTCCAGTTTGGTCACTCATCTGTTTG		bidirectional	NM_152785	GCSAM	germinal center-associated, signaling and motility	-	111839687	111852152	483.836	17.149	8.24996	4.03164	71.5239	1091.1	384.612	388.109	12.8225	20.465	9.48869	25.8197	7.11658	9.5472	8.10422	8.23186	3.67425	4.3335	3.19066	4.92815
ASHGV40048833	0.0157777	0.197672	4.6855	up	noncoding	long noncoding	Gold	NR_040040	LOC100287015	RefSeq	2408	chr8	-	6261076	6264069	TCCTGGGAGTAAGGAGGACGACGGCCCCTAACCCCTGAATTAGCCTTCTATTTCCATTAG	100287015	bidirectional	NM_001172574	MCPH1		+	6264112	6304940	57.4335	11.8335	5.70783	3.47963	41.9986	87.7214	39.5431	60.4709	6.93833	18.8896	7.82775	13.6784	6.3475	5.87174	5.04066	5.57143	2.81027	4.2076	2.94272	3.95793
ASHGV40048833	0.0157777	0.197672	4.6855	up	noncoding	long noncoding	Gold	NR_040040	LOC100287015	RefSeq	2408	chr8	-	6261076	6264069	TCCTGGGAGTAAGGAGGACGACGGCCCCTAACCCCTGAATTAGCCTTCTATTTCCATTAG	100287015	bidirectional	NM_001172575	MCPH1	microcephalin 1	+	6264112	6304940	57.4335	11.8335	5.70783	3.47963	41.9986	87.7214	39.5431	60.4709	6.93833	18.8896	7.82775	13.6784	6.3475	5.87174	5.04066	5.57143	2.81027	4.2076	2.94272	3.95793
ASHGV40048833	0.0157777	0.197672	4.6855	up	noncoding	long noncoding	Gold	NR_040040	LOC100287015	RefSeq	2408	chr8	-	6261076	6264069	TCCTGGGAGTAAGGAGGACGACGGCCCCTAACCCCTGAATTAGCCTTCTATTTCCATTAG	100287015	bidirectional	NM_024596	MCPH1		+	6264112	6501140	57.4335	11.8335	5.70783	3.47963	41.9986	87.7214	39.5431	60.4709	6.93833	18.8896	7.82775	13.6784	6.3475	5.87174	5.04066	5.57143	2.81027	4.2076	2.94272	3.95793
ASHGV40033904	0.0105665	0.171239	3.07326	up	noncoding	long noncoding	Reliable	ENST00000610245	CITF22-1A6.3	GENCODE	2349	chr22	+	50295875	50298224	CAAGACTTTTTATAGTTATTCAGCCTGAAAAAAGAATGGTTACACATCATAGGCAGAACG		natural antisense	ENST00000486602	ALG12		-	50297297	50301566	195.185	46.5408	7.24472	5.62495	62.8552	140.694	228.439	348.752	44.9607	45.8331	47.5585	47.8111	6.9335	6.54287	7.42544	8.07708	5.57268	5.57232	5.52326	5.83155
ASHGV40033904	0.0105665	0.171239	3.07326	up	noncoding	long noncoding	Reliable	ENST00000610245	CITF22-1A6.3	GENCODE	2349	chr22	+	50295875	50298224	CAAGACTTTTTATAGTTATTCAGCCTGAAAAAAGAATGGTTACACATCATAGGCAGAACG		natural antisense	NM_024105	ALG12	ALG12, alpha-1,6-mannosyltransferase	-	50296853	50312106	195.185	46.5408	7.24472	5.62495	62.8552	140.694	228.439	348.752	44.9607	45.8331	47.5585	47.8111	6.9335	6.54287	7.42544	8.07708	5.57268	5.57232	5.52326	5.83155
ASHGV40002012	0.00540061	0.145126	3.29898	up	noncoding	long noncoding	Reliable	ENST00000547387	RP11-386G11.10	GENCODE	897	chr12	+	49521793	49525145	TTGCCATAATCAACTGAGAGACGTTCCATGAGCAGGGAGGCGAAGGCGACAGGAGCAGAC		intronic antisense	ENST00000549870	TUBA1B		-	49523050	49523896	157.48	41.46	7.16229	5.44027	116.72	178.208	207.261	127.731	47.9401	36.223	41.2613	40.4157	7.81874	6.8898	7.29921	6.64142	5.66181	5.21224	5.32048	5.56657
ASHGV40002012	0.00540061	0.145126	3.29898	up	noncoding	long noncoding	Reliable	ENST00000547387	RP11-386G11.10	GENCODE	897	chr12	+	49521793	49525145	TTGCCATAATCAACTGAGAGACGTTCCATGAGCAGGGAGGCGAAGGCGACAGGAGCAGAC		natural antisense	ENST00000547476	TUBA1B		-	49523068	49525180	157.48	41.46	7.16229	5.44027	116.72	178.208	207.261	127.731	47.9401	36.223	41.2613	40.4157	7.81874	6.8898	7.29921	6.64142	5.66181	5.21224	5.32048	5.56657
ASHGV40002012	0.00540061	0.145126	3.29898	up	noncoding	long noncoding	Reliable	ENST00000547387	RP11-386G11.10	GENCODE	897	chr12	+	49521793	49525145	TTGCCATAATCAACTGAGAGACGTTCCATGAGCAGGGAGGCGAAGGCGACAGGAGCAGAC		natural antisense	ENST00000550367	TUBA1B		-	49522236	49525178	157.48	41.46	7.16229	5.44027	116.72	178.208	207.261	127.731	47.9401	36.223	41.2613	40.4157	7.81874	6.8898	7.29921	6.64142	5.66181	5.21224	5.32048	5.56657
ASHGV40002012	0.00540061	0.145126	3.29898	up	noncoding	long noncoding	Reliable	ENST00000547387	RP11-386G11.10	GENCODE	897	chr12	+	49521793	49525145	TTGCCATAATCAACTGAGAGACGTTCCATGAGCAGGGAGGCGAAGGCGACAGGAGCAGAC		natural antisense	ENST00000552984	TUBA1B		-	49523146	49525178	157.48	41.46	7.16229	5.44027	116.72	178.208	207.261	127.731	47.9401	36.223	41.2613	40.4157	7.81874	6.8898	7.29921	6.64142	5.66181	5.21224	5.32048	5.56657
ASHGV40002012	0.00540061	0.145126	3.29898	up	noncoding	long noncoding	Reliable	ENST00000547387	RP11-386G11.10	GENCODE	897	chr12	+	49521793	49525145	TTGCCATAATCAACTGAGAGACGTTCCATGAGCAGGGAGGCGAAGGCGACAGGAGCAGAC		natural antisense	NM_006082	TUBA1B	tubulin alpha 1b	-	49521566	49525304	157.48	41.46	7.16229	5.44027	116.72	178.208	207.261	127.731	47.9401	36.223	41.2613	40.4157	7.81874	6.8898	7.29921	6.64142	5.66181	5.21224	5.32048	5.56657
ASHGV40004723	0.023441	0.228867	13.4224	up	noncoding	long noncoding	Gold	NR_125796	ZFPM2-AS1	RefSeq	1011	chr8	-	106792637	107072731	GAAACTTGGGGAATTACACACTAATAGTGAAGAACAGGTGGCACCTGAAATCACAGAAAA	102723356	intronic antisense	ENST00000378472	ZFPM2		+	106800943	106815828	197.785	6.88193	6.51887	2.7723	35.9343	251.621	18.5709	485.014	9.08553	6.16904	5	7.27314	6.09998	7.38544	4.02776	8.56231	3.16772	2.57074	2.32676	3.024
ASHGV40004723	0.023441	0.228867	13.4224	up	noncoding	long noncoding	Gold	NR_125796	ZFPM2-AS1	RefSeq	1011	chr8	-	106792637	107072731	GAAACTTGGGGAATTACACACTAATAGTGAAGAACAGGTGGCACCTGAAATCACAGAAAA	102723356	intronic antisense	ENST00000517361	ZFPM2		+	106541111	106815825	197.785	6.88193	6.51887	2.7723	35.9343	251.621	18.5709	485.014	9.08553	6.16904	5	7.27314	6.09998	7.38544	4.02776	8.56231	3.16772	2.57074	2.32676	3.024
ASHGV40004723	0.023441	0.228867	13.4224	up	noncoding	long noncoding	Gold	NR_125796	ZFPM2-AS1	RefSeq	1011	chr8	-	106792637	107072731	GAAACTTGGGGAATTACACACTAATAGTGAAGAACAGGTGGCACCTGAAATCACAGAAAA	102723356	intronic antisense	ENST00000520492	ZFPM2		+	106331770	106816098	197.785	6.88193	6.51887	2.7723	35.9343	251.621	18.5709	485.014	9.08553	6.16904	5	7.27314	6.09998	7.38544	4.02776	8.56231	3.16772	2.57074	2.32676	3.024
ASHGV40004723	0.023441	0.228867	13.4224	up	noncoding	long noncoding	Gold	NR_125796	ZFPM2-AS1	RefSeq	1011	chr8	-	106792637	107072731	GAAACTTGGGGAATTACACACTAATAGTGAAGAACAGGTGGCACCTGAAATCACAGAAAA	102723356	intronic antisense	NM_012082	ZFPM2	zinc finger protein, FOG family member 2	+	106331146	106816767	197.785	6.88193	6.51887	2.7723	35.9343	251.621	18.5709	485.014	9.08553	6.16904	5	7.27314	6.09998	7.38544	4.02776	8.56231	3.16772	2.57074	2.32676	3.024
ASHGV40033447	0.0467716	0.304368	3.5783	up	noncoding	long noncoding	Gold	NR_110537	LOC101928891	RefSeq	685	chr22	+	21311379	21318968	TGATTTCTGGAGACCCAAGGAGTTCTGGTAAATGACAGGTGAGAAAAAGAAAATGTAATA	101928891	intergenic							717.93	149.389	9.14189	7.30262	437.075	832.635	1241.28	360.73	130.4	171.218	119.326	176.61	9.56535	9.1295	9.74523	8.1275	7.09744	7.51062	6.83159	7.77082
ASHGV40060041	0.00742786	0.152293	48.0142	up	noncoding	long noncoding	Reliable	uc.19+	uc.19	UCR	256	chr1	+	44990311	44990567	ATGTATAGCTTGTCAGAGGTATTTAAGACGCTAAGAGCCCAAGGCTTATCGGGGTTAGCA		intron sense-overlapping	ENST00000355387	RNF220		+	44870865	45117395	546.446	6.44818	8.19215	2.60676	55.9066	228.717	581.914	1319.24	5	10.3436	5.44915	5	6.76717	7.24935	8.68375	10.0683	2.32784	3.27648	2.48397	2.33874
ASHGV40060041	0.00742786	0.152293	48.0142	up	noncoding	long noncoding	Reliable	uc.19+	uc.19	UCR	256	chr1	+	44990311	44990567	ATGTATAGCTTGTCAGAGGTATTTAAGACGCTAAGAGCCCAAGGCTTATCGGGGTTAGCA		intron sense-overlapping	ENST00000372247	RNF220		+	44877769	45117396	546.446	6.44818	8.19215	2.60676	55.9066	228.717	581.914	1319.24	5	10.3436	5.44915	5	6.76717	7.24935	8.68375	10.0683	2.32784	3.27648	2.48397	2.33874
ASHGV40060041	0.00742786	0.152293	48.0142	up	noncoding	long noncoding	Reliable	uc.19+	uc.19	UCR	256	chr1	+	44990311	44990567	ATGTATAGCTTGTCAGAGGTATTTAAGACGCTAAGAGCCCAAGGCTTATCGGGGTTAGCA		intron sense-overlapping	ENST00000443020	RNF220		+	44889711	45116737	546.446	6.44818	8.19215	2.60676	55.9066	228.717	581.914	1319.24	5	10.3436	5.44915	5	6.76717	7.24935	8.68375	10.0683	2.32784	3.27648	2.48397	2.33874
ASHGV40060041	0.00742786	0.152293	48.0142	up	noncoding	long noncoding	Reliable	uc.19+	uc.19	UCR	256	chr1	+	44990311	44990567	ATGTATAGCTTGTCAGAGGTATTTAAGACGCTAAGAGCCCAAGGCTTATCGGGGTTAGCA		intron sense-overlapping	NM_018150	RNF220	ring finger protein 220	+	44870959	45117396	546.446	6.44818	8.19215	2.60676	55.9066	228.717	581.914	1319.24	5	10.3436	5.44915	5	6.76717	7.24935	8.68375	10.0683	2.32784	3.27648	2.48397	2.33874
ASHGV40040548	0.00640239	0.146611	4.39524	up	noncoding	long noncoding	Reliable	ENST00000512210	RP11-133F8.2	GENCODE	511	chr5	-	91745962	91975204	GGTCACAGAGATATTCTACTAAGGCAATTTTCAAAAGACCATAAAACCACCACATCAATT		intergenic							36.716	6.09802	4.7282	2.59226	15.2358	17.2817	23.061	91.2854	5	5	5	9.39208	4.77408	3.65097	4.3294	6.15834	2.32784	2.32512	2.32676	3.38932
ASHGV40000315	0.032332	0.260946	4.26318	up	noncoding	long noncoding	Reliable	ENST00000412855	RP11-396C23.2	GENCODE	423	chr1	+	226271651	226277993	AACAAATCGGGTCCTAGGAATGAAGGAAAACAGGCAATAAGGCAAGAATCGCTGTCGAAG		intergenic							89.671	14.3237	5.93505	3.84312	13.9987	84.3332	104.374	155.978	14.6425	18.5484	12.3011	11.8027	4.63802	5.81129	6.35526	6.93563	3.87791	4.17588	3.57444	3.74426
ASHGV40003926	0.00123661	0.103694	5.02136	up	noncoding	long noncoding	Gold	NR_038952	FAM212B-AS1	RefSeq	1976	chr1	+	112282462	112290420	AGATAAACAGGAGCCAGAGAATTCTCGTAGCTGTGATTAGACATCAACCTTGGGCATGCT	100506343	intronic antisense	NM_198926	FAM212B		-	112264685	112298419	30.9284	5.62478	4.78243	2.45435	19.3838	53.6436	21.1942	29.4919	5	7.49912	5	5	5.15216	5.18066	4.21241	4.58449	2.32784	2.82407	2.32676	2.33874
ASHGV40041791	0.02575	0.237713	14.3002	up	noncoding	long noncoding	Reliable	uc003jrq.3	AB074188	UCSC_knowngene	2094	chr5	+	58153128	58155222	GGAGCTCTTGTGTGGGTTTAAAGCTATGAAGTGTATTCACATTGTGAAGTTTTAATTATC		intergenic							251.819	18.4686	7.67511	3.83715	293.088	239.379	85.5236	389.286	6.18289	10.5472	13.3157	43.8287	9.06222	7.31554	6.08793	8.23474	2.65817	3.3089	3.68768	5.69384
ASHGV40017235	0.0455793	0.301242	2.43682	up	noncoding	long noncoding	Reliable	T121717	G028733	RNA-seq: Iyer et al 2015	2908	chr15	+	89536455	89540569	AGAGGAGGGATTTGGGAGTCAACCTCATGTCCAAATCCAATCCCACCACCAATTCACCGG		intergenic							51.3914	16.7001	5.29654	4.01154	30.2548	39.4739	19.3062	116.531	12.4489	13.5009	13.6705	27.1802	5.83374	4.76274	4.07755	6.51213	3.63007	3.68605	3.72864	5.00139
ASHGV40004133	0.0364874	0.274967	2.12208	up	noncoding	long noncoding	Gold	NR_073584	IPO11-LRRC70	RefSeq	1818	chr5	+	61874561	61924416	TACGAATTTCCTTTTCTTGTGTTATCCAAGATAAATTCTGTGGGATTATAAACATTTCAG	101180901	exon sense-overlapping	ENST00000491184	LRRC70		+	61874701	61876690	29.9112	13.0589	4.75952	3.67404	16.1107	31.2415	28.4099	43.8826	10.7898	15.4958	16.6741	9.27589	4.85962	4.45542	4.60435	5.11871	3.41463	3.89877	4.00924	3.37354
ASHGV40004133	0.0364874	0.274967	2.12208	up	noncoding	long noncoding	Gold	NR_073584	IPO11-LRRC70	RefSeq	1818	chr5	+	61874561	61924416	TACGAATTTCCTTTTCTTGTGTTATCCAAGATAAATTCTGTGGGATTATAAACATTTCAG	101180901	exon sense-overlapping	ENST00000511713	IPO11		+	61811284	61924373	29.9112	13.0589	4.75952	3.67404	16.1107	31.2415	28.4099	43.8826	10.7898	15.4958	16.6741	9.27589	4.85962	4.45542	4.60435	5.11871	3.41463	3.89877	4.00924	3.37354
ASHGV40004133	0.0364874	0.274967	2.12208	up	noncoding	long noncoding	Gold	NR_073584	IPO11-LRRC70	RefSeq	1818	chr5	+	61874561	61924416	TACGAATTTCCTTTTCTTGTGTTATCCAAGATAAATTCTGTGGGATTATAAACATTTCAG	101180901	exon sense-overlapping	NM_001134779	IPO11		+	61714710	61924416	29.9112	13.0589	4.75952	3.67404	16.1107	31.2415	28.4099	43.8826	10.7898	15.4958	16.6741	9.27589	4.85962	4.45542	4.60435	5.11871	3.41463	3.89877	4.00924	3.37354
ASHGV40004133	0.0364874	0.274967	2.12208	up	noncoding	long noncoding	Gold	NR_073584	IPO11-LRRC70	RefSeq	1818	chr5	+	61874561	61924416	TACGAATTTCCTTTTCTTGTGTTATCCAAGATAAATTCTGTGGGATTATAAACATTTCAG	101180901	exon sense-overlapping	NM_016338	IPO11	importin 11	+	61708572	61924416	29.9112	13.0589	4.75952	3.67404	16.1107	31.2415	28.4099	43.8826	10.7898	15.4958	16.6741	9.27589	4.85962	4.45542	4.60435	5.11871	3.41463	3.89877	4.00924	3.37354
ASHGV40004133	0.0364874	0.274967	2.12208	up	noncoding	long noncoding	Gold	NR_073584	IPO11-LRRC70	RefSeq	1818	chr5	+	61874561	61924416	TACGAATTTCCTTTTCTTGTGTTATCCAAGATAAATTCTGTGGGATTATAAACATTTCAG	101180901	exon sense-overlapping	NM_181506	LRRC70	leucine rich repeat containing 70	+	61874561	61877275	29.9112	13.0589	4.75952	3.67404	16.1107	31.2415	28.4099	43.8826	10.7898	15.4958	16.6741	9.27589	4.85962	4.45542	4.60435	5.11871	3.41463	3.89877	4.00924	3.37354
ASHGV40052722	0.0416185	0.290046	2.013	up	noncoding	long noncoding	Reliable	ENST00000521572	RP11-337A23.6	GENCODE	371	chr9	+	26801730	26805860	GGAGCAAATGTTATGTGAGAGTCTAAATGAGCCACTGCCCTCTGTTTGATTGAATATCAG		intergenic							56.4644	24.8581	5.67725	4.6679	48.7819	48.5573	35.6537	92.8649	29.3894	18.3871	25.8269	25.8291	6.57633	5.04733	4.90122	6.18411	4.93567	4.16248	4.6444	4.92905
ASHGV40055361	0.0478085	0.30802	2.08474	up	noncoding	long noncoding	Reliable	TCONS_00018537	XLOC_008855	RNA-seq: Cabili et al 2011	1031	chr10	-	75540422	75541627	TGCTTATTTTTCTTCCCTTAAGTCTCAGTTCATGTCACAGAGGGCTTCCCTGACCTCTCA		bidirectional	ENST00000372837	CHCHD1		+	75541804	75543129	88.3689	31.5549	6.07628	5.01641	21.2606	84.1124	125.459	122.643	32.5107	28.3966	41.3554	23.957	5.3029	5.80827	6.61178	6.58214	5.08747	4.84449	5.32512	4.80854
ASHGV40055361	0.0478085	0.30802	2.08474	up	noncoding	long noncoding	Reliable	TCONS_00018537	XLOC_008855	RNA-seq: Cabili et al 2011	1031	chr10	-	75540422	75541627	TGCTTATTTTTCTTCCCTTAAGTCTCAGTTCATGTCACAGAGGGCTTCCCTGACCTCTCA		bidirectional	NM_203298	CHCHD1	coiled-coil-helix-coiled-coil-helix domain containing 1	+	75541807	75543406	88.3689	31.5549	6.07628	5.01641	21.2606	84.1124	125.459	122.643	32.5107	28.3966	41.3554	23.957	5.3029	5.80827	6.61178	6.58214	5.08747	4.84449	5.32512	4.80854
ASHGV40033991	0.0218428	0.221936	3.20536	up	noncoding	long noncoding	Reliable	uc021wsx.1	FW339974	UCSC_knowngene	2604	chr3	-	10059174	10061778	AGATACTGCAGTGAAAGCCCAAGCCCTAGCTTTCCCCAGTGAAGGACTAGACTAGGGGCC		intergenic							261.901	66.9075	7.79603	6.11555	285.721	327.987	315.678	118.218	88.4503	63.3482	66.3119	49.5195	9.03232	7.75977	7.85722	6.53483	6.5396	6.04271	5.99537	5.88452
ASHGV40019855	0.00579428	0.145126	9.42632	up	noncoding	long noncoding	Gold	NR_046268	TGFB2-AS1	RefSeq	557	chr1	-	218517537	218519020	GGAATTTATACTTCAGTTGTGTATGGGGCCTAGGTTATTAGTAGAGCACTGAATAAATAA	728463	natural antisense	NM_001135599	TGFB2		+	218518675	218617961	104.653	8.15827	6.20266	2.96597	49.5349	72.3174	36.8612	259.899	12.688	7.38444	5	7.5606	6.60111	5.59521	4.9464	7.66793	3.65883	2.80417	2.32676	3.07411
ASHGV40019855	0.00579428	0.145126	9.42632	up	noncoding	long noncoding	Gold	NR_046268	TGFB2-AS1	RefSeq	557	chr1	-	218517537	218519020	GGAATTTATACTTCAGTTGTGTATGGGGCCTAGGTTATTAGTAGAGCACTGAATAAATAA	728463	natural antisense	NM_003238	TGFB2	transforming growth factor beta 2	+	218518675	218617961	104.653	8.15827	6.20266	2.96597	49.5349	72.3174	36.8612	259.899	12.688	7.38444	5	7.5606	6.60111	5.59521	4.9464	7.66793	3.65883	2.80417	2.32676	3.07411
ASHGV40033261	0.0230507	0.227395	2.4349	up	noncoding	long noncoding	Reliable	ENST00000609432	CTA-217C2.2	GENCODE	473	chr22	-	45551419	45551892	ATGCAGGAGTAGAAGGCAAACACATCTGACTTCTTGCTTACGTCATAGAACATTACAGGA		intergenic							126.268	40.4323	6.63393	5.35007	40.0376	152.102	215.022	97.9098	31.8902	27.6808	55.8961	46.2622	6.27157	6.65507	7.34657	6.26253	5.05617	4.80742	5.75296	5.78374
ASHGV40026719	0.041903	0.290592	2.24343	up	noncoding	long noncoding	Reliable	ENST00000606754	RP1-224A6.9	GENCODE	748	chr1	+	22427105	22427853	TTTGCTCCTAACTTGCATTATGGTGTTTGATACTATATCTTCATTTCTCCCATGGTAGTA		intergenic							87.2043	31.2219	6.12378	4.95808	37.0899	66.3178	65.7329	179.676	17.9155	30.8834	33.8638	42.2248	6.14957	5.47596	5.73184	7.13777	4.19161	4.97266	5.03159	5.63647
ASHGV40029240	0.0242548	0.232197	3.64928	up	noncoding	long noncoding	Reliable	ENST00000430586	AC092168.2	GENCODE	717	chr2	+	101439122	101463682	GTTGGTGATATTGTTGGGACTGATTTGCTATCTATAAAGCCAAATTTGAGAAAAGACAGG		intron sense-overlapping	ENST00000427413	NPAS2		+	101437486	101564761	88.7732	19.0396	5.90634	4.03873	15.0446	64.677	104.996	170.375	16.0795	7.14244	15.638	37.2985	4.75283	5.44015	6.36484	7.06756	4.02191	2.75954	3.92316	5.45033
ASHGV40029240	0.0242548	0.232197	3.64928	up	noncoding	long noncoding	Reliable	ENST00000430586	AC092168.2	GENCODE	717	chr2	+	101439122	101463682	GTTGGTGATATTGTTGGGACTGATTTGCTATCTATAAAGCCAAATTTGAGAAAAGACAGG		intron sense-overlapping	ENST00000542504	NPAS2		+	101437486	101612097	88.7732	19.0396	5.90634	4.03873	15.0446	64.677	104.996	170.375	16.0795	7.14244	15.638	37.2985	4.75283	5.44015	6.36484	7.06756	4.02191	2.75954	3.92316	5.45033
ASHGV40029240	0.0242548	0.232197	3.64928	up	noncoding	long noncoding	Reliable	ENST00000430586	AC092168.2	GENCODE	717	chr2	+	101439122	101463682	GTTGGTGATATTGTTGGGACTGATTTGCTATCTATAAAGCCAAATTTGAGAAAAGACAGG		intron sense-overlapping	NM_002518	NPAS2	neuronal PAS domain protein 2	+	101436612	101613287	88.7732	19.0396	5.90634	4.03873	15.0446	64.677	104.996	170.375	16.0795	7.14244	15.638	37.2985	4.75283	5.44015	6.36484	7.06756	4.02191	2.75954	3.92316	5.45033
ASHGV40004159	0.0364532	0.274967	2.0612	up	noncoding	long noncoding	Gold	NR_102760	TRIM52-AS1	RefSeq	851	chr5	+	180688212	180691567	AGCAAGGACTGCCATCCTGCAGCCACCAGAACCTTCCACATGAAATGAAAGGCTCACCAC	100507602	bidirectional	NM_032765	TRIM52	tripartite motif containing 52	-	180683385	180688119	253.723	103.946	7.82709	6.78361	215.541	303.976	312.619	182.758	112.946	115.102	101.991	85.7458	8.65228	7.65063	7.84627	7.15919	6.89353	6.94213	6.60215	6.69662
ASHGV40000351	0.0142975	0.190143	3.26243	up	noncoding	long noncoding	Gold	ENST00000414354	MFI2-AS1	GENCODE	468	chr3	+	196730620	196731611	GCCAGCCGCGATATCTCCCCACAAACCTAAACAATTTCGAGAGGGACTTGTGTTCTGCAA	100507057	natural antisense	NM_005929	MFI2	antigen p97 (melanoma associated) identified by monoclonal antibodies 133.2 and 96.5	-	196728611	196756687	550.996	118.474	8.67351	6.96756	146.758	392.691	950.636	713.897	110.147	123.18	139.635	100.935	8.15513	8.02426	9.38188	9.13276	6.85669	7.03644	7.04768	6.92944
ASHGV40048779	0.0144875	0.190558	4.33161	up	noncoding	long noncoding	Reliable	T337247	G079076	RNA-seq: Iyer et al 2015	1141	chr7	+	158497681	158501088	TTCTATAGGGGTTTATTTCCTGAACCCCATAACCCTCACTGTAATGCAATCTCTTAGCCC		bidirectional	ENST00000449727	NCAPG2		-	158434155	158497457	51.0669	11.7409	5.4908	3.3759	26.7854	72.6622	38.3714	66.4485	5.93442	23.8892	7.16344	9.97645	5.64908	5.60271	5.00072	5.71068	2.6101	4.57638	2.8338	3.4833
ASHGV40048779	0.0144875	0.190558	4.33161	up	noncoding	long noncoding	Reliable	T337247	G079076	RNA-seq: Iyer et al 2015	1141	chr7	+	158497681	158501088	TTCTATAGGGGTTTATTTCCTGAACCCCATAACCCTCACTGTAATGCAATCTCTTAGCCC		bidirectional	NM_001281932	NCAPG2		-	158423860	158497522	51.0669	11.7409	5.4908	3.3759	26.7854	72.6622	38.3714	66.4485	5.93442	23.8892	7.16344	9.97645	5.64908	5.60271	5.00072	5.71068	2.6101	4.57638	2.8338	3.4833
ASHGV40048779	0.0144875	0.190558	4.33161	up	noncoding	long noncoding	Reliable	T337247	G079076	RNA-seq: Iyer et al 2015	1141	chr7	+	158497681	158501088	TTCTATAGGGGTTTATTTCCTGAACCCCATAACCCTCACTGTAATGCAATCTCTTAGCCC		bidirectional	NM_001281933	NCAPG2		-	158432487	158497522	51.0669	11.7409	5.4908	3.3759	26.7854	72.6622	38.3714	66.4485	5.93442	23.8892	7.16344	9.97645	5.64908	5.60271	5.00072	5.71068	2.6101	4.57638	2.8338	3.4833
ASHGV40048779	0.0144875	0.190558	4.33161	up	noncoding	long noncoding	Reliable	T337247	G079076	RNA-seq: Iyer et al 2015	1141	chr7	+	158497681	158501088	TTCTATAGGGGTTTATTTCCTGAACCCCATAACCCTCACTGTAATGCAATCTCTTAGCCC		bidirectional	NM_017760	NCAPG2	non-SMC condensin II complex subunit G2	-	158423860	158497522	51.0669	11.7409	5.4908	3.3759	26.7854	72.6622	38.3714	66.4485	5.93442	23.8892	7.16344	9.97645	5.64908	5.60271	5.00072	5.71068	2.6101	4.57638	2.8338	3.4833
ASHGV40029838	0.0180227	0.206091	3.16095	up	noncoding	long noncoding	Reliable	ENST00000603415	RP11-65L3.2	GENCODE	1798	chr2	+	179413610	179415408	GGGGATGATTGTGTTGTTGGATGTATGTTGTATTTTAATAACTTCAGTAAAGATGGACAC		natural antisense	ENST00000591111	TTN		-	179390715	179672150	234.291	60.9059	7.6563	5.99594	123.105	300.101	327.158	186.8	58.4547	60.5513	49.1928	75.425	7.90114	7.62942	7.90344	7.19118	5.93141	5.98174	5.57117	6.49942
ASHGV40029838	0.0180227	0.206091	3.16095	up	noncoding	long noncoding	Reliable	ENST00000603415	RP11-65L3.2	GENCODE	1798	chr2	+	179413610	179415408	GGGGATGATTGTGTTGTTGGATGTATGTTGTATTTTAATAACTTCAGTAAAGATGGACAC		natural antisense	NM_001256850	TTN	titin	-	179390716	179672150	234.291	60.9059	7.6563	5.99594	123.105	300.101	327.158	186.8	58.4547	60.5513	49.1928	75.425	7.90114	7.62942	7.90344	7.19118	5.93141	5.98174	5.57117	6.49942
ASHGV40029838	0.0180227	0.206091	3.16095	up	noncoding	long noncoding	Reliable	ENST00000603415	RP11-65L3.2	GENCODE	1798	chr2	+	179413610	179415408	GGGGATGATTGTGTTGTTGGATGTATGTTGTATTTTAATAACTTCAGTAAAGATGGACAC		natural antisense	NM_001267550	TTN		-	179390716	179672150	234.291	60.9059	7.6563	5.99594	123.105	300.101	327.158	186.8	58.4547	60.5513	49.1928	75.425	7.90114	7.62942	7.90344	7.19118	5.93141	5.98174	5.57117	6.49942
ASHGV40029838	0.0180227	0.206091	3.16095	up	noncoding	long noncoding	Reliable	ENST00000603415	RP11-65L3.2	GENCODE	1798	chr2	+	179413610	179415408	GGGGATGATTGTGTTGTTGGATGTATGTTGTATTTTAATAACTTCAGTAAAGATGGACAC		natural antisense	NM_003319	TTN		-	179390717	179672150	234.291	60.9059	7.6563	5.99594	123.105	300.101	327.158	186.8	58.4547	60.5513	49.1928	75.425	7.90114	7.62942	7.90344	7.19118	5.93141	5.98174	5.57117	6.49942
ASHGV40029838	0.0180227	0.206091	3.16095	up	noncoding	long noncoding	Reliable	ENST00000603415	RP11-65L3.2	GENCODE	1798	chr2	+	179413610	179415408	GGGGATGATTGTGTTGTTGGATGTATGTTGTATTTTAATAACTTCAGTAAAGATGGACAC		natural antisense	NM_133378	TTN		-	179390717	179672150	234.291	60.9059	7.6563	5.99594	123.105	300.101	327.158	186.8	58.4547	60.5513	49.1928	75.425	7.90114	7.62942	7.90344	7.19118	5.93141	5.98174	5.57117	6.49942
ASHGV40029838	0.0180227	0.206091	3.16095	up	noncoding	long noncoding	Reliable	ENST00000603415	RP11-65L3.2	GENCODE	1798	chr2	+	179413610	179415408	GGGGATGATTGTGTTGTTGGATGTATGTTGTATTTTAATAACTTCAGTAAAGATGGACAC		natural antisense	NM_133432	TTN		-	179390717	179672150	234.291	60.9059	7.6563	5.99594	123.105	300.101	327.158	186.8	58.4547	60.5513	49.1928	75.425	7.90114	7.62942	7.90344	7.19118	5.93141	5.98174	5.57117	6.49942
ASHGV40029838	0.0180227	0.206091	3.16095	up	noncoding	long noncoding	Reliable	ENST00000603415	RP11-65L3.2	GENCODE	1798	chr2	+	179413610	179415408	GGGGATGATTGTGTTGTTGGATGTATGTTGTATTTTAATAACTTCAGTAAAGATGGACAC		natural antisense	NM_133437	TTN		-	179390716	179672150	234.291	60.9059	7.6563	5.99594	123.105	300.101	327.158	186.8	58.4547	60.5513	49.1928	75.425	7.90114	7.62942	7.90344	7.19118	5.93141	5.98174	5.57117	6.49942
ASHGV40014088	0.0241315	0.231875	2.12099	up	noncoding	long noncoding	Reliable	ENST00000596133	RP11-98D18.16	GENCODE	515	chr1	-	151738961	151739476	CCTTATCCAAGGCTCATATTCGACTAGTATGCATGTTATGGCTGTATGAATGATTAAAAA		intronic antisense	ENST00000315067	OAZ3		+	151735444	151743805	113.082	43.5258	6.59919	5.51446	50.1566	95.1913	132.93	174.052	49.5123	44.8128	41.7889	37.989	6.61937	5.99055	6.68941	7.09744	5.70283	5.53913	5.34094	5.47493
ASHGV40014088	0.0241315	0.231875	2.12099	up	noncoding	long noncoding	Reliable	ENST00000596133	RP11-98D18.16	GENCODE	515	chr1	-	151738961	151739476	CCTTATCCAAGGCTCATATTCGACTAGTATGCATGTTATGGCTGTATGAATGATTAAAAA		intronic antisense	NM_001301371	OAZ3		+	151735955	151743806	113.082	43.5258	6.59919	5.51446	50.1566	95.1913	132.93	174.052	49.5123	44.8128	41.7889	37.989	6.61937	5.99055	6.68941	7.09744	5.70283	5.53913	5.34094	5.47493
ASHGV40014088	0.0241315	0.231875	2.12099	up	noncoding	long noncoding	Reliable	ENST00000596133	RP11-98D18.16	GENCODE	515	chr1	-	151738961	151739476	CCTTATCCAAGGCTCATATTCGACTAGTATGCATGTTATGGCTGTATGAATGATTAAAAA		natural antisense	ENST00000479764	OAZ3		+	151736053	151743808	113.082	43.5258	6.59919	5.51446	50.1566	95.1913	132.93	174.052	49.5123	44.8128	41.7889	37.989	6.61937	5.99055	6.68941	7.09744	5.70283	5.53913	5.34094	5.47493
ASHGV40014088	0.0241315	0.231875	2.12099	up	noncoding	long noncoding	Reliable	ENST00000596133	RP11-98D18.16	GENCODE	515	chr1	-	151738961	151739476	CCTTATCCAAGGCTCATATTCGACTAGTATGCATGTTATGGCTGTATGAATGATTAAAAA		natural antisense	NM_016178	OAZ3	ornithine decarboxylase antizyme 3	+	151739130	151743806	113.082	43.5258	6.59919	5.51446	50.1566	95.1913	132.93	174.052	49.5123	44.8128	41.7889	37.989	6.61937	5.99055	6.68941	7.09744	5.70283	5.53913	5.34094	5.47493
ASHGV40022398	0.0281707	0.247017	18.7811	up	noncoding	long noncoding	Reliable	ENST00000582120	RP11-720L2.2	GENCODE	454	chr18	-	423743	424416	TGAACCAGGAACCATATCAGCACATTCTGACTGAGTTAACCTTAATTGTAAAAGACTGGG		intron sense-overlapping	NM_130386	COLEC12	collectin subfamily member 12	-	319354	500729	309.117	7.78154	7.18649	2.95529	942.189	149.458	47.0379	97.784	9.46039	7.80357	5.73487	8.12733	10.5753	6.6289	5.28192	6.25992	3.22694	2.8767	2.54464	3.17287
ASHGV40025440	0.0450171	0.300278	4.94848	up	noncoding	long noncoding	Reliable	T171865	G039909	RNA-seq: Iyer et al 2015	1961	chr19	+	23401007	23403939	CACCTACTTCATGCATTGCTCAATATTATAAGTTAATCACAAAGAGCATCCCTACTTAGA		intergenic							39.2324	7.0914	5.11066	2.80368	62.2247	24.9854	18.623	51.0967	7.70734	5	10.4817	5.17657	6.91941	4.15995	4.03108	5.3322	2.94622	2.32512	3.34052	2.60285
ASHGV40047609	0.049581	0.312944	2.9714	up	noncoding	long noncoding	Reliable	T319973	G074946	RNA-seq: Iyer et al 2015	2732	chr7	+	23523657	23526482	GACACTGGAAAATAATGCAGGGAGGGATATTTTGTGTCCATATAACCAGGATCAGAGACA		intergenic							21.3967	6.776	4.32131	2.75017	17.7947	34.3323	19.0372	14.4224	5.40025	7.00096	5	9.70281	5.01663	4.57904	4.0596	3.62996	2.50067	2.73241	2.32676	3.44084
ASHGV40039495	0.0209758	0.218428	2.55468	up	noncoding	long noncoding	Reliable	ENST00000603472	RP11-372K14.2	GENCODE	1113	chr4	+	152061142	152062255	GCTAATGTAGCTTACTATATTAGCTTACTAAGAAGACCCTAACATTTTTTCATGGACTGC		intronic antisense	ENST00000409252	SH3D19		-	152041435	152147218	22.498	7.58981	4.27094	2.91779	9.81875	25.3604	16.432	38.381	6.76148	8.50167	9.17462	5.92146	4.10102	4.1776	3.8625	4.94264	2.7741	2.98841	3.14175	2.76692
ASHGV40039495	0.0209758	0.218428	2.55468	up	noncoding	long noncoding	Reliable	ENST00000603472	RP11-372K14.2	GENCODE	1113	chr4	+	152061142	152062255	GCTAATGTAGCTTACTATATTAGCTTACTAAGAAGACCCTAACATTTTTTCATGGACTGC		intronic antisense	ENST00000424281	SH3D19		-	152041432	152147660	22.498	7.58981	4.27094	2.91779	9.81875	25.3604	16.432	38.381	6.76148	8.50167	9.17462	5.92146	4.10102	4.1776	3.8625	4.94264	2.7741	2.98841	3.14175	2.76692
ASHGV40039495	0.0209758	0.218428	2.55468	up	noncoding	long noncoding	Reliable	ENST00000603472	RP11-372K14.2	GENCODE	1113	chr4	+	152061142	152062255	GCTAATGTAGCTTACTATATTAGCTTACTAAGAAGACCCTAACATTTTTTCATGGACTGC		intronic antisense	ENST00000455740	SH3D19		-	152041432	152147660	22.498	7.58981	4.27094	2.91779	9.81875	25.3604	16.432	38.381	6.76148	8.50167	9.17462	5.92146	4.10102	4.1776	3.8625	4.94264	2.7741	2.98841	3.14175	2.76692
ASHGV40039495	0.0209758	0.218428	2.55468	up	noncoding	long noncoding	Reliable	ENST00000603472	RP11-372K14.2	GENCODE	1113	chr4	+	152061142	152062255	GCTAATGTAGCTTACTATATTAGCTTACTAAGAAGACCCTAACATTTTTTCATGGACTGC		intronic antisense	NM_001009555	SH3D19	SH3 domain containing 19	-	152041432	152147660	22.498	7.58981	4.27094	2.91779	9.81875	25.3604	16.432	38.381	6.76148	8.50167	9.17462	5.92146	4.10102	4.1776	3.8625	4.94264	2.7741	2.98841	3.14175	2.76692
ASHGV40039495	0.0209758	0.218428	2.55468	up	noncoding	long noncoding	Reliable	ENST00000603472	RP11-372K14.2	GENCODE	1113	chr4	+	152061142	152062255	GCTAATGTAGCTTACTATATTAGCTTACTAAGAAGACCCTAACATTTTTTCATGGACTGC		intronic antisense	NM_001128923	SH3D19		-	152041432	152147660	22.498	7.58981	4.27094	2.91779	9.81875	25.3604	16.432	38.381	6.76148	8.50167	9.17462	5.92146	4.10102	4.1776	3.8625	4.94264	2.7741	2.98841	3.14175	2.76692
ASHGV40039495	0.0209758	0.218428	2.55468	up	noncoding	long noncoding	Reliable	ENST00000603472	RP11-372K14.2	GENCODE	1113	chr4	+	152061142	152062255	GCTAATGTAGCTTACTATATTAGCTTACTAAGAAGACCCTAACATTTTTTCATGGACTGC		intronic antisense	NM_001128924	SH3D19		-	152041432	152096704	22.498	7.58981	4.27094	2.91779	9.81875	25.3604	16.432	38.381	6.76148	8.50167	9.17462	5.92146	4.10102	4.1776	3.8625	4.94264	2.7741	2.98841	3.14175	2.76692
ASHGV40039495	0.0209758	0.218428	2.55468	up	noncoding	long noncoding	Reliable	ENST00000603472	RP11-372K14.2	GENCODE	1113	chr4	+	152061142	152062255	GCTAATGTAGCTTACTATATTAGCTTACTAAGAAGACCCTAACATTTTTTCATGGACTGC		intronic antisense	NM_001243349	SH3D19		-	152041432	152149182	22.498	7.58981	4.27094	2.91779	9.81875	25.3604	16.432	38.381	6.76148	8.50167	9.17462	5.92146	4.10102	4.1776	3.8625	4.94264	2.7741	2.98841	3.14175	2.76692
ASHGV40029140	0.0152528	0.195217	7.4589	up	noncoding	long noncoding	Gold	NR_024206	LINC00152	RefSeq	518	chr2	+	87754973	87821030	GTCTGGCCAGTCTCTATGTGTCTTAATCCCTTGTCCTTCATTAAAAGCAAAACTAAAGAA	112597	intergenic							12474.3	1448.82	13.4312	10.5323	4075.31	15267.7	15164.8	15389.5	2290.75	1070.6	843.951	1589.98	12.619	13.7074	13.5622	13.8363	11.3449	10.1641	9.68753	10.9325
ASHGV40003617	0.00830166	0.159531	2.86869	up	noncoding	long noncoding	Gold	NR_027339	FKBP9P1	RefSeq	2561	chr7	-	55748766	55757153	CCAGAAAAAGGTGGAATTTAGGCAAAACTTACAGTATTGTTCTGGGATCTGGGCAAGTTG	360132	intergenic							63.5863	20.3028	5.86915	4.34876	41.7073	90.7727	55.7731	66.0923	20.2076	19.8447	26.5933	14.5656	6.33439	5.92501	5.51257	5.70463	4.37348	4.28259	4.68893	4.05004
ASHGV40051834	0.00960045	0.165802	3.69325	up	noncoding	long noncoding	Reliable	T360183	G084990	RNA-seq: Iyer et al 2015	6008	chr9	-	74269711	74280288	CACTGGGTTAGCCCTTATTCTTTGTTTAGATGAAAAAGATAATGCAGAAGCTTAGAGAAT		intergenic							32.6739	8.95955	4.97906	3.09417	31.7073	34.631	37.9041	26.4532	10.1552	5	13.3261	7.35698	5.9045	4.59111	4.9811	4.43953	3.32436	2.32512	3.68919	3.03802
ASHGV40043109	0.0350153	0.271525	3.67401	up	noncoding	long noncoding	Reliable	ENST00000420572	RP1-209A6.1	GENCODE	871	chr6	-	22744623	23032009	AATAAAATGACACCTGACAACCTTGCCAGCTCAGCACATCTGGAGGCACTAAATGTCTGA		intergenic							49.087	10.1121	5.17045	3.2931	11.8276	35.8193	53.0851	95.6159	13.3388	9.59615	5.60852	11.905	4.37501	4.6358	5.44325	6.22776	3.7353	3.16019	2.51792	3.759
ASHGV40051067	0.00540367	0.145126	2.63824	up	noncoding	long noncoding	Reliable	T349396	G082418	RNA-seq: Iyer et al 2015	16885	chr8	+	109223606	109240491	GGTACACTCTGTCAAATAGTTTACTTAAGAGTCACATGCATACTTTTCAGTAACAAGCAA		intronic antisense	ENST00000522352	EIF3E		-	109213971	109241365	20.2238	6.93862	4.19427	2.7947	10.5535	28.2785	26.6283	15.4349	7.42361	5.16622	9.59353	5.57111	4.20732	4.32428	4.52079	3.72469	2.89843	2.38071	3.20694	2.69271
ASHGV40051067	0.00540367	0.145126	2.63824	up	noncoding	long noncoding	Reliable	T349396	G082418	RNA-seq: Iyer et al 2015	16885	chr8	+	109223606	109240491	GGTACACTCTGTCAAATAGTTTACTTAAGAGTCACATGCATACTTTTCAGTAACAAGCAA		natural antisense	ENST00000519030	EIF3E		-	109214008	109260927	20.2238	6.93862	4.19427	2.7947	10.5535	28.2785	26.6283	15.4349	7.42361	5.16622	9.59353	5.57111	4.20732	4.32428	4.52079	3.72469	2.89843	2.38071	3.20694	2.69271
ASHGV40051067	0.00540367	0.145126	2.63824	up	noncoding	long noncoding	Reliable	T349396	G082418	RNA-seq: Iyer et al 2015	16885	chr8	+	109223606	109240491	GGTACACTCTGTCAAATAGTTTACTTAAGAGTCACATGCATACTTTTCAGTAACAAGCAA		natural antisense	ENST00000519627	EIF3E		-	109226835	109260948	20.2238	6.93862	4.19427	2.7947	10.5535	28.2785	26.6283	15.4349	7.42361	5.16622	9.59353	5.57111	4.20732	4.32428	4.52079	3.72469	2.89843	2.38071	3.20694	2.69271
ASHGV40051067	0.00540367	0.145126	2.63824	up	noncoding	long noncoding	Reliable	T349396	G082418	RNA-seq: Iyer et al 2015	16885	chr8	+	109223606	109240491	GGTACACTCTGTCAAATAGTTTACTTAAGAGTCACATGCATACTTTTCAGTAACAAGCAA		natural antisense	NM_001568	EIF3E	eukaryotic translation initiation factor 3 subunit E	-	109213971	109260959	20.2238	6.93862	4.19427	2.7947	10.5535	28.2785	26.6283	15.4349	7.42361	5.16622	9.59353	5.57111	4.20732	4.32428	4.52079	3.72469	2.89843	2.38071	3.20694	2.69271
ASHGV40027045	0.0331557	0.265076	7.15542	up	noncoding	long noncoding	Reliable	ENST00000608142	RP11-1399P15.1	GENCODE	540	chr2	-	87777013	87777553	CCTGTCTGGAATCTCACAAATTTGCACCTTGAAGTTGTTAATAAAGGACTAAGTTGATAA		intergenic							535.826	43.3222	8.2565	5.41746	52.9244	1219.5	505.118	365.766	46.8468	51.9031	19.5152	55.0236	6.69026	9.70462	8.47924	8.15188	5.62755	5.75824	4.23824	6.04582
ASHGV40000286	0.0162873	0.200127	2.60064	up	noncoding	long noncoding	Gold	NR_002578	GAS5	RefSeq	651	chr1	-	173833038	173837125	CCTTTTAAAGGTATGGAGAGTCGGCTTGACTACACTGTGTGGAGCAAGTTTTAAAGAAGC	60674	bidirectional	ENST00000367701	ZBTB37		+	173838093	173872687	7564.06	2482.76	12.75	11.3711	4750.78	8021.67	7677.85	9805.95	1917.42	2977.18	3144.36	1892.08	12.8674	12.6169	12.3953	13.1205	11.106	11.6008	11.6064	11.1714
ASHGV40000286	0.0162873	0.200127	2.60064	up	noncoding	long noncoding	Gold	NR_002578	GAS5	RefSeq	651	chr1	-	173833038	173837125	CCTTTTAAAGGTATGGAGAGTCGGCTTGACTACACTGTGTGGAGCAAGTTTTAAAGAAGC	60674	bidirectional	ENST00000367702	ZBTB37		+	173837531	173842781	7564.06	2482.76	12.75	11.3711	4750.78	8021.67	7677.85	9805.95	1917.42	2977.18	3144.36	1892.08	12.8674	12.6169	12.3953	13.1205	11.106	11.6008	11.6064	11.1714
ASHGV40000286	0.0162873	0.200127	2.60064	up	noncoding	long noncoding	Gold	NR_002578	GAS5	RefSeq	651	chr1	-	173833038	173837125	CCTTTTAAAGGTATGGAGAGTCGGCTTGACTACACTGTGTGGAGCAAGTTTTAAAGAAGC	60674	bidirectional	ENST00000367704	ZBTB37		+	173837219	173855774	7564.06	2482.76	12.75	11.3711	4750.78	8021.67	7677.85	9805.95	1917.42	2977.18	3144.36	1892.08	12.8674	12.6169	12.3953	13.1205	11.106	11.6008	11.6064	11.1714
ASHGV40000286	0.0162873	0.200127	2.60064	up	noncoding	long noncoding	Gold	NR_002578	GAS5	RefSeq	651	chr1	-	173833038	173837125	CCTTTTAAAGGTATGGAGAGTCGGCTTGACTACACTGTGTGGAGCAAGTTTTAAAGAAGC	60674	bidirectional	NM_001122770	ZBTB37	zinc finger and BTB domain containing 37	+	173837492	173855774	7564.06	2482.76	12.75	11.3711	4750.78	8021.67	7677.85	9805.95	1917.42	2977.18	3144.36	1892.08	12.8674	12.6169	12.3953	13.1205	11.106	11.6008	11.6064	11.1714
ASHGV40000286	0.0162873	0.200127	2.60064	up	noncoding	long noncoding	Gold	NR_002578	GAS5	RefSeq	651	chr1	-	173833038	173837125	CCTTTTAAAGGTATGGAGAGTCGGCTTGACTACACTGTGTGGAGCAAGTTTTAAAGAAGC	60674	bidirectional	NM_032522	ZBTB37		+	173837492	173842778	7564.06	2482.76	12.75	11.3711	4750.78	8021.67	7677.85	9805.95	1917.42	2977.18	3144.36	1892.08	12.8674	12.6169	12.3953	13.1205	11.106	11.6008	11.6064	11.1714
ASHGV40000286	0.0162873	0.200127	2.60064	up	noncoding	long noncoding	Gold	NR_002578	GAS5	RefSeq	651	chr1	-	173833038	173837125	CCTTTTAAAGGTATGGAGAGTCGGCTTGACTACACTGTGTGGAGCAAGTTTTAAAGAAGC	60674	bidirectional	uc001gjr.2	ZBTB37		+	173837492	173855774	7564.06	2482.76	12.75	11.3711	4750.78	8021.67	7677.85	9805.95	1917.42	2977.18	3144.36	1892.08	12.8674	12.6169	12.3953	13.1205	11.106	11.6008	11.6064	11.1714
ASHGV40003411	0.0362545	0.274967	5.17706	up	noncoding	pseudogene	Gold	NR_003561	DPY19L2P2	RefSeq	3700	chr7	-	102815461	102920759	TGAATCATCCACATTACGAAGATGCAGACTTGAGGCCTGGTTGCAGCATGCTTGAAATCT	349152	intergenic							52.2686	7.94348	5.35334	2.98121	42.4098	97.2417	13.1507	56.2724	9.52328	6.0848	8.38301	7.78281	6.36324	6.02203	3.5602	5.4679	3.23524	2.554	3.02684	3.10875
ASHGV40041763	0.0388526	0.281371	3.00704	up	noncoding	long noncoding	Gold	NR_102755	FLJ31104	RefSeq	2300	chr5	+	55290994	55299475	ACTGGGCATTATAAGAAGTCAGTTGCCTCTCTCTACTTTCAGTTCTACATTTTTATACCT	441072	bidirectional	ENST00000502326	IL6ST		-	55236855	55290792	39.4464	13.5783	5.23805	3.64971	39.1948	33.0326	35.0212	50.5369	17.9029	12.6981	18.1814	5.53081	6.23362	4.52656	4.87634	5.3157	4.19005	3.58904	4.13629	2.68346
ASHGV40041763	0.0388526	0.281371	3.00704	up	noncoding	long noncoding	Gold	NR_102755	FLJ31104	RefSeq	2300	chr5	+	55290994	55299475	ACTGGGCATTATAAGAAGTCAGTTGCCTCTCTCTACTTTCAGTTCTACATTTTTATACCT	441072	bidirectional	NM_001190981	IL6ST		-	55230924	55290821	39.4464	13.5783	5.23805	3.64971	39.1948	33.0326	35.0212	50.5369	17.9029	12.6981	18.1814	5.53081	6.23362	4.52656	4.87634	5.3157	4.19005	3.58904	4.13629	2.68346
ASHGV40041763	0.0388526	0.281371	3.00704	up	noncoding	long noncoding	Gold	NR_102755	FLJ31104	RefSeq	2300	chr5	+	55290994	55299475	ACTGGGCATTATAAGAAGTCAGTTGCCTCTCTCTACTTTCAGTTCTACATTTTTATACCT	441072	bidirectional	NM_002184	IL6ST	interleukin 6 signal transducer	-	55230924	55290821	39.4464	13.5783	5.23805	3.64971	39.1948	33.0326	35.0212	50.5369	17.9029	12.6981	18.1814	5.53081	6.23362	4.52656	4.87634	5.3157	4.19005	3.58904	4.13629	2.68346
ASHGV40041763	0.0388526	0.281371	3.00704	up	noncoding	long noncoding	Gold	NR_102755	FLJ31104	RefSeq	2300	chr5	+	55290994	55299475	ACTGGGCATTATAAGAAGTCAGTTGCCTCTCTCTACTTTCAGTTCTACATTTTTATACCT	441072	bidirectional	NM_175767	IL6ST		-	55230924	55290821	39.4464	13.5783	5.23805	3.64971	39.1948	33.0326	35.0212	50.5369	17.9029	12.6981	18.1814	5.53081	6.23362	4.52656	4.87634	5.3157	4.19005	3.58904	4.13629	2.68346
ASHGV40010135	0.0447964	0.300278	2.79641	up	noncoding	long noncoding	Reliable	T081028	G018665	RNA-seq: Iyer et al 2015	4577	chr12	-	60179926	60184503	CATCGTACCATTGAAAAGCTTGTCAGAAATATGTACTCTTGAGATTCGGAGGATGAGAAA		natural antisense	NM_001270622	SLC16A7		+	59989820	60183635	16.4814	5.80256	3.98885	2.50527	15.2417	17.1245	10.9894	22.5698	5	5.4028	7.80744	5	4.77469	3.63898	3.31578	4.22593	2.32784	2.41448	2.94001	2.33874
ASHGV40010135	0.0447964	0.300278	2.79641	up	noncoding	long noncoding	Reliable	T081028	G018665	RNA-seq: Iyer et al 2015	4577	chr12	-	60179926	60184503	CATCGTACCATTGAAAAGCTTGTCAGAAATATGTACTCTTGAGATTCGGAGGATGAGAAA		natural antisense	NM_001270623	SLC16A7		+	59989820	60183635	16.4814	5.80256	3.98885	2.50527	15.2417	17.1245	10.9894	22.5698	5	5.4028	7.80744	5	4.77469	3.63898	3.31578	4.22593	2.32784	2.41448	2.94001	2.33874
ASHGV40010135	0.0447964	0.300278	2.79641	up	noncoding	long noncoding	Reliable	T081028	G018665	RNA-seq: Iyer et al 2015	4577	chr12	-	60179926	60184503	CATCGTACCATTGAAAAGCTTGTCAGAAATATGTACTCTTGAGATTCGGAGGATGAGAAA		natural antisense	NM_004731	SLC16A7	solute carrier family 16 (monocarboxylate transporter), member 7	+	60083117	60183635	16.4814	5.80256	3.98885	2.50527	15.2417	17.1245	10.9894	22.5698	5	5.4028	7.80744	5	4.77469	3.63898	3.31578	4.22593	2.32784	2.41448	2.94001	2.33874
ASHGV40049598	0.0169608	0.201507	4.0723	up	noncoding	long noncoding	Reliable	GSE61474_TCONS_00322328	GSE61474_XLOC_062069	RNA-seq: Clark et al 2015	1036	chr8	-	90621637	90633104	CTATGAAGAGGAGAGAATGAAAAAGCTCAGCTTACCAAGATGAATGCTCCTCTGATCTTG		intergenic							50.4171	10.1903	5.29064	3.2648	12.716	67.0339	49.9455	71.9731	10.5613	15.1905	5	10.0094	4.48883	5.48983	5.35988	5.82403	3.38059	3.8654	2.32676	3.48645
ASHGV40042630	0.0370437	0.275987	3.6665	up	noncoding	long noncoding	Gold	ENST00000523301	RP11-175K6.1	GENCODE	568	chr5	+	158527629	158534225	ATTATTTCCCTTTCTCTCTCTTCAATGTTCCCTTATCCTGAGTATTGAGGTCCCCAAACG	101927740	bidirectional	ENST00000517373	EBF1		-	158125696	158526769	95.6917	22.4477	6.30906	4.43466	144.94	71.3424	34.0147	132.469	37.4525	20.7779	17.4874	14.0731	8.13214	5.57484	4.83774	6.69152	5.29775	4.35597	4.08383	4.00108
ASHGV40042630	0.0370437	0.275987	3.6665	up	noncoding	long noncoding	Gold	ENST00000523301	RP11-175K6.1	GENCODE	568	chr5	+	158527629	158534225	ATTATTTCCCTTTCTCTCTCTTCAATGTTCCCTTATCCTGAGTATTGAGGTCCCCAAACG	101927740	bidirectional	NM_001290360	EBF1		-	158122922	158526788	95.6917	22.4477	6.30906	4.43466	144.94	71.3424	34.0147	132.469	37.4525	20.7779	17.4874	14.0731	8.13214	5.57484	4.83774	6.69152	5.29775	4.35597	4.08383	4.00108
ASHGV40042630	0.0370437	0.275987	3.6665	up	noncoding	long noncoding	Gold	ENST00000523301	RP11-175K6.1	GENCODE	568	chr5	+	158527629	158534225	ATTATTTCCCTTTCTCTCTCTTCAATGTTCCCTTATCCTGAGTATTGAGGTCCCCAAACG	101927740	bidirectional	NM_024007	EBF1	early B-cell factor 1	-	158122922	158526788	95.6917	22.4477	6.30906	4.43466	144.94	71.3424	34.0147	132.469	37.4525	20.7779	17.4874	14.0731	8.13214	5.57484	4.83774	6.69152	5.29775	4.35597	4.08383	4.00108
ASHGV40042630	0.0370437	0.275987	3.6665	up	noncoding	long noncoding	Gold	ENST00000523301	RP11-175K6.1	GENCODE	568	chr5	+	158527629	158534225	ATTATTTCCCTTTCTCTCTCTTCAATGTTCCCTTATCCTGAGTATTGAGGTCCCCAAACG	101927740	bidirectional	NM_182708	EBF1		-	158122922	158526788	95.6917	22.4477	6.30906	4.43466	144.94	71.3424	34.0147	132.469	37.4525	20.7779	17.4874	14.0731	8.13214	5.57484	4.83774	6.69152	5.29775	4.35597	4.08383	4.00108
ASHGV40027046	0.0265749	0.240877	5.91342	up	noncoding	long noncoding	Reliable	T193449	G044564	RNA-seq: Iyer et al 2015	1039	chr2	-	87769742	87783052	AGACTTGAACATTAACAACCCAGGAGCACAGAAACAGCACAGTTAGCTGAGAGGCGTTAT		intergenic							68.5102	7.8917	5.48518	2.92118	13.102	158.202	40.7639	61.9729	12.5592	7.28082	5	6.72674	4.52995	6.71687	5.08608	5.60781	3.6439	2.78537	2.32676	2.92871
ASHGV40023234	0.0139375	0.188726	2.76111	up	noncoding	long noncoding	Reliable	T160039	G036921	RNA-seq: Iyer et al 2015	693	chr18	+	22738480	22765776	AAGTCACTATTTAAAGCTACATGGTTAGAAGCAGTGCATCCCACCCTAACAGGCACGGTT		intronic antisense	ENST00000538137	ZNF521		-	22642556	22932119	38.0951	12.4957	5.07483	3.60959	19.7722	47.4353	29.0964	56.0764	8.26571	18.2009	11.4811	12.0352	5.18386	5.01552	4.63757	5.46239	3.04167	4.14857	3.47567	3.77244
ASHGV40023234	0.0139375	0.188726	2.76111	up	noncoding	long noncoding	Reliable	T160039	G036921	RNA-seq: Iyer et al 2015	693	chr18	+	22738480	22765776	AAGTCACTATTTAAAGCTACATGGTTAGAAGCAGTGCATCCCACCCTAACAGGCACGGTT		intronic antisense	ENST00000577775	ZNF521		-	22716681	22804753	38.0951	12.4957	5.07483	3.60959	19.7722	47.4353	29.0964	56.0764	8.26571	18.2009	11.4811	12.0352	5.18386	5.01552	4.63757	5.46239	3.04167	4.14857	3.47567	3.77244
ASHGV40023234	0.0139375	0.188726	2.76111	up	noncoding	long noncoding	Reliable	T160039	G036921	RNA-seq: Iyer et al 2015	693	chr18	+	22738480	22765776	AAGTCACTATTTAAAGCTACATGGTTAGAAGCAGTGCATCCCACCCTAACAGGCACGGTT		intronic antisense	NM_001308225	ZNF521		-	22641887	22932214	38.0951	12.4957	5.07483	3.60959	19.7722	47.4353	29.0964	56.0764	8.26571	18.2009	11.4811	12.0352	5.18386	5.01552	4.63757	5.46239	3.04167	4.14857	3.47567	3.77244
ASHGV40023234	0.0139375	0.188726	2.76111	up	noncoding	long noncoding	Reliable	T160039	G036921	RNA-seq: Iyer et al 2015	693	chr18	+	22738480	22765776	AAGTCACTATTTAAAGCTACATGGTTAGAAGCAGTGCATCCCACCCTAACAGGCACGGTT		intronic antisense	NM_015461	ZNF521	zinc finger protein 521	-	22641887	22932214	38.0951	12.4957	5.07483	3.60959	19.7722	47.4353	29.0964	56.0764	8.26571	18.2009	11.4811	12.0352	5.18386	5.01552	4.63757	5.46239	3.04167	4.14857	3.47567	3.77244
ASHGV40045179	0.0119464	0.178757	10.796	up	noncoding	long noncoding	Reliable	T305296	G071264	RNA-seq: Iyer et al 2015	1987	chr6	+	53223564	53225551	TCACCAGGGAAGAAAAGAAGAGGAAACCTAGTGGCTTTTCTGTTGACGCCAAAGGTTACT		intergenic							91.0847	7.79882	6.32093	2.88851	78.1856	58.6419	65.8161	161.695	7.78428	10.5396	7.87142	5	7.24897	5.30534	5.73443	6.99498	2.95961	3.30694	2.94876	2.33874
ASHGV40029705	0.0383662	0.279983	9.84499	up	noncoding	long noncoding	Reliable	T201916	G046635	RNA-seq: Iyer et al 2015	765	chr2	+	162135065	162136310	CATCCTACGTTCTGCGTCTTTTTGGGGAATCCTCGACAGGTGCTGGAAAATTGTGTTATT		intergenic							216.3	8.0571	6.14292	2.84353	20.2484	750.188	61.9909	32.7745	5	8.181	14.0474	5	5.2242	8.96618	5.65253	4.72877	2.32784	2.94007	3.76747	2.33874
ASHGV40054905	0.00212959	0.113292	2.0901	up	noncoding	long noncoding	Gold	NR_015378	ZNF674-AS1	RefSeq	2148	chrX	+	46404924	46407910	GTGAATTTTCTAATGCTGAGTAAGTTGTGATCCAGAAGTAAATGTATCTGCAAGCTGATT	401588	bidirectional	ENST00000414387	ZNF674		-	46358871	46404046	1212.84	440.249	9.95352	8.88995	463.391	1602.33	1327.27	1458.4	317.614	500.636	544.883	397.862	9.64603	10.1086	9.831	10.2285	8.42562	9.07786	9.05573	9.00059
ASHGV40054905	0.00212959	0.113292	2.0901	up	noncoding	long noncoding	Gold	NR_015378	ZNF674-AS1	RefSeq	2148	chrX	+	46404924	46407910	GTGAATTTTCTAATGCTGAGTAAGTTGTGATCCAGAAGTAAATGTATCTGCAAGCTGATT	401588	bidirectional	ENST00000518708	ZNF674		-	46384812	46404859	1212.84	440.249	9.95352	8.88995	463.391	1602.33	1327.27	1458.4	317.614	500.636	544.883	397.862	9.64603	10.1086	9.831	10.2285	8.42562	9.07786	9.05573	9.00059
ASHGV40054905	0.00212959	0.113292	2.0901	up	noncoding	long noncoding	Gold	NR_015378	ZNF674-AS1	RefSeq	2148	chrX	+	46404924	46407910	GTGAATTTTCTAATGCTGAGTAAGTTGTGATCCAGAAGTAAATGTATCTGCAAGCTGATT	401588	bidirectional	NM_001039891	ZNF674	zinc finger protein 674	-	46357159	46404892	1212.84	440.249	9.95352	8.88995	463.391	1602.33	1327.27	1458.4	317.614	500.636	544.883	397.862	9.64603	10.1086	9.831	10.2285	8.42562	9.07786	9.05573	9.00059
ASHGV40054905	0.00212959	0.113292	2.0901	up	noncoding	long noncoding	Gold	NR_015378	ZNF674-AS1	RefSeq	2148	chrX	+	46404924	46407910	GTGAATTTTCTAATGCTGAGTAAGTTGTGATCCAGAAGTAAATGTATCTGCAAGCTGATT	401588	bidirectional	NM_001146291	ZNF674		-	46357159	46404892	1212.84	440.249	9.95352	8.88995	463.391	1602.33	1327.27	1458.4	317.614	500.636	544.883	397.862	9.64603	10.1086	9.831	10.2285	8.42562	9.07786	9.05573	9.00059
ASHGV40054905	0.00212959	0.113292	2.0901	up	noncoding	long noncoding	Gold	NR_015378	ZNF674-AS1	RefSeq	2148	chrX	+	46404924	46407910	GTGAATTTTCTAATGCTGAGTAAGTTGTGATCCAGAAGTAAATGTATCTGCAAGCTGATT	401588	bidirectional	NM_001190417	ZNF674		-	46357159	46404892	1212.84	440.249	9.95352	8.88995	463.391	1602.33	1327.27	1458.4	317.614	500.636	544.883	397.862	9.64603	10.1086	9.831	10.2285	8.42562	9.07786	9.05573	9.00059
ASHGV40054905	0.00212959	0.113292	2.0901	up	noncoding	long noncoding	Gold	NR_015378	ZNF674-AS1	RefSeq	2148	chrX	+	46404924	46407910	GTGAATTTTCTAATGCTGAGTAAGTTGTGATCCAGAAGTAAATGTATCTGCAAGCTGATT	401588	bidirectional	uc010nhm.2	ZNF674		-	46382463	46404892	1212.84	440.249	9.95352	8.88995	463.391	1602.33	1327.27	1458.4	317.614	500.636	544.883	397.862	9.64603	10.1086	9.831	10.2285	8.42562	9.07786	9.05573	9.00059
ASHGV40005412	0.0311049	0.255261	5.13312	up	noncoding	long noncoding	Reliable	ENST00000610158	RP11-165A20.3	GENCODE	273	chr10	+	25242169	25242442	AGATTGTAATTGTTCCAGGTTGCAGCTTTACTAAAGCAATCGCTCTTTTCTGATTAGAAA		bidirectional	ENST00000376376	PRTFDC1		-	25197229	25241521	224.989	33.3713	7.47771	5.11788	249.317	69.0975	233.21	348.332	34.3773	27.8672	33.4791	37.7615	8.85149	5.53022	7.45372	8.07543	5.17075	4.81781	5.01663	5.46633
ASHGV40005412	0.0311049	0.255261	5.13312	up	noncoding	long noncoding	Reliable	ENST00000610158	RP11-165A20.3	GENCODE	273	chr10	+	25242169	25242442	AGATTGTAATTGTTCCAGGTTGCAGCTTTACTAAAGCAATCGCTCTTTTCTGATTAGAAA		bidirectional	NM_001282786	PRTFDC1		-	25137535	25241573	224.989	33.3713	7.47771	5.11788	249.317	69.0975	233.21	348.332	34.3773	27.8672	33.4791	37.7615	8.85149	5.53022	7.45372	8.07543	5.17075	4.81781	5.01663	5.46633
ASHGV40005412	0.0311049	0.255261	5.13312	up	noncoding	long noncoding	Reliable	ENST00000610158	RP11-165A20.3	GENCODE	273	chr10	+	25242169	25242442	AGATTGTAATTGTTCCAGGTTGCAGCTTTACTAAAGCAATCGCTCTTTTCTGATTAGAAA		bidirectional	NM_020200	PRTFDC1	phosphoribosyl transferase domain containing 1	-	25137535	25241573	224.989	33.3713	7.47771	5.11788	249.317	69.0975	233.21	348.332	34.3773	27.8672	33.4791	37.7615	8.85149	5.53022	7.45372	8.07543	5.17075	4.81781	5.01663	5.46633
ASHGV40039357	0.00596441	0.146254	4.51458	up	noncoding	long noncoding	Gold	NR_027106	LINC01091	RefSeq	2222	chr4	+	124695418	124786730	GGATTTTCACTCTCTTTCACTGGGCTGCTTTTCAATCTTATTTCACAGATAGCAATATTA	285419	intergenic							74.0157	12.2387	5.78465	3.61006	18.165	72.8644	64.464	140.57	12.4355	9.85025	13.5705	13.0985	5.05063	5.60609	5.7054	6.77646	3.62834	3.20223	3.71642	3.89324
ASHGV40027021	0.0484601	0.309142	2.45635	up	noncoding	long noncoding	Gold	NR_038942	PARTICL	RefSeq	1432	chr2	-	85764589	85766009	TTTTTAAAGGAGAATGCCAATTTATTAACTTACAATGTGTAATAAAATTGTCAACTGGAA	100630918	bidirectional	ENST00000409017	MAT2A		+	85766764	85770731	49.8563	19.2189	5.43879	4.14228	21.6684	66.3025	48.4624	62.9918	7.83364	24.1259	28.908	16.008	5.33024	5.47553	5.32048	5.62893	2.97043	4.59253	4.81185	4.19431
ASHGV40027021	0.0484601	0.309142	2.45635	up	noncoding	long noncoding	Gold	NR_038942	PARTICL	RefSeq	1432	chr2	-	85764589	85766009	TTTTTAAAGGAGAATGCCAATTTATTAACTTACAATGTGTAATAAAATTGTCAACTGGAA	100630918	bidirectional	NM_005911	MAT2A	methionine adenosyltransferase II, alpha	+	85766100	85772403	49.8563	19.2189	5.43879	4.14228	21.6684	66.3025	48.4624	62.9918	7.83364	24.1259	28.908	16.008	5.33024	5.47553	5.32048	5.62893	2.97043	4.59253	4.81185	4.19431
ASHGV40027021	0.0484601	0.309142	2.45635	up	noncoding	long noncoding	Gold	NR_038942	PARTICL	RefSeq	1432	chr2	-	85764589	85766009	TTTTTAAAGGAGAATGCCAATTTATTAACTTACAATGTGTAATAAAATTGTCAACTGGAA	100630918	bidirectional	uc010ysr.2	MAT2A		+	85766100	85770775	49.8563	19.2189	5.43879	4.14228	21.6684	66.3025	48.4624	62.9918	7.83364	24.1259	28.908	16.008	5.33024	5.47553	5.32048	5.62893	2.97043	4.59253	4.81185	4.19431
ASHGV40048015	0.00352271	0.137107	5.99094	up	noncoding	long noncoding	Reliable	uc003ubq.4	AL832384	UCSC_knowngene	4268	chr7	+	74441354	74445622	CTTATTTTCTTGTTGAAGAAACACAAAACCCTCGAGATTCATGTACTGTATGTTGGAGAA		natural antisense	ENST00000503250	WBSCR16		-	74441225	74489643	6596.05	859.735	12.4486	9.86582	3491.3	9023.32	9877.18	3992.42	676.712	1130.62	837.143	794.463	12.3902	12.8565	12.82	11.7277	9.54648	10.2394	9.67146	10.006
ASHGV40037643	0.0151788	0.194991	6.54235	up	noncoding	long noncoding	Reliable	TCONS_00008505	XLOC_003985	RNA-seq: Cabili et al 2011	242	chr4	-	76103903	76105665	TCCTTGATGTGATCTCTGCACATCATGCAACCCTAAACCTAAATATATTCTCTGTGTGGG		intergenic							116.51	14.1898	6.37595	3.66615	58.3058	290.522	51.4923	65.7191	6.6812	25.6267	8.23912	16.2124	6.82794	7.57766	5.4046	5.69362	2.7596	4.68573	3.00501	4.21424
ASHGV40003830	0.00867213	0.160643	2.54187	up	noncoding	long noncoding	Gold	NR_037937	SCNM1	RefSeq	1986	chr1	+	151138497	151142773	GGAAGTACAGAGGTCAAACTCCAAAGTGGGAAGATCAGTAGGGAACCTGAACCTGCGGCT	79005	exon sense-overlapping	NM_001204848	TNFAIP8L2-SCNM1	TNFAIP8L2-SCNM1 readthrough	+	151129104	151142773	911.035	271.126	9.54725	8.20136	389.183	1109.44	773.729	1371.79	274.015	292.227	291.078	227.184	9.41246	9.56975	9.08413	10.1227	8.20721	8.31184	8.13487	8.15153
ASHGV40003830	0.00867213	0.160643	2.54187	up	noncoding	long noncoding	Gold	NR_037937	SCNM1	RefSeq	1986	chr1	+	151138497	151142773	GGAAGTACAGAGGTCAAACTCCAAAGTGGGAAGATCAGTAGGGAACCTGAACCTGCGGCT	79005	exon sense-overlapping	NM_001204856	SCNM1		+	151138497	151142773	911.035	271.126	9.54725	8.20136	389.183	1109.44	773.729	1371.79	274.015	292.227	291.078	227.184	9.41246	9.56975	9.08413	10.1227	8.20721	8.31184	8.13487	8.15153
ASHGV40003830	0.00867213	0.160643	2.54187	up	noncoding	long noncoding	Gold	NR_037937	SCNM1	RefSeq	1986	chr1	+	151138497	151142773	GGAAGTACAGAGGTCAAACTCCAAAGTGGGAAGATCAGTAGGGAACCTGAACCTGCGGCT	79005	exon sense-overlapping	NM_024041	SCNM1	sodium channel modifier 1	+	151138497	151142773	911.035	271.126	9.54725	8.20136	389.183	1109.44	773.729	1371.79	274.015	292.227	291.078	227.184	9.41246	9.56975	9.08413	10.1227	8.20721	8.31184	8.13487	8.15153
ASHGV40003830	0.00867213	0.160643	2.54187	up	noncoding	long noncoding	Gold	NR_037937	SCNM1	RefSeq	1986	chr1	+	151138497	151142773	GGAAGTACAGAGGTCAAACTCCAAAGTGGGAAGATCAGTAGGGAACCTGAACCTGCGGCT	79005	natural antisense	ENST00000416280	TMOD4		-	151142463	151148457	911.035	271.126	9.54725	8.20136	389.183	1109.44	773.729	1371.79	274.015	292.227	291.078	227.184	9.41246	9.56975	9.08413	10.1227	8.20721	8.31184	8.13487	8.15153
ASHGV40003830	0.00867213	0.160643	2.54187	up	noncoding	long noncoding	Gold	NR_037937	SCNM1	RefSeq	1986	chr1	+	151138497	151142773	GGAAGTACAGAGGTCAAACTCCAAAGTGGGAAGATCAGTAGGGAACCTGAACCTGCGGCT	79005	natural antisense	ENST00000466891	TMOD4		-	151142461	151144791	911.035	271.126	9.54725	8.20136	389.183	1109.44	773.729	1371.79	274.015	292.227	291.078	227.184	9.41246	9.56975	9.08413	10.1227	8.20721	8.31184	8.13487	8.15153
ASHGV40003830	0.00867213	0.160643	2.54187	up	noncoding	long noncoding	Gold	NR_037937	SCNM1	RefSeq	1986	chr1	+	151138497	151142773	GGAAGTACAGAGGTCAAACTCCAAAGTGGGAAGATCAGTAGGGAACCTGAACCTGCGGCT	79005	natural antisense	NM_013353	TMOD4	tropomodulin 4	-	151142462	151148547	911.035	271.126	9.54725	8.20136	389.183	1109.44	773.729	1371.79	274.015	292.227	291.078	227.184	9.41246	9.56975	9.08413	10.1227	8.20721	8.31184	8.13487	8.15153
ASHGV40047622	0.0101235	0.169062	4.85299	up	noncoding	long noncoding	Reliable	T320184	G075006	RNA-seq: Iyer et al 2015	302	chr7	+	25284164	25288279	TCTAAAAGGTGTTCCAGAAACAGAGCTCACAGACTCTAACCCTTGACCATCAGAGTTCTC		intergenic							47.333	10.0527	5.30208	3.02321	19.4291	79.8167	35.4854	54.6009	6.92148	23.1514	5.13777	5	5.15609	5.73443	4.89483	5.42297	2.80731	4.52809	2.4187	2.33874
ASHGV40039793	0.0172197	0.202555	3.83382	up	noncoding	long noncoding	Reliable	TCONS_00008385	XLOC_003839	RNA-seq: Cabili et al 2011	252	chr4	+	190197915	190198838	AAGCACTGTCCTACATCATATGTGACAGGCTCTCATAGTCACCATCATCACGGGAATCTT		intergenic							63.1193	12.6894	5.58537	3.64659	26.1116	133.657	28.3628	64.3454	8.2704	15.1011	13.2339	14.1523	5.60677	6.47059	4.60257	5.66153	3.04249	3.85655	3.67853	4.00877
ASHGV40007718	0.015067	0.194235	2.66599	up	noncoding	long noncoding	Reliable	ENST00000607857	RP11-110I1.14	GENCODE	415	chr11	-	118935973	118936388	CTGACAGTAACAAGCCCCTAATTTCATGTAGTAAATTATATCTAATAAAGTGCCTTCGCT		intergenic							68.7636	22.757	5.95826	4.54359	46.3749	67.3288	104.671	56.6801	20.1872	23.1525	27.877	19.8114	6.49767	5.49708	6.36038	5.47792	4.37153	4.52848	4.75794	4.51641
ASHGV40036591	0.0402697	0.286106	3.82395	up	noncoding	long noncoding	Reliable	ENST00000608123	RP11-114O18.1	GENCODE	476	chr1	+	120619222	120619698	CCCTAGTCTAAATCAGTTTCCTCCATCATAAATACTCATAGATGATGCAACAATAAAACG	101929178	intergenic							557.746	84.9028	8.38006	6.44499	61.1127	491.521	455.334	1223.02	58.3057	99.0808	111.187	71.0379	6.89247	8.34267	8.32528	9.95981	5.92825	6.70248	6.73091	6.41833
ASHGV40043519	0.0331502	0.265076	3.59872	up	noncoding	long noncoding	Reliable	ENST00000607571	RP3-337H4.9	GENCODE	545	chr6	-	43486917	43487462	CAAGTATTATCCTCTCATCCAAAAACCTCCCTTTGCCCAAATGTCTCTTATTAAATATTC		natural antisense	ENST00000304004	POLR1C		+	43484826	43497323	469.092	81.5293	8.28691	6.43942	71.6232	451.25	878.304	475.192	85.0648	78.458	78.0556	84.5389	7.11883	8.21653	9.28091	8.53137	6.4825	6.36691	6.2301	6.67819
ASHGV40043519	0.0331502	0.265076	3.59872	up	noncoding	long noncoding	Reliable	ENST00000607571	RP3-337H4.9	GENCODE	545	chr6	-	43486917	43487462	CAAGTATTATCCTCTCATCCAAAAACCTCCCTTTGCCCAAATGTCTCTTATTAAATATTC		natural antisense	ENST00000372344	POLR1C		+	43484825	43489244	469.092	81.5293	8.28691	6.43942	71.6232	451.25	878.304	475.192	85.0648	78.458	78.0556	84.5389	7.11883	8.21653	9.28091	8.53137	6.4825	6.36691	6.2301	6.67819
ASHGV40043519	0.0331502	0.265076	3.59872	up	noncoding	long noncoding	Reliable	ENST00000607571	RP3-337H4.9	GENCODE	545	chr6	-	43486917	43487462	CAAGTATTATCCTCTCATCCAAAAACCTCCCTTTGCCCAAATGTCTCTTATTAAATATTC		natural antisense	ENST00000423780	POLR1C		+	43484849	43488050	469.092	81.5293	8.28691	6.43942	71.6232	451.25	878.304	475.192	85.0648	78.458	78.0556	84.5389	7.11883	8.21653	9.28091	8.53137	6.4825	6.36691	6.2301	6.67819
ASHGV40043519	0.0331502	0.265076	3.59872	up	noncoding	long noncoding	Reliable	ENST00000607571	RP3-337H4.9	GENCODE	545	chr6	-	43486917	43487462	CAAGTATTATCCTCTCATCCAAAAACCTCCCTTTGCCCAAATGTCTCTTATTAAATATTC		natural antisense	ENST00000428025	POLR1C		+	43477439	43488048	469.092	81.5293	8.28691	6.43942	71.6232	451.25	878.304	475.192	85.0648	78.458	78.0556	84.5389	7.11883	8.21653	9.28091	8.53137	6.4825	6.36691	6.2301	6.67819
ASHGV40043519	0.0331502	0.265076	3.59872	up	noncoding	long noncoding	Reliable	ENST00000607571	RP3-337H4.9	GENCODE	545	chr6	-	43486917	43487462	CAAGTATTATCCTCTCATCCAAAAACCTCCCTTTGCCCAAATGTCTCTTATTAAATATTC		natural antisense	NM_203290	POLR1C	polymerase (RNA) I polypeptide C	+	43484776	43489246	469.092	81.5293	8.28691	6.43942	71.6232	451.25	878.304	475.192	85.0648	78.458	78.0556	84.5389	7.11883	8.21653	9.28091	8.53137	6.4825	6.36691	6.2301	6.67819
ASHGV40043062	0.0121667	0.179974	2.38132	up	noncoding	long noncoding	Reliable	ENST00000607711	RP11-560J1.2	GENCODE	1078	chr6	-	15244153	15245231	TTAAAACTAGGCACGTTATTGGAAGCTTTCAGTAAACGAAATAAAAAGCCTTTTCGAGAG		bidirectional	NM_004973	JARID2	jumonji and AT-rich interaction domain containing 2	+	15246205	15522273	40.1911	14.031	5.05519	3.80343	15.8258	32.0675	70.886	41.985	14.2042	14.0039	17.4018	10.5142	4.8317	4.48923	5.83592	5.0639	3.82802	3.74223	4.07629	3.56716
ASHGV40043062	0.0121667	0.179974	2.38132	up	noncoding	long noncoding	Reliable	ENST00000607711	RP11-560J1.2	GENCODE	1078	chr6	-	15244153	15245231	TTAAAACTAGGCACGTTATTGGAAGCTTTCAGTAAACGAAATAAAAAGCCTTTTCGAGAG		bidirectional	uc011diu.1	JARID2		+	15245733	15497401	40.1911	14.031	5.05519	3.80343	15.8258	32.0675	70.886	41.985	14.2042	14.0039	17.4018	10.5142	4.8317	4.48923	5.83592	5.0639	3.82802	3.74223	4.07629	3.56716
ASHGV40030042	0.0427443	0.293301	2.81577	up	noncoding	long noncoding	Gold	ENST00000429730	AC079767.4	GENCODE	492	chr2	+	208527098	208531748	TGATTTGGAGGCGTGTTCTCATTCAAAACCTTGCAAAATATAATTTCTTCTTGTCTGGGA		intergenic							85.148	23.0934	5.98391	4.49038	24.0351	169.932	51.6496	94.9756	36.1028	23.0226	12.7075	20.5406	5.4871	6.82197	5.40838	6.21821	5.24472	4.51918	3.62338	4.57424
ASHGV40031538	0.0263102	0.239811	3.15654	up	noncoding	long noncoding	Reliable	ENST00000599751	RP3-477O4.16	GENCODE	427	chr20	+	34106681	34107108	GTTATGGCTGTTCAGATGACAGAGGGAGAAAATGTACTTTGTAAACTGTTAGTTCAATGA		intergenic							149.645	42.0159	7.1015	5.44316	142.945	191.722	97.3941	166.52	36.797	56.7355	35.0647	39.4664	8.11743	6.99209	6.26179	7.03471	5.27274	5.8881	5.08091	5.53089
ASHGV40001773	0.0332345	0.265076	2.26642	up	noncoding	long noncoding	Gold	ENST00000524619	AP000487.5	GENCODE	392	chr11	-	70227196	70244408	AGCCTAGAAGGTATACCAGGAACACTTAATCAACATCCTGCATGGTTCCAGCAAAGACAT		intronic antisense	ENST00000528853	PPFIA1		+	70224183	70229735	42.9335	16.2792	5.18271	4.0023	19.8771	33.8435	77.0759	40.9376	11.2241	19.1814	21.1236	13.5877	5.19173	4.55897	5.94769	5.03246	3.47567	4.23108	4.35545	3.94698
ASHGV40001773	0.0332345	0.265076	2.26642	up	noncoding	long noncoding	Gold	ENST00000524619	AP000487.5	GENCODE	392	chr11	-	70227196	70244408	AGCCTAGAAGGTATACCAGGAACACTTAATCAACATCCTGCATGGTTCCAGCAAAGACAT		intronic antisense	NM_003626	PPFIA1	protein tyrosine phosphatase, receptor type, f polypeptide (PTPRF), interacting protein (liprin), alpha 1	+	70116805	70230607	42.9335	16.2792	5.18271	4.0023	19.8771	33.8435	77.0759	40.9376	11.2241	19.1814	21.1236	13.5877	5.19173	4.55897	5.94769	5.03246	3.47567	4.23108	4.35545	3.94698
ASHGV40027266	0.0239406	0.230766	2.84669	up	noncoding	long noncoding	Gold	NR_015395	MIR4435-2HG	RefSeq	809	chr2	-	112124590	112252692	TTATAAATCTTCAATACATCCTGTCCCCCTAAAACGGCATCTGGGTCTTTTGAGGGTTAA	541471	intergenic							2440.92	688.529	11.0151	9.5058	1178.77	2592.53	3432.42	2559.96	757.417	492.841	484.017	1019.84	10.8824	10.8546	11.2479	11.0755	9.72748	9.05573	8.89838	10.3416
ASHGV40004068	0.0185582	0.208981	4.60795	up	noncoding	long noncoding	Gold	NR_046734	PRRT3-AS1	RefSeq	614	chr3	+	9989087	9996471	GTAAGGGTCGTGTGGTTGGCAAGTCATTTAACTTTTCCAAACAAATCTGCAAAATGGAGA	100874032	intronic antisense	ENST00000411976	PRRT3		-	9990263	9994074	161.529	27.7785	6.93248	4.72835	38.4346	155.113	182.918	269.652	20.0574	45.276	14.1223	31.6585	6.20223	6.68498	7.12421	7.71849	4.36034	5.55485	3.77828	5.21993
ASHGV40004068	0.0185582	0.208981	4.60795	up	noncoding	long noncoding	Gold	NR_046734	PRRT3-AS1	RefSeq	614	chr3	+	9989087	9996471	GTAAGGGTCGTGTGGTTGGCAAGTCATTTAACTTTTCCAAACAAATCTGCAAAATGGAGA	100874032	natural antisense	NM_207351	PRRT3	proline-rich transmembrane protein 3	-	9987225	9994078	161.529	27.7785	6.93248	4.72835	38.4346	155.113	182.918	269.652	20.0574	45.276	14.1223	31.6585	6.20223	6.68498	7.12421	7.71849	4.36034	5.55485	3.77828	5.21993
ASHGV40040340	0.0480132	0.30876	2.29151	up	noncoding	long noncoding	Reliable	uc003jvn.1	BC112270	UCSC_knowngene	436	chr5	-	68477524	68484948	ACATTTCGAACCCAGACTTCCAGCCTGGAGACATCCACACGCTTCCAGTTTCTTGCACTG		bidirectional	ENST00000502689	CENPH		+	68485568	68505756	65.4519	26.6816	5.87536	4.67906	34.791	66.6206	73.206	87.1898	23.06	27.7796	41.9595	13.9275	6.04918	5.4804	5.87551	6.09635	4.57282	4.81291	5.34587	3.98464
ASHGV40040340	0.0480132	0.30876	2.29151	up	noncoding	long noncoding	Reliable	uc003jvn.1	BC112270	UCSC_knowngene	436	chr5	-	68477524	68484948	ACATTTCGAACCCAGACTTCCAGCCTGGAGACATCCACACGCTTCCAGTTTCTTGCACTG		bidirectional	ENST00000515001	CENPH		+	68485400	68506183	65.4519	26.6816	5.87536	4.67906	34.791	66.6206	73.206	87.1898	23.06	27.7796	41.9595	13.9275	6.04918	5.4804	5.87551	6.09635	4.57282	4.81291	5.34587	3.98464
ASHGV40040340	0.0480132	0.30876	2.29151	up	noncoding	long noncoding	Reliable	uc003jvn.1	BC112270	UCSC_knowngene	436	chr5	-	68477524	68484948	ACATTTCGAACCCAGACTTCCAGCCTGGAGACATCCACACGCTTCCAGTTTCTTGCACTG		bidirectional	NM_022909	CENPH	centromere protein H	+	68485374	68506184	65.4519	26.6816	5.87536	4.67906	34.791	66.6206	73.206	87.1898	23.06	27.7796	41.9595	13.9275	6.04918	5.4804	5.87551	6.09635	4.57282	4.81291	5.34587	3.98464
ASHGV40050754	0.0212439	0.220026	3.19669	up	noncoding	long noncoding	Reliable	ENST00000607622	CTD-2532N20.1	GENCODE	580	chr8	+	66754986	66755566	CCTCCTACGTGGATATTTTTCTACCTGTCTGCTTTCTACTATTAAAAGAACTATGACCTC		intergenic							80.4755	19.5953	5.99207	4.31549	27.2114	57.7865	93.537	143.367	15.9922	25.1987	17.7041	19.486	5.67207	5.28332	6.2089	6.80397	4.01345	4.66211	4.09817	4.48822
ASHGV40006540	0.0281785	0.247017	2.25351	up	noncoding	long noncoding	Reliable	T010148	G002123	RNA-seq: Iyer et al 2015	747	chr1	-	46040068	46048601	TTGAAATCTTTGGGGCTAGAGAGCTGGACGTGAAAATGCCAATTCCTATGGCAAACATAC		bidirectional	ENST00000437901	NASP		+	46049517	46080803	30.1664	11.6394	4.68266	3.51048	12.0143	24.9884	45.7099	37.953	11.6169	13.1411	14.0471	7.75263	4.3981	4.16022	5.24494	4.92736	3.52682	3.64281	3.76725	3.10505
ASHGV40016268	0.0301705	0.252811	5.24131	up	noncoding	pseudogene	Gold	NR_027001	GOLGA2P7	RefSeq	3356	chr15	-	84867599	84898920	TGGACTTGCTGGCAGAAGTTTTGCCTCTTACTTGCCATGTGCTCTGAATACATTTACCTG	388152	intergenic							2896.21	315.983	10.8188	8.42892	439.463	2459.79	6677.38	2008.19	281.96	334.229	277.855	369.889	9.57213	10.7774	12.2008	10.7251	8.24937	8.50874	8.06001	8.89755
ASHGV40013588	0.0176056	0.204061	4.84346	up	noncoding	pseudogene	Gold	NR_036461	HIST2H2BC	RefSeq	582	chr1	-	149821758	149822340	GATGTTTTTGGCTTCACGTCTGGTTAACTTTAGGAGAGCACACAACACCAAGCACAGATA	337873	bidirectional	ENST00000369159	HIST2H2AA4	histone cluster 2, H2aa4	+	149822642	149823191	86.8455	11.3542	5.7855	3.50946	14.4876	65.0091	63.6336	204.252	10.5186	10.7859	12.5089	11.6036	4.68983	5.44629	5.68693	7.31894	3.37531	3.34434	3.59945	3.71874
ASHGV40013588	0.0176056	0.204061	4.84346	up	noncoding	pseudogene	Gold	NR_036461	HIST2H2BC	RefSeq	582	chr1	-	149821758	149822340	GATGTTTTTGGCTTCACGTCTGGTTAACTTTAGGAGAGCACACAACACCAAGCACAGATA	337873	bidirectional	NM_003516	HIST2H2AA3	histone cluster 2, H2aa3	+	149822627	149823161	86.8455	11.3542	5.7855	3.50946	14.4876	65.0091	63.6336	204.252	10.5186	10.7859	12.5089	11.6036	4.68983	5.44629	5.68693	7.31894	3.37531	3.34434	3.59945	3.71874
ASHGV40026842	0.0132728	0.185001	2.2511	up	noncoding	long noncoding	Reliable	TCONS_00005168	XLOC_002128	RNA-seq: Cabili et al 2011	1334	chr2	-	64747475	64751427	ATGGGAGTATCAATTGCTTTGTGGTTATGCTGGATTTTGTGTTATTGCTCAGTCACTAAA		bidirectional	ENST00000422803	AFTPH		+	64751464	64820131	116.904	42.1799	6.61179	5.44116	41.451	142.528	146.736	136.899	47.0194	46.2309	48.178	27.2911	6.32493	6.56229	6.82618	6.73376	5.63333	5.58496	5.54051	5.00582
ASHGV40026842	0.0132728	0.185001	2.2511	up	noncoding	long noncoding	Reliable	TCONS_00005168	XLOC_002128	RNA-seq: Cabili et al 2011	1334	chr2	-	64747475	64751427	ATGGGAGTATCAATTGCTTTGTGGTTATGCTGGATTTTGTGTTATTGCTCAGTCACTAAA		bidirectional	NM_001002243	AFTPH		+	64751438	64820138	116.904	42.1799	6.61179	5.44116	41.451	142.528	146.736	136.899	47.0194	46.2309	48.178	27.2911	6.32493	6.56229	6.82618	6.73376	5.63333	5.58496	5.54051	5.00582
ASHGV40026842	0.0132728	0.185001	2.2511	up	noncoding	long noncoding	Reliable	TCONS_00005168	XLOC_002128	RNA-seq: Cabili et al 2011	1334	chr2	-	64747475	64751427	ATGGGAGTATCAATTGCTTTGTGGTTATGCTGGATTTTGTGTTATTGCTCAGTCACTAAA		bidirectional	NM_017657	AFTPH	aftiphilin	+	64751438	64820138	116.904	42.1799	6.61179	5.44116	41.451	142.528	146.736	136.899	47.0194	46.2309	48.178	27.2911	6.32493	6.56229	6.82618	6.73376	5.63333	5.58496	5.54051	5.00582
ASHGV40026842	0.0132728	0.185001	2.2511	up	noncoding	long noncoding	Reliable	TCONS_00005168	XLOC_002128	RNA-seq: Cabili et al 2011	1334	chr2	-	64747475	64751427	ATGGGAGTATCAATTGCTTTGTGGTTATGCTGGATTTTGTGTTATTGCTCAGTCACTAAA		bidirectional	NM_203437	AFTPH		+	64751438	64820138	116.904	42.1799	6.61179	5.44116	41.451	142.528	146.736	136.899	47.0194	46.2309	48.178	27.2911	6.32493	6.56229	6.82618	6.73376	5.63333	5.58496	5.54051	5.00582
ASHGV40052766	0.00374933	0.137123	5.17742	up	noncoding	pseudogene	Gold	NR_003573	ANXA2P2	RefSeq	1310	chr9	+	33624222	33625532	ATTCAAGAGAAAGTACGGCAAGTCCCTGTACTATTACATCCAGCAAGACACTAAGGGCGA	304	intergenic							29835.1	5601.76	14.8796	12.5074	26806.2	30286	44070.6	18177.8	8160.95	4850.22	4753.43	4642.44	15.2913	14.8315	15.2796	14.1161	13.1267	12.2818	12.2137	12.4073
ASHGV40011130	0.00210135	0.113292	3.12083	up	noncoding	long noncoding	Gold	NR_040098	LOC100506393	RefSeq	526	chr12	+	20167618	20251802	GTATGCCTGACTTTCAAATGTTTTTCTATATCCAGCTAATTAAAAATATTTATAACGTAG	100506393	intergenic							17.6022	5	3.97154	2.32961	8.42502	28.5313	19.5484	13.9041	5	5	5	5	3.87178	4.33582	4.09638	3.58218	2.32784	2.32512	2.32676	2.33874
ASHGV40053736	0.0259038	0.23792	5.2122	up	noncoding	long noncoding	Reliable	T370929	G087469	RNA-seq: Iyer et al 2015	2879	chrX	-	5362554	5384572	AATGACAAAGCAAAGAAATGAAAAAACCCTGAACCCTCAAGGCCATCACACACTTATTAT		intergenic							58.035	12.7658	5.67956	3.29766	33.5281	88.7404	40.3348	69.537	5	31.6442	6.9843	7.43485	5.98759	5.8899	5.07003	5.77071	2.32784	5.00913	2.79803	3.05566
ASHGV40012057	0.0283522	0.247309	4.16665	up	noncoding	long noncoding	Gold	NR_027345	LINC00173	RefSeq	1597	chr12	+	116971226	116973326	GCAGGTAGTGTGGCTTTGAGAAAATAAAATGGCCACCTTGCTCCGCTGTTCTTTCTTTGT	100287569	intergenic							96.0261	19.5839	6.35611	4.29722	132.938	75.9319	134.013	41.2219	22.9383	18.695	23.1432	13.5592	8.01356	5.66873	6.70065	5.04151	4.56535	4.18911	4.49218	3.94226
ASHGV40002038	0.0293675	0.250353	2.11811	up	noncoding	long noncoding	Gold	NR_037659	POC1B	RefSeq	3102	chr12	-	89813497	89920039	TCATCTTTTGAGATTAATCCAAAGCTTGAGGTAATCGATTTGCAGATCTCTACTCCCCCT	282809	exon sense-overlapping	ENST00000378528	POC1B		-	89813499	89891034	103.049	35.9537	6.26222	5.17945	27.1371	180.927	135.695	68.4382	38.1382	36.809	47.3142	21.5532	5.66837	6.91138	6.71948	5.74967	5.32365	5.23533	5.51626	4.64255
ASHGV40002038	0.0293675	0.250353	2.11811	up	noncoding	long noncoding	Gold	NR_037659	POC1B	RefSeq	3102	chr12	-	89813497	89920039	TCATCTTTTGAGATTAATCCAAAGCTTGAGGTAATCGATTTGCAGATCTCTACTCCCCCT	282809	exon sense-overlapping	ENST00000549504	POC1B		-	89819063	89918982	103.049	35.9537	6.26222	5.17945	27.1371	180.927	135.695	68.4382	38.1382	36.809	47.3142	21.5532	5.66837	6.91138	6.71948	5.74967	5.32365	5.23533	5.51626	4.64255
ASHGV40002038	0.0293675	0.250353	2.11811	up	noncoding	long noncoding	Gold	NR_037659	POC1B	RefSeq	3102	chr12	-	89813497	89920039	TCATCTTTTGAGATTAATCCAAAGCTTGAGGTAATCGATTTGCAGATCTCTACTCCCCCT	282809	exon sense-overlapping	NM_001199777	POC1B		-	89813497	89919344	103.049	35.9537	6.26222	5.17945	27.1371	180.927	135.695	68.4382	38.1382	36.809	47.3142	21.5532	5.66837	6.91138	6.71948	5.74967	5.32365	5.23533	5.51626	4.64255
ASHGV40002038	0.0293675	0.250353	2.11811	up	noncoding	long noncoding	Gold	NR_037659	POC1B	RefSeq	3102	chr12	-	89813497	89920039	TCATCTTTTGAGATTAATCCAAAGCTTGAGGTAATCGATTTGCAGATCTCTACTCCCCCT	282809	exon sense-overlapping	NM_001199781	POC1B-GALNT4		-	89913189	89920039	103.049	35.9537	6.26222	5.17945	27.1371	180.927	135.695	68.4382	38.1382	36.809	47.3142	21.5532	5.66837	6.91138	6.71948	5.74967	5.32365	5.23533	5.51626	4.64255
ASHGV40002038	0.0293675	0.250353	2.11811	up	noncoding	long noncoding	Gold	NR_037659	POC1B	RefSeq	3102	chr12	-	89813497	89920039	TCATCTTTTGAGATTAATCCAAAGCTTGAGGTAATCGATTTGCAGATCTCTACTCCCCCT	282809	exon sense-overlapping	NM_001199782	POC1B-GALNT4	POC1B-GALNT4 readthrough	-	89913189	89920039	103.049	35.9537	6.26222	5.17945	27.1371	180.927	135.695	68.4382	38.1382	36.809	47.3142	21.5532	5.66837	6.91138	6.71948	5.74967	5.32365	5.23533	5.51626	4.64255
ASHGV40002038	0.0293675	0.250353	2.11811	up	noncoding	long noncoding	Gold	NR_037659	POC1B	RefSeq	3102	chr12	-	89813497	89920039	TCATCTTTTGAGATTAATCCAAAGCTTGAGGTAATCGATTTGCAGATCTCTACTCCCCCT	282809	exon sense-overlapping	NM_172240	POC1B	POC1 centriolar protein B	-	89813497	89920039	103.049	35.9537	6.26222	5.17945	27.1371	180.927	135.695	68.4382	38.1382	36.809	47.3142	21.5532	5.66837	6.91138	6.71948	5.74967	5.32365	5.23533	5.51626	4.64255
ASHGV40002038	0.0293675	0.250353	2.11811	up	noncoding	long noncoding	Gold	NR_037659	POC1B	RefSeq	3102	chr12	-	89813497	89920039	TCATCTTTTGAGATTAATCCAAAGCTTGAGGTAATCGATTTGCAGATCTCTACTCCCCCT	282809	intron sense-overlapping	ENST00000529983	GALNT4		-	89913184	89918583	103.049	35.9537	6.26222	5.17945	27.1371	180.927	135.695	68.4382	38.1382	36.809	47.3142	21.5532	5.66837	6.91138	6.71948	5.74967	5.32365	5.23533	5.51626	4.64255
ASHGV40002038	0.0293675	0.250353	2.11811	up	noncoding	long noncoding	Gold	NR_037659	POC1B	RefSeq	3102	chr12	-	89813497	89920039	TCATCTTTTGAGATTAATCCAAAGCTTGAGGTAATCGATTTGCAGATCTCTACTCCCCCT	282809	intron sense-overlapping	NM_003774	GALNT4	polypeptide N-acetylgalactosaminyltransferase 4	-	89913189	89918583	103.049	35.9537	6.26222	5.17945	27.1371	180.927	135.695	68.4382	38.1382	36.809	47.3142	21.5532	5.66837	6.91138	6.71948	5.74967	5.32365	5.23533	5.51626	4.64255
ASHGV40041498	0.0013557	0.104196	2.18196	up	noncoding	long noncoding	Reliable	ENST00000513041	RP1-167G20.2	GENCODE	458	chr5	+	16428644	16432545	ATGGAGCTGAGACTGTAACCCTGACCTACCTACCTTCAAAGACCATACTGTTTCCACTAA		intergenic							45.7914	17.2128	5.20592	4.0803	14.1363	72.1054	45.7181	51.2058	12.2279	25.9126	16.3712	14.3393	4.65381	5.59053	5.24513	5.33421	3.60295	4.70256	3.98557	4.0301
ASHGV40032925	0.0147412	0.191937	3.06399	up	noncoding	long noncoding	Reliable	ENST00000602816	LL22NC03-N27C7.1	GENCODE	612	chr22	-	24080864	24081476	GTCGCTATGTTGTGCAGTTTTTCTCAAGTCATTTTTGAGAAATAGGCAGGGTATGAATTA		intergenic							474.719	129.501	8.70128	7.08587	334.978	501.052	608.818	454.025	101.61	154.989	150.971	110.434	9.22952	8.36624	8.74197	8.46738	6.73271	7.37545	7.17201	7.0633
ASHGV40044509	0.0122695	0.18037	5.52828	up	noncoding	long noncoding	Reliable	T296104	G069207	RNA-seq: Iyer et al 2015	346	chr6	+	3158457	3158803	TGAAACGTAGGTAATCTGAACTGAGATGGGCTGTTAAGTGTGAAGAACACACTGGCTTTT		bidirectional	NM_001069	TUBB2A	tubulin beta 2A class IIa	-	3153901	3157783	56.4677	9.63378	5.6951	3.22827	48.9454	83.2542	58.5259	35.1455	7.02253	13.9764	9.47454	8.06168	6.5814	5.79316	5.58188	4.82397	2.82648	3.73904	3.18834	3.15923
ASHGV40044509	0.0122695	0.18037	5.52828	up	noncoding	long noncoding	Reliable	T296104	G069207	RNA-seq: Iyer et al 2015	346	chr6	+	3158457	3158803	TGAAACGTAGGTAATCTGAACTGAGATGGGCTGTTAAGTGTGAAGAACACACTGGCTTTT		bidirectional	NM_001310315	TUBB2A		-	3153900	3157783	56.4677	9.63378	5.6951	3.22827	48.9454	83.2542	58.5259	35.1455	7.02253	13.9764	9.47454	8.06168	6.5814	5.79316	5.58188	4.82397	2.82648	3.73904	3.18834	3.15923
ASHGV40000653	0.00182282	0.108327	2.5272	up	noncoding	long noncoding	Gold	NR_003604	ZFAS1	RefSeq	1020	chr20	+	47894714	47905795	TGATCTTGGCTTGATTCAGTCTGCCTTGTAACAGAAACTGGCGATGGAATATGAGAGGAG	441951	natural antisense	ENST00000371754	ZNFX1		-	47854482	47894963	3675.47	1165.76	11.6659	10.3284	2442.09	5171.48	4082.04	3006.29	1091.78	1362.14	1218.06	991.066	11.894	11.9531	11.4948	11.3218	10.2746	10.5102	10.2332	10.2955
ASHGV40000653	0.00182282	0.108327	2.5272	up	noncoding	long noncoding	Gold	NR_003604	ZFAS1	RefSeq	1020	chr20	+	47894714	47905795	TGATCTTGGCTTGATTCAGTCTGCCTTGTAACAGAAACTGGCGATGGAATATGAGAGGAG	441951	natural antisense	NM_021035	ZNFX1	zinc finger, NFX1-type containing 1	-	47862438	47894756	3675.47	1165.76	11.6659	10.3284	2442.09	5171.48	4082.04	3006.29	1091.78	1362.14	1218.06	991.066	11.894	11.9531	11.4948	11.3218	10.2746	10.5102	10.2332	10.2955
ASHGV40017887	0.00110738	0.100753	6.64651	up	noncoding	pseudogene	Gold	NR_109773	HERC2P4	RefSeq	2708	chr16	-	32181363	32199434	GAAGCTGAAAGAGTTACTGACATTTTCCTGGAAGTAGCTGTGTAAGAGTACAGAAAAGTC	100289574	intergenic							120.779	14.9442	6.4816	3.749	27.7423	201.343	156.705	97.3262	7.90058	28.8886	12.8856	10.1019	5.69876	7.0652	6.90835	6.25407	2.98091	4.87066	3.64218	3.50227
ASHGV40004807	0.0494144	0.312944	3.41453	up	noncoding	long noncoding	Gold	NR_126366	PIK3CD-AS2	RefSeq	958	chr1	-	9732483	9747632	CCCCAACCTGTGCTCTCATCTCTTGCTCTGGGGTAAGCCAGTGGCCATGCTATAAGGACA	101929074	intronic antisense	ENST00000536656	PIK3CD		+	9711789	9789172	283.65	52.7659	7.56386	5.79218	50.8001	491.066	424.544	168.189	64.007	53.2799	42.4706	51.3062	6.63563	8.3415	8.23186	7.04646	6.06912	5.79925	5.36459	5.93575
ASHGV40004807	0.0494144	0.312944	3.41453	up	noncoding	long noncoding	Gold	NR_126366	PIK3CD-AS2	RefSeq	958	chr1	-	9732483	9747632	CCCCAACCTGTGCTCTCATCTCTTGCTCTGGGGTAAGCCAGTGGCCATGCTATAAGGACA	101929074	intronic antisense	NM_005026	PIK3CD	phosphatidylinositol-4,5-bisphosphate 3-kinase catalytic subunit delta	+	9711789	9789172	283.65	52.7659	7.56386	5.79218	50.8001	491.066	424.544	168.189	64.007	53.2799	42.4706	51.3062	6.63563	8.3415	8.23186	7.04646	6.06912	5.79925	5.36459	5.93575
ASHGV40060798	0.0171837	0.202299	2.69078	up	noncoding	long noncoding	Reliable	uc.97+	uc.97	UCR	442	chr2	+	172822630	172823072	CAGACAAAACCCGGCCACGTGTAAGGTAATTGGCAGTATAACACGTGCCTTGTCTTTTAT		exon sense-overlapping	NM_003642	HAT1	histone acetyltransferase 1	+	172778934	172848600	117.135	33.7261	6.50912	5.08109	30.3358	131.345	174.098	132.761	29.6905	42.3069	42.6399	20.2671	5.83658	6.445	7.05945	6.69545	4.95103	5.45017	5.37063	4.55254
ASHGV40001682	0.00290945	0.125212	2.94676	up	noncoding	long noncoding	Reliable	GSE61474_TCONS_00322330	GSE61474_XLOC_062069	RNA-seq: Clark et al 2015	1398	chr8	-	90621637	90769955	GAAAGACGGCCCATTCTGGGGGAGATAAGTGATGAAACTGTACGTTTTCCAAGGACACAG		bidirectional	ENST00000540020	RIPK2		+	90770061	90802688	31.6954	10.1203	4.86672	3.30758	18.0486	37.7811	33.1438	37.8079	11.7602	12.6201	9.17275	6.92825	5.04151	4.70202	4.80331	4.92002	3.54603	3.57851	3.1409	2.9649
ASHGV40001682	0.00290945	0.125212	2.94676	up	noncoding	long noncoding	Reliable	GSE61474_TCONS_00322330	GSE61474_XLOC_062069	RNA-seq: Clark et al 2015	1398	chr8	-	90621637	90769955	GAAAGACGGCCCATTCTGGGGGAGATAAGTGATGAAACTGTACGTTTTCCAAGGACACAG		bidirectional	NM_003821	RIPK2	receptor interacting serine/threonine kinase 2	+	90769974	90803292	31.6954	10.1203	4.86672	3.30758	18.0486	37.7811	33.1438	37.8079	11.7602	12.6201	9.17275	6.92825	5.04151	4.70202	4.80331	4.92002	3.54603	3.57851	3.1409	2.9649
ASHGV40000121	0.00333085	0.132491	3.72976	up	noncoding	long noncoding	Reliable	ENST00000366109	RP11-498P14.5	GENCODE	578	chr9	-	100000045	100000960	CGCCCAAGGGGGAAACTTCTGCAGAAACCCCAACCGAGCTTCCGTCTAACACAAGCTCCA		natural antisense	ENST00000395220	CCDC180		+	100000778	100139569	49.4624	11.0428	5.18282	3.28374	10.9787	89.1927	57.3964	40.282	5.40259	22.459	8.71469	7.59496	4.26735	5.8979	5.55485	5.01118	2.5012	4.47976	3.07419	3.07981
ASHGV40000121	0.00333085	0.132491	3.72976	up	noncoding	long noncoding	Reliable	ENST00000366109	RP11-498P14.5	GENCODE	578	chr9	-	100000045	100000960	CGCCCAAGGGGGAAACTTCTGCAGAAACCCCAACCGAGCTTCCGTCTAACACAAGCTCCA		natural antisense	ENST00000411667	CCDC180		+	100000778	100107978	49.4624	11.0428	5.18282	3.28374	10.9787	89.1927	57.3964	40.282	5.40259	22.459	8.71469	7.59496	4.26735	5.8979	5.55485	5.01118	2.5012	4.47976	3.07419	3.07981
ASHGV40051880	0.0242042	0.232181	4.18537	up	noncoding	long noncoding	Reliable	T360860	G085223	RNA-seq: Iyer et al 2015	4596	chr9	-	81892762	81897952	TTCGAAGAACAATTACAAAAACAAATAGCAGCAGCAGTAGCAGCAGTCATAACAGCAGAG		intergenic							91.7367	18.5609	6.29799	4.23264	102.82	157.332	48.7169	58.0779	19.5404	22.0468	13.0572	19.5992	7.64171	6.70651	5.32772	5.51602	4.32295	4.4489	3.66062	4.49808
ASHGV40030726	0.0349628	0.271323	2.1108	up	noncoding	long noncoding	Reliable	T215908	G049959	RNA-seq: Iyer et al 2015	6391	chr20	-	29631944	29638335	ATAGAGAGATTGACTAACCCAAGTGACTAGCTTTGGGAGCTGGTAGGATGATTAGGAAAC		natural antisense	ENST00000278882	FRG1B		+	29611856	29634010	21.9871	10.6082	4.34444	3.26665	13.7559	33.9865	18.4664	21.7397	15.812	10.6889	10.9319	5	4.61115	4.56505	4.02099	4.18058	3.99739	3.32906	3.40142	2.33874
ASHGV40030726	0.0349628	0.271323	2.1108	up	noncoding	long noncoding	Reliable	T215908	G049959	RNA-seq: Iyer et al 2015	6391	chr20	-	29631944	29638335	ATAGAGAGATTGACTAACCCAAGTGACTAGCTTTGGGAGCTGGTAGGATGATTAGGAAAC		natural antisense	ENST00000358464	FRG1B		+	29611878	29634006	21.9871	10.6082	4.34444	3.26665	13.7559	33.9865	18.4664	21.7397	15.812	10.6889	10.9319	5	4.61115	4.56505	4.02099	4.18058	3.99739	3.32906	3.40142	2.33874
ASHGV40010526	0.0282889	0.247309	2.16075	up	noncoding	long noncoding	Reliable	T085710	G019879	RNA-seq: Iyer et al 2015	998	chr12	-	106740693	106743112	GTAGTATAAAAGAGCATCAGCTGGATTCAAATCTGGTAATAAAAAAGTACACCACCTGTT		natural antisense	NM_152772	TCP11L2	t-complex 11, testis-specific-like 2	+	106696568	106740792	22.3971	10.4687	4.45262	3.34109	18.1606	24.508	22.7898	24.1298	10.8055	12.6537	12.4975	5.91783	5.04981	4.13262	4.31387	4.31418	3.4176	3.58292	3.59776	2.76607
ASHGV40047468	0.0268756	0.242337	21.2775	up	noncoding	pseudogene	Gold	NR_002834	DUSP5P1	RefSeq	2472	chr1	+	228780656	228788159	CATGCAAATGTGAAGAAAAGCTCTATGTTACTGACCATTGTTGTTGTTGTTTATAGTGCA	574029	intergenic							274.726	5	6.74087	2.32961	24.1413	28.2355	613.542	432.984	5	5	5	5	5.49394	4.32201	8.74994	8.39759	2.32784	2.32512	2.32676	2.33874
ASHGV40003620	0.00614992	0.146368	10.3837	up	noncoding	long noncoding	Gold	NR_027356	LOC645166	RefSeq	565	chr1	+	148928312	148951595	GTCCTGCAAGACTCTTTGGCAGTTGCACTGGGTACTGGCTGAGTTCTGGAAAACAGGAAT	645166	intergenic							2499.59	180.534	10.8788	7.50258	889.369	4245.52	3500.93	1362.52	124.201	286.947	111.796	199.193	10.496	11.6222	11.2801	10.117	7.0267	8.28843	6.73894	7.95624
ASHGV40001735	0.00860408	0.160615	2.56425	up	noncoding	long noncoding	Gold	ENST00000522416	KB-1639H6.2	GENCODE	414	chr8	-	104032414	104033656	ACCCAGGAAGGTGTCAAACGAGGAAGTAGCAGCAGTAACAGATCTACAGATGAAGAAAGT		intronic antisense	ENST00000395862	ATP6V1C1		+	104033290	104085279	16.3118	5.40695	3.8678	2.50927	7.28623	22.7495	21.7332	13.4784	5.77501	5	5.46192	5.39087	3.65479	4.02976	4.24888	3.53777	2.57321	2.32512	2.48646	2.65228
ASHGV40001735	0.00860408	0.160615	2.56425	up	noncoding	long noncoding	Gold	ENST00000522416	KB-1639H6.2	GENCODE	414	chr8	-	104032414	104033656	ACCCAGGAAGGTGTCAAACGAGGAAGTAGCAGCAGTAACAGATCTACAGATGAAGAAAGT		intronic antisense	ENST00000518857	ATP6V1C1		+	104033290	104081407	16.3118	5.40695	3.8678	2.50927	7.28623	22.7495	21.7332	13.4784	5.77501	5	5.46192	5.39087	3.65479	4.02976	4.24888	3.53777	2.57321	2.32512	2.48646	2.65228
ASHGV40001735	0.00860408	0.160615	2.56425	up	noncoding	long noncoding	Gold	ENST00000522416	KB-1639H6.2	GENCODE	414	chr8	-	104032414	104033656	ACCCAGGAAGGTGTCAAACGAGGAAGTAGCAGCAGTAACAGATCTACAGATGAAGAAAGT		natural antisense	ENST00000521514	ATP6V1C1		+	104033315	104081304	16.3118	5.40695	3.8678	2.50927	7.28623	22.7495	21.7332	13.4784	5.77501	5	5.46192	5.39087	3.65479	4.02976	4.24888	3.53777	2.57321	2.32512	2.48646	2.65228
ASHGV40001735	0.00860408	0.160615	2.56425	up	noncoding	long noncoding	Gold	ENST00000522416	KB-1639H6.2	GENCODE	414	chr8	-	104032414	104033656	ACCCAGGAAGGTGTCAAACGAGGAAGTAGCAGCAGTAACAGATCTACAGATGAAGAAAGT		natural antisense	NM_001695	ATP6V1C1	ATPase, H+ transporting, lysosomal 42kDa, V1 subunit C1	+	104033247	104085285	16.3118	5.40695	3.8678	2.50927	7.28623	22.7495	21.7332	13.4784	5.77501	5	5.46192	5.39087	3.65479	4.02976	4.24888	3.53777	2.57321	2.32512	2.48646	2.65228
ASHGV40037082	0.000655417	0.0913699	5.56268	up	noncoding	long noncoding	Reliable	ENST00000608482	RP11-496H1.2	GENCODE	349	chr3	+	197372539	197372888	CCTTCTCATGAAATTCAGCAGTCAAGAAATCTGCAGCGGAAGTAAATGAATAAATGTTTT	101930159	intergenic							33.2068	5	4.80539	2.32961	11.804	39.7305	35.4207	45.8721	5	5	5	5	4.37277	4.7724	4.8923	5.18411	2.32784	2.32512	2.32676	2.33874
ASHGV40001436	0.00434884	0.138983	2.15797	up	noncoding	long noncoding	Reliable	ENST00000500850	CTD-2036P10.3	GENCODE	2017	chr15	+	43032945	43035400	CACATCTGTGATTGAATGCAACTATAGAAGTATTAGCATAAAAATATGTGGCCTGGAAGG		intergenic							21.5051	9.56653	4.36276	3.25309	15.0965	20.9153	21.6883	28.3202	9.82509	9.3182	9.67522	9.44761	4.75942	3.91521	4.24645	4.52995	3.27888	3.11646	3.21889	3.39812
ASHGV40017079	0.0257328	0.237713	2.76873	up	noncoding	long noncoding	Reliable	T119895	G028311	RNA-seq: Iyer et al 2015	1561	chr15	+	76008802	76011098	TGGGGCTCAGAAAGCAGGACTCTGCTTCCATGAAAAGAAGTGACATTCCTTGATCAACAA		intergenic							16.3597	5	3.79884	2.32961	7.86322	10.0086	16.938	30.629	5	5	5	5	3.76364	2.89019	3.90443	4.6371	2.32784	2.32512	2.32676	2.33874
ASHGV40056288	0.015426	0.1962	2.8581	up	noncoding	long noncoding	Reliable	ENST00000563973	RP11-1166P10.6	GENCODE	229	chr16	-	32095594	32095823	GCACTGTGTCCAAGGACCTCACCCAGCAGGAGATACGGACCGTGCAGGTAAGGGGATCAG		intergenic							69.7508	18.4423	5.68784	4.17278	15.1889	68.1356	116.628	79.0503	16.2074	11.586	24.8166	21.1592	4.7684	5.51392	6.50866	5.96036	4.03511	3.44902	4.59202	4.61497
ASHGV40037249	0.0403563	0.28615	3.24804	up	noncoding	long noncoding	Reliable	T261637	G060170	RNA-seq: Iyer et al 2015	2315	chr4	-	14995073	14997388	GGCTGTAAATAAATACTGTTGACATTAGTTATGATAATTCCCAACCCTAATTATCTGGGC		intergenic							35.2873	10.5428	5.00111	3.30154	22.5977	48.7321	23.5653	46.2539	5	15.6251	11.6662	9.87996	5.39469	5.05101	4.36448	5.19427	2.32784	3.91193	3.49856	3.46784
ASHGV40047944	0.00410766	0.138555	2.06198	up	noncoding	pseudogene	Gold	NR_033416	CCT6P3	RefSeq	2244	chr7	+	64498731	64535091	ATATAGTTGGTCTATCTCTGCGGTCCTTGAAAGTGAAGTTGGTGTTACTAGGCTGTGGGT	643180	intergenic							10114.7	4328.86	13.212	12.168	5393.4	12011.8	12088.3	10965.4	3233.05	3881.89	5456.96	4743.55	13.0788	13.2717	13.1906	13.307	11.8628	11.9557	12.4097	12.4437
ASHGV40043335	0.00508096	0.143893	2.76295	up	noncoding	long noncoding	Reliable	T301682	G070448	RNA-seq: Iyer et al 2015	943	chr6	-	32859690	32861877	ACGTATTGGCTTGAAACTGCAGGTCAGAACCCATTTATGTTGAGACCAAAAGACTTTTTT		intergenic							23.5508	7.09782	4.16151	2.6953	10.5316	55.1133	17.5053	11.053	5	12.8319	5.5594	5	4.20393	5.21823	3.94749	3.27638	2.32784	3.60559	2.50901	2.33874
ASHGV40048310	0.0372704	0.27652	3.14103	up	noncoding	long noncoding	Reliable	T330987	G077522	RNA-seq: Iyer et al 2015	4684	chr7	+	107576005	107583071	TAACTACTTACTCTGCTTCCTCAAAGAGATTCCCAATGTTTTTCAGTGGCTCTGCTGCGG		natural antisense	ENST00000393561	LAMB1		-	107564247	107642472	37.6886	10.1419	4.93276	3.28152	11.8406	36.4021	41.6934	60.8181	15.8792	8.59435	8.58985	7.50415	4.37612	4.65565	5.11826	5.58098	4.00366	3.00257	3.05384	3.066
ASHGV40048310	0.0372704	0.27652	3.14103	up	noncoding	long noncoding	Reliable	T330987	G077522	RNA-seq: Iyer et al 2015	4684	chr7	+	107576005	107583071	TAACTACTTACTCTGCTTCCTCAAAGAGATTCCCAATGTTTTTCAGTGGCTCTGCTGCGG		natural antisense	NM_002291	LAMB1	laminin subunit beta 1	-	107564245	107643804	37.6886	10.1419	4.93276	3.28152	11.8406	36.4021	41.6934	60.8181	15.8792	8.59435	8.58985	7.50415	4.37612	4.65565	5.11826	5.58098	4.00366	3.00257	3.05384	3.066
ASHGV40030407	0.0055993	0.145126	7.70327	up	noncoding	long noncoding	Reliable	T010075	G002110	RNA-seq: Iyer et al 2015	2186	chr1	+	45672219	45674405	ACACTAGGGGAAAACATCAGAAAGTTCGGATGATGAAAACTCACCTCACGCCACAACAAT		natural antisense	NM_020883	ZSWIM5	zinc finger, SWIM-type containing 5	-	45482075	45672250	320.469	27.1225	7.75143	4.80596	52.8346	230.868	481.708	516.464	21.3918	31.5517	30.8688	24.6777	6.68838	7.26071	8.40734	8.64931	4.46206	5.00548	4.90036	4.85595
ASHGV40056602	0.0291789	0.249343	2.33251	up	noncoding	long noncoding	Gold	NR_038430	RNASEH1-AS1	RefSeq	1372	chr2	+	3605976	3609340	TATTTTGTCAGGCCTTGGGGATGAAGGTGAGAAATTCGAGAATCCCCGGAGATAACACAT	100506054	bidirectional	NM_001286837	RNASEH1		-	3592481	3605961	35.4063	14.7054	5.05513	3.83325	23.8484	43.1917	40.7208	33.8645	20.0936	10.6018	10.0712	18.0549	5.47378	4.8909	5.08529	4.77057	4.36374	3.31677	3.28008	4.37242
ASHGV40056602	0.0291789	0.249343	2.33251	up	noncoding	long noncoding	Gold	NR_038430	RNASEH1-AS1	RefSeq	1372	chr2	+	3605976	3609340	TATTTTGTCAGGCCTTGGGGATGAAGGTGAGAAATTCGAGAATCCCCGGAGATAACACAT	100506054	bidirectional	NM_002936	RNASEH1	ribonuclease H1	-	3592481	3605961	35.4063	14.7054	5.05513	3.83325	23.8484	43.1917	40.7208	33.8645	20.0936	10.6018	10.0712	18.0549	5.47378	4.8909	5.08529	4.77057	4.36374	3.31677	3.28008	4.37242
ASHGV40012650	0.0262956	0.239811	3.91029	up	noncoding	long noncoding	Reliable	ENST00000610235	RP11-458D21.6	GENCODE	554	chr1	-	145200337	145200891	CCTAGTCTAAATCAGTTTCCTCCATCATAAATACTCATAGATGACACAACAATAAAGCGT		intronic antisense	NM_001277444	NBPF9		+	144614958	145370304	424.7	64.0004	7.97895	6.01168	42.2587	391.056	377.711	887.776	35.9355	88.3759	72.3149	59.3752	6.3561	8.01555	8.08119	9.46296	5.2375	6.53782	6.11974	6.15164
ASHGV40012650	0.0262956	0.239811	3.91029	up	noncoding	long noncoding	Reliable	ENST00000610235	RP11-458D21.6	GENCODE	554	chr1	-	145200337	145200891	CCTAGTCTAAATCAGTTTCCTCCATCATAAATACTCATAGATGACACAACAATAAAGCGT		intronic antisense	NM_001278267	NBPF20	neuroblastoma breakpoint family member 20	+	144146810	146467744	424.7	64.0004	7.97895	6.01168	42.2587	391.056	377.711	887.776	35.9355	88.3759	72.3149	59.3752	6.3561	8.01555	8.08119	9.46296	5.2375	6.53782	6.11974	6.15164
ASHGV40014996	0.0106446	0.171443	3.35314	up	noncoding	long noncoding	Reliable	ENST00000554055	RP11-841O20.2	GENCODE	581	chr14	+	53107556	53108284	GAGCCAGTAGAAGGTGACAAAGTAGAGGTAAGAATATTCCTTCAAAAAGATTGGCAGCTA		natural antisense	NM_014584	ERO1A	endoplasmic reticulum oxidoreductase alpha	-	53106632	53162649	2703.34	622.128	11.1643	9.4188	1917.5	4558.43	2546.54	1790.89	551.494	711.739	639.129	586.149	11.5726	11.7349	10.8021	10.5476	9.2417	9.59642	9.27663	9.56043
ASHGV40028612	0.0286831	0.248233	3.47271	up	noncoding	long noncoding	Reliable	ENST00000606114	RP11-443B20.1	GENCODE	1108	chr2	+	25048478	25049586	ACATCAGTGATGGGATTTCATAGCCATGGGACTGGGGTACAATCTCACCATGGCTTTTTA		natural antisense	ENST00000405392	ADCY3		-	25042040	25064505	153.413	23.5254	6.24654	4.45048	13.7668	181.564	363.669	54.6545	10.0506	28.7264	35.2047	20.12	4.6127	6.91661	8.03284	5.42402	3.31019	4.86201	5.0883	4.54141
ASHGV40028612	0.0286831	0.248233	3.47271	up	noncoding	long noncoding	Reliable	ENST00000606114	RP11-443B20.1	GENCODE	1108	chr2	+	25048478	25049586	ACATCAGTGATGGGATTTCATAGCCATGGGACTGGGGTACAATCTCACCATGGCTTTTTA		natural antisense	ENST00000455323	ADCY3		-	25048915	25054602	153.413	23.5254	6.24654	4.45048	13.7668	181.564	363.669	54.6545	10.0506	28.7264	35.2047	20.12	4.6127	6.91661	8.03284	5.42402	3.31019	4.86201	5.0883	4.54141
ASHGV40028612	0.0286831	0.248233	3.47271	up	noncoding	long noncoding	Reliable	ENST00000606114	RP11-443B20.1	GENCODE	1108	chr2	+	25048478	25049586	ACATCAGTGATGGGATTTCATAGCCATGGGACTGGGGTACAATCTCACCATGGCTTTTTA		natural antisense	NM_004036	ADCY3	adenylate cyclase 3	-	25042038	25142055	153.413	23.5254	6.24654	4.45048	13.7668	181.564	363.669	54.6545	10.0506	28.7264	35.2047	20.12	4.6127	6.91661	8.03284	5.42402	3.31019	4.86201	5.0883	4.54141
ASHGV40056651	0.0344528	0.26966	3.62411	up	noncoding	long noncoding	Gold	NR_104029	DGUOK-AS1	RefSeq	582	chr2	-	74185094	74208566	AACACGTGGAACTAACACTGTTGGATGCTGCTGAACTCTCAGGTGATTGATGTGACTAAC	100874048	natural antisense	ENST00000356837	DGUOK		+	74154034	74186073	92.7548	22.3275	6.35875	4.50112	77.2578	160.243	68.0749	65.4432	19.7528	18.6955	29.0836	21.7779	7.23184	6.73526	5.77908	5.68881	4.33802	4.18924	4.81617	4.66106
ASHGV40056651	0.0344528	0.26966	3.62411	up	noncoding	long noncoding	Gold	NR_104029	DGUOK-AS1	RefSeq	582	chr2	-	74185094	74208566	AACACGTGGAACTAACACTGTTGGATGCTGCTGAACTCTCAGGTGATTGATGTGACTAAC	100874048	natural antisense	NM_080916	DGUOK	deoxyguanosine kinase	+	74153952	74186088	92.7548	22.3275	6.35875	4.50112	77.2578	160.243	68.0749	65.4432	19.7528	18.6955	29.0836	21.7779	7.23184	6.73526	5.77908	5.68881	4.33802	4.18924	4.81617	4.66106
ASHGV40056651	0.0344528	0.26966	3.62411	up	noncoding	long noncoding	Gold	NR_104029	DGUOK-AS1	RefSeq	582	chr2	-	74185094	74208566	AACACGTGGAACTAACACTGTTGGATGCTGCTGAACTCTCAGGTGATTGATGTGACTAAC	100874048	natural antisense	NM_080918	DGUOK		+	74153952	74186088	92.7548	22.3275	6.35875	4.50112	77.2578	160.243	68.0749	65.4432	19.7528	18.6955	29.0836	21.7779	7.23184	6.73526	5.77908	5.68881	4.33802	4.18924	4.81617	4.66106
ASHGV40049751	0.034122	0.267953	23.1499	up	noncoding	long noncoding	Gold	NR_125797	ZFPM2-AS1	RefSeq	563	chr8	-	106792637	107072731	CGTCATCTTGCAACTGAATAAGCCAGTGAGGAACTTGGTAAATTTGTTGATTATATTTAG	102723356	intronic antisense	ENST00000378472	ZFPM2		+	106800943	106815828	423.592	7.24809	7.30887	2.77593	55.5335	691.253	19.6358	927.945	5.88715	11.4946	6.61059	5	6.75751	8.84402	4.10213	9.53181	2.59858	3.43951	2.72691	2.33874
ASHGV40049751	0.034122	0.267953	23.1499	up	noncoding	long noncoding	Gold	NR_125797	ZFPM2-AS1	RefSeq	563	chr8	-	106792637	107072731	CGTCATCTTGCAACTGAATAAGCCAGTGAGGAACTTGGTAAATTTGTTGATTATATTTAG	102723356	intronic antisense	ENST00000517361	ZFPM2		+	106541111	106815825	423.592	7.24809	7.30887	2.77593	55.5335	691.253	19.6358	927.945	5.88715	11.4946	6.61059	5	6.75751	8.84402	4.10213	9.53181	2.59858	3.43951	2.72691	2.33874
ASHGV40049751	0.034122	0.267953	23.1499	up	noncoding	long noncoding	Gold	NR_125797	ZFPM2-AS1	RefSeq	563	chr8	-	106792637	107072731	CGTCATCTTGCAACTGAATAAGCCAGTGAGGAACTTGGTAAATTTGTTGATTATATTTAG	102723356	intronic antisense	ENST00000520492	ZFPM2		+	106331770	106816098	423.592	7.24809	7.30887	2.77593	55.5335	691.253	19.6358	927.945	5.88715	11.4946	6.61059	5	6.75751	8.84402	4.10213	9.53181	2.59858	3.43951	2.72691	2.33874
ASHGV40049751	0.034122	0.267953	23.1499	up	noncoding	long noncoding	Gold	NR_125797	ZFPM2-AS1	RefSeq	563	chr8	-	106792637	107072731	CGTCATCTTGCAACTGAATAAGCCAGTGAGGAACTTGGTAAATTTGTTGATTATATTTAG	102723356	intronic antisense	NM_012082	ZFPM2	zinc finger protein, FOG family member 2	+	106331146	106816767	423.592	7.24809	7.30887	2.77593	55.5335	691.253	19.6358	927.945	5.88715	11.4946	6.61059	5	6.75751	8.84402	4.10213	9.53181	2.59858	3.43951	2.72691	2.33874
ASHGV40021150	0.0242515	0.232197	3.00525	up	noncoding	long noncoding	Gold	NR_103482	LOC101559451	RefSeq	472	chr17	+	4607524	4608824	CCCCAGTAGCGTGTATACTTTCCTAATATTAGTCTATGCACAAGCACATAAATGAATATT	101559451	natural antisense	ENST00000269230	PELP1		-	4574679	4607632	72.7719	16.7026	5.55592	3.96843	9.32502	66.2609	131.146	84.3559	8.44927	23.5211	22.6193	12.2207	4.02596	5.47469	6.67384	6.04918	3.07056	4.55628	4.45366	3.79324
ASHGV40021150	0.0242515	0.232197	3.00525	up	noncoding	long noncoding	Gold	NR_103482	LOC101559451	RefSeq	472	chr17	+	4607524	4608824	CCCCAGTAGCGTGTATACTTTCCTAATATTAGTCTATGCACAAGCACATAAATGAATATT	101559451	natural antisense	ENST00000301396	PELP1		-	4574679	4607632	72.7719	16.7026	5.55592	3.96843	9.32502	66.2609	131.146	84.3559	8.44927	23.5211	22.6193	12.2207	4.02596	5.47469	6.67384	6.04918	3.07056	4.55628	4.45366	3.79324
ASHGV40021150	0.0242515	0.232197	3.00525	up	noncoding	long noncoding	Gold	NR_103482	LOC101559451	RefSeq	472	chr17	+	4607524	4608824	CCCCAGTAGCGTGTATACTTTCCTAATATTAGTCTATGCACAAGCACATAAATGAATATT	101559451	natural antisense	NM_001278241	PELP1		-	4574678	4607632	72.7719	16.7026	5.55592	3.96843	9.32502	66.2609	131.146	84.3559	8.44927	23.5211	22.6193	12.2207	4.02596	5.47469	6.67384	6.04918	3.07056	4.55628	4.45366	3.79324
ASHGV40021150	0.0242515	0.232197	3.00525	up	noncoding	long noncoding	Gold	NR_103482	LOC101559451	RefSeq	472	chr17	+	4607524	4608824	CCCCAGTAGCGTGTATACTTTCCTAATATTAGTCTATGCACAAGCACATAAATGAATATT	101559451	natural antisense	NM_014389	PELP1	proline, glutamate and leucine rich protein 1	-	4574678	4607632	72.7719	16.7026	5.55592	3.96843	9.32502	66.2609	131.146	84.3559	8.44927	23.5211	22.6193	12.2207	4.02596	5.47469	6.67384	6.04918	3.07056	4.55628	4.45366	3.79324
ASHGV40004674	0.0126624	0.182573	3.48512	up	noncoding	long noncoding	Gold	NR_121654	MYLK-AS1	RefSeq	721	chr3	+	123304359	123349666	ACCAGCCCTTTGTGGAGAAGCCCAGGCGGCCTAGAATCCAGTGTCGTCCGTGAGTGCTTG	100506826	intronic antisense	ENST00000360772	MYLK		-	123328895	123603178	65.5618	13.2531	5.52735	3.72614	10.9632	69.5911	76.5635	105.129	10.1531	15.8705	13.4039	13.5846	4.2652	5.54124	5.93896	6.36401	3.32406	3.93614	3.69823	3.94613
ASHGV40004674	0.0126624	0.182573	3.48512	up	noncoding	long noncoding	Gold	NR_121654	MYLK-AS1	RefSeq	721	chr3	+	123304359	123349666	ACCAGCCCTTTGTGGAGAAGCCCAGGCGGCCTAGAATCCAGTGTCGTCCGTGAGTGCTTG	100506826	intronic antisense	ENST00000583087	MYLK		-	123332910	123339473	65.5618	13.2531	5.52735	3.72614	10.9632	69.5911	76.5635	105.129	10.1531	15.8705	13.4039	13.5846	4.2652	5.54124	5.93896	6.36401	3.32406	3.93614	3.69823	3.94613
ASHGV40004674	0.0126624	0.182573	3.48512	up	noncoding	long noncoding	Gold	NR_121654	MYLK-AS1	RefSeq	721	chr3	+	123304359	123349666	ACCAGCCCTTTGTGGAGAAGCCCAGGCGGCCTAGAATCCAGTGTCGTCCGTGAGTGCTTG	100506826	intronic antisense	NM_053027	MYLK		-	123331142	123603149	65.5618	13.2531	5.52735	3.72614	10.9632	69.5911	76.5635	105.129	10.1531	15.8705	13.4039	13.5846	4.2652	5.54124	5.93896	6.36401	3.32406	3.93614	3.69823	3.94613
ASHGV40004674	0.0126624	0.182573	3.48512	up	noncoding	long noncoding	Gold	NR_121654	MYLK-AS1	RefSeq	721	chr3	+	123304359	123349666	ACCAGCCCTTTGTGGAGAAGCCCAGGCGGCCTAGAATCCAGTGTCGTCCGTGAGTGCTTG	100506826	intronic antisense	NM_053028	MYLK		-	123331142	123603149	65.5618	13.2531	5.52735	3.72614	10.9632	69.5911	76.5635	105.129	10.1531	15.8705	13.4039	13.5846	4.2652	5.54124	5.93896	6.36401	3.32406	3.93614	3.69823	3.94613
ASHGV40004674	0.0126624	0.182573	3.48512	up	noncoding	long noncoding	Gold	NR_121654	MYLK-AS1	RefSeq	721	chr3	+	123304359	123349666	ACCAGCCCTTTGTGGAGAAGCCCAGGCGGCCTAGAATCCAGTGTCGTCCGTGAGTGCTTG	100506826	intronic antisense	NM_053031	MYLK		-	123331142	123339530	65.5618	13.2531	5.52735	3.72614	10.9632	69.5911	76.5635	105.129	10.1531	15.8705	13.4039	13.5846	4.2652	5.54124	5.93896	6.36401	3.32406	3.93614	3.69823	3.94613
ASHGV40004674	0.0126624	0.182573	3.48512	up	noncoding	long noncoding	Gold	NR_121654	MYLK-AS1	RefSeq	721	chr3	+	123304359	123349666	ACCAGCCCTTTGTGGAGAAGCCCAGGCGGCCTAGAATCCAGTGTCGTCCGTGAGTGCTTG	100506826	intronic antisense	NM_053032	MYLK		-	123331142	123339530	65.5618	13.2531	5.52735	3.72614	10.9632	69.5911	76.5635	105.129	10.1531	15.8705	13.4039	13.5846	4.2652	5.54124	5.93896	6.36401	3.32406	3.93614	3.69823	3.94613
ASHGV40004674	0.0126624	0.182573	3.48512	up	noncoding	long noncoding	Gold	NR_121654	MYLK-AS1	RefSeq	721	chr3	+	123304359	123349666	ACCAGCCCTTTGTGGAGAAGCCCAGGCGGCCTAGAATCCAGTGTCGTCCGTGAGTGCTTG	100506826	natural antisense	ENST00000354792	MYLK		-	123332891	123411226	65.5618	13.2531	5.52735	3.72614	10.9632	69.5911	76.5635	105.129	10.1531	15.8705	13.4039	13.5846	4.2652	5.54124	5.93896	6.36401	3.32406	3.93614	3.69823	3.94613
ASHGV40004674	0.0126624	0.182573	3.48512	up	noncoding	long noncoding	Gold	NR_121654	MYLK-AS1	RefSeq	721	chr3	+	123304359	123349666	ACCAGCCCTTTGTGGAGAAGCCCAGGCGGCCTAGAATCCAGTGTCGTCCGTGAGTGCTTG	100506826	natural antisense	ENST00000475616	MYLK		-	123332951	123512688	65.5618	13.2531	5.52735	3.72614	10.9632	69.5911	76.5635	105.129	10.1531	15.8705	13.4039	13.5846	4.2652	5.54124	5.93896	6.36401	3.32406	3.93614	3.69823	3.94613
ASHGV40004674	0.0126624	0.182573	3.48512	up	noncoding	long noncoding	Gold	NR_121654	MYLK-AS1	RefSeq	721	chr3	+	123304359	123349666	ACCAGCCCTTTGTGGAGAAGCCCAGGCGGCCTAGAATCCAGTGTCGTCCGTGAGTGCTTG	100506826	natural antisense	NM_053025	MYLK	myosin light chain kinase	-	123331142	123603149	65.5618	13.2531	5.52735	3.72614	10.9632	69.5911	76.5635	105.129	10.1531	15.8705	13.4039	13.5846	4.2652	5.54124	5.93896	6.36401	3.32406	3.93614	3.69823	3.94613
ASHGV40004674	0.0126624	0.182573	3.48512	up	noncoding	long noncoding	Gold	NR_121654	MYLK-AS1	RefSeq	721	chr3	+	123304359	123349666	ACCAGCCCTTTGTGGAGAAGCCCAGGCGGCCTAGAATCCAGTGTCGTCCGTGAGTGCTTG	100506826	natural antisense	NM_053026	MYLK		-	123331142	123603149	65.5618	13.2531	5.52735	3.72614	10.9632	69.5911	76.5635	105.129	10.1531	15.8705	13.4039	13.5846	4.2652	5.54124	5.93896	6.36401	3.32406	3.93614	3.69823	3.94613
ASHGV40027634	0.0146018	0.190668	2.29244	up	noncoding	pseudogene	Gold	NR_077058	AHCTF1P1	RefSeq	8836	chr2	-	162355577	162364413	CCCCCTCTGTGAATGTAGATCATAAGCAAACAAATTGCCTGTTCTAAATGAACTTTATAT	285116	intergenic							422.537	142.59	8.41781	7.22093	148.661	410.792	557.509	573.187	99.9063	180.797	148.684	140.973	8.17052	8.08595	8.62278	8.79199	6.71204	7.58932	7.14861	7.43374
ASHGV40053766	0.044588	0.29946	2.74116	up	noncoding	long noncoding	Reliable	ENST00000608176	RP11-120D5.1	GENCODE	1549	chrX	-	10865995	11129229	CCACAGATTTTGATTCTAAGAAAGTGACCCAAGTTGTGCTCATTATGGTTTTGCTTAAAA	101928302	bidirectional	NM_001122608	HCCS		+	11129405	11141204	36.8937	9.07034	4.61576	3.16097	7.70002	64.559	60.5267	14.7892	7.07835	9.95098	11.273	7.97899	3.73339	5.43746	5.62368	3.6685	2.83603	3.2165	3.44703	3.14432
ASHGV40053766	0.044588	0.29946	2.74116	up	noncoding	long noncoding	Reliable	ENST00000608176	RP11-120D5.1	GENCODE	1549	chrX	-	10865995	11129229	CCACAGATTTTGATTCTAAGAAAGTGACCCAAGTTGTGCTCATTATGGTTTTGCTTAAAA	101928302	bidirectional	NM_001171991	HCCS		+	11129405	11141204	36.8937	9.07034	4.61576	3.16097	7.70002	64.559	60.5267	14.7892	7.07835	9.95098	11.273	7.97899	3.73339	5.43746	5.62368	3.6685	2.83603	3.2165	3.44703	3.14432
ASHGV40053766	0.044588	0.29946	2.74116	up	noncoding	long noncoding	Reliable	ENST00000608176	RP11-120D5.1	GENCODE	1549	chrX	-	10865995	11129229	CCACAGATTTTGATTCTAAGAAAGTGACCCAAGTTGTGCTCATTATGGTTTTGCTTAAAA	101928302	bidirectional	NM_005333	HCCS	holocytochrome c synthase	+	11129405	11141204	36.8937	9.07034	4.61576	3.16097	7.70002	64.559	60.5267	14.7892	7.07835	9.95098	11.273	7.97899	3.73339	5.43746	5.62368	3.6685	2.83603	3.2165	3.44703	3.14432
ASHGV40027624	0.00640623	0.146611	3.38947	up	noncoding	long noncoding	Gold	NR_103775	LOC100505984	RefSeq	521	chr2	-	161114229	161128406	TTTCTGCCATCCACGGTCACAATCATCTCTTTGAAAAATAAATACTCTTGGTTTGTTGTT	100505984	intergenic							59.318	27.5823	5.63499	3.87393	94.5667	81.1507	38.5949	22.9595	81.8263	17.158	6.34478	5	7.52297	5.75698	5.01046	4.24953	6.42535	4.05681	2.67482	2.33874
ASHGV40014118	0.0221748	0.22387	3.89413	up	noncoding	long noncoding	Reliable	ENST00000551408	RP11-108M12.3	GENCODE	624	chr14	-	57533725	57579378	AGCATTGCTTCCCTGTGATCTCTAACCCACCACAATTGAAATGACAAGCGTTGAAATGGG		intergenic							47.4637	8.65248	5.06158	3.10028	11.13	74.6356	22.9079	81.1814	7.10271	6.98179	10.4656	10.0598	4.28858	5.63911	4.32084	5.99779	2.84139	2.72851	3.33798	3.49323
ASHGV40004476	0.010525	0.170762	2.7023	up	noncoding	long noncoding	Gold	NR_110772	NDUFV2-AS1	RefSeq	669	chr18	-	9121262	9136718	GCTTTCCCAGTTCTGAATCAAGGACGTATCCCTGAATCTGGGGAGCTCTCTATCAAAATA	101927275	intronic antisense	ENST00000400033	NDUFV2		+	9104079	9134343	149.426	46.6566	7.03634	5.60216	78.1678	147.653	144.181	227.702	44.1539	44.4486	59.9039	38.1201	7.24871	6.61213	6.80365	7.48088	5.54778	5.52468	5.85664	5.47952
ASHGV40004476	0.010525	0.170762	2.7023	up	noncoding	long noncoding	Gold	NR_110772	NDUFV2-AS1	RefSeq	669	chr18	-	9121262	9136718	GCTTTCCCAGTTCTGAATCAAGGACGTATCCCTGAATCTGGGGAGCTCTCTATCAAAATA	101927275	intronic antisense	ENST00000585234	ANKRD12		+	9136225	9195595	149.426	46.6566	7.03634	5.60216	78.1678	147.653	144.181	227.702	44.1539	44.4486	59.9039	38.1201	7.24871	6.61213	6.80365	7.48088	5.54778	5.52468	5.85664	5.47952
ASHGV40004476	0.010525	0.170762	2.7023	up	noncoding	long noncoding	Gold	NR_110772	NDUFV2-AS1	RefSeq	669	chr18	-	9121262	9136718	GCTTTCCCAGTTCTGAATCAAGGACGTATCCCTGAATCTGGGGAGCTCTCTATCAAAATA	101927275	intronic antisense	NM_021074	NDUFV2	NADH:ubiquinone oxidoreductase core subunit V2	+	9102627	9134343	149.426	46.6566	7.03634	5.60216	78.1678	147.653	144.181	227.702	44.1539	44.4486	59.9039	38.1201	7.24871	6.61213	6.80365	7.48088	5.54778	5.52468	5.85664	5.47952
ASHGV40058124	0.015385	0.196028	4.4016	up	noncoding	long noncoding	Reliable	T072248	G016645	RNA-seq: Iyer et al 2015	5401	chr12	-	5339460	5394430	ACCTGCCTAAGGGACTCATCATTAAAAAGGAACAAAGAGGCCCTAACCCAACCTCAAAGA		intergenic							150.353	29.2484	7.01336	4.87533	159.698	256.748	88.3748	96.5922	28.2785	44.7143	20.0331	23.9679	8.2628	7.41358	6.13395	6.24311	4.87956	5.53503	4.27709	4.80966
ASHGV40032138	0.0249547	0.235261	2.20838	up	noncoding	long noncoding	Gold	ENST00000453229	RP11-230B22.1	GENCODE	1228	chr1	+	63154152	63176365	GAGCCTGCACGACCGAGAGGTCGCGGAGAGAAGCCAGAGACAGGCCAGCGACCTGGCGAG	400756	bidirectional	NM_001271999	DOCK7		-	62920396	63154039	29.0048	11.6482	4.66621	3.52322	14.3547	21.4058	35.0018	45.2568	8.51472	12.1636	14.9915	10.923	4.67908	3.94862	4.8756	5.16153	3.08027	3.52487	3.86333	3.62442
ASHGV40032138	0.0249547	0.235261	2.20838	up	noncoding	long noncoding	Gold	ENST00000453229	RP11-230B22.1	GENCODE	1228	chr1	+	63154152	63176365	GAGCCTGCACGACCGAGAGGTCGCGGAGAGAAGCCAGAGACAGGCCAGCGACCTGGCGAG	400756	bidirectional	NM_001272000	DOCK7		-	62920396	63154039	29.0048	11.6482	4.66621	3.52322	14.3547	21.4058	35.0018	45.2568	8.51472	12.1636	14.9915	10.923	4.67908	3.94862	4.8756	5.16153	3.08027	3.52487	3.86333	3.62442
ASHGV40032138	0.0249547	0.235261	2.20838	up	noncoding	long noncoding	Gold	ENST00000453229	RP11-230B22.1	GENCODE	1228	chr1	+	63154152	63176365	GAGCCTGCACGACCGAGAGGTCGCGGAGAGAAGCCAGAGACAGGCCAGCGACCTGGCGAG	400756	bidirectional	NM_001272001	DOCK7		-	62920396	63154039	29.0048	11.6482	4.66621	3.52322	14.3547	21.4058	35.0018	45.2568	8.51472	12.1636	14.9915	10.923	4.67908	3.94862	4.8756	5.16153	3.08027	3.52487	3.86333	3.62442
ASHGV40032138	0.0249547	0.235261	2.20838	up	noncoding	long noncoding	Gold	ENST00000453229	RP11-230B22.1	GENCODE	1228	chr1	+	63154152	63176365	GAGCCTGCACGACCGAGAGGTCGCGGAGAGAAGCCAGAGACAGGCCAGCGACCTGGCGAG	400756	bidirectional	NM_001272002	DOCK7		-	63049775	63154039	29.0048	11.6482	4.66621	3.52322	14.3547	21.4058	35.0018	45.2568	8.51472	12.1636	14.9915	10.923	4.67908	3.94862	4.8756	5.16153	3.08027	3.52487	3.86333	3.62442
ASHGV40032138	0.0249547	0.235261	2.20838	up	noncoding	long noncoding	Gold	ENST00000453229	RP11-230B22.1	GENCODE	1228	chr1	+	63154152	63176365	GAGCCTGCACGACCGAGAGGTCGCGGAGAGAAGCCAGAGACAGGCCAGCGACCTGGCGAG	400756	bidirectional	NM_033407	DOCK7	dedicator of cytokinesis 7	-	62920396	63154039	29.0048	11.6482	4.66621	3.52322	14.3547	21.4058	35.0018	45.2568	8.51472	12.1636	14.9915	10.923	4.67908	3.94862	4.8756	5.16153	3.08027	3.52487	3.86333	3.62442
ASHGV40021792	0.0470075	0.305345	3.52066	up	noncoding	long noncoding	Reliable	T148429	G034470	RNA-seq: Iyer et al 2015	749	chr17	+	42201094	42201843	CTACATCTCCTCTTGGTACACAGTATGAACATGTTTAATTAGACCTAGACAATTTGTCAA		bidirectional	ENST00000336057	HDAC5		-	42154121	42200986	148.421	35.7175	6.99104	5.1752	106.548	208.075	204.555	74.507	21.4374	44.8877	41.9182	34.6266	7.69104	7.10964	7.28216	5.88134	4.46489	5.54105	5.34474	5.35012
ASHGV40021792	0.0470075	0.305345	3.52066	up	noncoding	long noncoding	Reliable	T148429	G034470	RNA-seq: Iyer et al 2015	749	chr17	+	42201094	42201843	CTACATCTCCTCTTGGTACACAGTATGAACATGTTTAATTAGACCTAGACAATTTGTCAA		bidirectional	ENST00000586802	HDAC5		-	42155661	42200643	148.421	35.7175	6.99104	5.1752	106.548	208.075	204.555	74.507	21.4374	44.8877	41.9182	34.6266	7.69104	7.10964	7.28216	5.88134	4.46489	5.54105	5.34474	5.35012
ASHGV40021792	0.0470075	0.305345	3.52066	up	noncoding	long noncoding	Reliable	T148429	G034470	RNA-seq: Iyer et al 2015	749	chr17	+	42201094	42201843	CTACATCTCCTCTTGGTACACAGTATGAACATGTTTAATTAGACCTAGACAATTTGTCAA		bidirectional	ENST00000587135	HDAC5		-	42171148	42200996	148.421	35.7175	6.99104	5.1752	106.548	208.075	204.555	74.507	21.4374	44.8877	41.9182	34.6266	7.69104	7.10964	7.28216	5.88134	4.46489	5.54105	5.34474	5.35012
ASHGV40021792	0.0470075	0.305345	3.52066	up	noncoding	long noncoding	Reliable	T148429	G034470	RNA-seq: Iyer et al 2015	749	chr17	+	42201094	42201843	CTACATCTCCTCTTGGTACACAGTATGAACATGTTTAATTAGACCTAGACAATTTGTCAA		bidirectional	ENST00000588703	HDAC5		-	42171031	42201070	148.421	35.7175	6.99104	5.1752	106.548	208.075	204.555	74.507	21.4374	44.8877	41.9182	34.6266	7.69104	7.10964	7.28216	5.88134	4.46489	5.54105	5.34474	5.35012
ASHGV40021792	0.0470075	0.305345	3.52066	up	noncoding	long noncoding	Reliable	T148429	G034470	RNA-seq: Iyer et al 2015	749	chr17	+	42201094	42201843	CTACATCTCCTCTTGGTACACAGTATGAACATGTTTAATTAGACCTAGACAATTTGTCAA		bidirectional	NM_001015053	HDAC5		-	42154120	42201014	148.421	35.7175	6.99104	5.1752	106.548	208.075	204.555	74.507	21.4374	44.8877	41.9182	34.6266	7.69104	7.10964	7.28216	5.88134	4.46489	5.54105	5.34474	5.35012
ASHGV40021792	0.0470075	0.305345	3.52066	up	noncoding	long noncoding	Reliable	T148429	G034470	RNA-seq: Iyer et al 2015	749	chr17	+	42201094	42201843	CTACATCTCCTCTTGGTACACAGTATGAACATGTTTAATTAGACCTAGACAATTTGTCAA		bidirectional	NM_005474	HDAC5	histone deacetylase 5	-	42154120	42201014	148.421	35.7175	6.99104	5.1752	106.548	208.075	204.555	74.507	21.4374	44.8877	41.9182	34.6266	7.69104	7.10964	7.28216	5.88134	4.46489	5.54105	5.34474	5.35012
ASHGV40021792	0.0470075	0.305345	3.52066	up	noncoding	long noncoding	Reliable	T148429	G034470	RNA-seq: Iyer et al 2015	749	chr17	+	42201094	42201843	CTACATCTCCTCTTGGTACACAGTATGAACATGTTTAATTAGACCTAGACAATTTGTCAA		bidirectional	uc002ifh.2	HDAC5		-	42158938	42201014	148.421	35.7175	6.99104	5.1752	106.548	208.075	204.555	74.507	21.4374	44.8877	41.9182	34.6266	7.69104	7.10964	7.28216	5.88134	4.46489	5.54105	5.34474	5.35012
ASHGV40049867	0.0191594	0.211416	20.2087	up	noncoding	long noncoding	Reliable	T350519	G082742	RNA-seq: Iyer et al 2015	1631	chr8	-	123794093	123796023	AATAAATAAAAACAGTCGGGTCTACGTAACGCCCTGTCGAAAGCGGACGCCATATTTTTT		natural antisense	NM_014943	ZHX2	zinc fingers and homeoboxes 2	+	123793900	123986755	294.349	5	6.66652	2.32961	21.3769	75.3262	981.605	99.0879	5	5	5	5	5.3112	5.65427	9.42045	6.28015	2.32784	2.32512	2.32676	2.33874
ASHGV40044800	0.0495051	0.312944	2.13504	up	noncoding	long noncoding	Gold	ENST00000445544	HCG16	GENCODE	317	chr6	+	28954576	28956313	TTTAAATGATTCGAATCTTGAGGTTTCAAACTGAACCGTCTTGTGCCTTTTGCCCGGCGG	414766	intergenic							30.0842	11.4751	4.59439	3.50012	8.44352	46.2109	33.1829	32.4994	13.7711	13.6606	9.30669	9.16215	3.87563	4.97954	4.80455	4.71782	3.78164	3.70378	3.16203	3.35305
ASHGV40003611	0.0268791	0.242337	4.99976	up	noncoding	long noncoding	Gold	NR_027286	FLVCR1-AS1	RefSeq	688	chr1	-	213029945	213031480	CCCACTAAAGAGGAATAACGCCAGAAAGTGTTCCAGTACAACCAGAGAAAGAGAGTCCAT	642946	bidirectional	ENST00000419102	FLVCR1		+	213032257	213068676	1230.33	158.649	9.68275	7.36089	149.729	1448.5	1564.16	1758.93	172.572	96.8615	173.649	191.515	8.1795	9.96137	10.0709	10.5193	7.51223	6.66802	7.36533	7.898
ASHGV40003611	0.0268791	0.242337	4.99976	up	noncoding	long noncoding	Gold	NR_027286	FLVCR1-AS1	RefSeq	688	chr1	-	213029945	213031480	CCCACTAAAGAGGAATAACGCCAGAAAGTGTTCCAGTACAACCAGAGAAAGAGAGTCCAT	642946	bidirectional	NM_014053	FLVCR1	feline leukemia virus subgroup C cellular receptor 1	+	213031596	213072705	1230.33	158.649	9.68275	7.36089	149.729	1448.5	1564.16	1758.93	172.572	96.8615	173.649	191.515	8.1795	9.96137	10.0709	10.5193	7.51223	6.66802	7.36533	7.898
ASHGV40012846	0.00321857	0.130252	2.73007	up	noncoding	long noncoding	Gold	ENST00000442322	LINC00359	GENCODE	789	chr13	-	97593534	97600517	CAAATCATCCAACTGCCTTATCTCCACTGATCCAACTGATTTATCTCGTGAAGGAGAAAG	100887754	intergenic							46.8873	16.0371	5.43343	3.98449	29.91	47.5725	62.1464	47.9204	14.9727	12.1979	22.2916	14.6864	5.81701	5.01968	5.65721	5.23984	3.9121	3.52924	4.43386	4.06278
ASHGV40029243	0.0337357	0.266681	2.35729	up	noncoding	long noncoding	Reliable	ENST00000610202	RP11-299H21.1	GENCODE	2476	chr2	+	101768121	101771872	GAACTGTGTATGGGAATGGATTCTAAAGTGTTAGACTAAGGAGGATGAAATACTAGGTTA	100506286	bidirectional	ENST00000409318	TBC1D8		-	101624078	101767846	39.5719	15.3021	5.17376	3.93663	24.8886	30.5747	45.9935	56.8309	15.3764	17.7516	16.9624	11.1179	5.53701	4.42367	5.25194	5.4824	3.95116	4.10924	4.03384	3.65228
ASHGV40029243	0.0337357	0.266681	2.35729	up	noncoding	long noncoding	Reliable	ENST00000610202	RP11-299H21.1	GENCODE	2476	chr2	+	101768121	101771872	GAACTGTGTATGGGAATGGATTCTAAAGTGTTAGACTAAGGAGGATGAAATACTAGGTTA	100506286	bidirectional	NM_001102426	TBC1D8	TBC1 domain family member 8	-	101623689	101767846	39.5719	15.3021	5.17376	3.93663	24.8886	30.5747	45.9935	56.8309	15.3764	17.7516	16.9624	11.1179	5.53701	4.42367	5.25194	5.4824	3.95116	4.10924	4.03384	3.65228
ASHGV40029243	0.0337357	0.266681	2.35729	up	noncoding	long noncoding	Reliable	ENST00000610202	RP11-299H21.1	GENCODE	2476	chr2	+	101768121	101771872	GAACTGTGTATGGGAATGGATTCTAAAGTGTTAGACTAAGGAGGATGAAATACTAGGTTA	100506286	bidirectional	uc010yvw.2	TBC1D8		-	101649702	101767846	39.5719	15.3021	5.17376	3.93663	24.8886	30.5747	45.9935	56.8309	15.3764	17.7516	16.9624	11.1179	5.53701	4.42367	5.25194	5.4824	3.95116	4.10924	4.03384	3.65228
ASHGV40056422	0.00721037	0.150383	22.7344	up	noncoding	long noncoding	Gold	NR_110845	LOC101928674	RefSeq	896	chr17	+	76356528	76361012	ACAATCCCATTTCCAGGCAAAGGTGCTTGGTCATAAAGATAATAAAGATATTCATTCATG	101928674	bidirectional	ENST00000587578	SOCS3		-	76355129	76356155	293.006	8.55379	7.51545	3.00864	60.5018	463.498	90.8603	557.165	5	5.56383	12.2934	11.3579	6.87968	8.25899	6.16932	8.7538	2.32784	2.44895	3.57318	3.6846
ASHGV40056422	0.00721037	0.150383	22.7344	up	noncoding	long noncoding	Gold	NR_110845	LOC101928674	RefSeq	896	chr17	+	76356528	76361012	ACAATCCCATTTCCAGGCAAAGGTGCTTGGTCATAAAGATAATAAAGATATTCATTCATG	101928674	bidirectional	NM_003955	SOCS3	suppressor of cytokine signaling 3	-	76352857	76356160	293.006	8.55379	7.51545	3.00864	60.5018	463.498	90.8603	557.165	5	5.56383	12.2934	11.3579	6.87968	8.25899	6.16932	8.7538	2.32784	2.44895	3.57318	3.6846
ASHGV40044110	0.00485401	0.142604	4.94523	up	noncoding	long noncoding	Gold	NR_125852	LOC101928231	RefSeq	1201	chr6	-	134750167	134800035	ATCCACAGTCCTGAAACATGGCTCAGAAGCAGATATTACCCAAACCCTACTCTTAAAGCT	101928231	intergenic							40.7632	7.69496	5.17728	2.87124	24.668	61.3871	26.0022	50.9957	5	10.5062	5	10.2736	5.52377	5.36734	4.48822	5.32979	2.32784	3.30213	2.32676	3.52824
ASHGV40005734	0.0119195	0.178757	4.44403	up	noncoding	long noncoding	Reliable	ENST00000562082	RP11-119F7.5	GENCODE	2295	chr10	+	70458256	70460551	TTTGGTGCACAGCAGGTTGTACATGATTTCATGTTTATGTAGCAAAATGCATTGAAATGT		intergenic							420.474	79.7607	8.49173	6.33986	250.445	348.802	459.152	623.497	45.6319	80.5007	81.2116	111.699	8.85914	7.84545	8.33733	8.92501	5.59363	6.40266	6.2826	7.08056
ASHGV40009863	0.0178835	0.205932	2.59811	up	noncoding	pseudogene	Gold	NR_037144	PLEKHA8P1	RefSeq	1886	chr12	-	45566816	45609789	GGTTGTATGATGGCTGCTGGGCAGCACCTCCTAACTTCAGGGAATAAAGTGCTAAAGTGT	51054	natural antisense	NM_001025356	ANO6	anoctamin 6	+	45609769	45826134	828.718	261.544	9.50639	8.12893	666.362	1073	858.747	716.758	218.523	335.109	277.913	214.632	10.117	9.51792	9.25034	9.14029	7.87373	8.51064	8.061	8.07034
ASHGV40009863	0.0178835	0.205932	2.59811	up	noncoding	pseudogene	Gold	NR_037144	PLEKHA8P1	RefSeq	1886	chr12	-	45566816	45609789	GGTTGTATGATGGCTGCTGGGCAGCACCTCCTAACTTCAGGGAATAAAGTGCTAAAGTGT	51054	natural antisense	NM_001142679	ANO6		+	45609769	45834187	828.718	261.544	9.50639	8.12893	666.362	1073	858.747	716.758	218.523	335.109	277.913	214.632	10.117	9.51792	9.25034	9.14029	7.87373	8.51064	8.061	8.07034
ASHGV40009863	0.0178835	0.205932	2.59811	up	noncoding	pseudogene	Gold	NR_037144	PLEKHA8P1	RefSeq	1886	chr12	-	45566816	45609789	GGTTGTATGATGGCTGCTGGGCAGCACCTCCTAACTTCAGGGAATAAAGTGCTAAAGTGT	51054	natural antisense	NM_001204803	ANO6		+	45609769	45826134	828.718	261.544	9.50639	8.12893	666.362	1073	858.747	716.758	218.523	335.109	277.913	214.632	10.117	9.51792	9.25034	9.14029	7.87373	8.51064	8.061	8.07034
ASHGV40008403	0.0232532	0.228128	13.2427	up	noncoding	long noncoding	Reliable	ENST00000529081	CTD-2026G22.1	GENCODE	578	chr11	+	49387622	49401221	TGCAGAGATATCCAGTCCTTCCATTGGTTTGCAGACTTACTCTGTATGTTGCATAACAAG		intergenic							92.3335	5.05202	6.08993	2.36281	181.494	81.6368	19.2085	86.9941	5.20807	5	5	5	8.43099	5.7652	4.07063	6.0929	2.46062	2.32512	2.32676	2.33874
ASHGV40049869	0.03485	0.271261	2.66611	up	noncoding	long noncoding	Reliable	T350527	G082747	RNA-seq: Iyer et al 2015	28403	chr8	-	123846203	123874990	ATGTATATAAGAGAGGTCTTTTAACGGAATGACACTCTACAAATGCCTATTGTTGGTGTT		intronic antisense	NM_014943	ZHX2	zinc fingers and homeoboxes 2	+	123793900	123986755	104.023	34.6064	6.44321	5.02847	119.225	44.0969	72.1922	180.579	37.4883	14.7047	33.5526	52.6801	7.84882	4.91914	5.85854	7.14635	5.29958	3.81798	5.01985	5.97649
ASHGV40027688	0.00458939	0.140292	6.91925	up	noncoding	long noncoding	Gold	NR_110185	LOC101926913	RefSeq	588	chr2	-	171556877	171627276	CCAGACTGATGAAATTCCTTCCAGTTTCAGAAAAGATTATCACCAATCCCTACATTATAA	101926913	intron sense-overlapping	ENST00000409786	LINC01124	long intergenic non-protein coding RNA 1124	-	171568960	171571077	94.5212	9.98629	5.87767	3.08705	12.2263	86.4541	198.26	81.1447	5.0105	11.4444	18.4903	5	4.4277	5.85003	7.23629	5.99666	2.41816	3.43346	4.15787	2.33874
ASHGV40027688	0.00458939	0.140292	6.91925	up	noncoding	long noncoding	Gold	NR_110185	LOC101926913	RefSeq	588	chr2	-	171556877	171627276	CCAGACTGATGAAATTCCTTCCAGTTTCAGAAAAGATTATCACCAATCCCTACATTATAA	101926913	intronic antisense	NM_001003845	SP5	Sp5 transcription factor	+	171571856	171574498	94.5212	9.98629	5.87767	3.08705	12.2263	86.4541	198.26	81.1447	5.0105	11.4444	18.4903	5	4.4277	5.85003	7.23629	5.99666	2.41816	3.43346	4.15787	2.33874
ASHGV40027688	0.00458939	0.140292	6.91925	up	noncoding	long noncoding	Gold	NR_110185	LOC101926913	RefSeq	588	chr2	-	171556877	171627276	CCAGACTGATGAAATTCCTTCCAGTTTCAGAAAAGATTATCACCAATCCCTACATTATAA	101926913	natural antisense	NM_001290030	ERICH2		+	171627191	171655481	94.5212	9.98629	5.87767	3.08705	12.2263	86.4541	198.26	81.1447	5.0105	11.4444	18.4903	5	4.4277	5.85003	7.23629	5.99666	2.41816	3.43346	4.15787	2.33874
ASHGV40027688	0.00458939	0.140292	6.91925	up	noncoding	long noncoding	Gold	NR_110185	LOC101926913	RefSeq	588	chr2	-	171556877	171627276	CCAGACTGATGAAATTCCTTCCAGTTTCAGAAAAGATTATCACCAATCCCTACATTATAA	101926913	natural antisense	NM_001290031	ERICH2		+	171627191	171634619	94.5212	9.98629	5.87767	3.08705	12.2263	86.4541	198.26	81.1447	5.0105	11.4444	18.4903	5	4.4277	5.85003	7.23629	5.99666	2.41816	3.43346	4.15787	2.33874
ASHGV40027465	0.00152208	0.105435	3.34263	up	noncoding	long noncoding	Gold	NR_036549	CCNT2-AS1	RefSeq	1422	chr2	-	135624202	135676176	ACATATATTGAGGTTCTGGAGTGATTCATCCTACCCTCATACATAAATGTTTGTGCTAAC	100129961	intronic antisense	ENST00000446247	CCNT2		+	135675810	135710895	33.5089	8.73454	4.8604	3.11942	15.3256	30.2886	33.5071	54.9142	8.19537	7.558	10.5901	8.59464	4.78251	4.41177	4.81703	5.43031	3.03138	2.83309	3.35455	3.25866
ASHGV40027465	0.00152208	0.105435	3.34263	up	noncoding	long noncoding	Gold	NR_036549	CCNT2-AS1	RefSeq	1422	chr2	-	135624202	135676176	ACATATATTGAGGTTCTGGAGTGATTCATCCTACCCTCATACATAAATGTTTGTGCTAAC	100129961	natural antisense	ENST00000283054	ACMSD		+	135596185	135659600	33.5089	8.73454	4.8604	3.11942	15.3256	30.2886	33.5071	54.9142	8.19537	7.558	10.5901	8.59464	4.78251	4.41177	4.81703	5.43031	3.03138	2.83309	3.35455	3.25866
ASHGV40027465	0.00152208	0.105435	3.34263	up	noncoding	long noncoding	Gold	NR_036549	CCNT2-AS1	RefSeq	1422	chr2	-	135624202	135676176	ACATATATTGAGGTTCTGGAGTGATTCATCCTACCCTCATACATAAATGTTTGTGCTAAC	100129961	natural antisense	NM_001307983	ACMSD		+	135596185	135659602	33.5089	8.73454	4.8604	3.11942	15.3256	30.2886	33.5071	54.9142	8.19537	7.558	10.5901	8.59464	4.78251	4.41177	4.81703	5.43031	3.03138	2.83309	3.35455	3.25866
ASHGV40027465	0.00152208	0.105435	3.34263	up	noncoding	long noncoding	Gold	NR_036549	CCNT2-AS1	RefSeq	1422	chr2	-	135624202	135676176	ACATATATTGAGGTTCTGGAGTGATTCATCCTACCCTCATACATAAATGTTTGTGCTAAC	100129961	natural antisense	NM_138326	ACMSD	aminocarboxymuconate semialdehyde decarboxylase	+	135596185	135659602	33.5089	8.73454	4.8604	3.11942	15.3256	30.2886	33.5071	54.9142	8.19537	7.558	10.5901	8.59464	4.78251	4.41177	4.81703	5.43031	3.03138	2.83309	3.35455	3.25866
ASHGV40003833	0.000659874	0.0913699	3.60281	up	noncoding	long noncoding	Gold	NR_037950	TM4SF19-TCTEX1D2	RefSeq	1022	chr3	-	196042955	196065291	TCTTGAATCCTTTCTACAAGGAGTGGGTTCAGGCCCTCTGTGGTTAAAGACTGTATCCAT	100534611	exon sense-overlapping	ENST00000440822	TM4SF19		-	196050419	196051193	203.365	45.3932	7.4236	5.57447	86.3835	294.657	252.798	179.622	43.2211	55.3105	43.122	39.9193	7.38905	7.60351	7.56477	7.13706	5.51502	5.84864	5.38632	5.54791
ASHGV40003833	0.000659874	0.0913699	3.60281	up	noncoding	long noncoding	Gold	NR_037950	TM4SF19-TCTEX1D2	RefSeq	1022	chr3	-	196042955	196065291	TCTTGAATCCTTTCTACAAGGAGTGGGTTCAGGCCCTCTGTGGTTAAAGACTGTATCCAT	100534611	exon sense-overlapping	ENST00000446879	TM4SF19		-	196046212	196065259	203.365	45.3932	7.4236	5.57447	86.3835	294.657	252.798	179.622	43.2211	55.3105	43.122	39.9193	7.38905	7.60351	7.56477	7.13706	5.51502	5.84864	5.38632	5.54791
ASHGV40003833	0.000659874	0.0913699	3.60281	up	noncoding	long noncoding	Gold	NR_037950	TM4SF19-TCTEX1D2	RefSeq	1022	chr3	-	196042955	196065291	TCTTGAATCCTTTCTACAAGGAGTGGGTTCAGGCCCTCTGTGGTTAAAGACTGTATCCAT	100534611	exon sense-overlapping	NM_001204897	TM4SF19		-	196050416	196065291	203.365	45.3932	7.4236	5.57447	86.3835	294.657	252.798	179.622	43.2211	55.3105	43.122	39.9193	7.38905	7.60351	7.56477	7.13706	5.51502	5.84864	5.38632	5.54791
ASHGV40003833	0.000659874	0.0913699	3.60281	up	noncoding	long noncoding	Gold	NR_037950	TM4SF19-TCTEX1D2	RefSeq	1022	chr3	-	196042955	196065291	TCTTGAATCCTTTCTACAAGGAGTGGGTTCAGGCCCTCTGTGGTTAAAGACTGTATCCAT	100534611	exon sense-overlapping	NM_001204898	TM4SF19		-	196050416	196065291	203.365	45.3932	7.4236	5.57447	86.3835	294.657	252.798	179.622	43.2211	55.3105	43.122	39.9193	7.38905	7.60351	7.56477	7.13706	5.51502	5.84864	5.38632	5.54791
ASHGV40003833	0.000659874	0.0913699	3.60281	up	noncoding	long noncoding	Gold	NR_037950	TM4SF19-TCTEX1D2	RefSeq	1022	chr3	-	196042955	196065291	TCTTGAATCCTTTCTACAAGGAGTGGGTTCAGGCCCTCTGTGGTTAAAGACTGTATCCAT	100534611	exon sense-overlapping	NM_138461	TM4SF19	transmembrane 4 L six family member 19	-	196050416	196065291	203.365	45.3932	7.4236	5.57447	86.3835	294.657	252.798	179.622	43.2211	55.3105	43.122	39.9193	7.38905	7.60351	7.56477	7.13706	5.51502	5.84864	5.38632	5.54791
ASHGV40003833	0.000659874	0.0913699	3.60281	up	noncoding	long noncoding	Gold	NR_037950	TM4SF19-TCTEX1D2	RefSeq	1022	chr3	-	196042955	196065291	TCTTGAATCCTTTCTACAAGGAGTGGGTTCAGGCCCTCTGTGGTTAAAGACTGTATCCAT	100534611	exon sense-overlapping	NM_152773	TCTEX1D2	Tctex1 domain containing 2	-	196018089	196045165	203.365	45.3932	7.4236	5.57447	86.3835	294.657	252.798	179.622	43.2211	55.3105	43.122	39.9193	7.38905	7.60351	7.56477	7.13706	5.51502	5.84864	5.38632	5.54791
ASHGV40059839	0.0457321	0.30149	19.2955	up	noncoding	long noncoding	Reliable	TCONS_l2_00021133	XLOC_l2_011118	RNA-seq: Cabili et al 2011	368	chr4	-	49310504	49328402	TTATGAGTATAGGGTCGCATACTCATAAACCCAGTGTAACTCAGAAACGCATCTAATATT		intergenic							422.008	7.46615	6.98105	2.71086	27.8218	1456.6	48.8473	154.764	5	5	14.8646	5	5.70283	9.97166	5.32999	6.91972	2.32784	2.32512	3.85175	2.33874
ASHGV40047251	0.00255886	0.119905	2.0778	up	noncoding	long noncoding	Reliable	T334820	G078513	RNA-seq: Iyer et al 2015	1051	chr7	-	142898864	142900663	CTACTGGAGAATGATACCTGCTTACCCAAAACAGCCTTTCCTTTTCCTTCATGAATTACT		intergenic							17.4359	8.39088	4.03234	2.97729	11.0709	25.0611	19.8306	13.781	8.65977	9.10543	10.7983	5	4.27996	4.16439	4.11613	3.56889	3.1031	3.08182	3.38549	2.33874
ASHGV40005484	0.04071	0.287304	3.0722	up	noncoding	long noncoding	Reliable	TCONS_00018153	XLOC_008440	RNA-seq: Cabili et al 2011	427	chr10	+	31427802	31429308	TTCACCGAGTACATTTCTGGCTTTGTTTGATGCATCTGTATGTCGATAATAAGGAATCAG		intergenic							24.4703	6.89111	4.29722	2.67795	9.39532	24.931	14.9967	48.5581	5.77077	11.7937	5	5	4.03707	4.15766	3.73684	5.2573	2.57185	3.47444	2.32676	2.33874
ASHGV40004285	0.00193251	0.110115	10.2094	up	noncoding	long noncoding	Gold	NR_109810	TM4SF1-AS1	RefSeq	750	chr3	+	149095564	149104370	AAGGGCTCAGGTTGGGGTGAAACTCTCCACTCCTGCTTTCATACCATTTGAAGTTCAGAC	100874091	natural antisense	NM_014220	TM4SF1	transmembrane 4 L six family member 1	-	149086804	149095568	191.176	13.1565	7.02532	3.67349	49.3908	319.917	319.438	75.9593	14.2887	16.6465	14.2682	7.42251	6.59642	7.72661	7.87373	5.9045	3.83548	4.01255	3.79288	3.05306
ASHGV40046582	0.0127269	0.182573	10.7655	up	noncoding	long noncoding	Reliable	ENST00000436522	RP11-368M16.3	GENCODE	449	chr7	-	57688667	57696917	CATTTTCCACCACTTTCACAAGAAAAGTTACGGCACAATTATACTATCCTACCCTTATAT	101928654	intergenic							129.063	6.38798	6.00407	2.57572	14.978	294.71	177.023	29.54	5	10.5519	5	5	4.74594	7.60394	7.07893	4.58746	2.32784	3.30955	2.32676	2.33874
ASHGV40021009	0.0167808	0.201201	3.18286	up	noncoding	long noncoding	Reliable	ENST00000582866	RP11-498C9.15	GENCODE	2682	chr17	-	79836300	79838982	GCCTAAGGTAGGCCAGAGTTAATTTTTGTGTTATCTATACACGTTATTGAAGCGAATTAT		intergenic							533.185	131.428	8.72768	7.05735	203.188	568.586	910.305	450.662	92.4286	203.401	128.978	100.904	8.57648	8.54959	9.32748	8.45717	6.59602	7.76823	6.93614	6.92902
ASHGV40043548	0.0438912	0.296739	5.59705	up	noncoding	long noncoding	Reliable	GSE61474_TCONS_00289886	GSE61474_XLOC_054910	RNA-seq: Clark et al 2015	878	chr6	-	46064811	46097564	GACATCAGTACTCTTCACCTCCAAACATTTCAGCAACATATCATTAACGATAGTCAAAAA		bidirectional	NM_014936	ENPP4	ectonucleotide pyrophosphatase/phosphodiesterase 4 (putative)	+	46097700	46114436	234.251	23.5413	7.05947	4.5748	57.7947	661.143	145.994	72.0713	27.1025	23.2895	14.8806	28.8926	6.817	8.7747	6.81953	5.82666	4.81642	4.54045	3.85295	5.0894
ASHGV40048609	0.0156973	0.197437	3.25111	up	noncoding	long noncoding	Reliable	T334983	G078563	RNA-seq: Iyer et al 2015	3043	chr7	+	143892561	143913804	CCGCTCACATTTCCCTTCTGAATTGGAGAATAGAATTGAATAGCAAAATTGTAACCTACC		intronic antisense	ENST00000543357	ARHGEF35		-	143883790	143991230	2524.62	522.097	10.8715	9.1706	803.788	2327.42	1873.85	5093.42	591.61	499.61	456.69	540.477	10.3631	10.686	10.336	12.101	9.34793	9.07566	8.8077	9.45111
ASHGV40048609	0.0156973	0.197437	3.25111	up	noncoding	long noncoding	Reliable	T334983	G078563	RNA-seq: Iyer et al 2015	3043	chr7	+	143892561	143913804	CCGCTCACATTTCCCTTCTGAATTGGAGAATAGAATTGAATAGCAAAATTGTAACCTACC		natural antisense	NM_001003702	ARHGEF35	Rho guanine nucleotide exchange factor 35	-	143883175	143892791	2524.62	522.097	10.8715	9.1706	803.788	2327.42	1873.85	5093.42	591.61	499.61	456.69	540.477	10.3631	10.686	10.336	12.101	9.34793	9.07566	8.8077	9.45111
ASHGV40034640	0.0403376	0.28615	3.9777	up	noncoding	pseudogene	Gold	NR_077228	MTHFD2P1	RefSeq	2595	chr3	-	95373266	95402037	CTTTTGGATTCAACTGATCAAACCAAAGGAAAAGTGTTGCTAGACAAAATTAGGGAAAAG	100287639	intergenic							71.8346	16.4937	6.05949	4.06755	101.332	53.0326	69.4176	63.5559	16.0614	17.1064	14.0795	18.7275	7.6196	5.1685	5.80662	5.64322	4.0199	4.05149	3.77202	4.4268
ASHGV40003930	0.00124477	0.103694	2.95487	up	noncoding	long noncoding	Gold	NR_038983	TTC21B-AS1	RefSeq	746	chr2	+	166790366	166804831	TGAGGATAAGTATCTGCTTAGGACACAGAAGTCAATTACACCCAAACCCTGGATGGAATC	100506134	intronic antisense	NM_024753	TTC21B	tetratricopeptide repeat domain 21B	-	166729871	166810348	37.0656	10.1444	4.87894	3.31585	11.0432	58.1851	29.9898	49.0442	8.32845	14.5008	7.85701	9.89133	4.27555	5.29432	4.67484	5.27107	3.0516	3.79628	2.94593	3.46959
ASHGV40001530	0.0153072	0.195562	13.4639	up	noncoding	long noncoding	Gold	NR_027105	LINC01091	RefSeq	562	chr4	+	124573939	124851518	AAATTTGGAGCGATGAGGCTTCCTCTTTGAAGATCACAGGTGAGAAGATTAGGTGCTTTC	285419	intergenic							127.595	7.01032	6.52284	2.77181	54.6523	190.737	35.0387	229.953	5	7.15748	10.4699	5.41385	6.7359	6.9835	4.87688	7.49507	2.32784	2.76273	3.33837	2.6583
ASHGV40015485	0.0110979	0.174582	4.89124	up	noncoding	long noncoding	Gold	NR_026774	LINC00239	RefSeq	662	chr14	+	102196773	102198862	ACTGTGTTTCTAATGGGTACTGGGATCAAAATAATAAAAACTCAGTCTGCAAAGGGAGAA	145200	intergenic							167.342	25.4022	6.85713	4.56693	87.2684	427.235	72.4872	82.3767	44.0083	26.4937	11.7478	19.3591	7.40636	8.14144	5.86349	6.01726	5.54273	4.73855	3.50886	4.47759
ASHGV40059832	0.0118826	0.178757	2.36112	up	noncoding	long noncoding	Reliable	TCONS_l2_00007060	XLOC_l2_003892	RNA-seq: Cabili et al 2011	351	chr13	-	20753145	20759620	GCAAAGGAAGGTTTTCATCTGTACTGCCAAAACTGAGTGGTGGGCCAGCAGCCAGGTGGT		intergenic							254.608	89.4652	7.78005	6.54058	134.532	364.258	314.546	205.097	78.7007	77.1649	121.313	80.6821	8.03284	7.9093	7.854	7.32405	6.3671	6.34318	6.85038	6.60165
ASHGV40002984	0.0147675	0.191937	2.57162	up	noncoding	long noncoding	Reliable	GSE61474_TCONS_00292284	GSE61474_XLOC_055438	RNA-seq: Clark et al 2015	542	chr6	-	114798513	114866501	CCACTCTAATGCCTTCAAGGGACAGATCCCAGGTCTAAACCCTAGCCAAAACCCCTTGTG		intergenic							55.648	19.2568	5.5705	4.20782	24.4394	87.6524	43.6743	66.826	27.2765	25.5771	11.4156	12.758	5.51062	5.8697	5.18333	5.71835	4.82537	4.68316	3.46654	3.85621
ASHGV40020491	0.00605381	0.146368	2.97265	up	noncoding	long noncoding	Reliable	ENST00000578660	RP5-890E16.2	GENCODE	2910	chr17	-	46122502	46125412	TCTAGTGAGACCCGAGAATGCTGAGGCGGGACACGAAGCATGTGGTTCTTGTGGTTGCGA		bidirectional	ENST00000357480	NFE2L1		+	46125731	46138841	33.7369	10.8814	4.79606	3.22431	12.1693	51.3963	45.7847	25.5972	7.26618	11.2801	19.9794	5	4.421	5.12465	5.24707	4.39152	2.87296	3.41194	4.2736	2.33874
ASHGV40020491	0.00605381	0.146368	2.97265	up	noncoding	long noncoding	Reliable	ENST00000578660	RP5-890E16.2	GENCODE	2910	chr17	-	46122502	46125412	TCTAGTGAGACCCGAGAATGCTGAGGCGGGACACGAAGCATGTGGTTCTTGTGGTTGCGA		bidirectional	ENST00000361665	NFE2L1		+	46126134	46138842	33.7369	10.8814	4.79606	3.22431	12.1693	51.3963	45.7847	25.5972	7.26618	11.2801	19.9794	5	4.421	5.12465	5.24707	4.39152	2.87296	3.41194	4.2736	2.33874
ASHGV40020491	0.00605381	0.146368	2.97265	up	noncoding	long noncoding	Reliable	ENST00000578660	RP5-890E16.2	GENCODE	2910	chr17	-	46122502	46125412	TCTAGTGAGACCCGAGAATGCTGAGGCGGGACACGAAGCATGTGGTTCTTGTGGTTGCGA		bidirectional	ENST00000579889	NFE2L1		+	46125690	46128508	33.7369	10.8814	4.79606	3.22431	12.1693	51.3963	45.7847	25.5972	7.26618	11.2801	19.9794	5	4.421	5.12465	5.24707	4.39152	2.87296	3.41194	4.2736	2.33874
ASHGV40020491	0.00605381	0.146368	2.97265	up	noncoding	long noncoding	Reliable	ENST00000578660	RP5-890E16.2	GENCODE	2910	chr17	-	46122502	46125412	TCTAGTGAGACCCGAGAATGCTGAGGCGGGACACGAAGCATGTGGTTCTTGTGGTTGCGA		bidirectional	ENST00000584137	NFE2L1		+	46125720	46128728	33.7369	10.8814	4.79606	3.22431	12.1693	51.3963	45.7847	25.5972	7.26618	11.2801	19.9794	5	4.421	5.12465	5.24707	4.39152	2.87296	3.41194	4.2736	2.33874
ASHGV40020491	0.00605381	0.146368	2.97265	up	noncoding	long noncoding	Reliable	ENST00000578660	RP5-890E16.2	GENCODE	2910	chr17	-	46122502	46125412	TCTAGTGAGACCCGAGAATGCTGAGGCGGGACACGAAGCATGTGGTTCTTGTGGTTGCGA		bidirectional	ENST00000585062	NFE2L1		+	46126145	46128778	33.7369	10.8814	4.79606	3.22431	12.1693	51.3963	45.7847	25.5972	7.26618	11.2801	19.9794	5	4.421	5.12465	5.24707	4.39152	2.87296	3.41194	4.2736	2.33874
ASHGV40020491	0.00605381	0.146368	2.97265	up	noncoding	long noncoding	Reliable	ENST00000578660	RP5-890E16.2	GENCODE	2910	chr17	-	46122502	46125412	TCTAGTGAGACCCGAGAATGCTGAGGCGGGACACGAAGCATGTGGTTCTTGTGGTTGCGA		bidirectional	ENST00000585291	NFE2L1		+	46125724	46138849	33.7369	10.8814	4.79606	3.22431	12.1693	51.3963	45.7847	25.5972	7.26618	11.2801	19.9794	5	4.421	5.12465	5.24707	4.39152	2.87296	3.41194	4.2736	2.33874
ASHGV40020491	0.00605381	0.146368	2.97265	up	noncoding	long noncoding	Reliable	ENST00000578660	RP5-890E16.2	GENCODE	2910	chr17	-	46122502	46125412	TCTAGTGAGACCCGAGAATGCTGAGGCGGGACACGAAGCATGTGGTTCTTGTGGTTGCGA		bidirectional	NM_003204	NFE2L1	nuclear factor, erythroid 2 like 1	+	46125685	46138907	33.7369	10.8814	4.79606	3.22431	12.1693	51.3963	45.7847	25.5972	7.26618	11.2801	19.9794	5	4.421	5.12465	5.24707	4.39152	2.87296	3.41194	4.2736	2.33874
ASHGV40020491	0.00605381	0.146368	2.97265	up	noncoding	long noncoding	Reliable	ENST00000578660	RP5-890E16.2	GENCODE	2910	chr17	-	46122502	46125412	TCTAGTGAGACCCGAGAATGCTGAGGCGGGACACGAAGCATGTGGTTCTTGTGGTTGCGA		bidirectional	uc002inc.1	NFE2L1		+	46126134	46133855	33.7369	10.8814	4.79606	3.22431	12.1693	51.3963	45.7847	25.5972	7.26618	11.2801	19.9794	5	4.421	5.12465	5.24707	4.39152	2.87296	3.41194	4.2736	2.33874
ASHGV40006224	0.0104571	0.17035	2.21633	up	noncoding	long noncoding	Reliable	T048897	G011418	RNA-seq: Iyer et al 2015	4149	chr10	+	115568333	115575406	ATGGCCTTTTTGCAGAGCTAACCCCTGAACCCTCTGATCATCATGAAATGGTGCTAACAT		intergenic							40.3182	16.1884	5.14852	4.00034	19.0553	56.2557	36.8411	49.1208	10.9894	21.2733	17.9038	14.5869	5.12551	5.24933	4.94581	5.27343	3.44111	4.3932	4.11477	4.05228
ASHGV40036753	0.0335409	0.266178	2.59006	up	noncoding	long noncoding	Reliable	uc003fdu.3	AK055323	UCSC_knowngene	4249	chr3	+	160792440	160796689	CTATCTCTGATCCTGTGGTGTTGTATAAAAATGAACAGCTAAAAATTTACCCATGACAAG		intergenic							1848.03	538.619	10.5695	9.19648	960.037	1363.76	3068.16	2000.16	419.694	678.187	546.804	509.791	10.6039	9.87244	11.0817	10.7199	8.83558	9.52358	9.06125	9.36551
ASHGV40011863	0.0384234	0.280114	5.53622	up	noncoding	long noncoding	Reliable	ENST00000610171	RP4-753F5.1	GENCODE	383	chr1	-	117451770	117452153	AATATTTATTGCTCTAAGTGGACACCACTGATTGCCAATAAAGACTCATTTTTCCCCCTA		bidirectional	NM_020440	PTGFRN	prostaglandin F2 receptor inhibitor	+	117452544	117532980	66.481	9.59257	5.68615	3.21725	32.684	23.5586	96.4455	113.236	8.58461	12.8288	11.1502	5.80663	5.94997	4.07598	6.25077	6.46789	3.09068	3.60511	3.42931	2.7439
ASHGV40038848	0.015191	0.194991	5.71136	up	noncoding	long noncoding	Reliable	ENST00000608147	RP11-422P24.10	GENCODE	415	chr1	+	153938991	153939406	TACCTCCATTGTTTTACTTGAAGTGAATTCCTGGACCATCAGACATTAGACCAAGGCAAA		intronic antisense	ENST00000413622	SLC39A1		-	153932828	153940097	879.078	109.923	9.37932	6.86549	447.491	496.65	698.144	1874.03	107.171	114.227	122.455	95.8392	9.59781	8.35324	8.94787	10.6184	6.8118	6.92944	6.86404	6.85669
ASHGV40038848	0.015191	0.194991	5.71136	up	noncoding	long noncoding	Reliable	ENST00000608147	RP11-422P24.10	GENCODE	415	chr1	+	153938991	153939406	TACCTCCATTGTTTTACTTGAAGTGAATTCCTGGACCATCAGACATTAGACCAAGGCAAA		intronic antisense	NM_001271960	SLC39A1		-	153931574	153940660	879.078	109.923	9.37932	6.86549	447.491	496.65	698.144	1874.03	107.171	114.227	122.455	95.8392	9.59781	8.35324	8.94787	10.6184	6.8118	6.92944	6.86404	6.85669
ASHGV40038848	0.015191	0.194991	5.71136	up	noncoding	long noncoding	Reliable	ENST00000608147	RP11-422P24.10	GENCODE	415	chr1	+	153938991	153939406	TACCTCCATTGTTTTACTTGAAGTGAATTCCTGGACCATCAGACATTAGACCAAGGCAAA		intronic antisense	NM_014437	SLC39A1	solute carrier family 39 (zinc transporter), member 1	-	153931574	153940208	879.078	109.923	9.37932	6.86549	447.491	496.65	698.144	1874.03	107.171	114.227	122.455	95.8392	9.59781	8.35324	8.94787	10.6184	6.8118	6.92944	6.86404	6.85669
ASHGV40003925	0.0312436	0.255785	2.33557	up	noncoding	long noncoding	Gold	NR_038948	LOC100506136	RefSeq	1593	chr7	-	96250968	96293650	GAAACCATACGTAGACACAGCATCATCTCTACCCATAAAAGATGGCATTCTGCAAGACTG	100506136	exon sense-overlapping	ENST00000417009	SHFM1		-	96251873	96339173	22.8893	8.78768	4.26965	3.04587	11.3393	18.263	45.7256	16.2293	5	8.91895	13.6989	7.53284	4.31508	3.72793	5.24561	3.78998	2.32784	3.05306	3.7326	3.06998
ASHGV40003925	0.0312436	0.255785	2.33557	up	noncoding	long noncoding	Gold	NR_038948	LOC100506136	RefSeq	1593	chr7	-	96250968	96293650	GAAACCATACGTAGACACAGCATCATCTCTACCCATAAAAGATGGCATTCTGCAAGACTG	100506136	intron sense-overlapping	ENST00000444799	SHFM1		-	96279526	96339170	22.8893	8.78768	4.26965	3.04587	11.3393	18.263	45.7256	16.2293	5	8.91895	13.6989	7.53284	4.31508	3.72793	5.24561	3.78998	2.32784	3.05306	3.7326	3.06998
ASHGV40039729	0.0215053	0.220539	5.53942	up	noncoding	long noncoding	Reliable	TCONS_00008950	XLOC_003805	RNA-seq: Cabili et al 2011	289	chr4	+	185193149	185195410	GTCCATATCTGGCATAAATGAATGTGAGTGGTCTTGGGAATCTAAATATAACATGTTTCT		intergenic							37.258	5.90404	5.06787	2.59814	36.9267	28.5317	62.8248	20.7491	6.02055	6.73393	5	5.86168	6.14369	4.33601	5.67087	4.12092	2.62708	2.68346	2.32676	2.75524
ASHGV40013223	0.0264429	0.240076	2.02009	up	noncoding	long noncoding	Reliable	TCONS_00021755	XLOC_010350	RNA-seq: Cabili et al 2011	735	chr13	+	38444083	38446356	ATAGGAAATCAGCAAGTTTCCACCAAATATACCAAAACCCTAAGACGCGAGCCAGCCCAA		natural antisense	ENST00000447043	TRPC4		-	38211039	38444562	33.5077	14.3791	4.84016	3.82574	13.1045	43.3264	31.941	45.6589	14.6268	20.2489	12.3265	10.3142	4.53099	4.89553	4.75665	5.17746	3.87551	4.31473	3.57808	3.53465
ASHGV40005294	0.00562944	0.145126	2.11323	up	noncoding	long noncoding	Reliable	TCONS_00018121	XLOC_008382	RNA-seq: Cabili et al 2011	371	chr10	+	8137922	8139176	TCATCCTTGAAGGCAGAAACCATGTGTCCCCAGAAGTATGTTGGCTCTCAATAAGTAGCT		intergenic							60.9295	23.6835	5.64791	4.56846	23.522	83.0097	91.8898	45.2963	25.4897	21.1615	31.7821	16.3006	5.4555	5.78905	6.1839	5.16318	4.72662	4.38558	4.94096	4.22068
ASHGV40057897	0.0116983	0.178609	6.93512	up	noncoding	long noncoding	Reliable	TCONS_00002017	XLOC_000167	RNA-seq: Cabili et al 2011	320	chr1	+	45672403	45683543	AGAAAGTTCGGATGATGAAAACTCACCTCACGCCACAACAATCTCTCAGATTCCATGACC		bidirectional	NM_020883	ZSWIM5	zinc finger, SWIM-type containing 5	-	45482075	45672250	359.499	32.6218	7.88159	5.08767	54.9077	246.642	592.31	544.135	29.2834	39.079	33.4234	28.7013	6.74294	7.35623	8.70859	8.71862	4.92957	5.32734	5.01383	5.07995
ASHGV40047654	0.0254087	0.236566	4.14457	up	noncoding	long noncoding	Reliable	T320706	G075124	RNA-seq: Iyer et al 2015	3380	chr7	+	28226358	28232632	CCGGAGCAACAGTAGCTATCTTATGAATGTGAGAATGTGGATCATACTAGATTGATGAAC		intergenic							54.7296	12.0827	5.63329	3.58207	40.1372	33.7572	68.8763	76.1478	9.329	15.038	13.4101	10.5537	6.27574	4.55544	5.79405	5.90794	3.2068	3.85021	3.69894	3.57234
ASHGV40059013	0.00297956	0.126198	2.86528	up	noncoding	long noncoding	Reliable	T333129	G078090	RNA-seq: Iyer et al 2015	3543	chr7	+	129419663	129423917	TTTTAAGGAGCAGGCCAGGCAGATCCAATGTCCGTCTGGCAATTGCCCCATTCCCTCTCG		intergenic							69.7171	20.0857	5.87035	4.35167	27.7578	77.7541	109.018	64.3385	22.5708	19.9655	22.4312	15.3754	5.69965	5.70373	6.41698	5.66104	4.54012	4.29197	4.44231	4.13229
ASHGV40025599	0.0144777	0.190558	4.48777	up	noncoding	long noncoding	Reliable	T174146	G040405	RNA-seq: Iyer et al 2015	7548	chr19	+	36379424	36386972	AGATTACCATCATTCATTTCCTAACCCCGCTAATAATGCCTTATCTTGTCTCTACTCAGT		natural antisense	ENST00000340950	NFKBID		-	36379142	36381596	46.3091	9.40625	5.37162	3.20563	68.4851	45.491	20.3734	50.887	13.1401	7.56184	7.04062	9.88241	7.05147	4.95596	4.15306	5.32601	3.71066	2.83403	2.80958	3.46824
ASHGV40025599	0.0144777	0.190558	4.48777	up	noncoding	long noncoding	Reliable	T174146	G040405	RNA-seq: Iyer et al 2015	7548	chr19	+	36379424	36386972	AGATTACCATCATTCATTTCCTAACCCCGCTAATAATGCCTTATCTTGTCTCTACTCAGT		natural antisense	ENST00000606253	NFKBID		-	36379142	36393205	46.3091	9.40625	5.37162	3.20563	68.4851	45.491	20.3734	50.887	13.1401	7.56184	7.04062	9.88241	7.05147	4.95596	4.15306	5.32601	3.71066	2.83403	2.80958	3.46824
ASHGV40025599	0.0144777	0.190558	4.48777	up	noncoding	long noncoding	Reliable	T174146	G040405	RNA-seq: Iyer et al 2015	7548	chr19	+	36379424	36386972	AGATTACCATCATTCATTTCCTAACCCCGCTAATAATGCCTTATCTTGTCTCTACTCAGT		natural antisense	NM_139239	NFKBID	nuclear factor of kappa light polypeptide gene enhancer in B-cells inhibitor, delta	-	36379142	36391552	46.3091	9.40625	5.37162	3.20563	68.4851	45.491	20.3734	50.887	13.1401	7.56184	7.04062	9.88241	7.05147	4.95596	4.15306	5.32601	3.71066	2.83403	2.80958	3.46824
ASHGV40047006	0.0119269	0.178757	11.5577	up	noncoding	long noncoding	Reliable	T031664	G007125	RNA-seq: Iyer et al 2015	1445	chr1	+	225840958	225842681	ATCCGTGGTCAATGCCTGATTTGTCTATAATTGAACTGTGTAGCCCATTTTTAACCATAA		bidirectional	ENST00000284563	ENAH		-	225685100	225840418	607.294	38.9964	8.88455	5.35377	944.886	232.821	712.618	538.852	41.0855	37.8529	43.2762	33.7711	10.5813	7.27623	8.97683	8.7038	5.43575	5.27672	5.3911	5.31149
ASHGV40047006	0.0119269	0.178757	11.5577	up	noncoding	long noncoding	Reliable	T031664	G007125	RNA-seq: Iyer et al 2015	1445	chr1	+	225840958	225842681	ATCCGTGGTCAATGCCTGATTTGTCTATAATTGAACTGTGTAGCCCATTTTTAACCATAA		bidirectional	NM_001008493	ENAH	enabled homolog (Drosophila)	-	225674533	225840845	607.294	38.9964	8.88455	5.35377	944.886	232.821	712.618	538.852	41.0855	37.8529	43.2762	33.7711	10.5813	7.27623	8.97683	8.7038	5.43575	5.27672	5.3911	5.31149
ASHGV40047006	0.0119269	0.178757	11.5577	up	noncoding	long noncoding	Reliable	T031664	G007125	RNA-seq: Iyer et al 2015	1445	chr1	+	225840958	225842681	ATCCGTGGTCAATGCCTGATTTGTCTATAATTGAACTGTGTAGCCCATTTTTAACCATAA		bidirectional	NM_018212	ENAH		-	225674533	225840845	607.294	38.9964	8.88455	5.35377	944.886	232.821	712.618	538.852	41.0855	37.8529	43.2762	33.7711	10.5813	7.27623	8.97683	8.7038	5.43575	5.27672	5.3911	5.31149
ASHGV40024225	0.0278414	0.245847	3.40022	up	noncoding	long noncoding	Reliable	T172966	G040200	RNA-seq: Iyer et al 2015	975	chr19	-	33181937	33182912	CAGTCACCGACAGCTTTTCCCATAATTGCTATTATAATTGGATCACACATTTGTTATGTT		natural antisense	NM_001105570	NUDT19	nudix hydrolase 19	+	33182866	33204702	60.4835	12.1562	5.38234	3.61672	16.7712	41.4953	36.3953	147.272	11.7135	12.9748	11.9885	11.9479	4.92268	4.83287	4.92874	6.84509	3.54009	3.6237	3.53887	3.76422
ASHGV40017738	0.0378962	0.279229	2.17599	up	noncoding	long noncoding	Reliable	T128926	G030149	RNA-seq: Iyer et al 2015	11413	chr16	-	23215092	23226505	GTCAAAAAAGACAATAGAAACCTTCCCTAACCCCTCTTTTTCCTTTTTCACTCAAAGTTA		natural antisense	NM_001039	SCNN1G	sodium channel, non voltage gated 1 gamma subunit	+	23194039	23228200	78.6324	31.1328	6.14104	5.01936	56.2569	130.349	61.6378	66.2862	27.1689	37.2835	27.8049	32.2741	6.77826	6.43386	5.64381	5.70824	4.82043	5.25525	4.75422	5.24756
ASHGV40042404	0.0227078	0.225678	16.0025	up	noncoding	long noncoding	Reliable	ENST00000567150	RP11-545A16.4	GENCODE	934	chr1	+	179559506	179560440	TTCTGGTTTTCAAGGACTTTATAAATCTGGCTCATTCTACCAAACCAACTATACATCCAA		intergenic							132.276	5	6.32984	2.32961	58.2753	16.5354	214.266	240.029	5	5	5	5	6.82721	3.59171	7.34231	7.55813	2.32784	2.32512	2.32676	2.33874
ASHGV40017512	0.01983	0.215347	3.74794	up	noncoding	long noncoding	Reliable	T125652	G029416	RNA-seq: Iyer et al 2015	971	chr16	-	2845561	2846532	TCCTGGTGGCTGGAAGCCACATGGAGGGAGGTTCATTAAATGCTAACAACAACAACAAAA		intergenic							11579.9	2793.68	13.4222	11.5161	13361.9	11683.9	12590.4	8683.19	2054.57	4244.02	2695.78	2180.35	14.278	13.2283	13.2602	12.9223	11.1988	12.0941	11.3987	11.3729
ASHGV40046739	0.0075459	0.153068	3.11615	up	noncoding	long noncoding	Reliable	ENST00000439105	AC074183.4	GENCODE	782	chr7	-	84568664	84569561	CCCTCCCTTTTCATATCCCGATTCTTAAGTTCTGCTATTGTGGTATTGTGGTCGAAAAAA	101930185	intergenic							12884.4	3586.62	13.5147	11.875	5018.98	14045.7	13142.9	19329.8	2352.64	4025.08	4838.07	3130.67	12.9565	13.5634	13.3453	14.1937	11.3825	12.0127	12.2407	11.864
ASHGV40049178	0.0308963	0.254672	2.60704	up	noncoding	long noncoding	Reliable	ENST00000459965	RP11-723D22.3	GENCODE	387	chr8	-	38702383	38703957	AATTTTGGAGACGATCACAGCTAGAGTTGGGATACTAACCACTGACATCTGTGAGACACG		intronic antisense	ENST00000330691	TACC1		+	38614850	38710546	16.5715	6.41993	4.02525	2.64284	22.1826	13.1423	18.3618	12.5992	7.51657	5	8.16314	5	5.36875	3.26631	4.01345	3.45249	2.91493	2.32512	2.99256	2.33874
ASHGV40049178	0.0308963	0.254672	2.60704	up	noncoding	long noncoding	Reliable	ENST00000459965	RP11-723D22.3	GENCODE	387	chr8	-	38702383	38703957	AATTTTGGAGACGATCACAGCTAGAGTTGGGATACTAACCACTGACATCTGTGAGACACG		intronic antisense	ENST00000348567	TACC1		+	38614850	38710546	16.5715	6.41993	4.02525	2.64284	22.1826	13.1423	18.3618	12.5992	7.51657	5	8.16314	5	5.36875	3.26631	4.01345	3.45249	2.91493	2.32512	2.99256	2.33874
ASHGV40049178	0.0308963	0.254672	2.60704	up	noncoding	long noncoding	Reliable	ENST00000459965	RP11-723D22.3	GENCODE	387	chr8	-	38702383	38703957	AATTTTGGAGACGATCACAGCTAGAGTTGGGATACTAACCACTGACATCTGTGAGACACG		intronic antisense	ENST00000379931	TACC1		+	38644721	38710546	16.5715	6.41993	4.02525	2.64284	22.1826	13.1423	18.3618	12.5992	7.51657	5	8.16314	5	5.36875	3.26631	4.01345	3.45249	2.91493	2.32512	2.99256	2.33874
ASHGV40049178	0.0308963	0.254672	2.60704	up	noncoding	long noncoding	Reliable	ENST00000459965	RP11-723D22.3	GENCODE	387	chr8	-	38702383	38703957	AATTTTGGAGACGATCACAGCTAGAGTTGGGATACTAACCACTGACATCTGTGAGACACG		intronic antisense	ENST00000443286	TACC1		+	38586104	38705633	16.5715	6.41993	4.02525	2.64284	22.1826	13.1423	18.3618	12.5992	7.51657	5	8.16314	5	5.36875	3.26631	4.01345	3.45249	2.91493	2.32512	2.99256	2.33874
ASHGV40049178	0.0308963	0.254672	2.60704	up	noncoding	long noncoding	Reliable	ENST00000459965	RP11-723D22.3	GENCODE	387	chr8	-	38702383	38703957	AATTTTGGAGACGATCACAGCTAGAGTTGGGATACTAACCACTGACATCTGTGAGACACG		intronic antisense	ENST00000518415	TACC1		+	38586157	38705650	16.5715	6.41993	4.02525	2.64284	22.1826	13.1423	18.3618	12.5992	7.51657	5	8.16314	5	5.36875	3.26631	4.01345	3.45249	2.91493	2.32512	2.99256	2.33874
ASHGV40049178	0.0308963	0.254672	2.60704	up	noncoding	long noncoding	Reliable	ENST00000459965	RP11-723D22.3	GENCODE	387	chr8	-	38702383	38703957	AATTTTGGAGACGATCACAGCTAGAGTTGGGATACTAACCACTGACATCTGTGAGACACG		intronic antisense	ENST00000518809	TACC1		+	38677849	38708293	16.5715	6.41993	4.02525	2.64284	22.1826	13.1423	18.3618	12.5992	7.51657	5	8.16314	5	5.36875	3.26631	4.01345	3.45249	2.91493	2.32512	2.99256	2.33874
ASHGV40049178	0.0308963	0.254672	2.60704	up	noncoding	long noncoding	Reliable	ENST00000459965	RP11-723D22.3	GENCODE	387	chr8	-	38702383	38703957	AATTTTGGAGACGATCACAGCTAGAGTTGGGATACTAACCACTGACATCTGTGAGACACG		intronic antisense	ENST00000519416	TACC1		+	38585703	38708311	16.5715	6.41993	4.02525	2.64284	22.1826	13.1423	18.3618	12.5992	7.51657	5	8.16314	5	5.36875	3.26631	4.01345	3.45249	2.91493	2.32512	2.99256	2.33874
ASHGV40049178	0.0308963	0.254672	2.60704	up	noncoding	long noncoding	Reliable	ENST00000459965	RP11-723D22.3	GENCODE	387	chr8	-	38702383	38703957	AATTTTGGAGACGATCACAGCTAGAGTTGGGATACTAACCACTGACATCTGTGAGACACG		intronic antisense	ENST00000520611	TACC1		+	38678064	38706039	16.5715	6.41993	4.02525	2.64284	22.1826	13.1423	18.3618	12.5992	7.51657	5	8.16314	5	5.36875	3.26631	4.01345	3.45249	2.91493	2.32512	2.99256	2.33874
ASHGV40049178	0.0308963	0.254672	2.60704	up	noncoding	long noncoding	Reliable	ENST00000459965	RP11-723D22.3	GENCODE	387	chr8	-	38702383	38703957	AATTTTGGAGACGATCACAGCTAGAGTTGGGATACTAACCACTGACATCTGTGAGACACG		intronic antisense	ENST00000520973	TACC1		+	38645623	38705794	16.5715	6.41993	4.02525	2.64284	22.1826	13.1423	18.3618	12.5992	7.51657	5	8.16314	5	5.36875	3.26631	4.01345	3.45249	2.91493	2.32512	2.99256	2.33874
ASHGV40049178	0.0308963	0.254672	2.60704	up	noncoding	long noncoding	Reliable	ENST00000459965	RP11-723D22.3	GENCODE	387	chr8	-	38702383	38703957	AATTTTGGAGACGATCACAGCTAGAGTTGGGATACTAACCACTGACATCTGTGAGACACG		intronic antisense	ENST00000521866	TACC1		+	38677438	38705660	16.5715	6.41993	4.02525	2.64284	22.1826	13.1423	18.3618	12.5992	7.51657	5	8.16314	5	5.36875	3.26631	4.01345	3.45249	2.91493	2.32512	2.99256	2.33874
ASHGV40049178	0.0308963	0.254672	2.60704	up	noncoding	long noncoding	Reliable	ENST00000459965	RP11-723D22.3	GENCODE	387	chr8	-	38702383	38703957	AATTTTGGAGACGATCACAGCTAGAGTTGGGATACTAACCACTGACATCTGTGAGACACG		intronic antisense	NM_001122824	TACC1		+	38644721	38710546	16.5715	6.41993	4.02525	2.64284	22.1826	13.1423	18.3618	12.5992	7.51657	5	8.16314	5	5.36875	3.26631	4.01345	3.45249	2.91493	2.32512	2.99256	2.33874
ASHGV40049178	0.0308963	0.254672	2.60704	up	noncoding	long noncoding	Reliable	ENST00000459965	RP11-723D22.3	GENCODE	387	chr8	-	38702383	38703957	AATTTTGGAGACGATCACAGCTAGAGTTGGGATACTAACCACTGACATCTGTGAGACACG		intronic antisense	NM_001146216	TACC1		+	38585703	38710546	16.5715	6.41993	4.02525	2.64284	22.1826	13.1423	18.3618	12.5992	7.51657	5	8.16314	5	5.36875	3.26631	4.01345	3.45249	2.91493	2.32512	2.99256	2.33874
ASHGV40049178	0.0308963	0.254672	2.60704	up	noncoding	long noncoding	Reliable	ENST00000459965	RP11-723D22.3	GENCODE	387	chr8	-	38702383	38703957	AATTTTGGAGACGATCACAGCTAGAGTTGGGATACTAACCACTGACATCTGTGAGACACG		intronic antisense	NM_006283	TACC1	transforming, acidic coiled-coil containing protein 1	+	38644721	38710546	16.5715	6.41993	4.02525	2.64284	22.1826	13.1423	18.3618	12.5992	7.51657	5	8.16314	5	5.36875	3.26631	4.01345	3.45249	2.91493	2.32512	2.99256	2.33874
ASHGV40036276	0.0253787	0.236538	2.51659	up	noncoding	long noncoding	Reliable	ENST00000569034	RP11-15N24.4	GENCODE	2164	chr3	+	99898410	99900574	GTGGTAGAAAGAGCATCAAGTGAATTTGGCCCTTTGTAAACGTATAAAAAGACAACAATA		intergenic							29.9708	9.86512	4.59393	3.26247	15.5994	16.6968	64.6177	22.9692	10.9849	9.1948	12.8105	6.47037	4.81064	3.60582	5.70909	4.25018	3.43977	3.09797	3.63469	2.87742
ASHGV40024431	0.0327033	0.2629	2.22599	up	noncoding	long noncoding	Reliable	T176086	G040767	RNA-seq: Iyer et al 2015	1277	chr19	-	42375657	42376996	TCACAGCTCACAGCCATCCTTTCGTTTCTCACTTTCTGACAATTGCAAAGACAGGATGTG		intergenic							46.1916	17.2378	5.21179	4.05734	18.57	25.4874	56.1755	84.5338	14.1723	12.854	27.0418	14.8831	5.08587	4.18539	5.52409	6.05181	3.82495	3.60865	4.71287	4.0829
ASHGV40008763	0.00716415	0.150197	2.47351	up	noncoding	long noncoding	Reliable	T062709	G014467	RNA-seq: Iyer et al 2015	1380	chr11	+	69290372	69291964	AAATGGTGCAACGAGGATGCCACGGCCCTAACCTGCAAACACGTTTCCACGACTTCACGC		intergenic							49.5868	17.8322	5.45501	4.14845	25.8815	72.0163	40.6839	59.7657	13.375	24.8541	13.8875	19.212	5.59336	5.58922	5.08262	5.55485	3.73926	4.63869	3.75082	4.46504
ASHGV40056072	0.0285034	0.247422	3.84224	up	noncoding	long noncoding	Gold	NR_122112	LINC01296	RefSeq	1401	chr14	+	19650036	19684290	TCCTGATTTGAGGGAGCCCAGGATGACAAAGAGGGAGTAGTTGAGCAAGGTATGGAGTGG	642477	intergenic							68.4425	11.3937	5.43186	3.48991	9.07161	66.6805	52.8351	145.183	10.7215	12.6358	7.78866	14.4287	3.98576	5.4814	5.43746	6.82283	3.40225	3.58057	2.93725	4.03958
ASHGV40057690	0.0140998	0.189662	3.76214	up	noncoding	pseudogene	Gold	NR_001446	ANXA2P3	RefSeq	1350	chr10	+	66585284	66586634	GGTGGAGATGACTGAAGCCCAACATAGCTTGAGCTTCCAGAAACGGTGCTCCCCACGCTT	305	intergenic							3548.88	737.512	11.5605	9.64894	3114.49	3755.51	5328.05	1997.49	909.821	873.448	558.694	608.087	12.2259	11.4331	11.8674	10.7156	10.0079	9.88568	9.08524	9.617
ASHGV40007894	0.00555523	0.145126	6.9146	up	noncoding	long noncoding	Reliable	TCONS_00019182	XLOC_009017	RNA-seq: Cabili et al 2011	1343	chr11	+	356461	358128	AACTGAGTGAACTCCCACAATTTGAGCAACACCTCATTCTACATCCTAACCCAAAGTGTG		intergenic							58.0393	8.65761	5.65434	2.86469	32.624	93.1129	36.4222	69.9981	5.8958	18.7347	5	5	5.94602	5.96188	4.92983	5.77962	2.60065	4.19262	2.32676	2.33874
ASHGV40028115	0.0316695	0.257496	2.35097	up	noncoding	long noncoding	Reliable	ENST00000568928	RP11-16P6.1	GENCODE	2815	chr2	-	223431623	223434438	CCCATCTGATATCCAAGTTCTGGCTTATTATGTTATTAGGGCCTTGAATAACTTTATGTA		intergenic							47.9283	15.554	5.07839	3.84514	17.7364	42.8262	112.711	18.4396	20.621	14.5864	20.7196	6.28917	5.01072	4.87787	6.46575	3.95924	4.40646	3.80452	4.32751	2.84206
ASHGV40036252	0.0135472	0.186635	3.38089	up	noncoding	long noncoding	Reliable	TCONS_00006129	XLOC_002731	RNA-seq: Cabili et al 2011	273	chr3	+	97692620	97693948	ATAAGTTACATTTCTGCAGAGGTGCTTGACGTTCACACCGTTTGGATTGCTTTATTAAAA		intergenic							21.7864	5.70236	4.24044	2.48304	14.9504	13.6579	42.9135	15.6237	5	5	7.80946	5	4.74333	3.32103	5.15746	3.73993	2.32784	2.32512	2.94045	2.33874
ASHGV40057461	0.01645	0.200696	2.18926	up	noncoding	long noncoding	Gold	ENST00000523859	RP11-37B2.1	GENCODE	696	chr8	-	90768462	90769592	GAGAGGTGGATGATAAACCCTGTCATAGTGGAGCAAGTTCAGGTGTTTAACCGCTGTTAT	101929709	bidirectional	ENST00000540020	RIPK2		+	90770061	90802688	150.331	49.1667	6.79997	5.66952	39.4131	162.281	285.628	114.003	43.3402	53.1659	63.3031	36.8577	6.24279	6.75454	7.72463	6.4779	5.51819	5.79497	5.92918	5.43575
ASHGV40057461	0.01645	0.200696	2.18926	up	noncoding	long noncoding	Gold	ENST00000523859	RP11-37B2.1	GENCODE	696	chr8	-	90768462	90769592	GAGAGGTGGATGATAAACCCTGTCATAGTGGAGCAAGTTCAGGTGTTTAACCGCTGTTAT	101929709	bidirectional	NM_003821	RIPK2	receptor interacting serine/threonine kinase 2	+	90769974	90803292	150.331	49.1667	6.79997	5.66952	39.4131	162.281	285.628	114.003	43.3402	53.1659	63.3031	36.8577	6.24279	6.75454	7.72463	6.4779	5.51819	5.79497	5.92918	5.43575
ASHGV40007973	0.0169503	0.201507	8.21095	up	noncoding	long noncoding	Reliable	ENST00000439156	RP11-776H12.1	GENCODE	1798	chr1	-	61005920	61106163	GGAACACATGGACCCATATGTTAGCGGATGTATTTACATCGTTTTATACAGAAAGGGGAA		intergenic							87.1953	6.1797	5.69826	2.66071	10.97	49.6588	92.7564	195.396	5.86036	5.86097	7.86052	5.13694	4.26629	5.07833	6.19726	7.25114	2.59252	2.51075	2.94658	2.59298
ASHGV40053533	0.0460456	0.302312	2.59335	up	noncoding	long noncoding	Reliable	uc004bzf.3	AK026244	UCSC_knowngene	632	chr9	+	132869966	132870598	GATCCATGGTATCGTACACCCAGTGTGGATATTAACATTCTTTAATGCAGGTTATGAATA		intron sense-overlapping	NM_001136557	GPR107	G protein-coupled receptor 107	+	132815984	132902448	396.756	97.5447	8.04895	6.67413	85.5476	326.99	247.826	926.661	73.1209	100.801	115.68	100.577	7.3766	7.75484	7.53562	9.52873	6.25601	6.73178	6.78581	6.92294
ASHGV40053533	0.0460456	0.302312	2.59335	up	noncoding	long noncoding	Reliable	uc004bzf.3	AK026244	UCSC_knowngene	632	chr9	+	132869966	132870598	GATCCATGGTATCGTACACCCAGTGTGGATATTAACATTCTTTAATGCAGGTTATGAATA		intron sense-overlapping	NM_001136558	GPR107		+	132815984	132902448	396.756	97.5447	8.04895	6.67413	85.5476	326.99	247.826	926.661	73.1209	100.801	115.68	100.577	7.3766	7.75484	7.53562	9.52873	6.25601	6.73178	6.78581	6.92294
ASHGV40053533	0.0460456	0.302312	2.59335	up	noncoding	long noncoding	Reliable	uc004bzf.3	AK026244	UCSC_knowngene	632	chr9	+	132869966	132870598	GATCCATGGTATCGTACACCCAGTGTGGATATTAACATTCTTTAATGCAGGTTATGAATA		intron sense-overlapping	NM_001287346	GPR107		+	132815984	132892303	396.756	97.5447	8.04895	6.67413	85.5476	326.99	247.826	926.661	73.1209	100.801	115.68	100.577	7.3766	7.75484	7.53562	9.52873	6.25601	6.73178	6.78581	6.92294
ASHGV40053533	0.0460456	0.302312	2.59335	up	noncoding	long noncoding	Reliable	uc004bzf.3	AK026244	UCSC_knowngene	632	chr9	+	132869966	132870598	GATCCATGGTATCGTACACCCAGTGTGGATATTAACATTCTTTAATGCAGGTTATGAATA		intron sense-overlapping	NM_020960	GPR107		+	132815984	132902448	396.756	97.5447	8.04895	6.67413	85.5476	326.99	247.826	926.661	73.1209	100.801	115.68	100.577	7.3766	7.75484	7.53562	9.52873	6.25601	6.73178	6.78581	6.92294
ASHGV40016368	0.00165272	0.108327	3.21486	up	noncoding	long noncoding	Reliable	ENST00000554246	RP11-386M24.4	GENCODE	373	chr15	-	93277052	93277425	ACAGCTGGGGGTGGCGTGATCCCCTCACATCCACAAATCTCTGACTGGAAAGAAGGGACA		intron sense-overlapping	ENST00000557398	FAM174B		-	93162531	93353028	5730.01	1410.66	12.2856	10.6009	2837.72	7383.83	6196.05	6502.44	1456.93	1481.24	1608.1	1096.36	12.1035	12.4824	12.0842	12.4725	10.7012	10.6297	10.6355	10.4371
ASHGV40055288	0.0429748	0.294033	15.913	up	noncoding	long noncoding	Reliable	uc004epb.3	AF070581	UCSC_knowngene	4939	chrX	+	110367492	110372431	TTCCTAGAGTATGTCATCTTCTATATACTCTATACAGCAGGAATCCTTGCTGTACAACAA		intron sense-overlapping	ENST00000372010	PAK3		+	110339587	110464159	590.976	16.3694	7.87242	3.88028	163.548	485.34	24.3654	1690.65	30.7161	8.53459	10.9571	15.2698	8.29775	8.32528	4.40634	10.4603	4.9966	2.99403	3.40501	4.12547
ASHGV40055288	0.0429748	0.294033	15.913	up	noncoding	long noncoding	Reliable	uc004epb.3	AF070581	UCSC_knowngene	4939	chrX	+	110367492	110372431	TTCCTAGAGTATGTCATCTTCTATATACTCTATACAGCAGGAATCCTTGCTGTACAACAA		intron sense-overlapping	ENST00000429193	PAK3		+	110366303	110395644	590.976	16.3694	7.87242	3.88028	163.548	485.34	24.3654	1690.65	30.7161	8.53459	10.9571	15.2698	8.29775	8.32528	4.40634	10.4603	4.9966	2.99403	3.40501	4.12547
ASHGV40055288	0.0429748	0.294033	15.913	up	noncoding	long noncoding	Reliable	uc004epb.3	AF070581	UCSC_knowngene	4939	chrX	+	110367492	110372431	TTCCTAGAGTATGTCATCTTCTATATACTCTATACAGCAGGAATCCTTGCTGTACAACAA		intron sense-overlapping	ENST00000518291	PAK3		+	110340614	110463675	590.976	16.3694	7.87242	3.88028	163.548	485.34	24.3654	1690.65	30.7161	8.53459	10.9571	15.2698	8.29775	8.32528	4.40634	10.4603	4.9966	2.99403	3.40501	4.12547
ASHGV40055288	0.0429748	0.294033	15.913	up	noncoding	long noncoding	Reliable	uc004epb.3	AF070581	UCSC_knowngene	4939	chrX	+	110367492	110372431	TTCCTAGAGTATGTCATCTTCTATATACTCTATACAGCAGGAATCCTTGCTGTACAACAA		intron sense-overlapping	ENST00000519681	PAK3		+	110339587	110464173	590.976	16.3694	7.87242	3.88028	163.548	485.34	24.3654	1690.65	30.7161	8.53459	10.9571	15.2698	8.29775	8.32528	4.40634	10.4603	4.9966	2.99403	3.40501	4.12547
ASHGV40055288	0.0429748	0.294033	15.913	up	noncoding	long noncoding	Reliable	uc004epb.3	AF070581	UCSC_knowngene	4939	chrX	+	110367492	110372431	TTCCTAGAGTATGTCATCTTCTATATACTCTATACAGCAGGAATCCTTGCTGTACAACAA		intron sense-overlapping	NM_001128166	PAK3		+	110187512	110464173	590.976	16.3694	7.87242	3.88028	163.548	485.34	24.3654	1690.65	30.7161	8.53459	10.9571	15.2698	8.29775	8.32528	4.40634	10.4603	4.9966	2.99403	3.40501	4.12547
ASHGV40055288	0.0429748	0.294033	15.913	up	noncoding	long noncoding	Reliable	uc004epb.3	AF070581	UCSC_knowngene	4939	chrX	+	110367492	110372431	TTCCTAGAGTATGTCATCTTCTATATACTCTATACAGCAGGAATCCTTGCTGTACAACAA		intron sense-overlapping	NM_001128167	PAK3		+	110187512	110464173	590.976	16.3694	7.87242	3.88028	163.548	485.34	24.3654	1690.65	30.7161	8.53459	10.9571	15.2698	8.29775	8.32528	4.40634	10.4603	4.9966	2.99403	3.40501	4.12547
ASHGV40055288	0.0429748	0.294033	15.913	up	noncoding	long noncoding	Reliable	uc004epb.3	AF070581	UCSC_knowngene	4939	chrX	+	110367492	110372431	TTCCTAGAGTATGTCATCTTCTATATACTCTATACAGCAGGAATCCTTGCTGTACAACAA		intron sense-overlapping	NM_001128168	PAK3		+	110366304	110464173	590.976	16.3694	7.87242	3.88028	163.548	485.34	24.3654	1690.65	30.7161	8.53459	10.9571	15.2698	8.29775	8.32528	4.40634	10.4603	4.9966	2.99403	3.40501	4.12547
ASHGV40055288	0.0429748	0.294033	15.913	up	noncoding	long noncoding	Reliable	uc004epb.3	AF070581	UCSC_knowngene	4939	chrX	+	110367492	110372431	TTCCTAGAGTATGTCATCTTCTATATACTCTATACAGCAGGAATCCTTGCTGTACAACAA		intron sense-overlapping	NM_001128172	PAK3		+	110366304	110464173	590.976	16.3694	7.87242	3.88028	163.548	485.34	24.3654	1690.65	30.7161	8.53459	10.9571	15.2698	8.29775	8.32528	4.40634	10.4603	4.9966	2.99403	3.40501	4.12547
ASHGV40055288	0.0429748	0.294033	15.913	up	noncoding	long noncoding	Reliable	uc004epb.3	AF070581	UCSC_knowngene	4939	chrX	+	110367492	110372431	TTCCTAGAGTATGTCATCTTCTATATACTCTATACAGCAGGAATCCTTGCTGTACAACAA		intron sense-overlapping	NM_001128173	PAK3	p21 protein (Cdc42/Rac)-activated kinase 3	+	110366304	110464173	590.976	16.3694	7.87242	3.88028	163.548	485.34	24.3654	1690.65	30.7161	8.53459	10.9571	15.2698	8.29775	8.32528	4.40634	10.4603	4.9966	2.99403	3.40501	4.12547
ASHGV40055288	0.0429748	0.294033	15.913	up	noncoding	long noncoding	Reliable	uc004epb.3	AF070581	UCSC_knowngene	4939	chrX	+	110367492	110372431	TTCCTAGAGTATGTCATCTTCTATATACTCTATACAGCAGGAATCCTTGCTGTACAACAA		intron sense-overlapping	NM_002578	PAK3		+	110339374	110464173	590.976	16.3694	7.87242	3.88028	163.548	485.34	24.3654	1690.65	30.7161	8.53459	10.9571	15.2698	8.29775	8.32528	4.40634	10.4603	4.9966	2.99403	3.40501	4.12547
ASHGV40059682	0.0381333	0.27964	2.1144	up	noncoding	long noncoding	Reliable	TCONS_00022413	XLOC_011130	RNA-seq: Cabili et al 2011	2395	chr14	-	101536823	101539261	CACTCACTTGGCAGGTGCTGTACCTGCTCCCCTGCACGCTGCTGGGATAACGGGAAAATG		intergenic							1337.67	477.026	10.115	9.03472	718.01	968.504	1662.29	2001.87	394.045	535.804	476.772	501.485	10.2197	9.3564	10.1615	10.7222	8.74081	9.18173	8.87594	9.34039
ASHGV40003835	0.0222457	0.223951	2.04653	up	noncoding	long noncoding	Gold	NR_038150	UBR7	RefSeq	3575	chr14	+	93673400	93695561	CCTACTCTCAGAAATTTTCGTTGTGATTGTGGAAACAGCAAGTTTAAAAATTTGGAATGC	55148	exon sense-overlapping	ENST00000553857	UBR7		+	93676242	93693370	132.854	53.9872	6.75065	5.71747	64.2125	240.301	154.856	72.048	40.0322	62.8981	83.4748	29.5436	6.96408	7.32105	6.89122	5.82625	5.39589	6.03216	6.31802	5.12381
ASHGV40003835	0.0222457	0.223951	2.04653	up	noncoding	long noncoding	Gold	NR_038150	UBR7	RefSeq	3575	chr14	+	93673400	93695561	CCTACTCTCAGAAATTTTCGTTGTGATTGTGGAAACAGCAAGTTTAAAAATTTGGAATGC	55148	exon sense-overlapping	ENST00000554232	UBR7		+	93673585	93684903	132.854	53.9872	6.75065	5.71747	64.2125	240.301	154.856	72.048	40.0322	62.8981	83.4748	29.5436	6.96408	7.32105	6.89122	5.82625	5.39589	6.03216	6.31802	5.12381
ASHGV40003835	0.0222457	0.223951	2.04653	up	noncoding	long noncoding	Gold	NR_038150	UBR7	RefSeq	3575	chr14	+	93673400	93695561	CCTACTCTCAGAAATTTTCGTTGTGATTGTGGAAACAGCAAGTTTAAAAATTTGGAATGC	55148	exon sense-overlapping	ENST00000555113	UBR7		+	93673638	93681545	132.854	53.9872	6.75065	5.71747	64.2125	240.301	154.856	72.048	40.0322	62.8981	83.4748	29.5436	6.96408	7.32105	6.89122	5.82625	5.39589	6.03216	6.31802	5.12381
ASHGV40003835	0.0222457	0.223951	2.04653	up	noncoding	long noncoding	Gold	NR_038150	UBR7	RefSeq	3575	chr14	+	93673400	93695561	CCTACTCTCAGAAATTTTCGTTGTGATTGTGGAAACAGCAAGTTTAAAAATTTGGAATGC	55148	exon sense-overlapping	ENST00000555329	UBR7		+	93685026	93693571	132.854	53.9872	6.75065	5.71747	64.2125	240.301	154.856	72.048	40.0322	62.8981	83.4748	29.5436	6.96408	7.32105	6.89122	5.82625	5.39589	6.03216	6.31802	5.12381
ASHGV40003835	0.0222457	0.223951	2.04653	up	noncoding	long noncoding	Gold	NR_038150	UBR7	RefSeq	3575	chr14	+	93673400	93695561	CCTACTCTCAGAAATTTTCGTTGTGATTGTGGAAACAGCAAGTTTAAAAATTTGGAATGC	55148	exon sense-overlapping	ENST00000556871	UBR7		+	93673587	93685020	132.854	53.9872	6.75065	5.71747	64.2125	240.301	154.856	72.048	40.0322	62.8981	83.4748	29.5436	6.96408	7.32105	6.89122	5.82625	5.39589	6.03216	6.31802	5.12381
ASHGV40003835	0.0222457	0.223951	2.04653	up	noncoding	long noncoding	Gold	NR_038150	UBR7	RefSeq	3575	chr14	+	93673400	93695561	CCTACTCTCAGAAATTTTCGTTGTGATTGTGGAAACAGCAAGTTTAAAAATTTGGAATGC	55148	exon sense-overlapping	ENST00000557574	RP11-371E8.4		+	93651337	93678473	132.854	53.9872	6.75065	5.71747	64.2125	240.301	154.856	72.048	40.0322	62.8981	83.4748	29.5436	6.96408	7.32105	6.89122	5.82625	5.39589	6.03216	6.31802	5.12381
ASHGV40003835	0.0222457	0.223951	2.04653	up	noncoding	long noncoding	Gold	NR_038150	UBR7	RefSeq	3575	chr14	+	93673400	93695561	CCTACTCTCAGAAATTTTCGTTGTGATTGTGGAAACAGCAAGTTTAAAAATTTGGAATGC	55148	exon sense-overlapping	NM_175748	UBR7	ubiquitin protein ligase E3 component n-recognin 7 (putative)	+	93673400	93695561	132.854	53.9872	6.75065	5.71747	64.2125	240.301	154.856	72.048	40.0322	62.8981	83.4748	29.5436	6.96408	7.32105	6.89122	5.82625	5.39589	6.03216	6.31802	5.12381
ASHGV40003835	0.0222457	0.223951	2.04653	up	noncoding	long noncoding	Gold	NR_038150	UBR7	RefSeq	3575	chr14	+	93673400	93695561	CCTACTCTCAGAAATTTTCGTTGTGATTGTGGAAACAGCAAGTTTAAAAATTTGGAATGC	55148	natural antisense	NM_032490	C14orf142	chromosome 14 open reading frame 142	-	93669236	93673459	132.854	53.9872	6.75065	5.71747	64.2125	240.301	154.856	72.048	40.0322	62.8981	83.4748	29.5436	6.96408	7.32105	6.89122	5.82625	5.39589	6.03216	6.31802	5.12381
ASHGV40039809	0.0233631	0.228263	2.21048	up	noncoding	long noncoding	Reliable	T276865	G064320	RNA-seq: Iyer et al 2015	14921	chr5	-	141332	156253	ATTTTCTCTCCTAACCCTTGGAAACTGTGAATGTGGCCTCCAGTTGGAAACTGAGTCTAC		natural antisense	ENST00000502646	PLEKHG4B		+	140680	157225	33.2567	13.3172	4.86288	3.71852	15.7186	45.8918	44.9665	26.4499	11.7317	19.0704	10.7643	11.7024	4.82126	4.96782	5.22308	4.43936	3.54233	4.22106	3.3792	3.73149
ASHGV40039809	0.0233631	0.228263	2.21048	up	noncoding	long noncoding	Reliable	T276865	G064320	RNA-seq: Iyer et al 2015	14921	chr5	-	141332	156253	ATTTTCTCTCCTAACCCTTGGAAACTGTGAATGTGGCCTCCAGTTGGAAACTGAGTCTAC		natural antisense	NM_052909	PLEKHG4B	pleckstrin homology and RhoGEF domain containing G4B	+	140372	190087	33.2567	13.3172	4.86288	3.71852	15.7186	45.8918	44.9665	26.4499	11.7317	19.0704	10.7643	11.7024	4.82126	4.96782	5.22308	4.43936	3.54233	4.22106	3.3792	3.73149
ASHGV40022033	0.0362012	0.274953	3.82039	up	noncoding	long noncoding	Reliable	ENST00000451775	AC099850.1	GENCODE	1338	chr17	+	57183958	57195628	TAAATGGGATCTGCTTTCTACAGTTTCCTGCCAGATGTGTAAAGATTGCAAGAATTGAAG		intronic antisense	ENST00000578105	SKA2		-	57189248	57232545	153.563	34.5183	7.05287	5.11914	98.6878	92.6065	224.73	198.23	31.1251	46.2814	39.5482	21.1187	7.58353	5.95473	7.3996	7.27361	5.0185	5.58624	5.25979	4.61206
ASHGV40022033	0.0362012	0.274953	3.82039	up	noncoding	long noncoding	Reliable	ENST00000451775	AC099850.1	GENCODE	1338	chr17	+	57183958	57195628	TAAATGGGATCTGCTTTCTACAGTTTCCTGCCAGATGTGTAAAGATTGCAAGAATTGAAG		intronic antisense	ENST00000580541	SKA2		-	57189246	57232545	153.563	34.5183	7.05287	5.11914	98.6878	92.6065	224.73	198.23	31.1251	46.2814	39.5482	21.1187	7.58353	5.95473	7.3996	7.27361	5.0185	5.58624	5.25979	4.61206
ASHGV40022033	0.0362012	0.274953	3.82039	up	noncoding	long noncoding	Reliable	ENST00000451775	AC099850.1	GENCODE	1338	chr17	+	57183958	57195628	TAAATGGGATCTGCTTTCTACAGTTTCCTGCCAGATGTGTAAAGATTGCAAGAATTGAAG		intronic antisense	ENST00000581068	SKA2		-	57189316	57232609	153.563	34.5183	7.05287	5.11914	98.6878	92.6065	224.73	198.23	31.1251	46.2814	39.5482	21.1187	7.58353	5.95473	7.3996	7.27361	5.0185	5.58624	5.25979	4.61206
ASHGV40022033	0.0362012	0.274953	3.82039	up	noncoding	long noncoding	Reliable	ENST00000451775	AC099850.1	GENCODE	1338	chr17	+	57183958	57195628	TAAATGGGATCTGCTTTCTACAGTTTCCTGCCAGATGTGTAAAGATTGCAAGAATTGAAG		intronic antisense	ENST00000583380	SKA2		-	57189451	57232535	153.563	34.5183	7.05287	5.11914	98.6878	92.6065	224.73	198.23	31.1251	46.2814	39.5482	21.1187	7.58353	5.95473	7.3996	7.27361	5.0185	5.58624	5.25979	4.61206
ASHGV40022033	0.0362012	0.274953	3.82039	up	noncoding	long noncoding	Reliable	ENST00000451775	AC099850.1	GENCODE	1338	chr17	+	57183958	57195628	TAAATGGGATCTGCTTTCTACAGTTTCCTGCCAGATGTGTAAAGATTGCAAGAATTGAAG		intronic antisense	NM_001100595	SKA2		-	57187307	57232800	153.563	34.5183	7.05287	5.11914	98.6878	92.6065	224.73	198.23	31.1251	46.2814	39.5482	21.1187	7.58353	5.95473	7.3996	7.27361	5.0185	5.58624	5.25979	4.61206
ASHGV40022033	0.0362012	0.274953	3.82039	up	noncoding	long noncoding	Reliable	ENST00000451775	AC099850.1	GENCODE	1338	chr17	+	57183958	57195628	TAAATGGGATCTGCTTTCTACAGTTTCCTGCCAGATGTGTAAAGATTGCAAGAATTGAAG		intronic antisense	NM_182620	SKA2	spindle and kinetochore associated complex subunit 2	-	57187307	57232800	153.563	34.5183	7.05287	5.11914	98.6878	92.6065	224.73	198.23	31.1251	46.2814	39.5482	21.1187	7.58353	5.95473	7.3996	7.27361	5.0185	5.58624	5.25979	4.61206
ASHGV40022033	0.0362012	0.274953	3.82039	up	noncoding	long noncoding	Reliable	ENST00000451775	AC099850.1	GENCODE	1338	chr17	+	57183958	57195628	TAAATGGGATCTGCTTTCTACAGTTTCCTGCCAGATGTGTAAAGATTGCAAGAATTGAAG		natural antisense	ENST00000376149	TRIM37		-	57075568	57184266	153.563	34.5183	7.05287	5.11914	98.6878	92.6065	224.73	198.23	31.1251	46.2814	39.5482	21.1187	7.58353	5.95473	7.3996	7.27361	5.0185	5.58624	5.25979	4.61206
ASHGV40022033	0.0362012	0.274953	3.82039	up	noncoding	long noncoding	Reliable	ENST00000451775	AC099850.1	GENCODE	1338	chr17	+	57183958	57195628	TAAATGGGATCTGCTTTCTACAGTTTCCTGCCAGATGTGTAAAGATTGCAAGAATTGAAG		natural antisense	ENST00000393065	TRIM37		-	57076347	57184187	153.563	34.5183	7.05287	5.11914	98.6878	92.6065	224.73	198.23	31.1251	46.2814	39.5482	21.1187	7.58353	5.95473	7.3996	7.27361	5.0185	5.58624	5.25979	4.61206
ASHGV40022033	0.0362012	0.274953	3.82039	up	noncoding	long noncoding	Reliable	ENST00000451775	AC099850.1	GENCODE	1338	chr17	+	57183958	57195628	TAAATGGGATCTGCTTTCTACAGTTTCCTGCCAGATGTGTAAAGATTGCAAGAATTGAAG		natural antisense	NM_001005207	TRIM37		-	57059999	57184266	153.563	34.5183	7.05287	5.11914	98.6878	92.6065	224.73	198.23	31.1251	46.2814	39.5482	21.1187	7.58353	5.95473	7.3996	7.27361	5.0185	5.58624	5.25979	4.61206
ASHGV40022033	0.0362012	0.274953	3.82039	up	noncoding	long noncoding	Reliable	ENST00000451775	AC099850.1	GENCODE	1338	chr17	+	57183958	57195628	TAAATGGGATCTGCTTTCTACAGTTTCCTGCCAGATGTGTAAAGATTGCAAGAATTGAAG		natural antisense	NM_015294	TRIM37	tripartite motif containing 37	-	57075560	57184266	153.563	34.5183	7.05287	5.11914	98.6878	92.6065	224.73	198.23	31.1251	46.2814	39.5482	21.1187	7.58353	5.95473	7.3996	7.27361	5.0185	5.58624	5.25979	4.61206
ASHGV40023422	0.0155215	0.196668	2.11845	up	noncoding	long noncoding	Reliable	T162756	G037634	RNA-seq: Iyer et al 2015	2364	chr18	+	55470647	55473011	AAACAAGGACGCATCCAATCTACACCTGTACCTAGATCTGATCAATACCATTCTGATGTC		bidirectional	NM_005603	ATP8B1	ATPase, aminophospholipid transporter, class I, type 8B, member 1	-	55313658	55470327	221.944	74.9047	7.33786	6.25485	45.6789	341.148	305.841	195.107	62.1115	96.3521	91.5887	49.5664	6.47437	7.81299	7.81473	7.24935	6.02549	6.66062	6.44583	5.88745
ASHGV40060006	0.0408894	0.287723	2.10374	up	noncoding	long noncoding	Reliable	uc.174-	uc.174	UCR	260	chr5	-	138643653	138643913	GTCATAATCAAGCACTGGGTTGAGACTAGGACCACGATCATCAAAACTATCTCTTCTAAA		intronic antisense	ENST00000502499	MATR3		+	138629410	138666094	51.4606	21.6673	5.46771	4.39475	21.1064	54.2221	70.5559	59.9579	33.5727	15.9632	22.6362	14.4973	5.28815	5.19499	5.82913	5.55855	5.13342	3.94613	4.45572	4.04373
ASHGV40060006	0.0408894	0.287723	2.10374	up	noncoding	long noncoding	Reliable	uc.174-	uc.174	UCR	260	chr5	-	138643653	138643913	GTCATAATCAAGCACTGGGTTGAGACTAGGACCACGATCATCAAAACTATCTCTTCTAAA		intronic antisense	ENST00000504311	MATR3		+	138629407	138654631	51.4606	21.6673	5.46771	4.39475	21.1064	54.2221	70.5559	59.9579	33.5727	15.9632	22.6362	14.4973	5.28815	5.19499	5.82913	5.55855	5.13342	3.94613	4.45572	4.04373
ASHGV40060006	0.0408894	0.287723	2.10374	up	noncoding	long noncoding	Reliable	uc.174-	uc.174	UCR	260	chr5	-	138643653	138643913	GTCATAATCAAGCACTGGGTTGAGACTAGGACCACGATCATCAAAACTATCTCTTCTAAA		intronic antisense	ENST00000506147	MATR3		+	138609477	138651837	51.4606	21.6673	5.46771	4.39475	21.1064	54.2221	70.5559	59.9579	33.5727	15.9632	22.6362	14.4973	5.28815	5.19499	5.82913	5.55855	5.13342	3.94613	4.45572	4.04373
ASHGV40060006	0.0408894	0.287723	2.10374	up	noncoding	long noncoding	Reliable	uc.174-	uc.174	UCR	260	chr5	-	138643653	138643913	GTCATAATCAAGCACTGGGTTGAGACTAGGACCACGATCATCAAAACTATCTCTTCTAAA		intronic antisense	ENST00000509644	MATR3		+	138609812	138653359	51.4606	21.6673	5.46771	4.39475	21.1064	54.2221	70.5559	59.9579	33.5727	15.9632	22.6362	14.4973	5.28815	5.19499	5.82913	5.55855	5.13342	3.94613	4.45572	4.04373
ASHGV40060006	0.0408894	0.287723	2.10374	up	noncoding	long noncoding	Reliable	uc.174-	uc.174	UCR	260	chr5	-	138643653	138643913	GTCATAATCAAGCACTGGGTTGAGACTAGGACCACGATCATCAAAACTATCTCTTCTAAA		intronic antisense	ENST00000511249	MATR3		+	138629425	138655159	51.4606	21.6673	5.46771	4.39475	21.1064	54.2221	70.5559	59.9579	33.5727	15.9632	22.6362	14.4973	5.28815	5.19499	5.82913	5.55855	5.13342	3.94613	4.45572	4.04373
ASHGV40060006	0.0408894	0.287723	2.10374	up	noncoding	long noncoding	Reliable	uc.174-	uc.174	UCR	260	chr5	-	138643653	138643913	GTCATAATCAAGCACTGGGTTGAGACTAGGACCACGATCATCAAAACTATCTCTTCTAAA		intronic antisense	ENST00000512107	MATR3		+	138609526	138651782	51.4606	21.6673	5.46771	4.39475	21.1064	54.2221	70.5559	59.9579	33.5727	15.9632	22.6362	14.4973	5.28815	5.19499	5.82913	5.55855	5.13342	3.94613	4.45572	4.04373
ASHGV40060006	0.0408894	0.287723	2.10374	up	noncoding	long noncoding	Reliable	uc.174-	uc.174	UCR	260	chr5	-	138643653	138643913	GTCATAATCAAGCACTGGGTTGAGACTAGGACCACGATCATCAAAACTATCTCTTCTAAA		intronic antisense	ENST00000512876	MATR3		+	138629362	138654676	51.4606	21.6673	5.46771	4.39475	21.1064	54.2221	70.5559	59.9579	33.5727	15.9632	22.6362	14.4973	5.28815	5.19499	5.82913	5.55855	5.13342	3.94613	4.45572	4.04373
ASHGV40060006	0.0408894	0.287723	2.10374	up	noncoding	long noncoding	Reliable	uc.174-	uc.174	UCR	260	chr5	-	138643653	138643913	GTCATAATCAAGCACTGGGTTGAGACTAGGACCACGATCATCAAAACTATCTCTTCTAAA		intronic antisense	ENST00000513678	MATR3		+	138629368	138653374	51.4606	21.6673	5.46771	4.39475	21.1064	54.2221	70.5559	59.9579	33.5727	15.9632	22.6362	14.4973	5.28815	5.19499	5.82913	5.55855	5.13342	3.94613	4.45572	4.04373
ASHGV40060006	0.0408894	0.287723	2.10374	up	noncoding	long noncoding	Reliable	uc.174-	uc.174	UCR	260	chr5	-	138643653	138643913	GTCATAATCAAGCACTGGGTTGAGACTAGGACCACGATCATCAAAACTATCTCTTCTAAA		intronic antisense	ENST00000514528	MATR3		+	138629653	138653410	51.4606	21.6673	5.46771	4.39475	21.1064	54.2221	70.5559	59.9579	33.5727	15.9632	22.6362	14.4973	5.28815	5.19499	5.82913	5.55855	5.13342	3.94613	4.45572	4.04373
ASHGV40060006	0.0408894	0.287723	2.10374	up	noncoding	long noncoding	Reliable	uc.174-	uc.174	UCR	260	chr5	-	138643653	138643913	GTCATAATCAAGCACTGGGTTGAGACTAGGACCACGATCATCAAAACTATCTCTTCTAAA		intronic antisense	NM_001194956	MATR3		+	138629438	138667366	51.4606	21.6673	5.46771	4.39475	21.1064	54.2221	70.5559	59.9579	33.5727	15.9632	22.6362	14.4973	5.28815	5.19499	5.82913	5.55855	5.13342	3.94613	4.45572	4.04373
ASHGV40060006	0.0408894	0.287723	2.10374	up	noncoding	long noncoding	Reliable	uc.174-	uc.174	UCR	260	chr5	-	138643653	138643913	GTCATAATCAAGCACTGGGTTGAGACTAGGACCACGATCATCAAAACTATCTCTTCTAAA		intronic antisense	NM_001282278	MATR3		+	138609440	138667366	51.4606	21.6673	5.46771	4.39475	21.1064	54.2221	70.5559	59.9579	33.5727	15.9632	22.6362	14.4973	5.28815	5.19499	5.82913	5.55855	5.13342	3.94613	4.45572	4.04373
ASHGV40060006	0.0408894	0.287723	2.10374	up	noncoding	long noncoding	Reliable	uc.174-	uc.174	UCR	260	chr5	-	138643653	138643913	GTCATAATCAAGCACTGGGTTGAGACTAGGACCACGATCATCAAAACTATCTCTTCTAAA		natural antisense	ENST00000394800	MATR3		+	138609792	138667360	51.4606	21.6673	5.46771	4.39475	21.1064	54.2221	70.5559	59.9579	33.5727	15.9632	22.6362	14.4973	5.28815	5.19499	5.82913	5.55855	5.13342	3.94613	4.45572	4.04373
ASHGV40060006	0.0408894	0.287723	2.10374	up	noncoding	long noncoding	Reliable	uc.174-	uc.174	UCR	260	chr5	-	138643653	138643913	GTCATAATCAAGCACTGGGTTGAGACTAGGACCACGATCATCAAAACTATCTCTTCTAAA		natural antisense	ENST00000502929	MATR3		+	138609792	138666117	51.4606	21.6673	5.46771	4.39475	21.1064	54.2221	70.5559	59.9579	33.5727	15.9632	22.6362	14.4973	5.28815	5.19499	5.82913	5.55855	5.13342	3.94613	4.45572	4.04373
ASHGV40060006	0.0408894	0.287723	2.10374	up	noncoding	long noncoding	Reliable	uc.174-	uc.174	UCR	260	chr5	-	138643653	138643913	GTCATAATCAAGCACTGGGTTGAGACTAGGACCACGATCATCAAAACTATCTCTTCTAAA		natural antisense	ENST00000504045	MATR3		+	138629406	138653402	51.4606	21.6673	5.46771	4.39475	21.1064	54.2221	70.5559	59.9579	33.5727	15.9632	22.6362	14.4973	5.28815	5.19499	5.82913	5.55855	5.13342	3.94613	4.45572	4.04373
ASHGV40060006	0.0408894	0.287723	2.10374	up	noncoding	long noncoding	Reliable	uc.174-	uc.174	UCR	260	chr5	-	138643653	138643913	GTCATAATCAAGCACTGGGTTGAGACTAGGACCACGATCATCAAAACTATCTCTTCTAAA		natural antisense	ENST00000510056	MATR3		+	138629418	138665449	51.4606	21.6673	5.46771	4.39475	21.1064	54.2221	70.5559	59.9579	33.5727	15.9632	22.6362	14.4973	5.28815	5.19499	5.82913	5.55855	5.13342	3.94613	4.45572	4.04373
ASHGV40060006	0.0408894	0.287723	2.10374	up	noncoding	long noncoding	Reliable	uc.174-	uc.174	UCR	260	chr5	-	138643653	138643913	GTCATAATCAAGCACTGGGTTGAGACTAGGACCACGATCATCAAAACTATCTCTTCTAAA		natural antisense	ENST00000515833	MATR3		+	138643783	138657706	51.4606	21.6673	5.46771	4.39475	21.1064	54.2221	70.5559	59.9579	33.5727	15.9632	22.6362	14.4973	5.28815	5.19499	5.82913	5.55855	5.13342	3.94613	4.45572	4.04373
ASHGV40060006	0.0408894	0.287723	2.10374	up	noncoding	long noncoding	Reliable	uc.174-	uc.174	UCR	260	chr5	-	138643653	138643913	GTCATAATCAAGCACTGGGTTGAGACTAGGACCACGATCATCAAAACTATCTCTTCTAAA		natural antisense	NM_001194954	MATR3		+	138609440	138667366	51.4606	21.6673	5.46771	4.39475	21.1064	54.2221	70.5559	59.9579	33.5727	15.9632	22.6362	14.4973	5.28815	5.19499	5.82913	5.55855	5.13342	3.94613	4.45572	4.04373
ASHGV40060006	0.0408894	0.287723	2.10374	up	noncoding	long noncoding	Reliable	uc.174-	uc.174	UCR	260	chr5	-	138643653	138643913	GTCATAATCAAGCACTGGGTTGAGACTAGGACCACGATCATCAAAACTATCTCTTCTAAA		natural antisense	NM_001194955	MATR3		+	138629438	138667366	51.4606	21.6673	5.46771	4.39475	21.1064	54.2221	70.5559	59.9579	33.5727	15.9632	22.6362	14.4973	5.28815	5.19499	5.82913	5.55855	5.13342	3.94613	4.45572	4.04373
ASHGV40060006	0.0408894	0.287723	2.10374	up	noncoding	long noncoding	Reliable	uc.174-	uc.174	UCR	260	chr5	-	138643653	138643913	GTCATAATCAAGCACTGGGTTGAGACTAGGACCACGATCATCAAAACTATCTCTTCTAAA		natural antisense	NM_018834	MATR3	matrin 3	+	138629332	138667366	51.4606	21.6673	5.46771	4.39475	21.1064	54.2221	70.5559	59.9579	33.5727	15.9632	22.6362	14.4973	5.28815	5.19499	5.82913	5.55855	5.13342	3.94613	4.45572	4.04373
ASHGV40060006	0.0408894	0.287723	2.10374	up	noncoding	long noncoding	Reliable	uc.174-	uc.174	UCR	260	chr5	-	138643653	138643913	GTCATAATCAAGCACTGGGTTGAGACTAGGACCACGATCATCAAAACTATCTCTTCTAAA		natural antisense	NM_199189	MATR3		+	138609440	138667366	51.4606	21.6673	5.46771	4.39475	21.1064	54.2221	70.5559	59.9579	33.5727	15.9632	22.6362	14.4973	5.28815	5.19499	5.82913	5.55855	5.13342	3.94613	4.45572	4.04373
ASHGV40031978	0.0264146	0.239972	5.31652	up	noncoding	long noncoding	Reliable	TCONS_00029068	XLOC_013994	RNA-seq: Cabili et al 2011	312	chr21	-	9826393	9827584	TGCCTTCCTTGGATGTGGTAGCCGTTTCTCAGGCTCCCTCTCCGGAATCGAACCCTGATT		intergenic							38831	9484.41	15.2526	12.8421	29672	41525.1	29425.7	54701.4	2384.66	18713.8	4914.18	11925	15.4333	15.3126	14.6514	15.613	11.3998	14.0635	12.2742	13.6308
ASHGV40040555	0.0466727	0.303898	2.02818	up	noncoding	long noncoding	Gold	NR_021490	NR2F1-AS1	RefSeq	2814	chr5	-	92877577	92917026	ATTTTTCATCTAGTATGTTTTACCCTGGTACTTGTTGGCAGGGTCAGGACTAAGGTGAGA	441094	intergenic							158.464	57.5166	6.94802	5.92783	69.2197	136.033	92.8627	335.741	53.6078	56.2545	57.1081	63.0958	7.06409	6.49992	6.19888	8.02918	5.81129	5.87395	5.78466	6.24142
ASHGV40025316	0.0100006	0.168423	4.27257	up	noncoding	long noncoding	Reliable	ENST00000595134	CTD-2528A14.1	GENCODE	405	chr19	+	17119998	17124270	ATGAAGACACAGATGCAGTGAGCAAATCTTCCAGCAAACCCCAAACCCTTTCAACATGCT		natural antisense	ENST00000388925	CPAMD8		-	17068359	17137625	42.4916	9.42597	5.26568	3.17058	26.3009	59.7875	32.175	51.7031	5.37197	14.8251	6.79833	10.7085	5.61993	5.33127	4.76691	5.34462	2.49374	3.83017	2.76281	3.59559
ASHGV40025316	0.0100006	0.168423	4.27257	up	noncoding	long noncoding	Reliable	ENST00000595134	CTD-2528A14.1	GENCODE	405	chr19	+	17119998	17124270	ATGAAGACACAGATGCAGTGAGCAAATCTTCCAGCAAACCCCAAACCCTTTCAACATGCT		natural antisense	NM_015692	CPAMD8	C3 and PZP-like, alpha-2-macroglobulin domain containing 8	-	17003761	17137625	42.4916	9.42597	5.26568	3.17058	26.3009	59.7875	32.175	51.7031	5.37197	14.8251	6.79833	10.7085	5.61993	5.33127	4.76691	5.34462	2.49374	3.83017	2.76281	3.59559
ASHGV40007898	0.0339076	0.266711	3.18309	up	noncoding	long noncoding	Reliable	ENST00000607372	RP11-63G10.3	GENCODE	535	chr1	-	59278479	59279014	GGAAAGAATCGACTTGTTCCAACTGCTCTCCATAATAAAACTTCATTCAAGTGCATATAA		intergenic							58.0038	14.4893	5.53924	3.86882	21.7729	34.6824	85.7664	89.7934	16.5952	16.5553	12.8583	11.9485	5.33762	4.59427	6.09152	6.13356	4.06938	4.00251	3.63886	3.76451
ASHGV40017174	0.029956	0.252114	4.79065	up	noncoding	long noncoding	Gold	NR_026811	GOLGA2P10	RefSeq	3114	chr15	+	82944745	82976263	TTGCTGGCAGAAGATTTGCCTCTTACTCGCCATGTGCTCTGAATACATTTACCTGCCCTC	80154	intron sense-overlapping	NM_001291420	GOLGA6L9		+	82804768	83108111	3571.09	442.791	11.1832	8.92296	658.556	3161.18	8026.77	2437.85	407.411	479.583	380.525	503.646	10.1018	11.1591	12.4655	11.0064	8.7897	9.01489	8.54284	9.34439
ASHGV40017174	0.029956	0.252114	4.79065	up	noncoding	long noncoding	Gold	NR_026811	GOLGA2P10	RefSeq	3114	chr15	+	82944745	82976263	TTGCTGGCAGAAGATTTGCCTCTTACTCGCCATGTGCTCTGAATACATTTACCTGCCCTC	80154	intronic antisense	NM_001164465	GOLGA6L10	golgin A6 family-like 10	-	82632349	83018198	3571.09	442.791	11.1832	8.92296	658.556	3161.18	8026.77	2437.85	407.411	479.583	380.525	503.646	10.1018	11.1591	12.4655	11.0064	8.7897	9.01489	8.54284	9.34439
ASHGV40041902	0.00173939	0.108327	5.32161	up	noncoding	long noncoding	Reliable	T284143	G066238	RNA-seq: Iyer et al 2015	3991	chr5	+	72456778	72466785	GACCAAATCAATTCCAGAATCCCATCTTCACAGGTATGTTTCCTAACCCCACTGTGAATA		intergenic							37.3521	6.76246	5.03739	2.62553	20.5472	63.1172	26.8391	38.9049	5	12.0498	5	5	5.24707	5.40804	4.5313	4.96316	2.32784	3.50878	2.32676	2.33874
ASHGV40055281	0.0138524	0.188556	11.1021	up	noncoding	long noncoding	Reliable	T378692	G089606	RNA-seq: Iyer et al 2015	6761	chrX	+	108974169	108980930	CTTGGACCCTACATGGCACCTGATACAAGCCAAATTACTGTTATTCAAATAAAACATTTT		natural antisense	ENST00000469796	ACSL4		-	108884565	108976531	64.5903	5.00888	5.82062	2.34786	90.5057	26.6083	55.892	85.3551	5	5	5.03551	5	7.45993	4.24299	5.51609	6.06346	2.32784	2.32512	2.39975	2.33874
ASHGV40055281	0.0138524	0.188556	11.1021	up	noncoding	long noncoding	Reliable	T378692	G089606	RNA-seq: Iyer et al 2015	6761	chrX	+	108974169	108980930	CTTGGACCCTACATGGCACCTGATACAAGCCAAATTACTGTTATTCAAATAAAACATTTT		natural antisense	ENST00000469857	ACSL4		-	108926553	108976460	64.5903	5.00888	5.82062	2.34786	90.5057	26.6083	55.892	85.3551	5	5	5.03551	5	7.45993	4.24299	5.51609	6.06346	2.32784	2.32512	2.39975	2.33874
ASHGV40055281	0.0138524	0.188556	11.1021	up	noncoding	long noncoding	Reliable	T378692	G089606	RNA-seq: Iyer et al 2015	6761	chrX	+	108974169	108980930	CTTGGACCCTACATGGCACCTGATACAAGCCAAATTACTGTTATTCAAATAAAACATTTT		natural antisense	ENST00000502391	ACSL4		-	108926041	108976554	64.5903	5.00888	5.82062	2.34786	90.5057	26.6083	55.892	85.3551	5	5	5.03551	5	7.45993	4.24299	5.51609	6.06346	2.32784	2.32512	2.39975	2.33874
ASHGV40055281	0.0138524	0.188556	11.1021	up	noncoding	long noncoding	Reliable	T378692	G089606	RNA-seq: Iyer et al 2015	6761	chrX	+	108974169	108980930	CTTGGACCCTACATGGCACCTGATACAAGCCAAATTACTGTTATTCAAATAAAACATTTT		natural antisense	ENST00000504980	ACSL4		-	108926097	108976442	64.5903	5.00888	5.82062	2.34786	90.5057	26.6083	55.892	85.3551	5	5	5.03551	5	7.45993	4.24299	5.51609	6.06346	2.32784	2.32512	2.39975	2.33874
ASHGV40055281	0.0138524	0.188556	11.1021	up	noncoding	long noncoding	Reliable	T378692	G089606	RNA-seq: Iyer et al 2015	6761	chrX	+	108974169	108980930	CTTGGACCCTACATGGCACCTGATACAAGCCAAATTACTGTTATTCAAATAAAACATTTT		natural antisense	ENST00000508092	ACSL4		-	108926092	108976554	64.5903	5.00888	5.82062	2.34786	90.5057	26.6083	55.892	85.3551	5	5	5.03551	5	7.45993	4.24299	5.51609	6.06346	2.32784	2.32512	2.39975	2.33874
ASHGV40055281	0.0138524	0.188556	11.1021	up	noncoding	long noncoding	Reliable	T378692	G089606	RNA-seq: Iyer et al 2015	6761	chrX	+	108974169	108980930	CTTGGACCCTACATGGCACCTGATACAAGCCAAATTACTGTTATTCAAATAAAACATTTT		natural antisense	NM_004458	ACSL4		-	108884563	108976621	64.5903	5.00888	5.82062	2.34786	90.5057	26.6083	55.892	85.3551	5	5	5.03551	5	7.45993	4.24299	5.51609	6.06346	2.32784	2.32512	2.39975	2.33874
ASHGV40055281	0.0138524	0.188556	11.1021	up	noncoding	long noncoding	Reliable	T378692	G089606	RNA-seq: Iyer et al 2015	6761	chrX	+	108974169	108980930	CTTGGACCCTACATGGCACCTGATACAAGCCAAATTACTGTTATTCAAATAAAACATTTT		natural antisense	NM_022977	ACSL4	acyl-CoA synthetase long-chain family member 4	-	108884563	108976621	64.5903	5.00888	5.82062	2.34786	90.5057	26.6083	55.892	85.3551	5	5	5.03551	5	7.45993	4.24299	5.51609	6.06346	2.32784	2.32512	2.39975	2.33874
ASHGV40023106	0.0227817	0.225678	2.24815	up	noncoding	long noncoding	Reliable	ENST00000608943	RP11-376P6.3	GENCODE	513	chr18	+	8154555	8155068	CCGTCCCACAAATTATGTGTTCCTTTAAAGATTTGACATTTTGATGCAGCAAATGTTAAG		intron sense-overlapping	ENST00000400053	PTPRM		+	7754970	8406854	114.499	39.4876	6.50633	5.33759	33.8318	121.016	116.183	186.965	27.9407	49.5359	47.5738	32.9001	6.0018	6.3282	6.50346	7.19185	4.86037	5.68984	5.52419	5.27597
ASHGV40023106	0.0227817	0.225678	2.24815	up	noncoding	long noncoding	Reliable	ENST00000608943	RP11-376P6.3	GENCODE	513	chr18	+	8154555	8155068	CCGTCCCACAAATTATGTGTTCCTTTAAAGATTTGACATTTTGATGCAGCAAATGTTAAG		intron sense-overlapping	ENST00000400060	PTPRM		+	7567816	8406160	114.499	39.4876	6.50633	5.33759	33.8318	121.016	116.183	186.965	27.9407	49.5359	47.5738	32.9001	6.0018	6.3282	6.50346	7.19185	4.86037	5.68984	5.52419	5.27597
ASHGV40023106	0.0227817	0.225678	2.24815	up	noncoding	long noncoding	Reliable	ENST00000608943	RP11-376P6.3	GENCODE	513	chr18	+	8154555	8155068	CCGTCCCACAAATTATGTGTTCCTTTAAAGATTTGACATTTTGATGCAGCAAATGTTAAG		intron sense-overlapping	ENST00000444013	PTPRM		+	7946951	8406854	114.499	39.4876	6.50633	5.33759	33.8318	121.016	116.183	186.965	27.9407	49.5359	47.5738	32.9001	6.0018	6.3282	6.50346	7.19185	4.86037	5.68984	5.52419	5.27597
ASHGV40023106	0.0227817	0.225678	2.24815	up	noncoding	long noncoding	Reliable	ENST00000608943	RP11-376P6.3	GENCODE	513	chr18	+	8154555	8155068	CCGTCCCACAAATTATGTGTTCCTTTAAAGATTTGACATTTTGATGCAGCAAATGTTAAG		intron sense-overlapping	ENST00000577468	PTPRM		+	8113568	8296453	114.499	39.4876	6.50633	5.33759	33.8318	121.016	116.183	186.965	27.9407	49.5359	47.5738	32.9001	6.0018	6.3282	6.50346	7.19185	4.86037	5.68984	5.52419	5.27597
ASHGV40023106	0.0227817	0.225678	2.24815	up	noncoding	long noncoding	Reliable	ENST00000608943	RP11-376P6.3	GENCODE	513	chr18	+	8154555	8155068	CCGTCCCACAAATTATGTGTTCCTTTAAAGATTTGACATTTTGATGCAGCAAATGTTAAG		intron sense-overlapping	NM_001105244	PTPRM		+	7567313	8406859	114.499	39.4876	6.50633	5.33759	33.8318	121.016	116.183	186.965	27.9407	49.5359	47.5738	32.9001	6.0018	6.3282	6.50346	7.19185	4.86037	5.68984	5.52419	5.27597
ASHGV40023106	0.0227817	0.225678	2.24815	up	noncoding	long noncoding	Reliable	ENST00000608943	RP11-376P6.3	GENCODE	513	chr18	+	8154555	8155068	CCGTCCCACAAATTATGTGTTCCTTTAAAGATTTGACATTTTGATGCAGCAAATGTTAAG		intron sense-overlapping	NM_002845	PTPRM	protein tyrosine phosphatase, receptor type M	+	7567313	8406859	114.499	39.4876	6.50633	5.33759	33.8318	121.016	116.183	186.965	27.9407	49.5359	47.5738	32.9001	6.0018	6.3282	6.50346	7.19185	4.86037	5.68984	5.52419	5.27597
ASHGV40013768	0.00206783	0.113139	17.919	up	noncoding	long noncoding	Gold	NR_122111	LINC01296	RefSeq	4138	chr14	-	19880208	19925329	AAGAAAAACTACTTGCTGCCCTTACTTGAAGCTCAATTATTTAAAACAAAGAAAAAATAG	642477	intergenic							488.594	28.7484	8.68916	4.52574	313.532	767.32	311.457	562.067	30.1808	61.5675	8.72714	14.5182	9.15416	8.99805	7.84055	8.76387	4.97447	6.00568	3.07605	4.04675
ASHGV40052245	0.0129803	0.183689	2.30872	up	noncoding	long noncoding	Reliable	ENST00000609742	RP11-479G22.8	GENCODE	2051	chr10	-	33176188	33178239	CACCTCATCTTTTGCTCAAATTGAAATGTCATCGAACTGTATTTCTCAAGTCAATGGTCT		intergenic							1620.45	509.91	10.3255	9.11838	583.302	1499.15	1690.65	2708.69	605.015	383.414	443.312	607.899	9.92801	10.0186	10.1875	11.1678	9.38559	8.70659	8.76581	9.61552
ASHGV40027267	0.0209247	0.218428	3.73331	up	noncoding	long noncoding	Reliable	ENST00000432268	AC017002.2	GENCODE	881	chr2	-	112249519	112252388	TTCTCAGTCCTTCGTTGTAAGAATGTAGATGCCGGTTGCACCTTCTGTTGTCTTGGAAGA		intergenic							167.778	41.34	7.20362	5.30316	261.754	163.797	104.066	141.493	63.8119	24.7888	23.7249	53.0343	8.91146	6.76828	6.35008	6.78464	6.06376	4.6335	4.52867	5.98671
ASHGV40055568	0.00647317	0.146611	3.04911	up	noncoding	long noncoding	Reliable	T382459	G090592	RNA-seq: Iyer et al 2015	1379	chrX	+	153285481	153287100	TTTATCGAGAATGCTAACAGCACAGGATACAGTACTTCCCAACAAAAGGTGCAAACGCGT		bidirectional	ENST00000393682	IRAK1		-	153275959	153285263	122.06	34.002	6.71259	5.10421	51.618	175.097	113.399	148.125	28.9074	37.6405	46.5131	22.947	6.65628	6.86551	6.47362	6.85496	4.90961	5.26914	5.49491	4.74317
ASHGV40055568	0.00647317	0.146611	3.04911	up	noncoding	long noncoding	Reliable	T382459	G090592	RNA-seq: Iyer et al 2015	1379	chrX	+	153285481	153287100	TTTATCGAGAATGCTAACAGCACAGGATACAGTACTTCCCAACAAAAGGTGCAAACGCGT		bidirectional	ENST00000429936	IRAK1		-	153277309	153285263	122.06	34.002	6.71259	5.10421	51.618	175.097	113.399	148.125	28.9074	37.6405	46.5131	22.947	6.65628	6.86551	6.47362	6.85496	4.90961	5.26914	5.49491	4.74317
ASHGV40055568	0.00647317	0.146611	3.04911	up	noncoding	long noncoding	Reliable	T382459	G090592	RNA-seq: Iyer et al 2015	1379	chrX	+	153285481	153287100	TTTATCGAGAATGCTAACAGCACAGGATACAGTACTTCCCAACAAAAGGTGCAAACGCGT		bidirectional	ENST00000444230	IRAK1		-	153275970	153285251	122.06	34.002	6.71259	5.10421	51.618	175.097	113.399	148.125	28.9074	37.6405	46.5131	22.947	6.65628	6.86551	6.47362	6.85496	4.90961	5.26914	5.49491	4.74317
ASHGV40055568	0.00647317	0.146611	3.04911	up	noncoding	long noncoding	Reliable	T382459	G090592	RNA-seq: Iyer et al 2015	1379	chrX	+	153285481	153287100	TTTATCGAGAATGCTAACAGCACAGGATACAGTACTTCCCAACAAAAGGTGCAAACGCGT		bidirectional	NM_001025242	IRAK1		-	153275956	153285342	122.06	34.002	6.71259	5.10421	51.618	175.097	113.399	148.125	28.9074	37.6405	46.5131	22.947	6.65628	6.86551	6.47362	6.85496	4.90961	5.26914	5.49491	4.74317
ASHGV40055568	0.00647317	0.146611	3.04911	up	noncoding	long noncoding	Reliable	T382459	G090592	RNA-seq: Iyer et al 2015	1379	chrX	+	153285481	153287100	TTTATCGAGAATGCTAACAGCACAGGATACAGTACTTCCCAACAAAAGGTGCAAACGCGT		bidirectional	NM_001025243	IRAK1		-	153275956	153285342	122.06	34.002	6.71259	5.10421	51.618	175.097	113.399	148.125	28.9074	37.6405	46.5131	22.947	6.65628	6.86551	6.47362	6.85496	4.90961	5.26914	5.49491	4.74317
ASHGV40055568	0.00647317	0.146611	3.04911	up	noncoding	long noncoding	Reliable	T382459	G090592	RNA-seq: Iyer et al 2015	1379	chrX	+	153285481	153287100	TTTATCGAGAATGCTAACAGCACAGGATACAGTACTTCCCAACAAAAGGTGCAAACGCGT		bidirectional	NM_001569	IRAK1	interleukin 1 receptor associated kinase 1	-	153275956	153285342	122.06	34.002	6.71259	5.10421	51.618	175.097	113.399	148.125	28.9074	37.6405	46.5131	22.947	6.65628	6.86551	6.47362	6.85496	4.90961	5.26914	5.49491	4.74317
ASHGV40055568	0.00647317	0.146611	3.04911	up	noncoding	long noncoding	Reliable	T382459	G090592	RNA-seq: Iyer et al 2015	1379	chrX	+	153285481	153287100	TTTATCGAGAATGCTAACAGCACAGGATACAGTACTTCCCAACAAAAGGTGCAAACGCGT		bidirectional	uc004fju.2	IRAK1		-	153279492	153285266	122.06	34.002	6.71259	5.10421	51.618	175.097	113.399	148.125	28.9074	37.6405	46.5131	22.947	6.65628	6.86551	6.47362	6.85496	4.90961	5.26914	5.49491	4.74317
ASHGV40044537	0.023673	0.230029	2.24364	up	noncoding	long noncoding	Gold	NR_126017	LOC100129461	RefSeq	1239	chr6	+	5004049	5043823	CAGGGCCAATGTATTGACCATGTTTCTGGCGTCTATAAAGTCGATGTTTTAATATCTGTC	100129461	natural antisense	NM_001286132	RPP40		-	4995279	5004297	82.8304	25.7469	5.8669	4.70106	14.1164	87.8898	130.732	98.5833	16.8313	25.4432	28.4911	32.222	4.65225	5.87358	6.67003	6.27175	4.09247	4.67542	4.79047	5.2459
ASHGV40044537	0.023673	0.230029	2.24364	up	noncoding	long noncoding	Gold	NR_126017	LOC100129461	RefSeq	1239	chr6	+	5004049	5043823	CAGGGCCAATGTATTGACCATGTTTCTGGCGTCTATAAAGTCGATGTTTTAATATCTGTC	100129461	natural antisense	NM_001286133	RPP40		-	4995279	5004297	82.8304	25.7469	5.8669	4.70106	14.1164	87.8898	130.732	98.5833	16.8313	25.4432	28.4911	32.222	4.65225	5.87358	6.67003	6.27175	4.09247	4.67542	4.79047	5.2459
ASHGV40044537	0.023673	0.230029	2.24364	up	noncoding	long noncoding	Gold	NR_126017	LOC100129461	RefSeq	1239	chr6	+	5004049	5043823	CAGGGCCAATGTATTGACCATGTTTCTGGCGTCTATAAAGTCGATGTTTTAATATCTGTC	100129461	natural antisense	NM_006638	RPP40	ribonuclease P/MRP 40kDa subunit	-	4995279	5004297	82.8304	25.7469	5.8669	4.70106	14.1164	87.8898	130.732	98.5833	16.8313	25.4432	28.4911	32.222	4.65225	5.87358	6.67003	6.27175	4.09247	4.67542	4.79047	5.2459
ASHGV40036057	0.00907408	0.163352	4.52418	up	noncoding	long noncoding	Reliable	T244372	G056056	RNA-seq: Iyer et al 2015	1360	chr3	+	61512191	61514003	AAAGTGCTTTAGGTGATTCTTCTAATTCAGGAAGTTTGGAAAACCCTACCCTGCAAGCAG		intergenic							60.3226	12.5676	5.74333	3.56567	36.7486	99.7485	44.9929	59.8003	7.39938	21.5173	10.3648	10.9891	6.13596	6.05798	5.22385	5.55552	2.89421	4.41135	3.3233	3.63383
ASHGV40022815	0.0164558	0.200696	14.4804	up	noncoding	long noncoding	Reliable	T162581	G037595	RNA-seq: Iyer et al 2015	2477	chr18	-	53564710	53665426	TTAGCTCAGTGCACATGTTGCCACTGGTAACCCATGGTAATAAGGTAACCCTATATATTC		intergenic							170.87	5.69838	6.32311	2.46708	27.8433	83.8643	523.397	48.3758	5	7.79351	5	5	5.70397	5.80463	8.5317	5.25215	2.32784	2.87498	2.32676	2.33874
ASHGV40003487	0.00547943	0.145126	7.21275	up	noncoding	long noncoding	Gold	NR_024373	MIR4435-2HG	RefSeq	557	chr2	-	112186885	112252692	CCTCTCCCTGAATAACTGGGAGATGAAACAGGAAGCTCTATGACACACTTGATCGAATAT	541471	intergenic							2497.43	283.536	11.0244	8.17385	1020.19	3236.82	2540.71	3192.01	473.968	209.728	200.45	249.998	10.6915	11.2108	10.7967	11.3987	9.01093	7.81155	7.57315	8.29977
ASHGV40044454	0.0472709	0.306358	3.6503	up	noncoding	long noncoding	Gold	NR_046326	PCAT6	RefSeq	650	chr1	+	202780073	202781041	TATTTTGTGTAGTCCTACAACGTCTTGTTACTACCCCCTATTACAACACTTATAACTCAG	100506696	intergenic							1098.07	170.783	9.37429	7.50628	92.7132	1087.53	1329.47	1882.58	140.555	192.132	190.421	160.024	7.49698	9.54265	9.83237	10.6252	7.20251	7.68338	7.50608	7.63313
ASHGV40031297	0.0115582	0.178189	2.07104	up	noncoding	long noncoding	Gold	ENST00000451443	PLCB1-IT1	GENCODE	251	chr20	+	8229371	8237564	GGCTGAGCTCCTACTAAAAAGAAGATTAATGTGGAAATTAATCTAATCCAGGATTAAGAG	100874337	intron sense-overlapping	ENST00000378637	PLCB1		+	8113295	8783130	31.6258	13.2365	4.60332	3.55296	6.95938	40.5629	39.2156	39.7653	5	16.5957	21.1242	10.226	3.58852	4.80142	5.02888	4.99445	2.32784	4.00692	4.35556	3.52154
ASHGV40031297	0.0115582	0.178189	2.07104	up	noncoding	long noncoding	Gold	ENST00000451443	PLCB1-IT1	GENCODE	251	chr20	+	8229371	8237564	GGCTGAGCTCCTACTAAAAAGAAGATTAATGTGGAAATTAATCTAATCCAGGATTAAGAG	100874337	intron sense-overlapping	ENST00000404098	PLCB1		+	8113301	8632165	31.6258	13.2365	4.60332	3.55296	6.95938	40.5629	39.2156	39.7653	5	16.5957	21.1242	10.226	3.58852	4.80142	5.02888	4.99445	2.32784	4.00692	4.35556	3.52154
ASHGV40031297	0.0115582	0.178189	2.07104	up	noncoding	long noncoding	Gold	ENST00000451443	PLCB1-IT1	GENCODE	251	chr20	+	8229371	8237564	GGCTGAGCTCCTACTAAAAAGAAGATTAATGTGGAAATTAATCTAATCCAGGATTAAGAG	100874337	intron sense-overlapping	NM_015192	PLCB1	phospholipase C beta 1	+	8112911	8865547	31.6258	13.2365	4.60332	3.55296	6.95938	40.5629	39.2156	39.7653	5	16.5957	21.1242	10.226	3.58852	4.80142	5.02888	4.99445	2.32784	4.00692	4.35556	3.52154
ASHGV40031297	0.0115582	0.178189	2.07104	up	noncoding	long noncoding	Gold	ENST00000451443	PLCB1-IT1	GENCODE	251	chr20	+	8229371	8237564	GGCTGAGCTCCTACTAAAAAGAAGATTAATGTGGAAATTAATCTAATCCAGGATTAAGAG	100874337	intron sense-overlapping	NM_182734	PLCB1		+	8112911	8865547	31.6258	13.2365	4.60332	3.55296	6.95938	40.5629	39.2156	39.7653	5	16.5957	21.1242	10.226	3.58852	4.80142	5.02888	4.99445	2.32784	4.00692	4.35556	3.52154
ASHGV40016580	0.0310018	0.25483	6.76879	up	noncoding	long noncoding	Reliable	ENST00000602684	RP11-932O9.10	GENCODE	733	chr15	+	30940999	30941732	GGGTCCTTAACGTAGTCTGTGAGATAACTATTTTTGAAGTAGGCATATTTATTCCTTAGT		intergenic							136.735	9.37711	5.9471	3.1882	6.14769	113.186	85.9489	341.658	6.35038	9.36627	8.02562	13.7662	3.41061	6.23258	6.09485	8.05034	2.69207	3.12129	2.97141	3.96802
ASHGV40035040	0.047334	0.306395	2.18065	up	noncoding	long noncoding	Gold	ENST00000490375	RP11-274H2.3	GENCODE	709	chr3	-	145784130	145786972	TTCCTACCAGTGCAAGCCAGCTTAATATCTCTTGTGGTACAGTTCAAAGACATCTCCCAG		natural antisense	ENST00000422482	AC107021.1		+	145782357	145784156	98.225	32.9843	6.20589	5.08113	22.8125	157.139	125.318	87.6315	37.6654	33.3146	38.6494	22.3079	5.40623	6.70538	6.6099	6.10208	5.30617	5.09017	5.22725	4.70094
ASHGV40027322	0.0226863	0.225678	2.01585	up	noncoding	long noncoding	Reliable	ENST00000556770	RP11-77A13.1	GENCODE	1011	chr2	-	119706881	119710559	AACCCAGTGCTTAAATCCATTACTATTCCTACCACCAGCAACTCTAACCCCACTGTAGGG		intronic antisense	ENST00000412481	MARCO		+	119699865	119727915	68.318	29.5628	5.92106	4.90967	40.6717	112.674	52.9608	66.9658	25.4701	39.0384	32.8504	20.8922	6.29679	6.22585	5.44054	5.72106	4.72543	5.32601	4.99064	4.5966
ASHGV40027322	0.0226863	0.225678	2.01585	up	noncoding	long noncoding	Reliable	ENST00000556770	RP11-77A13.1	GENCODE	1011	chr2	-	119706881	119710559	AACCCAGTGCTTAAATCCATTACTATTCCTACCACCAGCAACTCTAACCCCACTGTAGGG		intronic antisense	ENST00000541757	MARCO		+	119699863	119752230	68.318	29.5628	5.92106	4.90967	40.6717	112.674	52.9608	66.9658	25.4701	39.0384	32.8504	20.8922	6.29679	6.22585	5.44054	5.72106	4.72543	5.32601	4.99064	4.5966
ASHGV40027322	0.0226863	0.225678	2.01585	up	noncoding	long noncoding	Reliable	ENST00000556770	RP11-77A13.1	GENCODE	1011	chr2	-	119706881	119710559	AACCCAGTGCTTAAATCCATTACTATTCCTACCACCAGCAACTCTAACCCCACTGTAGGG		intronic antisense	NM_006770	MARCO	macrophage receptor with collagenous structure	+	119699744	119752236	68.318	29.5628	5.92106	4.90967	40.6717	112.674	52.9608	66.9658	25.4701	39.0384	32.8504	20.8922	6.29679	6.22585	5.44054	5.72106	4.72543	5.32601	4.99064	4.5966
ASHGV40003416	0.00588514	0.145629	2.63403	up	noncoding	long noncoding	Gold	NR_003606	ZFAS1	RefSeq	872	chr20	+	47894714	47905795	CTCCTGACGAAAACTGGCGATGGAATATGAGAGGAGCCCTCTGGAAAGAAAAGGACAGAC	441951	natural antisense	ENST00000371754	ZNFX1		-	47854482	47894963	5905.22	1876.45	12.3983	11.0011	4661.16	7065.25	6615.1	5279.38	1647.57	2124.52	1867.7	1866.01	12.8313	12.4146	12.1899	12.1575	10.883	11.1222	10.8451	11.154
ASHGV40003416	0.00588514	0.145629	2.63403	up	noncoding	long noncoding	Gold	NR_003606	ZFAS1	RefSeq	872	chr20	+	47894714	47905795	CTCCTGACGAAAACTGGCGATGGAATATGAGAGGAGCCCTCTGGAAAGAAAAGGACAGAC	441951	natural antisense	NM_021035	ZNFX1	zinc finger, NFX1-type containing 1	-	47862438	47894756	5905.22	1876.45	12.3983	11.0011	4661.16	7065.25	6615.1	5279.38	1647.57	2124.52	1867.7	1866.01	12.8313	12.4146	12.1899	12.1575	10.883	11.1222	10.8451	11.154
ASHGV40000597	0.00701329	0.148971	3.87891	up	noncoding	long noncoding	Gold	ENST00000424769	MFI2-AS1	GENCODE	356	chr3	+	196726330	196731607	CAGGATCTAGATATCTCCCCACAAACCTAAACAATTTCGAGAGGGACTTGTGTTCTGCAA	100507057	intronic antisense	NM_005929	MFI2	antigen p97 (melanoma associated) identified by monoclonal antibodies 133.2 and 96.5	-	196728611	196756687	425.395	75.7144	8.26616	6.31051	104.738	316.948	800.599	479.292	59.3825	78.091	89.0814	76.3026	7.66388	7.71154	9.14376	8.54547	5.95652	6.36113	6.40474	6.51964
ASHGV40012161	0.0489986	0.311555	2.75629	up	noncoding	long noncoding	Reliable	T088574	G020554	RNA-seq: Iyer et al 2015	5543	chr12	+	124534292	124580034	AAATAAATGTGTTGTGCTCTTTGACCCTAACCAACCTCTTTTTCCAGTTTGAGTTGGGGG		intron sense-overlapping	NM_001204299	ZNF664-FAM101A	filamin-interacting protein FAM101A	+	124457761	124800570	50.2661	16.947	5.51766	4.05493	40.6596	80.3288	34.4647	45.6114	11.2166	25.116	14.1555	17.2998	6.29599	5.74415	4.8547	5.17579	3.47414	4.65526	3.78183	4.30848
ASHGV40034159	0.0161308	0.19972	2.63633	up	noncoding	long noncoding	Reliable	ENST00000605513	RP11-10C24.1	GENCODE	533	chr3	-	33838640	33839173	CATGGAAAAGATCATTAACTGAAAAGAGCAAGTCACGAAATAGTATGTTACAGCATCTCA		bidirectional	ENST00000413073	PDCD6IP		+	33840114	33866826	99.6799	28.7296	6.30353	4.905	40.8146	192.144	107.558	58.2036	31.2079	30.6834	28.6695	24.3577	6.30158	6.99618	6.39777	5.51859	5.02312	4.96162	4.79926	4.836
ASHGV40034159	0.0161308	0.19972	2.63633	up	noncoding	long noncoding	Reliable	ENST00000605513	RP11-10C24.1	GENCODE	533	chr3	-	33838640	33839173	CATGGAAAAGATCATTAACTGAAAAGAGCAAGTCACGAAATAGTATGTTACAGCATCTCA		bidirectional	NM_001162429	PDCD6IP		+	33840062	33911199	99.6799	28.7296	6.30353	4.905	40.8146	192.144	107.558	58.2036	31.2079	30.6834	28.6695	24.3577	6.30158	6.99618	6.39777	5.51859	5.02312	4.96162	4.79926	4.836
ASHGV40034159	0.0161308	0.19972	2.63633	up	noncoding	long noncoding	Reliable	ENST00000605513	RP11-10C24.1	GENCODE	533	chr3	-	33838640	33839173	CATGGAAAAGATCATTAACTGAAAAGAGCAAGTCACGAAATAGTATGTTACAGCATCTCA		bidirectional	NM_001256192	PDCD6IP		+	33840062	33868756	99.6799	28.7296	6.30353	4.905	40.8146	192.144	107.558	58.2036	31.2079	30.6834	28.6695	24.3577	6.30158	6.99618	6.39777	5.51859	5.02312	4.96162	4.79926	4.836
ASHGV40034159	0.0161308	0.19972	2.63633	up	noncoding	long noncoding	Reliable	ENST00000605513	RP11-10C24.1	GENCODE	533	chr3	-	33838640	33839173	CATGGAAAAGATCATTAACTGAAAAGAGCAAGTCACGAAATAGTATGTTACAGCATCTCA		bidirectional	NM_013374	PDCD6IP	programmed cell death 6 interacting protein	+	33840062	33911199	99.6799	28.7296	6.30353	4.905	40.8146	192.144	107.558	58.2036	31.2079	30.6834	28.6695	24.3577	6.30158	6.99618	6.39777	5.51859	5.02312	4.96162	4.79926	4.836
ASHGV40060624	0.0297192	0.25207	2.12622	up	noncoding	long noncoding	Reliable	uc.453-	uc.453	UCR	325	chr19	-	42437316	42437641	TCATTACTTGACACTTTATAGAACGGCTGCGTATTGATCGCACCTGTCATGTCCCATCTC		intergenic							15.7526	6.93068	3.81189	2.7236	7.13789	25.315	13.0575	17.5002	5.21319	7.54388	9.96565	5	3.62679	4.17566	3.55152	3.89358	2.46174	2.83064	3.26329	2.33874
ASHGV40000388	0.0167758	0.201201	4.19759	up	noncoding	long noncoding	Reliable	ENST00000415611	AC005682.5	GENCODE	1099	chr7	+	22893796	22899106	TGCTGATGAACTTAAGGTCTGGCGCTTGAAAGAATCAGTGAAGCTTTTCAAGTAGAGGAG	101927841	intergenic							47.4266	9.88793	5.33566	3.26609	49.6659	77.0082	47.2132	15.8193	12.4329	10.1847	10.9377	5.9964	6.60487	5.6913	5.28947	3.75699	3.62773	3.25301	3.40234	2.78129
ASHGV40024223	0.0489678	0.311543	2.93062	up	noncoding	long noncoding	Gold	NR_046201	LOC400684	RefSeq	968	chr19	-	32880955	32896445	TTGTGTGGAATGCTAGCTCTGGAAGAGCAGAAATAAATACAGCTTAAGCTTTGAACCATA	400684	natural antisense	ENST00000594570	AC007773.3		+	32895914	32896466	232.808	48.2231	7.14014	5.58893	23.0248	192.738	351.447	364.024	28.32	63.5664	61.4593	39.5468	5.42167	7.00209	7.99141	8.14538	4.88204	6.04744	5.89171	5.53455
ASHGV40046568	0.00228265	0.116419	42.3673	up	noncoding	long noncoding	Gold	NR_029420	LOC650226	RefSeq	1667	chr7	-	56491396	56516068	TGGACAGCTTAGCATTTTGACAGCTAAGAATAAAACTCAGTTCTCAACTTGAGAATGTAA	650226	intergenic							338.596	5	7.73449	2.32961	41.6061	467.371	230.617	614.789	5	5	5	5	6.33062	8.26827	7.43955	8.89954	2.32784	2.32512	2.32676	2.33874
ASHGV40057630	0.0245041	0.232552	3.28597	up	noncoding	long noncoding	Gold	NR_038988	LINC00630	RefSeq	2117	chrX	+	102024094	102140338	GCAATCTGTGATTACGGTATGCATTCTTCCATGGTTTCTACGTTTTTGTCTATTCTATAA	100287765	intergenic							100.381	21.8133	6.20763	4.49131	35.0032	80.6291	56.5375	229.354	20.6173	20.7918	24.4879	21.3561	6.05824	5.74967	5.53194	7.49067	4.40592	4.3576	4.57319	4.62853
ASHGV40052058	0.011018	0.174582	2.37391	up	noncoding	long noncoding	Reliable	T363360	G085837	RNA-seq: Iyer et al 2015	3913	chr9	-	99997147	100001060	TAAAATAAATAGCAAAGGGAAGGAAAAACACGCACCTCTGGGATGCTGCAGGTCCTGTTG		natural antisense	ENST00000395220	CCDC180		+	100000778	100139569	39.2473	14.6165	5.06384	3.81658	17.4711	64.5267	44.9573	30.0342	14.5766	23.1264	10.3783	10.3844	4.98686	5.43719	5.22268	4.60865	3.86981	4.52563	3.32517	3.5457
ASHGV40052058	0.011018	0.174582	2.37391	up	noncoding	long noncoding	Reliable	T363360	G085837	RNA-seq: Iyer et al 2015	3913	chr9	-	99997147	100001060	TAAAATAAATAGCAAAGGGAAGGAAAAACACGCACCTCTGGGATGCTGCAGGTCCTGTTG		natural antisense	ENST00000411667	CCDC180		+	100000778	100107978	39.2473	14.6165	5.06384	3.81658	17.4711	64.5267	44.9573	30.0342	14.5766	23.1264	10.3783	10.3844	4.98686	5.43719	5.22268	4.60865	3.86981	4.52563	3.32517	3.5457
ASHGV40020351	0.0437019	0.296092	2.38277	up	noncoding	long noncoding	Reliable	uc021pjm.1	HM358976	UCSC_knowngene	309	chr1	-	224051997	224052306	TTTGAGACCTTTAACACGGCAGCCATGTACGTGGCCATCCAGGCTCTGCTGTCCCTGTAC		intergenic							694.812	222.114	9.0971	7.84446	214.391	790.902	693.162	1080.79	335.35	170.578	157.554	224.972	8.64163	9.04907	8.93635	9.76136	8.50286	7.50364	7.23222	8.13912
ASHGV40052055	0.00409107	0.138555	2.72996	up	noncoding	long noncoding	Reliable	ENST00000416066	RP11-498P14.3	GENCODE	474	chr9	-	99957632	99959969	GGTAACTTCTGGGATGGACGGAGGTTCCCTTGAAGCAGTGCCAACCTAAATCTACCTCAG		intergenic							5399.12	1566.47	12.1886	10.7397	2678.86	6249.18	4808.75	7859.69	1331.65	1799.09	1663.46	1471.7	12.0303	12.2462	11.7282	12.7497	10.5511	10.8862	10.6882	10.8333
ASHGV40003408	0.0306474	0.254672	3.21208	up	noncoding	pseudogene	Gold	NR_003500	RP9P	RefSeq	1405	chr7	-	32956426	32982782	CACGACGCCCAGCAGCTGCAGCAGCTCAAGCGCCTGGAGTCCTTAAAGGGTCTCACCTGT	441212	intronic antisense	ENST00000404479	AVL9		+	32535321	33078516	287.957	75.1789	7.97272	6.28922	214.979	300.618	424.276	211.957	53.629	86.7267	86.5236	73.8364	8.64867	7.6338	8.23017	7.37824	5.8118	6.51047	6.36484	6.46975
ASHGV40022094	0.0407939	0.287393	2.59128	up	noncoding	long noncoding	Gold	NR_110801	LOC100507002	RefSeq	701	chr17	+	63096929	63107212	GGAGGAAAGAAAAATGAATCTGATGTTACTTCTTGAAACCACATTTTCTGAAGTCACCAT	100507002	intergenic							839.443	254.774	9.46927	8.09561	535.035	1025.76	1158.34	638.645	241.624	221.704	219.307	336.462	9.82056	9.44871	9.64603	8.96179	8.01062	7.90458	7.71154	8.75569
ASHGV40046330	0.00754581	0.153068	3.80016	up	noncoding	long noncoding	Gold	NR_125715	TGFB2-OT1	RefSeq	1370	chr1	+	218615967	218617337	CAATTACGCTGTATTTTAACACGATGTATGTCTGTTTTTGTGGTGCTCTAGTGGTAAATA	103611157	exon sense-overlapping	NM_001135599	TGFB2		+	218518675	218617961	3131.6	532.866	10.9359	9.00988	1291.03	2805.82	745.725	7683.83	418.604	443.486	263.62	1005.75	11.0087	10.978	9.03845	12.7186	8.82975	8.9039	7.98462	10.3212
ASHGV40046330	0.00754581	0.153068	3.80016	up	noncoding	long noncoding	Gold	NR_125715	TGFB2-OT1	RefSeq	1370	chr1	+	218615967	218617337	CAATTACGCTGTATTTTAACACGATGTATGTCTGTTTTTGTGGTGCTCTAGTGGTAAATA	103611157	exon sense-overlapping	NM_003238	TGFB2	transforming growth factor beta 2	+	218518675	218617961	3131.6	532.866	10.9359	9.00988	1291.03	2805.82	745.725	7683.83	418.604	443.486	263.62	1005.75	11.0087	10.978	9.03845	12.7186	8.82975	8.9039	7.98462	10.3212
ASHGV40022103	0.020433	0.216729	4.36655	up	noncoding	long noncoding	Reliable	T152828	G035426	RNA-seq: Iyer et al 2015	452	chr17	+	64935124	64937796	TTACTAGAGTGTGAATGACTTTCCTTTCCAAGTGGCAGCAGCAGCAGTGTAGTTGGCTAA		intergenic							33.6857	7.09639	4.90615	2.77966	40.9314	54.2762	16.5062	23.029	8.04386	8.06415	7.27757	5	6.30629	5.19639	3.86784	4.25408	3.00705	2.92147	2.85137	2.33874
ASHGV40035498	0.0312147	0.255695	4.64234	up	noncoding	long noncoding	Gold	NR_132101	LINC01063	RefSeq	342	chr3	-	196358374	196359458	CAGCGAACCTCAGTCACTGACACTCAAAAGAAGGAATTATTTCAACTCAATAATAAACAA	101929769	intergenic							99.5955	20.0983	6.53479	4.31994	88.952	117.94	113.596	77.8942	11.8705	23.3269	22.5435	22.6525	7.43254	6.29102	6.47476	5.94085	3.56111	4.54317	4.44928	4.7262
ASHGV40019415	0.0451313	0.300278	2.06675	up	noncoding	long noncoding	Reliable	T029855	G006638	RNA-seq: Iyer et al 2015	1594	chr1	-	210673407	210678218	AACATTTGGCCTTGCCCCTGTTGGTAACCCAAACCCAACTGCTTTGAAAAGTTGCTTAAC		intronic antisense	ENST00000308852	HHAT		+	210502296	210847751	41.6853	18.387	5.1748	4.12744	20.4286	61.9646	29.2097	55.1383	10.4158	20.7001	13.4915	28.9407	5.23884	5.38129	4.64279	5.43628	3.36093	4.34939	3.70827	5.09116
ASHGV40019415	0.0451313	0.300278	2.06675	up	noncoding	long noncoding	Reliable	T029855	G006638	RNA-seq: Iyer et al 2015	1594	chr1	-	210673407	210678218	AACATTTGGCCTTGCCCCTGTTGGTAACCCAAACCCAACTGCTTTGAAAAGTTGCTTAAC		intronic antisense	ENST00000367009	HHAT		+	210612926	210849638	41.6853	18.387	5.1748	4.12744	20.4286	61.9646	29.2097	55.1383	10.4158	20.7001	13.4915	28.9407	5.23884	5.38129	4.64279	5.43628	3.36093	4.34939	3.70827	5.09116
ASHGV40019415	0.0451313	0.300278	2.06675	up	noncoding	long noncoding	Reliable	T029855	G006638	RNA-seq: Iyer et al 2015	1594	chr1	-	210673407	210678218	AACATTTGGCCTTGCCCCTGTTGGTAACCCAAACCCAACTGCTTTGAAAAGTTGCTTAAC		intronic antisense	ENST00000391905	HHAT		+	210502249	210804507	41.6853	18.387	5.1748	4.12744	20.4286	61.9646	29.2097	55.1383	10.4158	20.7001	13.4915	28.9407	5.23884	5.38129	4.64279	5.43628	3.36093	4.34939	3.70827	5.09116
ASHGV40019415	0.0451313	0.300278	2.06675	up	noncoding	long noncoding	Reliable	T029855	G006638	RNA-seq: Iyer et al 2015	1594	chr1	-	210673407	210678218	AACATTTGGCCTTGCCCCTGTTGGTAACCCAAACCCAACTGCTTTGAAAAGTTGCTTAAC		intronic antisense	ENST00000545781	HHAT		+	210502263	210847796	41.6853	18.387	5.1748	4.12744	20.4286	61.9646	29.2097	55.1383	10.4158	20.7001	13.4915	28.9407	5.23884	5.38129	4.64279	5.43628	3.36093	4.34939	3.70827	5.09116
ASHGV40019415	0.0451313	0.300278	2.06675	up	noncoding	long noncoding	Reliable	T029855	G006638	RNA-seq: Iyer et al 2015	1594	chr1	-	210673407	210678218	AACATTTGGCCTTGCCCCTGTTGGTAACCCAAACCCAACTGCTTTGAAAAGTTGCTTAAC		intronic antisense	NM_001122834	HHAT		+	210501595	210849638	41.6853	18.387	5.1748	4.12744	20.4286	61.9646	29.2097	55.1383	10.4158	20.7001	13.4915	28.9407	5.23884	5.38129	4.64279	5.43628	3.36093	4.34939	3.70827	5.09116
ASHGV40019415	0.0451313	0.300278	2.06675	up	noncoding	long noncoding	Reliable	T029855	G006638	RNA-seq: Iyer et al 2015	1594	chr1	-	210673407	210678218	AACATTTGGCCTTGCCCCTGTTGGTAACCCAAACCCAACTGCTTTGAAAAGTTGCTTAAC		intronic antisense	NM_001170564	HHAT		+	210501595	210849638	41.6853	18.387	5.1748	4.12744	20.4286	61.9646	29.2097	55.1383	10.4158	20.7001	13.4915	28.9407	5.23884	5.38129	4.64279	5.43628	3.36093	4.34939	3.70827	5.09116
ASHGV40019415	0.0451313	0.300278	2.06675	up	noncoding	long noncoding	Reliable	T029855	G006638	RNA-seq: Iyer et al 2015	1594	chr1	-	210673407	210678218	AACATTTGGCCTTGCCCCTGTTGGTAACCCAAACCCAACTGCTTTGAAAAGTTGCTTAAC		intronic antisense	NM_001170580	HHAT		+	210502639	210849638	41.6853	18.387	5.1748	4.12744	20.4286	61.9646	29.2097	55.1383	10.4158	20.7001	13.4915	28.9407	5.23884	5.38129	4.64279	5.43628	3.36093	4.34939	3.70827	5.09116
ASHGV40019415	0.0451313	0.300278	2.06675	up	noncoding	long noncoding	Reliable	T029855	G006638	RNA-seq: Iyer et al 2015	1594	chr1	-	210673407	210678218	AACATTTGGCCTTGCCCCTGTTGGTAACCCAAACCCAACTGCTTTGAAAAGTTGCTTAAC		intronic antisense	NM_001170587	HHAT		+	210502249	210849638	41.6853	18.387	5.1748	4.12744	20.4286	61.9646	29.2097	55.1383	10.4158	20.7001	13.4915	28.9407	5.23884	5.38129	4.64279	5.43628	3.36093	4.34939	3.70827	5.09116
ASHGV40019415	0.0451313	0.300278	2.06675	up	noncoding	long noncoding	Reliable	T029855	G006638	RNA-seq: Iyer et al 2015	1594	chr1	-	210673407	210678218	AACATTTGGCCTTGCCCCTGTTGGTAACCCAAACCCAACTGCTTTGAAAAGTTGCTTAAC		intronic antisense	NM_001170588	HHAT		+	210502249	210849638	41.6853	18.387	5.1748	4.12744	20.4286	61.9646	29.2097	55.1383	10.4158	20.7001	13.4915	28.9407	5.23884	5.38129	4.64279	5.43628	3.36093	4.34939	3.70827	5.09116
ASHGV40019415	0.0451313	0.300278	2.06675	up	noncoding	long noncoding	Reliable	T029855	G006638	RNA-seq: Iyer et al 2015	1594	chr1	-	210673407	210678218	AACATTTGGCCTTGCCCCTGTTGGTAACCCAAACCCAACTGCTTTGAAAAGTTGCTTAAC		intronic antisense	NM_018194	HHAT	hedgehog acyltransferase	+	210502249	210849638	41.6853	18.387	5.1748	4.12744	20.4286	61.9646	29.2097	55.1383	10.4158	20.7001	13.4915	28.9407	5.23884	5.38129	4.64279	5.43628	3.36093	4.34939	3.70827	5.09116
ASHGV40025644	0.035634	0.273297	2.03863	up	noncoding	long noncoding	Reliable	ENST00000594299	CTB-102L5.7	GENCODE	1890	chr19	+	38675015	38676905	GAAATCCAGAGATGGCTTGTATATGTGTGTGTTGGTGTAAACATATGTAAACTAAGCATA		intron sense-overlapping	ENST00000601054	SIPA1L3		+	38664265	38684316	45.3851	16.1699	5.03369	4.00609	9.88829	39.8013	41.1728	90.6779	12.6495	18.17	12.4621	21.3981	4.11097	4.77491	5.10046	6.14841	3.65456	4.14515	3.59358	4.63106
ASHGV40025644	0.035634	0.273297	2.03863	up	noncoding	long noncoding	Reliable	ENST00000594299	CTB-102L5.7	GENCODE	1890	chr19	+	38675015	38676905	GAAATCCAGAGATGGCTTGTATATGTGTGTGTTGGTGTAAACATATGTAAACTAAGCATA		intron sense-overlapping	NM_015073	SIPA1L3	signal-induced proliferation-associated 1 like 3	+	38397860	38699012	45.3851	16.1699	5.03369	4.00609	9.88829	39.8013	41.1728	90.6779	12.6495	18.17	12.4621	21.3981	4.11097	4.77491	5.10046	6.14841	3.65456	4.14515	3.59358	4.63106
ASHGV40049606	0.0118932	0.178757	4.10297	up	noncoding	long noncoding	Gold	NR_104062	LINC01030	RefSeq	765	chr8	-	91605002	91618291	TTGAGAACTGAAGTTTCCACCTCATTTACCCGTCCACTCTCAAGGCTTTTTCAACCTTGG	101937451	intergenic							46.5051	8.62296	5.09033	3.05366	12.4386	24.5835	66.4535	82.5445	5	9.48603	8.24481	11.761	4.45553	4.13674	5.74916	6.01988	2.32784	3.14156	3.00578	3.73946
ASHGV40004443	0.0418342	0.290495	2.29206	up	noncoding	long noncoding	Gold	NR_110626	LINC01358	RefSeq	471	chr1	+	59486147	59553919	ACTGTGCTTGGCATTATAGTATACATAGCCTTGGAATCAGAAGACCAAGAACATACAAGA	101926925	intergenic							22.7223	9.06838	4.37442	3.17778	20.6154	39.5997	14.5365	16.1378	9.93122	9.66067	7.65162	9.03	5.25152	4.76819	3.69543	3.78253	3.29411	3.17039	2.91521	3.3314
ASHGV40049170	0.0481913	0.308823	3.47424	up	noncoding	long noncoding	Reliable	ENST00000519764	RP11-675F6.4	GENCODE	537	chr8	-	38409765	38416538	AAGACATGCAGAGCCAACCACTAACAAAACTGGCAAATGAAATAAATGCCCAGAAACCTG		intergenic							51.2149	8.58567	4.88326	3.08657	8.28097	123.429	16.1243	57.0255	6.89227	10.8652	9.28811	7.29707	3.84591	6.36054	3.8387	5.4879	2.80167	3.35677	3.15952	3.02831
ASHGV40038104	0.0184766	0.208447	4.65157	up	noncoding	long noncoding	Gold	NR_051960	FALEC	RefSeq	566	chr1	+	150488232	150490508	ACGAAGCCTTGTCACCTGGCGGGCGAATCCGCAAGCGGAGACTTGTCTTTAAAGGGCTTT	100874054	intergenic							38.6832	7.47394	5.00262	2.7849	15.35	26.4775	60.68	52.2252	5	11.1283	8.76751	5	4.78581	4.23615	5.62622	5.3623	2.32784	3.39152	3.08152	2.33874
ASHGV40001777	0.0387874	0.281371	2.07979	up	noncoding	long noncoding	Reliable	ENST00000524942	RP11-810P12.5	GENCODE	788	chr11	-	61844748	61849656	ACAAAACCTGCCTGAGTGAACCTGGTTGCCATTCTAGCACAGAGATCCTGTCTCAAAAAA	100507521	intergenic							22.7993	10.6304	4.46102	3.40458	21.0363	31.1299	17.2696	21.7615	10.3559	12.6442	8.68575	10.8355	5.28438	4.44782	3.92995	4.18193	3.35331	3.58159	3.06968	3.61375
ASHGV40036851	0.0256773	0.237713	2.20051	up	noncoding	long noncoding	Reliable	ENST00000610130	RP11-255C15.4	GENCODE	462	chr3	+	179055909	179056371	CCTGTATTCCAGAAATTGAAAATGGTTGTTCACTAAAAAGCCTCTTCTTTTCCTGCTTAT		intergenic							423.192	151.489	8.47175	7.33392	203.824	569.653	558.288	361.001	129.114	142.761	153.116	180.964	8.58049	8.55345	8.62423	8.12884	7.08552	7.25006	7.19217	7.80791
ASHGV40004195	0.0101938	0.169218	2.12807	up	noncoding	long noncoding	Gold	NR_104030	DGUOK-AS1	RefSeq	556	chr2	-	74185094	74208566	GAACTCTCAGAAAAATCATCATTGACATCCAACACCAGCACTGGAATGTTCATCAGAGCC	100874048	natural antisense	ENST00000356837	DGUOK		+	74154034	74186073	154.997	63.5383	7.13982	6.05028	98.0279	197.209	153.973	170.777	72.4765	47.1501	60.2154	74.3114	7.57263	7.03618	6.88117	7.0693	6.23921	5.61774	5.86396	6.48019
ASHGV40004195	0.0101938	0.169218	2.12807	up	noncoding	long noncoding	Gold	NR_104030	DGUOK-AS1	RefSeq	556	chr2	-	74185094	74208566	GAACTCTCAGAAAAATCATCATTGACATCCAACACCAGCACTGGAATGTTCATCAGAGCC	100874048	natural antisense	NM_080916	DGUOK	deoxyguanosine kinase	+	74153952	74186088	154.997	63.5383	7.13982	6.05028	98.0279	197.209	153.973	170.777	72.4765	47.1501	60.2154	74.3114	7.57263	7.03618	6.88117	7.0693	6.23921	5.61774	5.86396	6.48019
ASHGV40004195	0.0101938	0.169218	2.12807	up	noncoding	long noncoding	Gold	NR_104030	DGUOK-AS1	RefSeq	556	chr2	-	74185094	74208566	GAACTCTCAGAAAAATCATCATTGACATCCAACACCAGCACTGGAATGTTCATCAGAGCC	100874048	natural antisense	NM_080918	DGUOK		+	74153952	74186088	154.997	63.5383	7.13982	6.05028	98.0279	197.209	153.973	170.777	72.4765	47.1501	60.2154	74.3114	7.57263	7.03618	6.88117	7.0693	6.23921	5.61774	5.86396	6.48019
ASHGV40035599	0.0483555	0.308823	3.01194	up	noncoding	long noncoding	Reliable	ENST00000602436	RP11-1020A11.2	GENCODE	3823	chr3	+	10000400	10004223	TGTATCTATGTCCACATATGTTACTCTGGAGGCCAGGGTCAGAGATTCCAGATTCTCAGA		intergenic							41.5227	11.8775	5.12615	3.53545	20.1354	26.3868	41.7177	77.8511	7.64811	16.5562	12.6559	10.6496	5.21462	4.23148	5.11856	5.93993	2.93574	4.00275	3.61626	3.58706
ASHGV40056778	0.00554369	0.145126	2.0495	up	noncoding	long noncoding	Gold	NR_037188	CPNE1	RefSeq	2199	chr20	-	34213952	34252859	CCTTTGCTCCTGACAACCCTCATTCAATAAAGACCAGTGAAGACCAATGCTTTGCCACCA	8904	exon sense-overlapping	ENST00000317619	CPNE1		-	34213967	34252848	18443.9	8729.15	14.1442	13.1089	9637.22	17637.4	24522.7	21978.1	8772.85	7028.88	8898.25	10216.6	13.8735	13.9511	14.3702	14.382	13.2056	12.7836	13.032	13.4146
ASHGV40056778	0.00554369	0.145126	2.0495	up	noncoding	long noncoding	Gold	NR_037188	CPNE1	RefSeq	2199	chr20	-	34213952	34252859	CCTTTGCTCCTGACAACCCTCATTCAATAAAGACCAGTGAAGACCAATGCTTTGCCACCA	8904	exon sense-overlapping	ENST00000397442	CPNE1		-	34213987	34252797	18443.9	8729.15	14.1442	13.1089	9637.22	17637.4	24522.7	21978.1	8772.85	7028.88	8898.25	10216.6	13.8735	13.9511	14.3702	14.382	13.2056	12.7836	13.032	13.4146
ASHGV40056778	0.00554369	0.145126	2.0495	up	noncoding	long noncoding	Gold	NR_037188	CPNE1	RefSeq	2199	chr20	-	34213952	34252859	CCTTTGCTCCTGACAACCCTCATTCAATAAAGACCAGTGAAGACCAATGCTTTGCCACCA	8904	exon sense-overlapping	ENST00000397446	CPNE1		-	34213967	34252848	18443.9	8729.15	14.1442	13.1089	9637.22	17637.4	24522.7	21978.1	8772.85	7028.88	8898.25	10216.6	13.8735	13.9511	14.3702	14.382	13.2056	12.7836	13.032	13.4146
ASHGV40056778	0.00554369	0.145126	2.0495	up	noncoding	long noncoding	Gold	NR_037188	CPNE1	RefSeq	2199	chr20	-	34213952	34252859	CCTTTGCTCCTGACAACCCTCATTCAATAAAGACCAGTGAAGACCAATGCTTTGCCACCA	8904	exon sense-overlapping	ENST00000412056	CPNE1		-	34218829	34252805	18443.9	8729.15	14.1442	13.1089	9637.22	17637.4	24522.7	21978.1	8772.85	7028.88	8898.25	10216.6	13.8735	13.9511	14.3702	14.382	13.2056	12.7836	13.032	13.4146
ASHGV40056778	0.00554369	0.145126	2.0495	up	noncoding	long noncoding	Gold	NR_037188	CPNE1	RefSeq	2199	chr20	-	34213952	34252859	CCTTTGCTCCTGACAACCCTCATTCAATAAAGACCAGTGAAGACCAATGCTTTGCCACCA	8904	exon sense-overlapping	ENST00000414664	CPNE1		-	34218904	34252838	18443.9	8729.15	14.1442	13.1089	9637.22	17637.4	24522.7	21978.1	8772.85	7028.88	8898.25	10216.6	13.8735	13.9511	14.3702	14.382	13.2056	12.7836	13.032	13.4146
ASHGV40056778	0.00554369	0.145126	2.0495	up	noncoding	long noncoding	Gold	NR_037188	CPNE1	RefSeq	2199	chr20	-	34213952	34252859	CCTTTGCTCCTGACAACCCTCATTCAATAAAGACCAGTGAAGACCAATGCTTTGCCACCA	8904	exon sense-overlapping	ENST00000414711	CPNE1		-	34220131	34252759	18443.9	8729.15	14.1442	13.1089	9637.22	17637.4	24522.7	21978.1	8772.85	7028.88	8898.25	10216.6	13.8735	13.9511	14.3702	14.382	13.2056	12.7836	13.032	13.4146
ASHGV40056778	0.00554369	0.145126	2.0495	up	noncoding	long noncoding	Gold	NR_037188	CPNE1	RefSeq	2199	chr20	-	34213952	34252859	CCTTTGCTCCTGACAACCCTCATTCAATAAAGACCAGTGAAGACCAATGCTTTGCCACCA	8904	exon sense-overlapping	ENST00000415920	CPNE1		-	34213965	34218378	18443.9	8729.15	14.1442	13.1089	9637.22	17637.4	24522.7	21978.1	8772.85	7028.88	8898.25	10216.6	13.8735	13.9511	14.3702	14.382	13.2056	12.7836	13.032	13.4146
ASHGV40056778	0.00554369	0.145126	2.0495	up	noncoding	long noncoding	Gold	NR_037188	CPNE1	RefSeq	2199	chr20	-	34213952	34252859	CCTTTGCTCCTGACAACCCTCATTCAATAAAGACCAGTGAAGACCAATGCTTTGCCACCA	8904	exon sense-overlapping	ENST00000416778	CPNE1		-	34219415	34252785	18443.9	8729.15	14.1442	13.1089	9637.22	17637.4	24522.7	21978.1	8772.85	7028.88	8898.25	10216.6	13.8735	13.9511	14.3702	14.382	13.2056	12.7836	13.032	13.4146
ASHGV40056778	0.00554369	0.145126	2.0495	up	noncoding	long noncoding	Gold	NR_037188	CPNE1	RefSeq	2199	chr20	-	34213952	34252859	CCTTTGCTCCTGACAACCCTCATTCAATAAAGACCAGTGAAGACCAATGCTTTGCCACCA	8904	exon sense-overlapping	ENST00000420363	CPNE1		-	34219609	34252822	18443.9	8729.15	14.1442	13.1089	9637.22	17637.4	24522.7	21978.1	8772.85	7028.88	8898.25	10216.6	13.8735	13.9511	14.3702	14.382	13.2056	12.7836	13.032	13.4146
ASHGV40056778	0.00554369	0.145126	2.0495	up	noncoding	long noncoding	Gold	NR_037188	CPNE1	RefSeq	2199	chr20	-	34213952	34252859	CCTTTGCTCCTGACAACCCTCATTCAATAAAGACCAGTGAAGACCAATGCTTTGCCACCA	8904	exon sense-overlapping	ENST00000430570	CPNE1		-	34215206	34252854	18443.9	8729.15	14.1442	13.1089	9637.22	17637.4	24522.7	21978.1	8772.85	7028.88	8898.25	10216.6	13.8735	13.9511	14.3702	14.382	13.2056	12.7836	13.032	13.4146
ASHGV40056778	0.00554369	0.145126	2.0495	up	noncoding	long noncoding	Gold	NR_037188	CPNE1	RefSeq	2199	chr20	-	34213952	34252859	CCTTTGCTCCTGACAACCCTCATTCAATAAAGACCAGTGAAGACCAATGCTTTGCCACCA	8904	exon sense-overlapping	ENST00000431148	RBM12		-	34242814	34252878	18443.9	8729.15	14.1442	13.1089	9637.22	17637.4	24522.7	21978.1	8772.85	7028.88	8898.25	10216.6	13.8735	13.9511	14.3702	14.382	13.2056	12.7836	13.032	13.4146
ASHGV40056778	0.00554369	0.145126	2.0495	up	noncoding	long noncoding	Gold	NR_037188	CPNE1	RefSeq	2199	chr20	-	34213952	34252859	CCTTTGCTCCTGACAACCCTCATTCAATAAAGACCAGTGAAGACCAATGCTTTGCCACCA	8904	exon sense-overlapping	ENST00000434795	CPNE1		-	34219631	34252822	18443.9	8729.15	14.1442	13.1089	9637.22	17637.4	24522.7	21978.1	8772.85	7028.88	8898.25	10216.6	13.8735	13.9511	14.3702	14.382	13.2056	12.7836	13.032	13.4146
ASHGV40056778	0.00554369	0.145126	2.0495	up	noncoding	long noncoding	Gold	NR_037188	CPNE1	RefSeq	2199	chr20	-	34213952	34252859	CCTTTGCTCCTGACAACCCTCATTCAATAAAGACCAGTGAAGACCAATGCTTTGCCACCA	8904	exon sense-overlapping	ENST00000435161	RBM12		-	34242842	34252856	18443.9	8729.15	14.1442	13.1089	9637.22	17637.4	24522.7	21978.1	8772.85	7028.88	8898.25	10216.6	13.8735	13.9511	14.3702	14.382	13.2056	12.7836	13.032	13.4146
ASHGV40056778	0.00554369	0.145126	2.0495	up	noncoding	long noncoding	Gold	NR_037188	CPNE1	RefSeq	2199	chr20	-	34213952	34252859	CCTTTGCTCCTGACAACCCTCATTCAATAAAGACCAGTGAAGACCAATGCTTTGCCACCA	8904	exon sense-overlapping	ENST00000435747	CPNE1		-	34220547	34252480	18443.9	8729.15	14.1442	13.1089	9637.22	17637.4	24522.7	21978.1	8772.85	7028.88	8898.25	10216.6	13.8735	13.9511	14.3702	14.382	13.2056	12.7836	13.032	13.4146
ASHGV40056778	0.00554369	0.145126	2.0495	up	noncoding	long noncoding	Gold	NR_037188	CPNE1	RefSeq	2199	chr20	-	34213952	34252859	CCTTTGCTCCTGACAACCCTCATTCAATAAAGACCAGTGAAGACCAATGCTTTGCCACCA	8904	exon sense-overlapping	ENST00000437100	CPNE1		-	34220084	34252823	18443.9	8729.15	14.1442	13.1089	9637.22	17637.4	24522.7	21978.1	8772.85	7028.88	8898.25	10216.6	13.8735	13.9511	14.3702	14.382	13.2056	12.7836	13.032	13.4146
ASHGV40056778	0.00554369	0.145126	2.0495	up	noncoding	long noncoding	Gold	NR_037188	CPNE1	RefSeq	2199	chr20	-	34213952	34252859	CCTTTGCTCCTGACAACCCTCATTCAATAAAGACCAGTGAAGACCAATGCTTTGCCACCA	8904	exon sense-overlapping	ENST00000439806	CPNE1		-	34219433	34252854	18443.9	8729.15	14.1442	13.1089	9637.22	17637.4	24522.7	21978.1	8772.85	7028.88	8898.25	10216.6	13.8735	13.9511	14.3702	14.382	13.2056	12.7836	13.032	13.4146
ASHGV40056778	0.00554369	0.145126	2.0495	up	noncoding	long noncoding	Gold	NR_037188	CPNE1	RefSeq	2199	chr20	-	34213952	34252859	CCTTTGCTCCTGACAACCCTCATTCAATAAAGACCAGTGAAGACCAATGCTTTGCCACCA	8904	exon sense-overlapping	ENST00000440240	CPNE1		-	34219881	34252804	18443.9	8729.15	14.1442	13.1089	9637.22	17637.4	24522.7	21978.1	8772.85	7028.88	8898.25	10216.6	13.8735	13.9511	14.3702	14.382	13.2056	12.7836	13.032	13.4146
ASHGV40056778	0.00554369	0.145126	2.0495	up	noncoding	long noncoding	Gold	NR_037188	CPNE1	RefSeq	2199	chr20	-	34213952	34252859	CCTTTGCTCCTGACAACCCTCATTCAATAAAGACCAGTGAAGACCAATGCTTTGCCACCA	8904	exon sense-overlapping	ENST00000458038	CPNE1		-	34219918	34252811	18443.9	8729.15	14.1442	13.1089	9637.22	17637.4	24522.7	21978.1	8772.85	7028.88	8898.25	10216.6	13.8735	13.9511	14.3702	14.382	13.2056	12.7836	13.032	13.4146
ASHGV40056778	0.00554369	0.145126	2.0495	up	noncoding	long noncoding	Gold	NR_037188	CPNE1	RefSeq	2199	chr20	-	34213952	34252859	CCTTTGCTCCTGACAACCCTCATTCAATAAAGACCAGTGAAGACCAATGCTTTGCCACCA	8904	exon sense-overlapping	NM_001198838	RBM12		-	34236846	34252878	18443.9	8729.15	14.1442	13.1089	9637.22	17637.4	24522.7	21978.1	8772.85	7028.88	8898.25	10216.6	13.8735	13.9511	14.3702	14.382	13.2056	12.7836	13.032	13.4146
ASHGV40056778	0.00554369	0.145126	2.0495	up	noncoding	long noncoding	Gold	NR_037188	CPNE1	RefSeq	2199	chr20	-	34213952	34252859	CCTTTGCTCCTGACAACCCTCATTCAATAAAGACCAGTGAAGACCAATGCTTTGCCACCA	8904	exon sense-overlapping	NM_001198840	RBM12		-	34236846	34252878	18443.9	8729.15	14.1442	13.1089	9637.22	17637.4	24522.7	21978.1	8772.85	7028.88	8898.25	10216.6	13.8735	13.9511	14.3702	14.382	13.2056	12.7836	13.032	13.4146
ASHGV40056778	0.00554369	0.145126	2.0495	up	noncoding	long noncoding	Gold	NR_037188	CPNE1	RefSeq	2199	chr20	-	34213952	34252859	CCTTTGCTCCTGACAACCCTCATTCAATAAAGACCAGTGAAGACCAATGCTTTGCCACCA	8904	exon sense-overlapping	NM_001198863	CPNE1		-	34213952	34252878	18443.9	8729.15	14.1442	13.1089	9637.22	17637.4	24522.7	21978.1	8772.85	7028.88	8898.25	10216.6	13.8735	13.9511	14.3702	14.382	13.2056	12.7836	13.032	13.4146
ASHGV40056778	0.00554369	0.145126	2.0495	up	noncoding	long noncoding	Gold	NR_037188	CPNE1	RefSeq	2199	chr20	-	34213952	34252859	CCTTTGCTCCTGACAACCCTCATTCAATAAAGACCAGTGAAGACCAATGCTTTGCCACCA	8904	exon sense-overlapping	NM_003915	CPNE1		-	34213952	34241831	18443.9	8729.15	14.1442	13.1089	9637.22	17637.4	24522.7	21978.1	8772.85	7028.88	8898.25	10216.6	13.8735	13.9511	14.3702	14.382	13.2056	12.7836	13.032	13.4146
ASHGV40056778	0.00554369	0.145126	2.0495	up	noncoding	long noncoding	Gold	NR_037188	CPNE1	RefSeq	2199	chr20	-	34213952	34252859	CCTTTGCTCCTGACAACCCTCATTCAATAAAGACCAGTGAAGACCAATGCTTTGCCACCA	8904	exon sense-overlapping	NM_006047	RBM12	RNA binding motif protein 12	-	34236846	34252878	18443.9	8729.15	14.1442	13.1089	9637.22	17637.4	24522.7	21978.1	8772.85	7028.88	8898.25	10216.6	13.8735	13.9511	14.3702	14.382	13.2056	12.7836	13.032	13.4146
ASHGV40056778	0.00554369	0.145126	2.0495	up	noncoding	long noncoding	Gold	NR_037188	CPNE1	RefSeq	2199	chr20	-	34213952	34252859	CCTTTGCTCCTGACAACCCTCATTCAATAAAGACCAGTGAAGACCAATGCTTTGCCACCA	8904	exon sense-overlapping	NM_152838	RBM12		-	34236846	34252878	18443.9	8729.15	14.1442	13.1089	9637.22	17637.4	24522.7	21978.1	8772.85	7028.88	8898.25	10216.6	13.8735	13.9511	14.3702	14.382	13.2056	12.7836	13.032	13.4146
ASHGV40056778	0.00554369	0.145126	2.0495	up	noncoding	long noncoding	Gold	NR_037188	CPNE1	RefSeq	2199	chr20	-	34213952	34252859	CCTTTGCTCCTGACAACCCTCATTCAATAAAGACCAGTGAAGACCAATGCTTTGCCACCA	8904	exon sense-overlapping	NM_152925	CPNE1	copine I	-	34213952	34252878	18443.9	8729.15	14.1442	13.1089	9637.22	17637.4	24522.7	21978.1	8772.85	7028.88	8898.25	10216.6	13.8735	13.9511	14.3702	14.382	13.2056	12.7836	13.032	13.4146
ASHGV40056778	0.00554369	0.145126	2.0495	up	noncoding	long noncoding	Gold	NR_037188	CPNE1	RefSeq	2199	chr20	-	34213952	34252859	CCTTTGCTCCTGACAACCCTCATTCAATAAAGACCAGTGAAGACCAATGCTTTGCCACCA	8904	exon sense-overlapping	NM_152926	CPNE1		-	34213952	34252878	18443.9	8729.15	14.1442	13.1089	9637.22	17637.4	24522.7	21978.1	8772.85	7028.88	8898.25	10216.6	13.8735	13.9511	14.3702	14.382	13.2056	12.7836	13.032	13.4146
ASHGV40056778	0.00554369	0.145126	2.0495	up	noncoding	long noncoding	Gold	NR_037188	CPNE1	RefSeq	2199	chr20	-	34213952	34252859	CCTTTGCTCCTGACAACCCTCATTCAATAAAGACCAGTGAAGACCAATGCTTTGCCACCA	8904	exon sense-overlapping	NM_152927	CPNE1		-	34213952	34252878	18443.9	8729.15	14.1442	13.1089	9637.22	17637.4	24522.7	21978.1	8772.85	7028.88	8898.25	10216.6	13.8735	13.9511	14.3702	14.382	13.2056	12.7836	13.032	13.4146
ASHGV40056778	0.00554369	0.145126	2.0495	up	noncoding	long noncoding	Gold	NR_037188	CPNE1	RefSeq	2199	chr20	-	34213952	34252859	CCTTTGCTCCTGACAACCCTCATTCAATAAAGACCAGTGAAGACCAATGCTTTGCCACCA	8904	exon sense-overlapping	NM_152928	CPNE1		-	34213952	34252878	18443.9	8729.15	14.1442	13.1089	9637.22	17637.4	24522.7	21978.1	8772.85	7028.88	8898.25	10216.6	13.8735	13.9511	14.3702	14.382	13.2056	12.7836	13.032	13.4146
ASHGV40049421	0.0370235	0.275981	10.6605	up	noncoding	pseudogene	Gold	NR_002734	PTTG3P	RefSeq	609	chr8	-	67679631	67680240	CCTTTAAGCATTCTGTTGACCCTGGATGTTGAATTGCCACCTGTTTGCTCTGACATAGAT	26255	intronic antisense	NM_001033578	SGK3		+	67624652	67774257	6137.16	297.247	11.6997	8.28551	266.745	6134.75	10584.5	7562.65	269.634	239.621	227.065	452.668	8.93842	12.22	12.9522	12.6883	8.18303	8.01715	7.76216	9.17971
ASHGV40049421	0.0370235	0.275981	10.6605	up	noncoding	pseudogene	Gold	NR_002734	PTTG3P	RefSeq	609	chr8	-	67679631	67680240	CCTTTAAGCATTCTGTTGACCCTGGATGTTGAATTGCCACCTGTTTGCTCTGACATAGAT	26255	intronic antisense	NM_001204173	C8orf44-SGK3	C8orf44-SGK3 readthrough	+	67579786	67774257	6137.16	297.247	11.6997	8.28551	266.745	6134.75	10584.5	7562.65	269.634	239.621	227.065	452.668	8.93842	12.22	12.9522	12.6883	8.18303	8.01715	7.76216	9.17971
ASHGV40053119	0.00724538	0.150542	2.40979	up	noncoding	long noncoding	Gold	ENST00000442072	RP11-440G5.2	GENCODE	474	chr9	+	94188519	94189426	ATCAATTGCTGTTTCCAGGAGCCCACAGCTCCAATTACTCAAAAGAACGTTGACTTTTTT		intergenic							23.2006	9.39264	4.47059	3.20168	16.2188	21.7997	27.6841	27.0999	10.4064	9.73424	11.23	6.19988	4.87104	3.97155	4.57131	4.46847	3.35979	3.18318	3.44096	2.8228
ASHGV40056108	0.0263471	0.239818	2.15704	up	noncoding	long noncoding	Reliable	ENST00000556130	RP11-58E21.4	GENCODE	685	chr14	-	50412871	50427380	CTCAATCCAGCCCAAGAGTGGATTGGCAGGAAGGGTGCAGGACCTAACCCAATGACAATG	100506446	intergenic							68.4119	26.189	5.84843	4.73937	34.9819	115.942	39.5319	83.1918	19.4487	35.6987	25.2804	24.3281	6.05706	6.2648	5.04009	6.03175	4.31593	5.1902	4.61793	4.83343
ASHGV40019622	0.0221378	0.223655	5.63346	up	noncoding	long noncoding	Gold	NR_027285	FLVCR1-AS1	RefSeq	942	chr1	-	213029945	213031480	TGAGACCCTGGCTTTAGGGCAGACAGGACCACGTTTCATAAGTTCATGCTGTCCCAGCAG	642946	bidirectional	ENST00000419102	FLVCR1		+	213032257	213068676	576.214	67.6123	8.55165	6.05763	69.4234	687.668	648.401	899.365	65.6858	33.6959	72.4944	98.5731	7.06725	8.83423	8.82614	9.47897	6.10184	5.10825	6.12632	6.8941
ASHGV40019622	0.0221378	0.223655	5.63346	up	noncoding	long noncoding	Gold	NR_027285	FLVCR1-AS1	RefSeq	942	chr1	-	213029945	213031480	TGAGACCCTGGCTTTAGGGCAGACAGGACCACGTTTCATAAGTTCATGCTGTCCCAGCAG	642946	bidirectional	NM_014053	FLVCR1	feline leukemia virus subgroup C cellular receptor 1	+	213031596	213072705	576.214	67.6123	8.55165	6.05763	69.4234	687.668	648.401	899.365	65.6858	33.6959	72.4944	98.5731	7.06725	8.83423	8.82614	9.47897	6.10184	5.10825	6.12632	6.8941
ASHGV40009874	0.00828476	0.159531	5.27475	up	noncoding	long noncoding	Reliable	T015089	G003298	RNA-seq: Iyer et al 2015	669	chr1	-	92026947	92136067	TAACATCACATTAATATGGCTCTTAGCTACCTAACCCATTAGGAGCCATAATTAGGAGAG		intergenic							51.5579	9.45019	5.52112	3.12202	31.3025	73.4647	34.7069	66.7577	5.33268	17.505	5.9068	9.05622	5.88523	5.61756	4.86413	5.71756	2.48517	4.08792	2.57977	3.33521
ASHGV40004193	0.0337372	0.266681	5.05357	up	noncoding	long noncoding	Gold	NR_104014	LINC01138	RefSeq	1236	chr1	-	143717587	143744519	CTGTTTGCAGATACTGTACAGGACAACCTGCTTTTCATATTCTCTGTGAATTTCAAAGAC	388685	intergenic							166.641	18.139	6.44417	4.10686	12.1273	88.5847	241.641	324.211	14.6221	10.4159	27.7021	19.8159	4.41473	5.88493	7.50021	7.9768	3.87475	3.28729	4.74816	4.51725
ASHGV40014700	0.0371828	0.27652	17.8804	up	noncoding	long noncoding	Reliable	uc001vvn.3	DQ786293	UCSC_knowngene	1387	chr14	+	19662047	19663434	CCCAATAAAATTGGTCGTTCTTGGTTTTTTATTTGGAGAGTCTGTGCAAAATGTCACTAA		intergenic							3933.94	141.721	11.0622	6.90193	252.314	4058.93	2710.93	8713.58	124.19	297.314	103.503	41.875	8.86885	11.5509	10.902	12.9273	7.02648	8.3384	6.61979	5.62304
ASHGV40034157	0.0116285	0.178243	2.27504	up	noncoding	long noncoding	Reliable	ENST00000605502	RP11-10C24.2	GENCODE	502	chr3	-	33835135	33835637	CTCTGTTCAAGACTTAGTAGCAGAGAGTAGTAAGTAAATGGTTATTAGTGGTTCTTCATA		intergenic							115.808	41.9081	6.63426	5.44836	50.7248	106.1	124.089	182.318	33.1827	43.5026	49.5226	41.4246	6.63383	6.14775	6.59807	7.15738	5.11637	5.49078	5.57985	5.60646
ASHGV40026652	0.0406076	0.287075	2.09527	up	noncoding	long noncoding	Reliable	GSE61474_TCONS_00195501	GSE61474_XLOC_035508	RNA-seq: Clark et al 2015	1958	chr2	-	41972812	41977494	CTTGGGGTATATTCGTTGTAGCAGTTAGCCTACCCTAACAAATAAAAAATTGGTACAAAT		intergenic							40.086	14.7482	4.95031	3.88318	10.5486	68.2075	35.2156	46.3721	15.1991	16.6083	16.4739	10.7115	4.20645	5.51519	4.88303	5.19658	3.93427	4.00897	3.99341	3.59607
ASHGV40005790	0.0359267	0.274263	2.9486	up	noncoding	long noncoding	Reliable	ENST00000608259	RP11-354E23.5	GENCODE	493	chr10	+	74526317	74526810	CTTGTGGGGAGAACTGCTTCTACAGGATCTAGCTTTGATTTTGTATCTTTCAATCTTTTT		intron sense-overlapping	ENST00000604152	MCU		+	74472061	74628570	63.546	20.746	5.82682	4.26679	32.6509	76.7288	79.6385	65.1657	8.83124	19.8521	31.9086	22.3921	5.9483	5.68401	5.99249	5.68247	3.13048	4.28343	4.94678	4.70649
ASHGV40005790	0.0359267	0.274263	2.9486	up	noncoding	long noncoding	Reliable	ENST00000608259	RP11-354E23.5	GENCODE	493	chr10	+	74526317	74526810	CTTGTGGGGAGAACTGCTTCTACAGGATCTAGCTTTGATTTTGTATCTTTCAATCTTTTT		intron sense-overlapping	NM_001270679	MCU		+	74451888	74647452	63.546	20.746	5.82682	4.26679	32.6509	76.7288	79.6385	65.1657	8.83124	19.8521	31.9086	22.3921	5.9483	5.68401	5.99249	5.68247	3.13048	4.28343	4.94678	4.70649
ASHGV40005790	0.0359267	0.274263	2.9486	up	noncoding	long noncoding	Reliable	ENST00000608259	RP11-354E23.5	GENCODE	493	chr10	+	74526317	74526810	CTTGTGGGGAGAACTGCTTCTACAGGATCTAGCTTTGATTTTGTATCTTTCAATCTTTTT		intron sense-overlapping	NM_001270680	MCU		+	74452376	74647452	63.546	20.746	5.82682	4.26679	32.6509	76.7288	79.6385	65.1657	8.83124	19.8521	31.9086	22.3921	5.9483	5.68401	5.99249	5.68247	3.13048	4.28343	4.94678	4.70649
ASHGV40005790	0.0359267	0.274263	2.9486	up	noncoding	long noncoding	Reliable	ENST00000608259	RP11-354E23.5	GENCODE	493	chr10	+	74526317	74526810	CTTGTGGGGAGAACTGCTTCTACAGGATCTAGCTTTGATTTTGTATCTTTCAATCTTTTT		intron sense-overlapping	NM_138357	MCU	mitochondrial calcium uniporter	+	74451888	74647452	63.546	20.746	5.82682	4.26679	32.6509	76.7288	79.6385	65.1657	8.83124	19.8521	31.9086	22.3921	5.9483	5.68401	5.99249	5.68247	3.13048	4.28343	4.94678	4.70649
ASHGV40033212	0.0057119	0.145126	2.39616	up	noncoding	long noncoding	Reliable	ENST00000566575	CTA-250D10.23	GENCODE	1078	chr22	-	42318026	42319104	GTAAGTTTCTCTCTCTTTAGAGACTCCACAATAAAGTTTTCAACATGGTAAGGTTTTCCA		intergenic							148.326	55.9209	7.0679	5.80717	104.049	163.691	113.072	212.494	69.1665	34.7282	42.7517	77.0372	7.65563	6.76717	6.46908	7.37972	6.17148	5.14894	5.37588	6.5324
ASHGV40032424	0.00833219	0.159532	2.86796	up	noncoding	long noncoding	Reliable	T222896	G051426	RNA-seq: Iyer et al 2015	1013	chr21	+	9439528	9448715	ATTATCAAAGTGTGGTTATTAAAGGAGAACTGAGATGGGAGTCAGACCTGGAGGCCCACA		intergenic							94.0784	26.2745	6.29236	4.77234	39.5824	86.9337	162.044	87.7541	29.5767	25.0784	27.0048	23.4383	6.24982	5.85664	6.95842	6.10457	4.94712	4.65368	4.7111	4.77744
ASHGV40052570	0.0111159	0.174582	3.1123	up	noncoding	long noncoding	Reliable	ENST00000455592	RP11-165F24.2	GENCODE	494	chr9	+	477855	478349	GCCTCCTGACATCATAGATGACATCAAATCAACAGTGGTGCAAGTAAATATCCAGCTAGC		intron sense-overlapping	NM_001256876	KANK1		+	470293	746106	93.5054	26.2333	6.37985	4.74187	53.6547	118.391	70.8146	131.161	27.0345	28.5556	30.9558	18.3875	6.70988	6.29703	5.83468	6.67779	4.81052	4.85324	4.90467	4.39904
ASHGV40046917	0.0229917	0.227127	5.77608	up	noncoding	long noncoding	Gold	ENST00000450686	LINC01004	GENCODE	538	chr7	-	104590761	104653491	CTCCAGCCAAAGAAAATAATTCAGGTATCAAGTTGGACTAGCTCAGATGACTACAAAATG	100216546	intergenic							43.1705	6.16104	5.17222	2.64213	69.2101	61.4241	16.5206	25.527	7.66765	6.69932	5	5.2772	7.0636	5.3686	3.86874	4.38792	2.93957	2.67566	2.32676	2.62652
ASHGV40018121	0.0020047	0.111645	3.86705	up	noncoding	long noncoding	Reliable	T027468	G006157	RNA-seq: Iyer et al 2015	21562	chr1	-	198703566	198725128	AGGCAGATACATGTGGCTTTTCAAAATGCCATTCAACACCTTGTTTTCCTAACCCCAAGA		natural antisense	ENST00000352140	PTPRC		+	198608145	198726545	27.5443	6.00908	4.54435	2.59312	13.2863	51.3606	19.2525	26.2779	5	7.39182	5	6.6445	4.55139	5.12308	4.07388	4.42906	2.32784	2.80567	2.32676	2.9122
ASHGV40018121	0.0020047	0.111645	3.86705	up	noncoding	long noncoding	Reliable	T027468	G006157	RNA-seq: Iyer et al 2015	21562	chr1	-	198703566	198725128	AGGCAGATACATGTGGCTTTTCAAAATGCCATTCAACACCTTGTTTTCCTAACCCCAAGA		natural antisense	ENST00000367367	PTPRC		+	198608224	198704381	27.5443	6.00908	4.54435	2.59312	13.2863	51.3606	19.2525	26.2779	5	7.39182	5	6.6445	4.55139	5.12308	4.07388	4.42906	2.32784	2.80567	2.32676	2.9122
ASHGV40018121	0.0020047	0.111645	3.86705	up	noncoding	long noncoding	Reliable	T027468	G006157	RNA-seq: Iyer et al 2015	21562	chr1	-	198703566	198725128	AGGCAGATACATGTGGCTTTTCAAAATGCCATTCAACACCTTGTTTTCCTAACCCCAAGA		natural antisense	NM_002838	PTPRC	protein tyrosine phosphatase, receptor type C	+	198608097	198726605	27.5443	6.00908	4.54435	2.59312	13.2863	51.3606	19.2525	26.2779	5	7.39182	5	6.6445	4.55139	5.12308	4.07388	4.42906	2.32784	2.80567	2.32676	2.9122
ASHGV40018121	0.0020047	0.111645	3.86705	up	noncoding	long noncoding	Reliable	T027468	G006157	RNA-seq: Iyer et al 2015	21562	chr1	-	198703566	198725128	AGGCAGATACATGTGGCTTTTCAAAATGCCATTCAACACCTTGTTTTCCTAACCCCAAGA		natural antisense	NM_080921	PTPRC		+	198608097	198726605	27.5443	6.00908	4.54435	2.59312	13.2863	51.3606	19.2525	26.2779	5	7.39182	5	6.6445	4.55139	5.12308	4.07388	4.42906	2.32784	2.80567	2.32676	2.9122
ASHGV40000072	0.0149705	0.193793	5.13724	up	noncoding	long noncoding	Gold	NR_027417	LOC644669	RefSeq	2097	chr18	-	15313554	15325918	ATAGTAATCCAGAAGGAACATCTGAAGGAACACTTGATGAGGCTGCACCCTTGGCAGAAA	644669	intergenic							58.2865	10.0214	5.6562	3.2952	50.1681	86.8067	22.2627	73.9083	13.3225	8.38584	10.3098	8.06734	6.61979	5.85491	4.28118	5.8689	3.73339	2.97073	3.31697	3.15973
ASHGV40032444	0.0194731	0.213459	2.18986	up	noncoding	long noncoding	Reliable	ENST00000430391	AF127577.8	GENCODE	781	chr21	+	16290854	16319417	CAGTTTGTCTGTCCCCCTTATTAGTCTTTAAGCGAATTAGACTTTAAATTCTAAAAGCAG		intergenic							27.4495	10.8754	4.56525	3.4344	11.6531	24.3401	44.538	29.2669	12.8909	8.58349	10.8494	11.1778	4.3558	4.12298	5.20992	4.57228	3.68237	3.00085	3.39228	3.66212
ASHGV40002737	0.027158	0.242922	2.56029	up	noncoding	long noncoding	Reliable	ENST00000607953	AP000569.9	GENCODE	591	chr21	-	35339402	35340874	TCAACTTCTCTCTTGGCATTAAGTCTGACACTGGGGACATCAAAACGGATAACACATGGC		intergenic							22.3623	8.21744	4.32894	2.97263	10.0779	25.0128	24.5319	29.8266	12.6502	6.25101	5	8.96859	4.14066	4.1618	4.41562	4.59768	3.65463	2.58813	2.32676	3.321
ASHGV40002268	0.0137435	0.187885	3.13064	up	noncoding	long noncoding	Reliable	ENST00000563806	AC009133.14	GENCODE	494	chr16	-	29819969	29821028	CAGTTAACCGGAATCTAGACGCCACGAGCTCTTGGCTACAGCACCCTTAACCCGTATCCG	100289283	intronic antisense	ENST00000563402	MAZ		+	29817891	29822479	65.4408	19.2907	5.89723	4.25077	38.0699	80.3982	74.4885	68.8066	19.8164	27.9844	11.5975	17.7645	6.18767	5.74604	5.89741	5.7578	4.34327	4.82228	3.489	4.34854
ASHGV40002268	0.0137435	0.187885	3.13064	up	noncoding	long noncoding	Reliable	ENST00000563806	AC009133.14	GENCODE	494	chr16	-	29819969	29821028	CAGTTAACCGGAATCTAGACGCCACGAGCTCTTGGCTACAGCACCCTTAACCCGTATCCG	100289283	intronic antisense	ENST00000566906	MAZ		+	29817891	29822479	65.4408	19.2907	5.89723	4.25077	38.0699	80.3982	74.4885	68.8066	19.8164	27.9844	11.5975	17.7645	6.18767	5.74604	5.89741	5.7578	4.34327	4.82228	3.489	4.34854
ASHGV40002268	0.0137435	0.187885	3.13064	up	noncoding	long noncoding	Reliable	ENST00000563806	AC009133.14	GENCODE	494	chr16	-	29819969	29821028	CAGTTAACCGGAATCTAGACGCCACGAGCTCTTGGCTACAGCACCCTTAACCCGTATCCG	100289283	natural antisense	ENST00000562557	MAZ		+	29819249	29821014	65.4408	19.2907	5.89723	4.25077	38.0699	80.3982	74.4885	68.8066	19.8164	27.9844	11.5975	17.7645	6.18767	5.74604	5.89741	5.7578	4.34327	4.82228	3.489	4.34854
ASHGV40002268	0.0137435	0.187885	3.13064	up	noncoding	long noncoding	Reliable	ENST00000563806	AC009133.14	GENCODE	494	chr16	-	29819969	29821028	CAGTTAACCGGAATCTAGACGCCACGAGCTCTTGGCTACAGCACCCTTAACCCGTATCCG	100289283	natural antisense	ENST00000562594	MAZ		+	29819999	29823548	65.4408	19.2907	5.89723	4.25077	38.0699	80.3982	74.4885	68.8066	19.8164	27.9844	11.5975	17.7645	6.18767	5.74604	5.89741	5.7578	4.34327	4.82228	3.489	4.34854
ASHGV40002268	0.0137435	0.187885	3.13064	up	noncoding	long noncoding	Reliable	ENST00000563806	AC009133.14	GENCODE	494	chr16	-	29819969	29821028	CAGTTAACCGGAATCTAGACGCCACGAGCTCTTGGCTACAGCACCCTTAACCCGTATCCG	100289283	natural antisense	ENST00000563012	MAZ		+	29819138	29821739	65.4408	19.2907	5.89723	4.25077	38.0699	80.3982	74.4885	68.8066	19.8164	27.9844	11.5975	17.7645	6.18767	5.74604	5.89741	5.7578	4.34327	4.82228	3.489	4.34854
ASHGV40002268	0.0137435	0.187885	3.13064	up	noncoding	long noncoding	Reliable	ENST00000563806	AC009133.14	GENCODE	494	chr16	-	29819969	29821028	CAGTTAACCGGAATCTAGACGCCACGAGCTCTTGGCTACAGCACCCTTAACCCGTATCCG	100289283	natural antisense	ENST00000567444	MAZ		+	29818856	29820168	65.4408	19.2907	5.89723	4.25077	38.0699	80.3982	74.4885	68.8066	19.8164	27.9844	11.5975	17.7645	6.18767	5.74604	5.89741	5.7578	4.34327	4.82228	3.489	4.34854
ASHGV40002268	0.0137435	0.187885	3.13064	up	noncoding	long noncoding	Reliable	ENST00000563806	AC009133.14	GENCODE	494	chr16	-	29819969	29821028	CAGTTAACCGGAATCTAGACGCCACGAGCTCTTGGCTACAGCACCCTTAACCCGTATCCG	100289283	natural antisense	ENST00000568282	MAZ		+	29819466	29822449	65.4408	19.2907	5.89723	4.25077	38.0699	80.3982	74.4885	68.8066	19.8164	27.9844	11.5975	17.7645	6.18767	5.74604	5.89741	5.7578	4.34327	4.82228	3.489	4.34854
ASHGV40002268	0.0137435	0.187885	3.13064	up	noncoding	long noncoding	Reliable	ENST00000563806	AC009133.14	GENCODE	494	chr16	-	29819969	29821028	CAGTTAACCGGAATCTAGACGCCACGAGCTCTTGGCTACAGCACCCTTAACCCGTATCCG	100289283	natural antisense	ENST00000568411	MAZ		+	29819095	29822484	65.4408	19.2907	5.89723	4.25077	38.0699	80.3982	74.4885	68.8066	19.8164	27.9844	11.5975	17.7645	6.18767	5.74604	5.89741	5.7578	4.34327	4.82228	3.489	4.34854
ASHGV40002268	0.0137435	0.187885	3.13064	up	noncoding	long noncoding	Reliable	ENST00000563806	AC009133.14	GENCODE	494	chr16	-	29819969	29821028	CAGTTAACCGGAATCTAGACGCCACGAGCTCTTGGCTACAGCACCCTTAACCCGTATCCG	100289283	natural antisense	ENST00000568544	MAZ		+	29819371	29822446	65.4408	19.2907	5.89723	4.25077	38.0699	80.3982	74.4885	68.8066	19.8164	27.9844	11.5975	17.7645	6.18767	5.74604	5.89741	5.7578	4.34327	4.82228	3.489	4.34854
ASHGV40002268	0.0137435	0.187885	3.13064	up	noncoding	long noncoding	Reliable	ENST00000563806	AC009133.14	GENCODE	494	chr16	-	29819969	29821028	CAGTTAACCGGAATCTAGACGCCACGAGCTCTTGGCTACAGCACCCTTAACCCGTATCCG	100289283	natural antisense	ENST00000569978	MAZ		+	29819413	29820256	65.4408	19.2907	5.89723	4.25077	38.0699	80.3982	74.4885	68.8066	19.8164	27.9844	11.5975	17.7645	6.18767	5.74604	5.89741	5.7578	4.34327	4.82228	3.489	4.34854
ASHGV40002268	0.0137435	0.187885	3.13064	up	noncoding	long noncoding	Reliable	ENST00000563806	AC009133.14	GENCODE	494	chr16	-	29819969	29821028	CAGTTAACCGGAATCTAGACGCCACGAGCTCTTGGCTACAGCACCCTTAACCCGTATCCG	100289283	natural antisense	NM_001042539	MAZ		+	29817857	29822504	65.4408	19.2907	5.89723	4.25077	38.0699	80.3982	74.4885	68.8066	19.8164	27.9844	11.5975	17.7645	6.18767	5.74604	5.89741	5.7578	4.34327	4.82228	3.489	4.34854
ASHGV40002268	0.0137435	0.187885	3.13064	up	noncoding	long noncoding	Reliable	ENST00000563806	AC009133.14	GENCODE	494	chr16	-	29819969	29821028	CAGTTAACCGGAATCTAGACGCCACGAGCTCTTGGCTACAGCACCCTTAACCCGTATCCG	100289283	natural antisense	NM_001276275	MAZ		+	29817416	29822504	65.4408	19.2907	5.89723	4.25077	38.0699	80.3982	74.4885	68.8066	19.8164	27.9844	11.5975	17.7645	6.18767	5.74604	5.89741	5.7578	4.34327	4.82228	3.489	4.34854
ASHGV40002268	0.0137435	0.187885	3.13064	up	noncoding	long noncoding	Reliable	ENST00000563806	AC009133.14	GENCODE	494	chr16	-	29819969	29821028	CAGTTAACCGGAATCTAGACGCCACGAGCTCTTGGCTACAGCACCCTTAACCCGTATCCG	100289283	natural antisense	NM_001276276	MAZ		+	29817857	29822504	65.4408	19.2907	5.89723	4.25077	38.0699	80.3982	74.4885	68.8066	19.8164	27.9844	11.5975	17.7645	6.18767	5.74604	5.89741	5.7578	4.34327	4.82228	3.489	4.34854
ASHGV40002268	0.0137435	0.187885	3.13064	up	noncoding	long noncoding	Reliable	ENST00000563806	AC009133.14	GENCODE	494	chr16	-	29819969	29821028	CAGTTAACCGGAATCTAGACGCCACGAGCTCTTGGCTACAGCACCCTTAACCCGTATCCG	100289283	natural antisense	NM_002383	MAZ	MYC-associated zinc finger protein (purine-binding transcription factor)	+	29817857	29822504	65.4408	19.2907	5.89723	4.25077	38.0699	80.3982	74.4885	68.8066	19.8164	27.9844	11.5975	17.7645	6.18767	5.74604	5.89741	5.7578	4.34327	4.82228	3.489	4.34854
ASHGV40007608	0.0161406	0.19972	2.9428	up	noncoding	long noncoding	Reliable	ENST00000603154	RP11-89C3.4	GENCODE	508	chr11	-	110962655	110968081	GTGGAACTGAACACAACCCACAGCCTGGAGCTAAACCCAACCTAAGCCAGCCAAGCTCTT		intergenic							144.057	40.1202	6.93088	5.37369	85.2739	175.454	76.2641	239.235	32.4848	52.9503	32.0637	42.9819	7.37165	6.86846	5.93102	7.5524	5.08674	5.78916	4.95472	5.66414
ASHGV40003578	0.00702252	0.148971	2.08282	up	noncoding	long noncoding	Gold	NR_027037	MBNL1-AS1	RefSeq	6658	chr3	-	151980404	151987415	CCCGACAAAGAGGCGGCCCCACTGTCGACCAAGTGCCCAAGGCATTGTGGGAGTCATGAT	401093	intronic antisense	ENST00000459747	MBNL1		+	151986891	152132898	29.8567	13.7277	4.82862	3.77008	26.1141	40.8116	22.2657	30.2354	18.0623	13.6821	12.9747	10.1917	5.607	4.80779	4.28151	4.61818	4.20366	3.70762	3.65242	3.51663
ASHGV40003578	0.00702252	0.148971	2.08282	up	noncoding	long noncoding	Gold	NR_027037	MBNL1-AS1	RefSeq	6658	chr3	-	151980404	151987415	CCCGACAAAGAGGCGGCCCCACTGTCGACCAAGTGCCCAAGGCATTGTGGGAGTCATGAT	401093	natural antisense	ENST00000282486	MBNL1		+	151985828	152183568	29.8567	13.7277	4.82862	3.77008	26.1141	40.8116	22.2657	30.2354	18.0623	13.6821	12.9747	10.1917	5.607	4.80779	4.28151	4.61818	4.20366	3.70762	3.65242	3.51663
ASHGV40003578	0.00702252	0.148971	2.08282	up	noncoding	long noncoding	Gold	NR_027037	MBNL1-AS1	RefSeq	6658	chr3	-	151980404	151987415	CCCGACAAAGAGGCGGCCCCACTGTCGACCAAGTGCCCAAGGCATTGTGGGAGTCATGAT	401093	natural antisense	ENST00000282488	MBNL1		+	151985828	152183568	29.8567	13.7277	4.82862	3.77008	26.1141	40.8116	22.2657	30.2354	18.0623	13.6821	12.9747	10.1917	5.607	4.80779	4.28151	4.61818	4.20366	3.70762	3.65242	3.51663
ASHGV40003578	0.00702252	0.148971	2.08282	up	noncoding	long noncoding	Gold	NR_027037	MBNL1-AS1	RefSeq	6658	chr3	-	151980404	151987415	CCCGACAAAGAGGCGGCCCCACTGTCGACCAAGTGCCCAAGGCATTGTGGGAGTCATGAT	401093	natural antisense	ENST00000460591	MBNL1		+	151987237	152163263	29.8567	13.7277	4.82862	3.77008	26.1141	40.8116	22.2657	30.2354	18.0623	13.6821	12.9747	10.1917	5.607	4.80779	4.28151	4.61818	4.20366	3.70762	3.65242	3.51663
ASHGV40003578	0.00702252	0.148971	2.08282	up	noncoding	long noncoding	Gold	NR_027037	MBNL1-AS1	RefSeq	6658	chr3	-	151980404	151987415	CCCGACAAAGAGGCGGCCCCACTGTCGACCAAGTGCCCAAGGCATTGTGGGAGTCATGAT	401093	natural antisense	ENST00000493459	MBNL1		+	151986735	152183007	29.8567	13.7277	4.82862	3.77008	26.1141	40.8116	22.2657	30.2354	18.0623	13.6821	12.9747	10.1917	5.607	4.80779	4.28151	4.61818	4.20366	3.70762	3.65242	3.51663
ASHGV40003578	0.00702252	0.148971	2.08282	up	noncoding	long noncoding	Gold	NR_027037	MBNL1-AS1	RefSeq	6658	chr3	-	151980404	151987415	CCCGACAAAGAGGCGGCCCCACTGTCGACCAAGTGCCCAAGGCATTGTGGGAGTCATGAT	401093	natural antisense	ENST00000495875	MBNL1		+	151986708	152150706	29.8567	13.7277	4.82862	3.77008	26.1141	40.8116	22.2657	30.2354	18.0623	13.6821	12.9747	10.1917	5.607	4.80779	4.28151	4.61818	4.20366	3.70762	3.65242	3.51663
ASHGV40003578	0.00702252	0.148971	2.08282	up	noncoding	long noncoding	Gold	NR_027037	MBNL1-AS1	RefSeq	6658	chr3	-	151980404	151987415	CCCGACAAAGAGGCGGCCCCACTGTCGACCAAGTGCCCAAGGCATTGTGGGAGTCATGAT	401093	natural antisense	NM_021038	MBNL1		+	151985828	152183568	29.8567	13.7277	4.82862	3.77008	26.1141	40.8116	22.2657	30.2354	18.0623	13.6821	12.9747	10.1917	5.607	4.80779	4.28151	4.61818	4.20366	3.70762	3.65242	3.51663
ASHGV40003578	0.00702252	0.148971	2.08282	up	noncoding	long noncoding	Gold	NR_027037	MBNL1-AS1	RefSeq	6658	chr3	-	151980404	151987415	CCCGACAAAGAGGCGGCCCCACTGTCGACCAAGTGCCCAAGGCATTGTGGGAGTCATGAT	401093	natural antisense	NM_207292	MBNL1		+	151985828	152183568	29.8567	13.7277	4.82862	3.77008	26.1141	40.8116	22.2657	30.2354	18.0623	13.6821	12.9747	10.1917	5.607	4.80779	4.28151	4.61818	4.20366	3.70762	3.65242	3.51663
ASHGV40018927	0.0214051	0.220315	2.35591	up	noncoding	long noncoding	Reliable	T130354	G030545	RNA-seq: Iyer et al 2015	1265	chr16	+	30645777	30647042	TCTTTGTAACTTTACTAAAAATTGGGGGCACTCTATAGTTTACAAAACTATCCCCATCCA		intergenic							16.4351	6.39581	3.94971	2.71343	11.5796	13.0548	16.0942	25.0118	6.24495	7.2982	6.25552	5.78456	4.34679	3.25682	3.83656	4.35869	2.66994	2.78912	2.65656	2.73811
ASHGV40020205	0.00242439	0.118257	3.61798	up	noncoding	long noncoding	Reliable	ENST00000608771	RP11-378J18.8	GENCODE	2646	chr1	-	222832208	222834854	CCGTTACCCTAACAACTGTACCCTAATAGAGCTTATCCAGAAATATAAAGCATATTTTAC		intronic antisense	ENST00000344507	MIA3		+	222791449	222839489	47.769	11.9652	5.40155	3.54637	22.274	59.9994	53.0074	55.7952	10.577	16.9146	11.8428	8.52655	5.37469	5.33733	5.44141	5.45278	3.38253	4.03478	3.52137	3.2468
ASHGV40020205	0.00242439	0.118257	3.61798	up	noncoding	long noncoding	Reliable	ENST00000608771	RP11-378J18.8	GENCODE	2646	chr1	-	222832208	222834854	CCGTTACCCTAACAACTGTACCCTAATAGAGCTTATCCAGAAATATAAAGCATATTTTAC		natural antisense	ENST00000344441	MIA3		+	222791443	222841351	47.769	11.9652	5.40155	3.54637	22.274	59.9994	53.0074	55.7952	10.577	16.9146	11.8428	8.52655	5.37469	5.33733	5.44141	5.45278	3.38253	4.03478	3.52137	3.2468
ASHGV40020205	0.00242439	0.118257	3.61798	up	noncoding	long noncoding	Reliable	ENST00000608771	RP11-378J18.8	GENCODE	2646	chr1	-	222832208	222834854	CCGTTACCCTAACAACTGTACCCTAATAGAGCTTATCCAGAAATATAAAGCATATTTTAC		natural antisense	NM_001300867	MIA3		+	222817644	222841354	47.769	11.9652	5.40155	3.54637	22.274	59.9994	53.0074	55.7952	10.577	16.9146	11.8428	8.52655	5.37469	5.33733	5.44141	5.45278	3.38253	4.03478	3.52137	3.2468
ASHGV40020205	0.00242439	0.118257	3.61798	up	noncoding	long noncoding	Reliable	ENST00000608771	RP11-378J18.8	GENCODE	2646	chr1	-	222832208	222834854	CCGTTACCCTAACAACTGTACCCTAATAGAGCTTATCCAGAAATATAAAGCATATTTTAC		natural antisense	NM_198551	MIA3	melanoma inhibitory activity family member 3	+	222791443	222841354	47.769	11.9652	5.40155	3.54637	22.274	59.9994	53.0074	55.7952	10.577	16.9146	11.8428	8.52655	5.37469	5.33733	5.44141	5.45278	3.38253	4.03478	3.52137	3.2468
ASHGV40045444	0.00235938	0.117928	2.1931	up	noncoding	long noncoding	Reliable	ENST00000565695	RP3-467N11.1	GENCODE	1517	chr6	+	101329346	101330863	CCCATCACAGTTCCAGAGGCTTAAGGGAGAAGAGAGGAACTGAAAATAGACTACCTAGAA		bidirectional	ENST00000324723	ASCC3		-	101296295	101329224	205.77	75.8467	7.40964	6.27667	84.7795	236.234	333.009	169.057	72.1949	84.4545	97.8201	48.9174	7.362	7.29477	7.92877	7.05303	6.23286	6.47143	6.53844	5.86396
ASHGV40045444	0.00235938	0.117928	2.1931	up	noncoding	long noncoding	Reliable	ENST00000565695	RP3-467N11.1	GENCODE	1517	chr6	+	101329346	101330863	CCCATCACAGTTCCAGAGGCTTAAGGGAGAAGAGAGGAACTGAAAATAGACTACCTAGAA		bidirectional	NM_001284271	ASCC3		-	101163006	101329248	205.77	75.8467	7.40964	6.27667	84.7795	236.234	333.009	169.057	72.1949	84.4545	97.8201	48.9174	7.362	7.29477	7.92877	7.05303	6.23286	6.47143	6.53844	5.86396
ASHGV40045444	0.00235938	0.117928	2.1931	up	noncoding	long noncoding	Reliable	ENST00000565695	RP3-467N11.1	GENCODE	1517	chr6	+	101329346	101330863	CCCATCACAGTTCCAGAGGCTTAAGGGAGAAGAGAGGAACTGAAAATAGACTACCTAGAA		bidirectional	NM_006828	ASCC3	activating signal cointegrator 1 complex subunit 3	-	100956070	101329248	205.77	75.8467	7.40964	6.27667	84.7795	236.234	333.009	169.057	72.1949	84.4545	97.8201	48.9174	7.362	7.29477	7.92877	7.05303	6.23286	6.47143	6.53844	5.86396
ASHGV40045444	0.00235938	0.117928	2.1931	up	noncoding	long noncoding	Reliable	ENST00000565695	RP3-467N11.1	GENCODE	1517	chr6	+	101329346	101330863	CCCATCACAGTTCCAGAGGCTTAAGGGAGAAGAGAGGAACTGAAAATAGACTACCTAGAA		bidirectional	NM_022091	ASCC3		-	101304178	101329248	205.77	75.8467	7.40964	6.27667	84.7795	236.234	333.009	169.057	72.1949	84.4545	97.8201	48.9174	7.362	7.29477	7.92877	7.05303	6.23286	6.47143	6.53844	5.86396
ASHGV40016600	0.00550553	0.145126	5.55204	up	noncoding	long noncoding	Reliable	uc001zhb.2	C15orf45	UCSC_knowngene	1821	chr15	+	32962079	32963900	GATTGTGGACAAGTGATGGCGCTTTTTGTAAAATTGTGTATGTGTTTACCTCAAGTAGTG		intron sense-overlapping	ENST00000471027	SCG5		+	32935823	32984110	38.8012	6.5782	5.07546	2.60244	16.2242	43.9085	51.7301	43.3419	5	11.3128	5	5	4.87169	4.91527	5.4107	5.10417	2.32784	3.41642	2.32676	2.33874
ASHGV40016600	0.00550553	0.145126	5.55204	up	noncoding	long noncoding	Reliable	uc001zhb.2	C15orf45	UCSC_knowngene	1821	chr15	+	32962079	32963900	GATTGTGGACAAGTGATGGCGCTTTTTGTAAAATTGTGTATGTGTTTACCTCAAGTAGTG		intron sense-overlapping	ENST00000494364	SCG5		+	32933899	32989289	38.8012	6.5782	5.07546	2.60244	16.2242	43.9085	51.7301	43.3419	5	11.3128	5	5	4.87169	4.91527	5.4107	5.10417	2.32784	3.41642	2.32676	2.33874
ASHGV40016600	0.00550553	0.145126	5.55204	up	noncoding	long noncoding	Reliable	uc001zhb.2	C15orf45	UCSC_knowngene	1821	chr15	+	32962079	32963900	GATTGTGGACAAGTGATGGCGCTTTTTGTAAAATTGTGTATGTGTTTACCTCAAGTAGTG		intron sense-overlapping	ENST00000497208	SCG5		+	32933902	32989090	38.8012	6.5782	5.07546	2.60244	16.2242	43.9085	51.7301	43.3419	5	11.3128	5	5	4.87169	4.91527	5.4107	5.10417	2.32784	3.41642	2.32676	2.33874
ASHGV40016600	0.00550553	0.145126	5.55204	up	noncoding	long noncoding	Reliable	uc001zhb.2	C15orf45	UCSC_knowngene	1821	chr15	+	32962079	32963900	GATTGTGGACAAGTGATGGCGCTTTTTGTAAAATTGTGTATGTGTTTACCTCAAGTAGTG		intron sense-overlapping	NM_001144757	SCG5	secretogranin V	+	32933869	32989298	38.8012	6.5782	5.07546	2.60244	16.2242	43.9085	51.7301	43.3419	5	11.3128	5	5	4.87169	4.91527	5.4107	5.10417	2.32784	3.41642	2.32676	2.33874
ASHGV40016600	0.00550553	0.145126	5.55204	up	noncoding	long noncoding	Reliable	uc001zhb.2	C15orf45	UCSC_knowngene	1821	chr15	+	32962079	32963900	GATTGTGGACAAGTGATGGCGCTTTTTGTAAAATTGTGTATGTGTTTACCTCAAGTAGTG		intron sense-overlapping	NM_003020	SCG5		+	32933869	32989298	38.8012	6.5782	5.07546	2.60244	16.2242	43.9085	51.7301	43.3419	5	11.3128	5	5	4.87169	4.91527	5.4107	5.10417	2.32784	3.41642	2.32676	2.33874
ASHGV40046239	0.0393914	0.282668	3.19981	up	noncoding	long noncoding	Reliable	T319800	G074904	RNA-seq: Iyer et al 2015	1599	chr7	-	22440623	22442322	CTCTAAGACATTCAGACAGATGAAGGATGGAATATCAACCACCAATGCTAAAAGTTCAGT		intergenic							16.6169	5	4.0076	2.32961	20.1206	10.1149	20.3892	15.843	5	5	5	5	5.21342	2.90475	4.15335	3.75889	2.32784	2.32512	2.32676	2.33874
ASHGV40058231	0.00144828	0.104196	2.39322	up	noncoding	long noncoding	Reliable	T100148	G023640	RNA-seq: Iyer et al 2015	7255	chr14	+	19741958	19749897	AATGCTTCCGATTCAAGTGCTTTTTCCACTGTTTCCCCAGTTGGATAATTGGCAGCTCAA		intergenic							104.353	38.0302	6.52599	5.26704	55.8422	151.812	119.666	90.0911	53.4289	34.9829	38.7746	24.9344	6.76558	6.65306	6.54618	6.13915	5.80407	5.16012	5.23193	4.87205
ASHGV40051016	0.0170705	0.202086	3.32284	up	noncoding	long noncoding	Reliable	ENST00000607176	KB-1410C5.5	GENCODE	411	chr8	+	102220375	102220786	TAAACAGACTATTCTGACAAATGTTTAGTGGCAAATAATAGCAACAGCAATAATGGCAAC		intergenic							48.7991	13.9943	5.54135	3.80893	62.6546	41.1954	47.3586	43.9877	17.2834	13.1087	14.623	10.9621	6.9288	4.82257	5.2922	5.12182	4.13708	3.63886	3.82892	3.63088
ASHGV40012865	0.040963	0.287723	4.75624	up	noncoding	long noncoding	Reliable	ENST00000432229	FARP1-AS1	GENCODE	323	chr13	-	99087658	99088094	CCCTGCACAGTATTCAAAGGTGTCTTTTGAGCAAAAACAGTGCTATTTCTCTATAATAAA	100874080	natural antisense	ENST00000376586	FARP1		+	98795433	99102016	85.3521	16.7366	6.05963	3.8098	54.8171	35.8043	62.1921	188.595	6.61634	14.1109	10.5301	35.6891	6.74075	4.63505	5.65832	7.20439	2.7478	3.75365	3.34638	5.39139
ASHGV40012865	0.040963	0.287723	4.75624	up	noncoding	long noncoding	Reliable	ENST00000432229	FARP1-AS1	GENCODE	323	chr13	-	99087658	99088094	CCCTGCACAGTATTCAAAGGTGTCTTTTGAGCAAAAACAGTGCTATTTCTCTATAATAAA	100874080	natural antisense	ENST00000423063	FARP1		+	99083296	99088355	85.3521	16.7366	6.05963	3.8098	54.8171	35.8043	62.1921	188.595	6.61634	14.1109	10.5301	35.6891	6.74075	4.63505	5.65832	7.20439	2.7478	3.75365	3.34638	5.39139
ASHGV40012865	0.040963	0.287723	4.75624	up	noncoding	long noncoding	Reliable	ENST00000432229	FARP1-AS1	GENCODE	323	chr13	-	99087658	99088094	CCCTGCACAGTATTCAAAGGTGTCTTTTGAGCAAAAACAGTGCTATTTCTCTATAATAAA	100874080	natural antisense	ENST00000596256	FARP1		+	99083334	99093050	85.3521	16.7366	6.05963	3.8098	54.8171	35.8043	62.1921	188.595	6.61634	14.1109	10.5301	35.6891	6.74075	4.63505	5.65832	7.20439	2.7478	3.75365	3.34638	5.39139
ASHGV40012865	0.040963	0.287723	4.75624	up	noncoding	long noncoding	Reliable	ENST00000432229	FARP1-AS1	GENCODE	323	chr13	-	99087658	99088094	CCCTGCACAGTATTCAAAGGTGTCTTTTGAGCAAAAACAGTGCTATTTCTCTATAATAAA	100874080	natural antisense	NM_001286839	FARP1		+	98794815	99102027	85.3521	16.7366	6.05963	3.8098	54.8171	35.8043	62.1921	188.595	6.61634	14.1109	10.5301	35.6891	6.74075	4.63505	5.65832	7.20439	2.7478	3.75365	3.34638	5.39139
ASHGV40012865	0.040963	0.287723	4.75624	up	noncoding	long noncoding	Reliable	ENST00000432229	FARP1-AS1	GENCODE	323	chr13	-	99087658	99088094	CCCTGCACAGTATTCAAAGGTGTCTTTTGAGCAAAAACAGTGCTATTTCTCTATAATAAA	100874080	natural antisense	NM_005766	FARP1	FERM, ARH/RhoGEF and pleckstrin domain protein 1	+	98795351	99102027	85.3521	16.7366	6.05963	3.8098	54.8171	35.8043	62.1921	188.595	6.61634	14.1109	10.5301	35.6891	6.74075	4.63505	5.65832	7.20439	2.7478	3.75365	3.34638	5.39139
ASHGV40005501	0.0380881	0.27964	8.9181	up	noncoding	long noncoding	Reliable	ENST00000414157	RP11-462L8.1	GENCODE	1041	chr10	+	33271468	33371030	GCATAAACTCACCAGTTTTATCCTTAATTACTGTGATATACACTCATGAAGTATGTACCC	101929475	intronic antisense	ENST00000475184	ITGB1		-	33218751	33294720	283.871	23.6194	7.54009	4.38335	40.0145	392.535	201.628	501.308	48.5422	13.026	15.9075	17.0017	6.2709	8.02242	7.25941	8.60762	5.67683	3.62872	3.94577	4.28208
ASHGV40005501	0.0380881	0.27964	8.9181	up	noncoding	long noncoding	Reliable	ENST00000414157	RP11-462L8.1	GENCODE	1041	chr10	+	33271468	33371030	GCATAAACTCACCAGTTTTATCCTTAATTACTGTGATATACACTCATGAAGTATGTACCC	101929475	intronic antisense	ENST00000534049	ITGB1		-	33217139	33281391	283.871	23.6194	7.54009	4.38335	40.0145	392.535	201.628	501.308	48.5422	13.026	15.9075	17.0017	6.2709	8.02242	7.25941	8.60762	5.67683	3.62872	3.94577	4.28208
ASHGV40001171	0.0106499	0.171443	3.70725	up	noncoding	long noncoding	Gold	ENST00000454515	MKLN1-AS	GENCODE	587	chr7	-	131008447	131012476	ACAAGCAGAGCCACTGCAGTTACCAAAGAGTATGTCGCTTATTGTCTAAGAGGTTGGACT	100506881	intronic antisense	ENST00000416992	MKLN1		+	130794898	131084143	26.6783	5.93901	4.44915	2.5588	7.98212	39.6781	30.0977	28.9553	7.35537	6.3993	5.00137	5	3.78904	4.76986	4.67964	4.55806	2.88835	2.61549	2.39262	2.33874
ASHGV40001171	0.0106499	0.171443	3.70725	up	noncoding	long noncoding	Gold	ENST00000454515	MKLN1-AS	GENCODE	587	chr7	-	131008447	131012476	ACAAGCAGAGCCACTGCAGTTACCAAAGAGTATGTCGCTTATTGTCTAAGAGGTTGGACT	100506881	intronic antisense	ENST00000429546	MKLN1		+	130969820	131084116	26.6783	5.93901	4.44915	2.5588	7.98212	39.6781	30.0977	28.9553	7.35537	6.3993	5.00137	5	3.78904	4.76986	4.67964	4.55806	2.88835	2.61549	2.39262	2.33874
ASHGV40001171	0.0106499	0.171443	3.70725	up	noncoding	long noncoding	Gold	ENST00000454515	MKLN1-AS	GENCODE	587	chr7	-	131008447	131012476	ACAAGCAGAGCCACTGCAGTTACCAAAGAGTATGTCGCTTATTGTCTAAGAGGTTGGACT	100506881	intronic antisense	NM_001145354	MKLN1		+	130794854	131181398	26.6783	5.93901	4.44915	2.5588	7.98212	39.6781	30.0977	28.9553	7.35537	6.3993	5.00137	5	3.78904	4.76986	4.67964	4.55806	2.88835	2.61549	2.39262	2.33874
ASHGV40036625	0.0196024	0.213541	3.44607	up	noncoding	long noncoding	Reliable	ENST00000457996	RP11-439A17.9	GENCODE	3543	chr1	+	120925633	120933000	GAGTGGGAAATTGTAACATACCTCCATCAGATACTGTTGAACATTAGTAATGGTAGAAAA		intronic antisense	NM_001244910	FCGR1B		-	120927646	120935944	93.5283	19.4326	6.06881	4.28386	35.7632	35.1896	93.7314	209.429	18.4467	13.9022	24.6565	20.7251	6.0919	4.61131	6.21161	7.36042	4.23561	3.73108	4.58268	4.58605
ASHGV40036625	0.0196024	0.213541	3.44607	up	noncoding	long noncoding	Reliable	ENST00000457996	RP11-439A17.9	GENCODE	3543	chr1	+	120925633	120933000	GAGTGGGAAATTGTAACATACCTCCATCAGATACTGTTGAACATTAGTAATGGTAGAAAA		natural antisense	NM_001004340	FCGR1B		-	120926127	120935944	93.5283	19.4326	6.06881	4.28386	35.7632	35.1896	93.7314	209.429	18.4467	13.9022	24.6565	20.7251	6.0919	4.61131	6.21161	7.36042	4.23561	3.73108	4.58268	4.58605
ASHGV40036625	0.0196024	0.213541	3.44607	up	noncoding	long noncoding	Reliable	ENST00000457996	RP11-439A17.9	GENCODE	3543	chr1	+	120925633	120933000	GAGTGGGAAATTGTAACATACCTCCATCAGATACTGTTGAACATTAGTAATGGTAGAAAA		natural antisense	NM_001017986	FCGR1B	Fc fragment of IgG, high affinity Ib, receptor (CD64)	-	120926127	120935944	93.5283	19.4326	6.06881	4.28386	35.7632	35.1896	93.7314	209.429	18.4467	13.9022	24.6565	20.7251	6.0919	4.61131	6.21161	7.36042	4.23561	3.73108	4.58268	4.58605
ASHGV40017861	0.00136178	0.104196	5.84374	up	noncoding	long noncoding	Gold	NR_024348	FBXL19-AS1	RefSeq	3951	chr16	-	30930639	30934590	TCCAGCTTCTCTTGAAAAGTCCTGAAATCTAGTCCAGGACCGTGGATTGTATTTAAAAAA	283932	natural antisense	ENST00000562798	FBXL19		+	30934375	30937252	374.207	52.4865	8.30602	5.75913	182.579	334.947	537.187	442.117	56.6954	54.3776	62.6287	36.2442	8.44145	7.78783	8.56231	8.4325	5.88098	5.82506	5.91762	5.41286
ASHGV40017861	0.00136178	0.104196	5.84374	up	noncoding	long noncoding	Gold	NR_024348	FBXL19-AS1	RefSeq	3951	chr16	-	30930639	30934590	TCCAGCTTCTCTTGAAAAGTCCTGAAATCTAGTCCAGGACCGTGGATTGTATTTAAAAAA	283932	natural antisense	NM_001282351	FBXL19		+	30934375	30960104	374.207	52.4865	8.30602	5.75913	182.579	334.947	537.187	442.117	56.6954	54.3776	62.6287	36.2442	8.44145	7.78783	8.56231	8.4325	5.88098	5.82506	5.91762	5.41286
ASHGV40034222	0.0393997	0.282668	2.26967	up	noncoding	long noncoding	Reliable	T240816	G055444	RNA-seq: Iyer et al 2015	1167	chr3	-	42053499	42055127	CCCTGCAAAACCTGATTTCTCATACTGGCATAGACTTGACTTGAAGAGATCATCAAGTGT		intergenic							25.5949	10.4118	4.38563	3.20315	8.72041	44.9941	29.192	19.4733	7.52448	8.7256	20.3559	5.04125	3.92236	4.94332	4.64125	4.0356	2.91651	3.02393	4.30295	2.5692
ASHGV40037915	0.00477062	0.141578	3.74731	up	noncoding	long noncoding	Reliable	ENST00000514608	RP11-21I10.2	GENCODE	974	chr4	-	119990478	119991452	GTCAGCAACTCTCCTGTTGGTTCATTATTGAATGTGCTGTAAATTAAGTCTTTTGCAATT		intergenic							15818.2	3431.45	13.6344	11.7285	2885.62	20534	19717.1	20136	1539.83	3050.94	4055.25	5079.78	12.13	14.1747	13.9767	14.2562	10.7746	11.6268	11.9753	12.5374
ASHGV40055133	0.0183429	0.207541	2.28681	up	noncoding	long noncoding	Reliable	uc001jtm.3	BC069792	UCSC_knowngene	632	chr10	-	74884658	74885290	GAACAACTCACAGAAAAATGCCAATCTCTTTACAGCTCACGTAATTTAAATGGTTACTGT		natural antisense	NM_001283014	NUDT13		+	74870132	74891586	778.414	242.585	9.17058	7.97724	209.439	609.6	1336.99	957.632	155.872	270.481	337.631	206.357	8.61425	8.64826	9.83984	9.57996	7.35377	8.19244	8.35761	8.00516
ASHGV40055133	0.0183429	0.207541	2.28681	up	noncoding	long noncoding	Reliable	uc001jtm.3	BC069792	UCSC_knowngene	632	chr10	-	74884658	74885290	GAACAACTCACAGAAAAATGCCAATCTCTTTACAGCTCACGTAATTTAAATGGTTACTGT		natural antisense	NM_001283015	NUDT13		+	74870132	74891586	778.414	242.585	9.17058	7.97724	209.439	609.6	1336.99	957.632	155.872	270.481	337.631	206.357	8.61425	8.64826	9.83984	9.57996	7.35377	8.19244	8.35761	8.00516
ASHGV40055133	0.0183429	0.207541	2.28681	up	noncoding	long noncoding	Reliable	uc001jtm.3	BC069792	UCSC_knowngene	632	chr10	-	74884658	74885290	GAACAACTCACAGAAAAATGCCAATCTCTTTACAGCTCACGTAATTTAAATGGTTACTGT		natural antisense	NM_001283016	NUDT13		+	74870132	74891586	778.414	242.585	9.17058	7.97724	209.439	609.6	1336.99	957.632	155.872	270.481	337.631	206.357	8.61425	8.64826	9.83984	9.57996	7.35377	8.19244	8.35761	8.00516
ASHGV40055133	0.0183429	0.207541	2.28681	up	noncoding	long noncoding	Reliable	uc001jtm.3	BC069792	UCSC_knowngene	632	chr10	-	74884658	74885290	GAACAACTCACAGAAAAATGCCAATCTCTTTACAGCTCACGTAATTTAAATGGTTACTGT		natural antisense	NM_001283017	NUDT13		+	74870132	74891586	778.414	242.585	9.17058	7.97724	209.439	609.6	1336.99	957.632	155.872	270.481	337.631	206.357	8.61425	8.64826	9.83984	9.57996	7.35377	8.19244	8.35761	8.00516
ASHGV40055133	0.0183429	0.207541	2.28681	up	noncoding	long noncoding	Reliable	uc001jtm.3	BC069792	UCSC_knowngene	632	chr10	-	74884658	74885290	GAACAACTCACAGAAAAATGCCAATCTCTTTACAGCTCACGTAATTTAAATGGTTACTGT		natural antisense	NM_001283019	NUDT13		+	74870132	74891586	778.414	242.585	9.17058	7.97724	209.439	609.6	1336.99	957.632	155.872	270.481	337.631	206.357	8.61425	8.64826	9.83984	9.57996	7.35377	8.19244	8.35761	8.00516
ASHGV40055133	0.0183429	0.207541	2.28681	up	noncoding	long noncoding	Reliable	uc001jtm.3	BC069792	UCSC_knowngene	632	chr10	-	74884658	74885290	GAACAACTCACAGAAAAATGCCAATCTCTTTACAGCTCACGTAATTTAAATGGTTACTGT		natural antisense	NM_015901	NUDT13	nudix hydrolase 13	+	74870132	74891586	778.414	242.585	9.17058	7.97724	209.439	609.6	1336.99	957.632	155.872	270.481	337.631	206.357	8.61425	8.64826	9.83984	9.57996	7.35377	8.19244	8.35761	8.00516
ASHGV40038389	0.0482715	0.308823	2.09523	up	noncoding	long noncoding	Reliable	ENST00000609583	RP11-126K1.9	GENCODE	481	chr1	+	151300424	151300905	CAATCCCTTCTTCCAAACAAAACGAAACCATATTAGGCCAAACAAATAAACAAAAACACG		bidirectional	ENST00000368873	PI4KB		-	151264607	151299887	30.3632	13.079	4.69355	3.62644	11.6241	45.5273	30.8011	33.5005	14.3496	13.3715	18.2655	6.32942	4.35235	4.95654	4.7094	4.7559	3.8433	3.67105	4.14111	2.85031
ASHGV40038389	0.0482715	0.308823	2.09523	up	noncoding	long noncoding	Reliable	ENST00000609583	RP11-126K1.9	GENCODE	481	chr1	+	151300424	151300905	CAATCCCTTCTTCCAAACAAAACGAAACCATATTAGGCCAAACAAATAAACAAAAACACG		bidirectional	ENST00000430800	PI4KB		-	151274723	151299892	30.3632	13.079	4.69355	3.62644	11.6241	45.5273	30.8011	33.5005	14.3496	13.3715	18.2655	6.32942	4.35235	4.95654	4.7094	4.7559	3.8433	3.67105	4.14111	2.85031
ASHGV40038389	0.0482715	0.308823	2.09523	up	noncoding	long noncoding	Reliable	ENST00000609583	RP11-126K1.9	GENCODE	481	chr1	+	151300424	151300905	CAATCCCTTCTTCCAAACAAAACGAAACCATATTAGGCCAAACAAATAAACAAAAACACG		bidirectional	ENST00000438243	PI4KB		-	151288115	151299853	30.3632	13.079	4.69355	3.62644	11.6241	45.5273	30.8011	33.5005	14.3496	13.3715	18.2655	6.32942	4.35235	4.95654	4.7094	4.7559	3.8433	3.67105	4.14111	2.85031
ASHGV40038389	0.0482715	0.308823	2.09523	up	noncoding	long noncoding	Reliable	ENST00000609583	RP11-126K1.9	GENCODE	481	chr1	+	151300424	151300905	CAATCCCTTCTTCCAAACAAAACGAAACCATATTAGGCCAAACAAATAAACAAAAACACG		bidirectional	ENST00000489223	PI4KB		-	151278739	151299876	30.3632	13.079	4.69355	3.62644	11.6241	45.5273	30.8011	33.5005	14.3496	13.3715	18.2655	6.32942	4.35235	4.95654	4.7094	4.7559	3.8433	3.67105	4.14111	2.85031
ASHGV40038389	0.0482715	0.308823	2.09523	up	noncoding	long noncoding	Reliable	ENST00000609583	RP11-126K1.9	GENCODE	481	chr1	+	151300424	151300905	CAATCCCTTCTTCCAAACAAAACGAAACCATATTAGGCCAAACAAATAAACAAAAACACG		bidirectional	NM_001198773	PI4KB	phosphatidylinositol 4-kinase, catalytic, beta	-	151264272	151300133	30.3632	13.079	4.69355	3.62644	11.6241	45.5273	30.8011	33.5005	14.3496	13.3715	18.2655	6.32942	4.35235	4.95654	4.7094	4.7559	3.8433	3.67105	4.14111	2.85031
ASHGV40038389	0.0482715	0.308823	2.09523	up	noncoding	long noncoding	Reliable	ENST00000609583	RP11-126K1.9	GENCODE	481	chr1	+	151300424	151300905	CAATCCCTTCTTCCAAACAAAACGAAACCATATTAGGCCAAACAAATAAACAAAAACACG		bidirectional	NM_001198774	PI4KB		-	151264272	151300191	30.3632	13.079	4.69355	3.62644	11.6241	45.5273	30.8011	33.5005	14.3496	13.3715	18.2655	6.32942	4.35235	4.95654	4.7094	4.7559	3.8433	3.67105	4.14111	2.85031
ASHGV40038389	0.0482715	0.308823	2.09523	up	noncoding	long noncoding	Reliable	ENST00000609583	RP11-126K1.9	GENCODE	481	chr1	+	151300424	151300905	CAATCCCTTCTTCCAAACAAAACGAAACCATATTAGGCCAAACAAATAAACAAAAACACG		bidirectional	NM_001198775	PI4KB		-	151264272	151300133	30.3632	13.079	4.69355	3.62644	11.6241	45.5273	30.8011	33.5005	14.3496	13.3715	18.2655	6.32942	4.35235	4.95654	4.7094	4.7559	3.8433	3.67105	4.14111	2.85031
ASHGV40038389	0.0482715	0.308823	2.09523	up	noncoding	long noncoding	Reliable	ENST00000609583	RP11-126K1.9	GENCODE	481	chr1	+	151300424	151300905	CAATCCCTTCTTCCAAACAAAACGAAACCATATTAGGCCAAACAAATAAACAAAAACACG		bidirectional	NM_002651	PI4KB		-	151264272	151300133	30.3632	13.079	4.69355	3.62644	11.6241	45.5273	30.8011	33.5005	14.3496	13.3715	18.2655	6.32942	4.35235	4.95654	4.7094	4.7559	3.8433	3.67105	4.14111	2.85031
ASHGV40016848	0.0036227	0.137123	2.97085	up	noncoding	long noncoding	Reliable	TCONS_00002518	XLOC_001097	RNA-seq: Cabili et al 2011	983	chr1	-	174966628	174968522	ACTCAGCTTTATAGATCGTCCAAGGCAGCAATTAGAATCAGCAACTCGGAGAGGAAAAAA		bidirectional	ENST00000405362	CACYBP		+	174969348	174979215	34.6606	10.3901	4.93544	3.36456	17.2147	48.7822	27.8936	44.7517	10.276	11.1415	11.9071	8.2359	4.96221	5.05264	4.57996	5.14695	3.34222	3.39393	3.52865	3.19346
ASHGV40016848	0.0036227	0.137123	2.97085	up	noncoding	long noncoding	Reliable	TCONS_00002518	XLOC_001097	RNA-seq: Cabili et al 2011	983	chr1	-	174966628	174968522	ACTCAGCTTTATAGATCGTCCAAGGCAGCAATTAGAATCAGCAACTCGGAGAGGAAAAAA		bidirectional	ENST00000406752	CACYBP		+	174969316	174975907	34.6606	10.3901	4.93544	3.36456	17.2147	48.7822	27.8936	44.7517	10.276	11.1415	11.9071	8.2359	4.96221	5.05264	4.57996	5.14695	3.34222	3.39393	3.52865	3.19346
ASHGV40016848	0.0036227	0.137123	2.97085	up	noncoding	long noncoding	Reliable	TCONS_00002518	XLOC_001097	RNA-seq: Cabili et al 2011	983	chr1	-	174966628	174968522	ACTCAGCTTTATAGATCGTCCAAGGCAGCAATTAGAATCAGCAACTCGGAGAGGAAAAAA		bidirectional	ENST00000426793	CACYBP		+	174968570	174973886	34.6606	10.3901	4.93544	3.36456	17.2147	48.7822	27.8936	44.7517	10.276	11.1415	11.9071	8.2359	4.96221	5.05264	4.57996	5.14695	3.34222	3.39393	3.52865	3.19346
ASHGV40016848	0.0036227	0.137123	2.97085	up	noncoding	long noncoding	Reliable	TCONS_00002518	XLOC_001097	RNA-seq: Cabili et al 2011	983	chr1	-	174966628	174968522	ACTCAGCTTTATAGATCGTCCAAGGCAGCAATTAGAATCAGCAACTCGGAGAGGAAAAAA		bidirectional	NM_001007214	CACYBP		+	174968570	174981163	34.6606	10.3901	4.93544	3.36456	17.2147	48.7822	27.8936	44.7517	10.276	11.1415	11.9071	8.2359	4.96221	5.05264	4.57996	5.14695	3.34222	3.39393	3.52865	3.19346
ASHGV40016848	0.0036227	0.137123	2.97085	up	noncoding	long noncoding	Reliable	TCONS_00002518	XLOC_001097	RNA-seq: Cabili et al 2011	983	chr1	-	174966628	174968522	ACTCAGCTTTATAGATCGTCCAAGGCAGCAATTAGAATCAGCAACTCGGAGAGGAAAAAA		bidirectional	NM_014412	CACYBP	calcyclin binding protein	+	174968891	174981163	34.6606	10.3901	4.93544	3.36456	17.2147	48.7822	27.8936	44.7517	10.276	11.1415	11.9071	8.2359	4.96221	5.05264	4.57996	5.14695	3.34222	3.39393	3.52865	3.19346
ASHGV40000810	0.0161479	0.19972	2.16688	up	noncoding	long noncoding	Gold	ENST00000435378	RP11-452F19.3	GENCODE	767	chr1	+	222988401	223010724	CAGGACCTTTTTCAACTTGACAAATAGAGTCAACTTTTATAACACTGTTACTGGGAATAC		intron sense-overlapping	NM_032890	DISP1	dispatched homolog 1 (Drosophila)	+	222988430	223179337	217.509	66.3222	7.19393	6.07831	35.8555	312.612	362.944	158.624	41.796	75.6972	89.8469	57.9488	6.09447	7.68857	8.03072	6.96197	5.46169	6.31507	6.41937	6.11712
ASHGV40038149	0.0434897	0.295389	5.82115	up	noncoding	pseudogene	Gold	NR_001562	ANXA2P1	RefSeq	1343	chr4	-	154228620	154229963	CCAGCTTCCTTCAAAATATCTGCTGTTCATGAAATCCTGTGCAAGCTCAGCTTGGAGGGT	303	intronic antisense	NM_001130067	TRIM2	tripartite motif containing 2	+	154074269	154260474	873.785	102.59	9.18566	6.64436	217.644	1028.09	1839.59	409.814	184.79	79.6524	61.601	84.3172	8.66735	9.45111	10.3101	8.31407	7.62055	6.38849	5.89387	6.67453
ASHGV40038149	0.0434897	0.295389	5.82115	up	noncoding	pseudogene	Gold	NR_001562	ANXA2P1	RefSeq	1343	chr4	-	154228620	154229963	CCAGCTTCCTTCAAAATATCTGCTGTTCATGAAATCCTGTGCAAGCTCAGCTTGGAGGGT	303	intronic antisense	NM_015271	TRIM2		+	154125565	154260474	873.785	102.59	9.18566	6.64436	217.644	1028.09	1839.59	409.814	184.79	79.6524	61.601	84.3172	8.66735	9.45111	10.3101	8.31407	7.62055	6.38849	5.89387	6.67453
ASHGV40013769	0.0182732	0.207107	23.5931	up	noncoding	long noncoding	Reliable	uc001vvu.3	BC017398	UCSC_knowngene	1388	chr14	-	19911927	19913315	GAGTCTGTGCAAAATGTCACTAAAAATAAATTAGCACTAGAAATTATTTCTAAATACCAA		intergenic							589.407	18.0746	8.40854	3.84825	56.2125	607.752	411.024	1282.64	14.2938	41.6138	10.0175	6.37341	6.77686	8.64522	8.19073	10.0214	3.83619	5.42636	3.27121	2.85924
ASHGV40002882	0.00219194	0.113573	2.19261	up	noncoding	long noncoding	Gold	NR_024204	LINC00152	RefSeq	828	chr2	+	87754973	87821030	ACAGTCTTTTCTCTACTCATGCCCAAAGTTACGGAGGACCCAGCAACCATCTCCTGCAGC	112597	intergenic							198.325	74.3839	7.41734	6.28469	87.7042	221.702	209.353	274.542	89.1759	61.4293	62.1069	84.8236	7.4124	7.20172	7.31213	7.74312	6.54887	6.00168	5.90576	6.68246
ASHGV40043157	0.0300165	0.252114	6.52106	up	noncoding	long noncoding	Reliable	ENST00000607175	RP1-86C11.7	GENCODE	565	chr6	-	27090435	27091000	CTAGTATGAAGGAAGTTTGTCTTGATATGTTTCCTGCTCAAAACAAAATGCAACTTGTCA		intergenic							307.566	22.2207	6.997	4.29189	42.16	557.499	605.17	25.4368	29.4343	26.5164	26.928	6.00409	6.35338	8.5181	8.73504	4.38147	4.93792	4.74027	4.70698	2.78239
ASHGV40053126	0.041932	0.290592	4.13668	up	noncoding	long noncoding	Gold	NR_036505	LOC100128361	RefSeq	2497	chr9	+	95380331	95382817	GGTTTGCATTGTTTTAGATGGCATAGCTCTCGCTTTCACAAAAATAAACAGTTGTAAAAG	100128361	natural antisense	ENST00000375522	IPPK		-	95377808	95400361	480.558	97.7828	8.6998	6.65133	544.392	540.179	512.757	324.906	65.4036	88.7383	130.366	106.624	9.84224	8.47371	8.50401	7.97925	6.09707	6.54376	6.94937	7.01511
ASHGV40053126	0.041932	0.290592	4.13668	up	noncoding	long noncoding	Gold	NR_036505	LOC100128361	RefSeq	2497	chr9	+	95380331	95382817	GGTTTGCATTGTTTTAGATGGCATAGCTCTCGCTTTCACAAAAATAAACAGTTGTAAAAG	100128361	natural antisense	NM_022755	IPPK	inositol-pentakisphosphate 2-kinase	-	95375465	95432547	480.558	97.7828	8.6998	6.65133	544.392	540.179	512.757	324.906	65.4036	88.7383	130.366	106.624	9.84224	8.47371	8.50401	7.97925	6.09707	6.54376	6.94937	7.01511
ASHGV40023124	0.00841664	0.160073	5.14987	up	noncoding	long noncoding	Reliable	ENST00000609094	RP11-61L19.3	GENCODE	751	chr18	+	9519446	9520197	CTTGTACAATTTGTTGGGTAGGTACTATAGGGGGAAGAATTAAATATACATGAGGAAGAG		intron sense-overlapping	ENST00000019317	RALBP1		+	9475006	9538112	633.797	102.382	9.11258	6.74805	505.729	677.871	782.406	569.181	75.3189	120.884	111.449	101.877	9.74483	8.81582	9.10618	8.78352	6.30555	7.00656	6.73526	6.94483
ASHGV40023124	0.00841664	0.160073	5.14987	up	noncoding	long noncoding	Reliable	ENST00000609094	RP11-61L19.3	GENCODE	751	chr18	+	9519446	9520197	CTTGTACAATTTGTTGGGTAGGTACTATAGGGGGAAGAATTAAATATACATGAGGAAGAG		intron sense-overlapping	NM_006788	RALBP1	ralA binding protein 1	+	9475529	9538106	633.797	102.382	9.11258	6.74805	505.729	677.871	782.406	569.181	75.3189	120.884	111.449	101.877	9.74483	8.81582	9.10618	8.78352	6.30555	7.00656	6.73526	6.94483
ASHGV40050373	0.0473025	0.306395	4.07864	up	noncoding	long noncoding	Gold	NR_046173	LOC254896	RefSeq	1262	chr8	+	22941867	22961070	TTCCAGAATCGAGAGAGGGAGGGAGTCAAGGTGGAACCCATAGAGTGAGCCTCCTGAAGA	254896	exon sense-overlapping	ENST00000540813	TNFRSF10C		+	22960433	22974563	227.545	37.0765	7.27973	5.25164	118.031	572.001	142.233	77.9163	25.3344	46.7842	38.6076	37.5798	7.8338	8.55957	6.78413	5.9414	4.71759	5.60402	5.2242	5.46075
ASHGV40050373	0.0473025	0.306395	4.07864	up	noncoding	long noncoding	Gold	NR_046173	LOC254896	RefSeq	1262	chr8	+	22941867	22961070	TTCCAGAATCGAGAGAGGGAGGGAGTCAAGGTGGAACCCATAGAGTGAGCCTCCTGAAGA	254896	exon sense-overlapping	NM_003841	TNFRSF10C	tumor necrosis factor receptor superfamily member 10c	+	22960326	22974950	227.545	37.0765	7.27973	5.25164	118.031	572.001	142.233	77.9163	25.3344	46.7842	38.6076	37.5798	7.8338	8.55957	6.78413	5.9414	4.71759	5.60402	5.2242	5.46075
ASHGV40059228	0.00168838	0.108327	8.75149	up	noncoding	long noncoding	Reliable	T383656	G090914	RNA-seq: Iyer et al 2015	1644	chrY	+	21152039	21154347	GTGTCCATATTTCTCAAGCCACATTGGACTTCCAGACGCCATTTGGATTGGGTTTAGAAG		natural antisense	NM_001291737	CD24		-	21152525	21154962	73.1495	8.02533	6.03383	2.9043	50.6497	121.138	64.1681	56.6425	6.37171	11.8733	8.85632	5	6.63114	6.32902	5.69819	5.47696	2.69835	3.48555	3.09456	2.33874
ASHGV40059228	0.00168838	0.108327	8.75149	up	noncoding	long noncoding	Reliable	T383656	G090914	RNA-seq: Iyer et al 2015	1644	chrY	+	21152039	21154347	GTGTCCATATTTCTCAAGCCACATTGGACTTCCAGACGCCATTTGGATTGGGTTTAGAAG		natural antisense	NM_001291738	CD24		-	21152525	21438350	73.1495	8.02533	6.03383	2.9043	50.6497	121.138	64.1681	56.6425	6.37171	11.8733	8.85632	5	6.63114	6.32902	5.69819	5.47696	2.69835	3.48555	3.09456	2.33874
ASHGV40059228	0.00168838	0.108327	8.75149	up	noncoding	long noncoding	Reliable	T383656	G090914	RNA-seq: Iyer et al 2015	1644	chrY	+	21152039	21154347	GTGTCCATATTTCTCAAGCCACATTGGACTTCCAGACGCCATTTGGATTGGGTTTAGAAG		natural antisense	NM_001291739	CD24		-	21152525	21154528	73.1495	8.02533	6.03383	2.9043	50.6497	121.138	64.1681	56.6425	6.37171	11.8733	8.85632	5	6.63114	6.32902	5.69819	5.47696	2.69835	3.48555	3.09456	2.33874
ASHGV40059228	0.00168838	0.108327	8.75149	up	noncoding	long noncoding	Reliable	T383656	G090914	RNA-seq: Iyer et al 2015	1644	chrY	+	21152039	21154347	GTGTCCATATTTCTCAAGCCACATTGGACTTCCAGACGCCATTTGGATTGGGTTTAGAAG		natural antisense	NM_013230	CD24	CD24 molecule	-	21152525	21154800	73.1495	8.02533	6.03383	2.9043	50.6497	121.138	64.1681	56.6425	6.37171	11.8733	8.85632	5	6.63114	6.32902	5.69819	5.47696	2.69835	3.48555	3.09456	2.33874
ASHGV40057072	0.024307	0.232264	3.29749	up	noncoding	long noncoding	Reliable	TCONS_00008386	XLOC_003839	RNA-seq: Cabili et al 2011	205	chr4	+	190197916	190198269	ATATGTGACAGGCTCTCATAGTCACCATCATCACGGGAATCTTGCACATGTTACAGGGAA		intergenic							76.3722	17.323	5.84888	4.12751	31.6803	159.074	31.3068	83.4278	13.4123	20.28	18.5628	17.037	5.90309	6.72508	4.73078	6.03656	3.743	4.31783	4.16346	4.28576
ASHGV40053986	0.028494	0.247422	5.48119	up	noncoding	long noncoding	Reliable	T374409	G088373	RNA-seq: Iyer et al 2015	2173	chrX	-	48437377	48439550	TGAGAGCTTTGCCAACTCTTCTCAGTGGCTTTATATGCCAATTAACCTAACCCTCCACAG		natural antisense	NM_006743	RBM3	RNA binding motif (RNP1, RRM) protein 3	+	48432740	48439553	74.2653	14.0841	6.0228	3.56832	69.5334	123.308	35.9818	68.2379	7.09661	31.2796	7.16132	10.7988	7.071	6.35905	4.91424	5.74693	2.83991	4.9921	2.83345	3.6078
ASHGV40022396	0.027981	0.246499	13.0027	up	noncoding	long noncoding	Reliable	ENST00000580242	RP11-720L2.3	GENCODE	492	chr18	-	316739	317366	TAATCACACATTACAAGATGCCTCCTATACGTCTCTATATTTAGCTACTTACATACCAGG		intergenic							264.185	9.80549	6.93971	3.23897	835.803	85.6258	62.7875	72.5249	15.2913	8.55547	7.51403	7.86112	10.4171	5.83441	5.67013	5.83718	3.94289	2.99694	2.89362	3.12243
ASHGV40021396	0.0438506	0.296606	2.95694	up	noncoding	long noncoding	Reliable	ENST00000566532	RP1-178F10.1	GENCODE	749	chr17	+	18171393	18172142	AGTCCTTTGAAAATGTCACCCATAGATCCTCTACCACTAACTGTAATAAATTTGACCAAA		intergenic							383.372	86.6107	8.07216	6.50806	80.055	296.319	418.098	739.015	84.8161	100.526	91.608	69.493	7.28325	7.61186	8.21118	9.18236	6.47701	6.72731	6.44641	6.3815
ASHGV40024868	0.0350762	0.271702	5.35669	up	noncoding	long noncoding	Reliable	ENST00000597973	CTC-444N24.13	GENCODE	1045	chr19	-	57862215	57863380	TGCTTCACCTCTCTCAGATTTGGGGATTGAAACGTATTAATAAATTGAACGTTGTCTGTA		natural antisense	ENST00000391705	ZNF304		+	57862674	57871266	115.799	12.3077	6.00682	3.58548	9.5804	84.5353	117.774	251.304	8.15155	17.5039	13.042	10.5332	4.06849	5.81502	6.52222	7.62158	3.02498	4.08765	3.65914	3.57015
ASHGV40024868	0.0350762	0.271702	5.35669	up	noncoding	long noncoding	Reliable	ENST00000597973	CTC-444N24.13	GENCODE	1045	chr19	-	57862215	57863380	TGCTTCACCTCTCTCAGATTTGGGGATTGAAACGTATTAATAAATTGAACGTTGTCTGTA		natural antisense	NM_001290318	ZNF304		+	57862641	57871265	115.799	12.3077	6.00682	3.58548	9.5804	84.5353	117.774	251.304	8.15155	17.5039	13.042	10.5332	4.06849	5.81502	6.52222	7.62158	3.02498	4.08765	3.65914	3.57015
ASHGV40024868	0.0350762	0.271702	5.35669	up	noncoding	long noncoding	Reliable	ENST00000597973	CTC-444N24.13	GENCODE	1045	chr19	-	57862215	57863380	TGCTTCACCTCTCTCAGATTTGGGGATTGAAACGTATTAATAAATTGAACGTTGTCTGTA		natural antisense	NM_001290319	ZNF304		+	57862641	57871265	115.799	12.3077	6.00682	3.58548	9.5804	84.5353	117.774	251.304	8.15155	17.5039	13.042	10.5332	4.06849	5.81502	6.52222	7.62158	3.02498	4.08765	3.65914	3.57015
ASHGV40024868	0.0350762	0.271702	5.35669	up	noncoding	long noncoding	Reliable	ENST00000597973	CTC-444N24.13	GENCODE	1045	chr19	-	57862215	57863380	TGCTTCACCTCTCTCAGATTTGGGGATTGAAACGTATTAATAAATTGAACGTTGTCTGTA		natural antisense	NM_020657	ZNF304	zinc finger protein 304	+	57862641	57871265	115.799	12.3077	6.00682	3.58548	9.5804	84.5353	117.774	251.304	8.15155	17.5039	13.042	10.5332	4.06849	5.81502	6.52222	7.62158	3.02498	4.08765	3.65914	3.57015
ASHGV40001878	0.0254425	0.236572	2.17898	up	noncoding	long noncoding	Reliable	ENST00000531886	RP11-110I1.6	GENCODE	667	chr11	+	118914898	118916205	AGAGAGGAGGAGAACAGTTTCCATTTTTAACCACAGAGGTACTGCAGAAGGAACCAGTGA		natural antisense	ENST00000525859	HYOU1		-	118916022	118927845	50.1854	21.9054	5.57079	4.44714	44.0022	62.3399	54.7664	39.6329	32.1324	18.2939	15.5384	21.6569	6.41744	5.3911	5.48561	4.98902	5.06811	4.1566	3.91364	4.65022
ASHGV40001878	0.0254425	0.236572	2.17898	up	noncoding	long noncoding	Reliable	ENST00000531886	RP11-110I1.6	GENCODE	667	chr11	+	118914898	118916205	AGAGAGGAGGAGAACAGTTTCCATTTTTAACCACAGAGGTACTGCAGAAGGAACCAGTGA		natural antisense	ENST00000529972	HYOU1		-	118914902	118927868	50.1854	21.9054	5.57079	4.44714	44.0022	62.3399	54.7664	39.6329	32.1324	18.2939	15.5384	21.6569	6.41744	5.3911	5.48561	4.98902	5.06811	4.1566	3.91364	4.65022
ASHGV40001878	0.0254425	0.236572	2.17898	up	noncoding	long noncoding	Reliable	ENST00000531886	RP11-110I1.6	GENCODE	667	chr11	+	118914898	118916205	AGAGAGGAGGAGAACAGTTTCCATTTTTAACCACAGAGGTACTGCAGAAGGAACCAGTGA		natural antisense	NM_001130991	HYOU1		-	118914895	118927957	50.1854	21.9054	5.57079	4.44714	44.0022	62.3399	54.7664	39.6329	32.1324	18.2939	15.5384	21.6569	6.41744	5.3911	5.48561	4.98902	5.06811	4.1566	3.91364	4.65022
ASHGV40001878	0.0254425	0.236572	2.17898	up	noncoding	long noncoding	Reliable	ENST00000531886	RP11-110I1.6	GENCODE	667	chr11	+	118914898	118916205	AGAGAGGAGGAGAACAGTTTCCATTTTTAACCACAGAGGTACTGCAGAAGGAACCAGTGA		natural antisense	NM_006389	HYOU1	hypoxia up-regulated 1	-	118914895	118927957	50.1854	21.9054	5.57079	4.44714	44.0022	62.3399	54.7664	39.6329	32.1324	18.2939	15.5384	21.6569	6.41744	5.3911	5.48561	4.98902	5.06811	4.1566	3.91364	4.65022
ASHGV40032808	0.0121642	0.179974	12.9472	up	noncoding	long noncoding	Reliable	ENST00000608286	LL22NC03-N14H11.1	GENCODE	694	chr22	-	16154072	16154766	GGAGAAAGCACTCACCTACACGTTTAGGCTCAGAATATTGATTGAAACATTTTGAATGAT		intergenic							5207.86	433.623	12.0493	8.35468	2183.76	7236.87	3322.17	8088.62	271.582	1114.47	220.808	127.632	11.745	12.4451	11.2093	12.7976	8.19332	10.2197	7.72014	7.28552
ASHGV40052772	0.010258	0.169352	12.0385	up	noncoding	long noncoding	Reliable	ENST00000568976	AL022344.7	GENCODE	968	chr10	-	43246625	43247593	GTACAAAATGAACTGACACTTTAATGCTGTGGCCACCTTTAAATAAAGTACAATGTGACA		intergenic							264.32	24.7422	7.90276	4.31317	185.413	317.262	253.114	301.491	20.5428	55.1896	15.6061	7.6303	8.46326	7.71282	7.56634	7.86862	4.40145	5.84514	3.92047	3.08563
ASHGV40053493	0.0130119	0.183689	8.72395	up	noncoding	long noncoding	Reliable	ENST00000610052	RP11-339B21.10	GENCODE	409	chr9	+	131193876	131194285	GATGGGACATGGATTCCTTGTTTGTGTTCTCTGCTATAGCCAAATATATGTGCACGTGTA		intron sense-overlapping	ENST00000372842	CERCAM		+	131174044	131199626	433.997	41.7451	8.49722	5.37223	370.611	568.985	197.252	599.139	25.9669	33.3584	41.7462	65.9087	9.35466	8.55045	7.22971	8.85404	4.75207	5.09275	5.33891	6.30521
ASHGV40053493	0.0130119	0.183689	8.72395	up	noncoding	long noncoding	Reliable	ENST00000610052	RP11-339B21.10	GENCODE	409	chr9	+	131193876	131194285	GATGGGACATGGATTCCTTGTTTGTGTTCTCTGCTATAGCCAAATATATGTGCACGTGTA		intron sense-overlapping	NM_001286760	CERCAM		+	131181438	131199630	433.997	41.7451	8.49722	5.37223	370.611	568.985	197.252	599.139	25.9669	33.3584	41.7462	65.9087	9.35466	8.55045	7.22971	8.85404	4.75207	5.09275	5.33891	6.30521
ASHGV40053493	0.0130119	0.183689	8.72395	up	noncoding	long noncoding	Reliable	ENST00000610052	RP11-339B21.10	GENCODE	409	chr9	+	131193876	131194285	GATGGGACATGGATTCCTTGTTTGTGTTCTCTGCTATAGCCAAATATATGTGCACGTGTA		intron sense-overlapping	NM_016174	CERCAM	cerebral endothelial cell adhesion molecule	+	131182758	131199630	433.997	41.7451	8.49722	5.37223	370.611	568.985	197.252	599.139	25.9669	33.3584	41.7462	65.9087	9.35466	8.55045	7.22971	8.85404	4.75207	5.09275	5.33891	6.30521
ASHGV40022478	0.0352581	0.271928	3.13066	up	noncoding	long noncoding	Reliable	ENST00000608162	RP11-61L19.2	GENCODE	586	chr18	-	9473418	9474004	TTACAGACTATCCAGAATTGTGAACCACAAATTTCCTGTACTGTTTAAGCCAGTTCATAT		intergenic							33.2133	9.91571	4.9547	3.30824	34.5957	20.587	28.66	49.0104	9.90963	10.6701	9.09914	9.98395	6.04103	3.89332	4.61416	5.27031	3.29172	3.32728	3.1294	3.48454
ASHGV40035227	0.0333674	0.26521	4.23976	up	noncoding	long noncoding	Gold	NR_024409	LOC100128164	RefSeq	1752	chr3	-	169672014	169684522	GAATTACAACAGTCATTTGAGAATCTCACTGAGAGCTAATAAAAGCCACACACACACAGA	100128164	bidirectional	ENST00000480708	SEC62		+	169684595	169711619	46.0359	9.41519	5.29793	3.21395	37.9069	26.2146	29.0629	90.9593	10.329	11.5332	8.79476	7.00381	6.1798	4.22404	4.63589	6.15201	3.34923	3.443	3.08553	2.97805
ASHGV40035227	0.0333674	0.26521	4.23976	up	noncoding	long noncoding	Gold	NR_024409	LOC100128164	RefSeq	1752	chr3	-	169672014	169684522	GAATTACAACAGTCATTTGAGAATCTCACTGAGAGCTAATAAAAGCCACACACACACAGA	100128164	bidirectional	NM_003262	SEC62	SEC62 homolog, preprotein translocation factor	+	169684579	169716161	46.0359	9.41519	5.29793	3.21395	37.9069	26.2146	29.0629	90.9593	10.329	11.5332	8.79476	7.00381	6.1798	4.22404	4.63589	6.15201	3.34923	3.443	3.08553	2.97805
ASHGV40052362	0.00452684	0.140292	5.39459	up	noncoding	long noncoding	Reliable	GSE61474_TCONS_00337445	GSE61474_XLOC_065503	RNA-seq: Clark et al 2015	437	chr9	-	131425349	131439996	TTTGTCCCAGCCTGGGGCTCCCCCTCTGGTTTCCTATTTGTAGTTACTAGAATGAAAAAA		intergenic							10431.5	1453.83	13.0523	10.6208	2503	13980.4	15294.1	9948.29	1071.35	1645.9	1450.22	1647.84	11.9353	13.5525	13.5757	13.1458	10.2485	10.7657	10.4829	10.9861
ASHGV40045868	0.00469774	0.140292	5.34633	up	noncoding	long noncoding	Reliable	TCONS_00011999	XLOC_005513	RNA-seq: Cabili et al 2011	448	chr6	+	156318583	156327735	CACTATTTGTCTGCAGTGATTTGTGGAATAAATCTCTCACTTTTCCTAACCCTACTTTCT		intergenic							35.1892	5.75292	4.8954	2.47685	21.798	63.2597	16.2496	39.4494	5	8.01167	5	5	5.33856	5.41182	3.84941	4.9818	2.32784	2.91406	2.32676	2.33874
ASHGV40018389	0.00500902	0.143893	3.40165	up	noncoding	long noncoding	Reliable	T137773	G032281	RNA-seq: Iyer et al 2015	8598	chr16	-	86867134	86877945	ACTGTGTTTTCAATTTTTTGGTGTCCTTGGTTGGGAGCAAGGTCATACCTAACCCCTGCT		intergenic							36.9001	9.95342	5.00737	3.24113	16.58	52.6303	32.8066	45.5834	9.92172	15.7392	5.15949	8.99333	4.9043	5.15952	4.79089	5.17474	3.29278	3.92378	2.42262	3.32534
ASHGV40014701	0.00494426	0.143737	16.8859	up	noncoding	pseudogene	Gold	NR_110526	DUXAP10	RefSeq	2398	chr14	+	19650031	19692916	GGATCCAGAGTTCAGCAGACCTTGAGACAATGAAAACAAACTTAGTAATAATCATTTTTC	503639	intergenic							438.491	25.3905	8.32308	4.24533	92.7125	666.42	405.934	588.897	12.5147	65.1037	13.6416	10.3019	7.49672	8.78938	8.17522	8.83098	3.6387	6.0852	3.72495	3.53247
ASHGV40032796	0.00027168	0.0789813	6.77232	up	noncoding	long noncoding	Gold	NR_002776	MCM3AP-AS1	RefSeq	2338	chr21	+	47649144	47671615	TTGCATGGTTCCAGTGATATCTGGGAGTAAGTGAAAGTAATGAAAACACAGAAGTAAACA	114044	natural antisense	ENST00000291688	MCM3AP		-	47655047	47705236	311.576	36.9531	8.00199	5.24234	113.456	372.595	367.881	392.373	30.9769	35.0905	51.4571	30.2882	7.77803	7.93855	8.04718	8.24421	5.01138	5.16554	5.63474	5.15771
ASHGV40032796	0.00027168	0.0789813	6.77232	up	noncoding	long noncoding	Gold	NR_002776	MCM3AP-AS1	RefSeq	2338	chr21	+	47649144	47671615	TTGCATGGTTCCAGTGATATCTGGGAGTAAGTGAAAGTAATGAAAACACAGAAGTAAACA	114044	natural antisense	ENST00000397708	MCM3AP		-	47655046	47706211	311.576	36.9531	8.00199	5.24234	113.456	372.595	367.881	392.373	30.9769	35.0905	51.4571	30.2882	7.77803	7.93855	8.04718	8.24421	5.01138	5.16554	5.63474	5.15771
ASHGV40042877	0.00688718	0.148134	2.721	up	noncoding	long noncoding	Gold	NR_102759	TRIM52-AS1	RefSeq	1113	chr5	+	180688212	180691567	GCTTCAGACTGGATAAAAGGAAACCATTTCTCTAAAGGATCACTTGCTCTCTCATTTCAG	100507602	bidirectional	NM_032765	TRIM52	tripartite motif containing 52	-	180683385	180688119	319.818	96.7431	8.10692	6.66278	154.288	358.765	343.918	422.302	90.9863	125.027	93.8787	77.0799	8.2177	7.88683	7.9629	8.36026	6.57615	7.0571	6.48355	6.53434
ASHGV40056787	0.0168214	0.201201	2.63419	up	noncoding	long noncoding	Gold	NR_104218	UBE2V1	RefSeq	1372	chr20	-	48711955	48729735	AACTTGATGTAGGAGTCAAGAAATTGATTTCCATACTGTGACACACACTTCAGACAAGCA	7335	exon sense-overlapping	NM_001032288	UBE2V1	ubiquitin conjugating enzyme E2 variant 1	-	48697660	48729735	83.0819	25.4434	6.10407	4.70671	32.0229	120.695	61.7183	117.891	28.4953	21.9944	29.9149	21.3691	5.91707	6.3239	5.64468	6.53061	4.89133	4.4449	4.86092	4.62968
ASHGV40056787	0.0168214	0.201201	2.63419	up	noncoding	long noncoding	Gold	NR_104218	UBE2V1	RefSeq	1372	chr20	-	48711955	48729735	AACTTGATGTAGGAGTCAAGAAATTGATTTCCATACTGTGACACACACTTCAGACAAGCA	7335	exon sense-overlapping	NM_001257393	UBE2V1		-	48697660	48732496	83.0819	25.4434	6.10407	4.70671	32.0229	120.695	61.7183	117.891	28.4953	21.9944	29.9149	21.3691	5.91707	6.3239	5.64468	6.53061	4.89133	4.4449	4.86092	4.62968
ASHGV40056787	0.0168214	0.201201	2.63419	up	noncoding	long noncoding	Gold	NR_104218	UBE2V1	RefSeq	1372	chr20	-	48711955	48729735	AACTTGATGTAGGAGTCAAGAAATTGATTTCCATACTGTGACACACACTTCAGACAAGCA	7335	exon sense-overlapping	NM_001257395	UBE2V1		-	48697660	48729735	83.0819	25.4434	6.10407	4.70671	32.0229	120.695	61.7183	117.891	28.4953	21.9944	29.9149	21.3691	5.91707	6.3239	5.64468	6.53061	4.89133	4.4449	4.86092	4.62968
ASHGV40056787	0.0168214	0.201201	2.63419	up	noncoding	long noncoding	Gold	NR_104218	UBE2V1	RefSeq	1372	chr20	-	48711955	48729735	AACTTGATGTAGGAGTCAAGAAATTGATTTCCATACTGTGACACACACTTCAGACAAGCA	7335	exon sense-overlapping	NM_001257396	UBE2V1		-	48697660	48729735	83.0819	25.4434	6.10407	4.70671	32.0229	120.695	61.7183	117.891	28.4953	21.9944	29.9149	21.3691	5.91707	6.3239	5.64468	6.53061	4.89133	4.4449	4.86092	4.62968
ASHGV40056787	0.0168214	0.201201	2.63419	up	noncoding	long noncoding	Gold	NR_104218	UBE2V1	RefSeq	1372	chr20	-	48711955	48729735	AACTTGATGTAGGAGTCAAGAAATTGATTTCCATACTGTGACACACACTTCAGACAAGCA	7335	exon sense-overlapping	NM_001257397	UBE2V1		-	48697660	48729735	83.0819	25.4434	6.10407	4.70671	32.0229	120.695	61.7183	117.891	28.4953	21.9944	29.9149	21.3691	5.91707	6.3239	5.64468	6.53061	4.89133	4.4449	4.86092	4.62968
ASHGV40056787	0.0168214	0.201201	2.63419	up	noncoding	long noncoding	Gold	NR_104218	UBE2V1	RefSeq	1372	chr20	-	48711955	48729735	AACTTGATGTAGGAGTCAAGAAATTGATTTCCATACTGTGACACACACTTCAGACAAGCA	7335	exon sense-overlapping	NM_001257398	UBE2V1		-	48697660	48729735	83.0819	25.4434	6.10407	4.70671	32.0229	120.695	61.7183	117.891	28.4953	21.9944	29.9149	21.3691	5.91707	6.3239	5.64468	6.53061	4.89133	4.4449	4.86092	4.62968
ASHGV40056787	0.0168214	0.201201	2.63419	up	noncoding	long noncoding	Gold	NR_104218	UBE2V1	RefSeq	1372	chr20	-	48711955	48729735	AACTTGATGTAGGAGTCAAGAAATTGATTTCCATACTGTGACACACACTTCAGACAAGCA	7335	exon sense-overlapping	NM_001257399	UBE2V1		-	48697660	48729735	83.0819	25.4434	6.10407	4.70671	32.0229	120.695	61.7183	117.891	28.4953	21.9944	29.9149	21.3691	5.91707	6.3239	5.64468	6.53061	4.89133	4.4449	4.86092	4.62968
ASHGV40056787	0.0168214	0.201201	2.63419	up	noncoding	long noncoding	Gold	NR_104218	UBE2V1	RefSeq	1372	chr20	-	48711955	48729735	AACTTGATGTAGGAGTCAAGAAATTGATTTCCATACTGTGACACACACTTCAGACAAGCA	7335	exon sense-overlapping	NM_001282575	UBE2V1		-	48697660	48732496	83.0819	25.4434	6.10407	4.70671	32.0229	120.695	61.7183	117.891	28.4953	21.9944	29.9149	21.3691	5.91707	6.3239	5.64468	6.53061	4.89133	4.4449	4.86092	4.62968
ASHGV40056787	0.0168214	0.201201	2.63419	up	noncoding	long noncoding	Gold	NR_104218	UBE2V1	RefSeq	1372	chr20	-	48711955	48729735	AACTTGATGTAGGAGTCAAGAAATTGATTTCCATACTGTGACACACACTTCAGACAAGCA	7335	exon sense-overlapping	NM_001282576	UBE2V1		-	48697660	48729735	83.0819	25.4434	6.10407	4.70671	32.0229	120.695	61.7183	117.891	28.4953	21.9944	29.9149	21.3691	5.91707	6.3239	5.64468	6.53061	4.89133	4.4449	4.86092	4.62968
ASHGV40056787	0.0168214	0.201201	2.63419	up	noncoding	long noncoding	Gold	NR_104218	UBE2V1	RefSeq	1372	chr20	-	48711955	48729735	AACTTGATGTAGGAGTCAAGAAATTGATTTCCATACTGTGACACACACTTCAGACAAGCA	7335	exon sense-overlapping	NM_001282577	UBE2V1		-	48697660	48729735	83.0819	25.4434	6.10407	4.70671	32.0229	120.695	61.7183	117.891	28.4953	21.9944	29.9149	21.3691	5.91707	6.3239	5.64468	6.53061	4.89133	4.4449	4.86092	4.62968
ASHGV40056787	0.0168214	0.201201	2.63419	up	noncoding	long noncoding	Gold	NR_104218	UBE2V1	RefSeq	1372	chr20	-	48711955	48729735	AACTTGATGTAGGAGTCAAGAAATTGATTTCCATACTGTGACACACACTTCAGACAAGCA	7335	exon sense-overlapping	NM_001282578	UBE2V1		-	48697660	48729735	83.0819	25.4434	6.10407	4.70671	32.0229	120.695	61.7183	117.891	28.4953	21.9944	29.9149	21.3691	5.91707	6.3239	5.64468	6.53061	4.89133	4.4449	4.86092	4.62968
ASHGV40056787	0.0168214	0.201201	2.63419	up	noncoding	long noncoding	Gold	NR_104218	UBE2V1	RefSeq	1372	chr20	-	48711955	48729735	AACTTGATGTAGGAGTCAAGAAATTGATTTCCATACTGTGACACACACTTCAGACAAGCA	7335	exon sense-overlapping	NM_001282579	UBE2V1		-	48697660	48729735	83.0819	25.4434	6.10407	4.70671	32.0229	120.695	61.7183	117.891	28.4953	21.9944	29.9149	21.3691	5.91707	6.3239	5.64468	6.53061	4.89133	4.4449	4.86092	4.62968
ASHGV40056787	0.0168214	0.201201	2.63419	up	noncoding	long noncoding	Gold	NR_104218	UBE2V1	RefSeq	1372	chr20	-	48711955	48729735	AACTTGATGTAGGAGTCAAGAAATTGATTTCCATACTGTGACACACACTTCAGACAAGCA	7335	exon sense-overlapping	NM_001282580	UBE2V1		-	48711955	48729735	83.0819	25.4434	6.10407	4.70671	32.0229	120.695	61.7183	117.891	28.4953	21.9944	29.9149	21.3691	5.91707	6.3239	5.64468	6.53061	4.89133	4.4449	4.86092	4.62968
ASHGV40056787	0.0168214	0.201201	2.63419	up	noncoding	long noncoding	Gold	NR_104218	UBE2V1	RefSeq	1372	chr20	-	48711955	48729735	AACTTGATGTAGGAGTCAAGAAATTGATTTCCATACTGTGACACACACTTCAGACAAGCA	7335	exon sense-overlapping	NM_021988	UBE2V1		-	48697660	48732496	83.0819	25.4434	6.10407	4.70671	32.0229	120.695	61.7183	117.891	28.4953	21.9944	29.9149	21.3691	5.91707	6.3239	5.64468	6.53061	4.89133	4.4449	4.86092	4.62968
ASHGV40056787	0.0168214	0.201201	2.63419	up	noncoding	long noncoding	Gold	NR_104218	UBE2V1	RefSeq	1372	chr20	-	48711955	48729735	AACTTGATGTAGGAGTCAAGAAATTGATTTCCATACTGTGACACACACTTCAGACAAGCA	7335	exon sense-overlapping	NM_199144	UBE2V1		-	48697660	48732496	83.0819	25.4434	6.10407	4.70671	32.0229	120.695	61.7183	117.891	28.4953	21.9944	29.9149	21.3691	5.91707	6.3239	5.64468	6.53061	4.89133	4.4449	4.86092	4.62968
ASHGV40056787	0.0168214	0.201201	2.63419	up	noncoding	long noncoding	Gold	NR_104218	UBE2V1	RefSeq	1372	chr20	-	48711955	48729735	AACTTGATGTAGGAGTCAAGAAATTGATTTCCATACTGTGACACACACTTCAGACAAGCA	7335	exon sense-overlapping	NM_199203	TMEM189-UBE2V1	TMEM189-UBE2V1 readthrough	-	48697660	48770335	83.0819	25.4434	6.10407	4.70671	32.0229	120.695	61.7183	117.891	28.4953	21.9944	29.9149	21.3691	5.91707	6.3239	5.64468	6.53061	4.89133	4.4449	4.86092	4.62968
ASHGV40056787	0.0168214	0.201201	2.63419	up	noncoding	long noncoding	Gold	NR_104218	UBE2V1	RefSeq	1372	chr20	-	48711955	48729735	AACTTGATGTAGGAGTCAAGAAATTGATTTCCATACTGTGACACACACTTCAGACAAGCA	7335	intron sense-overlapping	NM_001257394	UBE2V1		-	48697660	48732496	83.0819	25.4434	6.10407	4.70671	32.0229	120.695	61.7183	117.891	28.4953	21.9944	29.9149	21.3691	5.91707	6.3239	5.64468	6.53061	4.89133	4.4449	4.86092	4.62968
ASHGV40056787	0.0168214	0.201201	2.63419	up	noncoding	long noncoding	Gold	NR_104218	UBE2V1	RefSeq	1372	chr20	-	48711955	48729735	AACTTGATGTAGGAGTCAAGAAATTGATTTCCATACTGTGACACACACTTCAGACAAGCA	7335	intron sense-overlapping	NM_022442	UBE2V1		-	48697660	48732496	83.0819	25.4434	6.10407	4.70671	32.0229	120.695	61.7183	117.891	28.4953	21.9944	29.9149	21.3691	5.91707	6.3239	5.64468	6.53061	4.89133	4.4449	4.86092	4.62968
ASHGV40000049	0.0496712	0.312944	3.11424	up	noncoding	pseudogene	Gold	NR_036455	ZNF826P	RefSeq	636	chr19	-	20578625	20607771	AAACCCCCAGTTATTTGTTCTCATTTTGCCCAAGAACTTTGGCTAGAGCAGAACATAAAA	664701	intergenic							437.589	95.0475	8.27968	6.6408	134.712	334.092	266.036	1015.52	108.943	90.7242	105.027	75.4954	8.0357	7.78495	7.62515	9.67292	6.83924	6.57633	6.64619	6.50143
ASHGV40029328	0.0286166	0.247958	4.14373	up	noncoding	long noncoding	Reliable	T196780	G045366	RNA-seq: Iyer et al 2015	6657	chr2	+	111978335	111984992	CCACATGCCTATAAATCTGATAGAAAACAGTGGTAGAGAAACTAAAAATGCAACATCTCA		intergenic							32.4117	6.98913	4.83174	2.78082	61.693	16.0687	30.0721	21.813	11.2201	5	5.19618	6.5403	6.91014	3.5519	4.67891	4.18603	3.4749	2.32512	2.43132	2.89193
ASHGV40011040	0.022332	0.224559	7.55633	up	noncoding	long noncoding	Reliable	uc001qwb.1	BX647938	UCSC_knowngene	7863	chr12	+	9709909	9728864	CCCAGGTGGAAAAGCATTTCTTGTAACAAACCGATTCTTCTGTATCAAACCTGGAAAAAA		intergenic							285.029	31.295	7.89903	4.98135	464.557	316.764	177.79	181.006	30.179	29.8543	20.2775	44.8691	9.64927	7.71052	7.08647	7.14989	4.97423	4.91841	4.29764	5.73512
ASHGV40003501	0.0464686	0.303595	3.10574	up	noncoding	long noncoding	Gold	NR_024443	LOC100133920	RefSeq	2028	chr9	+	69651360	69664949	CCTTTGTGAGCTTCCAATTGTGGACAAGATAAGGACCATTGCCCAGGCTGTCTATGGAGC	100133920	exon sense-overlapping	ENST00000322495	AL445665.1		+	69650262	69660358	439.33	91.3379	8.22664	6.5917	102.266	799.212	641.67	214.17	96.6711	77.0429	101.588	90.0497	7.63413	9.06635	8.8116	7.39447	6.66148	6.34085	6.59578	6.76869
ASHGV40018239	0.0362573	0.274967	2.3406	up	noncoding	long noncoding	Reliable	ENST00000606707	AC002044.4	GENCODE	158	chr16	-	73048217	73048375	GATGTGTGCATAGAATATTACGTATGCATGTTCATGTCTAAAGAATGGCTGTTGATGATA		intron sense-overlapping	NM_001164766	ZFHX3		-	72816785	73092534	12316.8	4191.71	13.3394	12.1126	3098.58	15392.7	14471	16304.9	3483.31	3882.89	3849.14	5551.51	12.2176	13.7227	13.4876	13.9299	11.9632	11.9562	11.8894	12.6414
ASHGV40018239	0.0362573	0.274967	2.3406	up	noncoding	long noncoding	Reliable	ENST00000606707	AC002044.4	GENCODE	158	chr16	-	73048217	73048375	GATGTGTGCATAGAATATTACGTATGCATGTTCATGTCTAAAGAATGGCTGTTGATGATA		intron sense-overlapping	NM_006885	ZFHX3	zinc finger homeobox 3	-	72816785	73082274	12316.8	4191.71	13.3394	12.1126	3098.58	15392.7	14471	16304.9	3483.31	3882.89	3849.14	5551.51	12.2176	13.7227	13.4876	13.9299	11.9632	11.9562	11.8894	12.6414
ASHGV40015914	0.0140741	0.189641	4.2403	up	noncoding	long noncoding	Gold	NR_015419	LOC145783	RefSeq	3017	chr15	-	57178367	57210697	GGGAAGATTCTGTAAAAGGAAGCCATTTTATCTGCCTACAATTTGGTCATTTCAAAGAAA	145783	exon sense-overlapping	ENST00000559000	ZNF280D		-	56945008	57210769	65.1513	13.4951	5.75746	3.67329	38.4713	71.7764	117.785	32.5723	8.49949	13.2351	21.8144	10.4314	6.20421	5.58316	6.52244	4.72003	3.07842	3.65456	4.40605	3.55416
ASHGV40027253	0.00759804	0.153068	2.04479	up	noncoding	long noncoding	Gold	NR_027142	LOC440895	RefSeq	797	chr2	-	111160495	111181393	CTTTTGATGAAACAACAACACTTCCATACAGTGAACGCCATAAGCACAACTGCAAGCAAA	440895	intergenic							7774.29	3382.4	12.8037	11.7717	5307.32	10446.7	8745.79	6597.29	3965.84	4017.11	3852.72	1693.91	13.0453	13.0642	12.613	12.4924	12.1595	12.0094	11.8927	11.0254
ASHGV40031258	0.0372133	0.27652	2.91518	up	noncoding	long noncoding	Gold	NR_109859	LOC101929125	RefSeq	728	chr20	+	3789140	3793081	TTCAGTAGAAGATTTCAGTAGAGGCTGAAATCTACTGATATGTACACCTCCAAGGACACA	101929125	intergenic							32.9322	10.8629	4.92135	3.37777	50.3462	37.4207	27.5895	16.3726	17.2264	7.57761	9.47193	9.17563	6.62397	4.69214	4.56766	3.80164	4.13191	2.83636	3.18764	3.35516
ASHGV40000482	0.00559658	0.145126	7.83053	up	noncoding	long noncoding	Gold	NR_024205	LINC00152	RefSeq	664	chr2	+	87754973	87821030	ATTTCAGGAGAATAACTGGGAGATGAAACAGGAAGCTCTATGACACACTTGATCGAATAT	112597	intergenic							2503.8	255.184	10.9948	8.02573	932.907	3134.93	2434.17	3513.21	417.814	182.668	187.202	233.052	10.5657	11.1413	10.7328	11.5396	8.82717	7.60688	7.47858	8.19032
ASHGV40057460	0.0116493	0.178243	4.58851	up	noncoding	long noncoding	Gold	ENST00000520306	RP11-37B2.1	GENCODE	421	chr8	-	90629157	90633104	CATCTTTGGAGTAGGAGATTTATGGCCTTTCTGGGAAAGTAGTTCTAATTTTTATAAACC	101929709	intergenic							81.4641	16.9357	6.12914	3.93112	33.6941	98.7943	103.379	89.9886	8.79112	30.8007	17.9623	10.1885	5.99582	6.04271	6.34163	6.13642	3.12302	4.96763	4.11796	3.51586
ASHGV40054270	0.0480506	0.30876	2.39851	up	noncoding	long noncoding	Reliable	ENST00000441001	RP11-491H19.1	GENCODE	510	chr10	-	63541502	63581004	ATGGTTCTCCTCATTCCGCAGATGATGAACTTGAAACCAGTGACAGTGAGTGAGTTTCAG		intergenic							63.89	19.1362	5.3718	4.10966	12.3424	153.258	45.4562	44.5028	7.40354	22.7792	30.9085	15.4535	4.44395	6.6679	5.2369	5.13844	2.89481	4.5024	4.90179	4.13964
ASHGV40011537	0.0382996	0.27964	2.00023	up	noncoding	long noncoding	Reliable	ENST00000556917	RP11-74M13.4	GENCODE	658	chr12	+	57265493	57266151	TACAAAGACAGCACCCTTATCTGCTTAGAGACAACCTAACACTATGGATATCAGACAGTG		intergenic							2655.13	1043.31	11.151	10.1508	1392.24	2754.68	2630.75	3842.83	1013.31	1055.56	1375.67	728.714	11.1166	10.9512	10.8602	11.6758	10.1598	10.1436	10.409	9.89065
ASHGV40004508	0.0337357	0.266681	3.6979	up	noncoding	long noncoding	Gold	NR_110921	SVIL-AS1	RefSeq	3101	chr10	+	29698462	29774636	TGATACCTTTGATCCAGAACTTGCAGCAACAATAGATCCATCTTCGGTTGTGAATCCGGC	102724316	natural antisense	ENST00000375398	SVIL		-	29746276	30024730	630.358	137.605	9.08196	7.19525	691.541	542.349	828.985	458.556	118.216	128.191	146.636	157.376	10.175	8.47994	9.19146	8.48145	6.95518	7.09382	7.12627	7.60573
ASHGV40004508	0.0337357	0.266681	3.6979	up	noncoding	long noncoding	Gold	NR_110921	SVIL-AS1	RefSeq	3101	chr10	+	29698462	29774636	TGATACCTTTGATCCAGAACTTGCAGCAACAATAGATCCATCTTCGGTTGTGAATCCGGC	102724316	natural antisense	ENST00000535393	SVIL		-	29747041	29811456	630.358	137.605	9.08196	7.19525	691.541	542.349	828.985	458.556	118.216	128.191	146.636	157.376	10.175	8.47994	9.19146	8.48145	6.95518	7.09382	7.12627	7.60573
ASHGV40004508	0.0337357	0.266681	3.6979	up	noncoding	long noncoding	Gold	NR_110921	SVIL-AS1	RefSeq	3101	chr10	+	29698462	29774636	TGATACCTTTGATCCAGAACTTGCAGCAACAATAGATCCATCTTCGGTTGTGAATCCGGC	102724316	natural antisense	ENST00000538146	SVIL		-	29769089	29785447	630.358	137.605	9.08196	7.19525	691.541	542.349	828.985	458.556	118.216	128.191	146.636	157.376	10.175	8.47994	9.19146	8.48145	6.95518	7.09382	7.12627	7.60573
ASHGV40004508	0.0337357	0.266681	3.6979	up	noncoding	long noncoding	Gold	NR_110921	SVIL-AS1	RefSeq	3101	chr10	+	29698462	29774636	TGATACCTTTGATCCAGAACTTGCAGCAACAATAGATCCATCTTCGGTTGTGAATCCGGC	102724316	natural antisense	NM_003174	SVIL		-	29746276	30024730	630.358	137.605	9.08196	7.19525	691.541	542.349	828.985	458.556	118.216	128.191	146.636	157.376	10.175	8.47994	9.19146	8.48145	6.95518	7.09382	7.12627	7.60573
ASHGV40004508	0.0337357	0.266681	3.6979	up	noncoding	long noncoding	Gold	NR_110921	SVIL-AS1	RefSeq	3101	chr10	+	29698462	29774636	TGATACCTTTGATCCAGAACTTGCAGCAACAATAGATCCATCTTCGGTTGTGAATCCGGC	102724316	natural antisense	NM_021738	SVIL	supervillin	-	29746276	29923901	630.358	137.605	9.08196	7.19525	691.541	542.349	828.985	458.556	118.216	128.191	146.636	157.376	10.175	8.47994	9.19146	8.48145	6.95518	7.09382	7.12627	7.60573
ASHGV40017247	0.0385491	0.280388	2.18458	up	noncoding	long noncoding	Reliable	T121883	G028767	RNA-seq: Iyer et al 2015	660	chr15	+	90209113	90209868	ACCGGGGAAAGCCCTGAGGTCCTGCCCACTCTGAGCTTCTCCATGGACCAGGCTGCTCAG		intronic antisense	ENST00000560330	PLIN1		-	90207597	90210871	138.426	54.5088	6.9651	5.83775	87.2397	160.05	180.936	125.479	42.992	68.4223	54.1431	52.4778	7.40499	6.73348	7.10628	6.61566	5.50628	6.17009	5.70373	5.9709
ASHGV40017247	0.0385491	0.280388	2.18458	up	noncoding	long noncoding	Reliable	T121883	G028767	RNA-seq: Iyer et al 2015	660	chr15	+	90209113	90209868	ACCGGGGAAAGCCCTGAGGTCCTGCCCACTCTGAGCTTCTCCATGGACCAGGCTGCTCAG		natural antisense	NM_001145311	PLIN1		-	90207599	90222648	138.426	54.5088	6.9651	5.83775	87.2397	160.05	180.936	125.479	42.992	68.4223	54.1431	52.4778	7.40499	6.73348	7.10628	6.61566	5.50628	6.17009	5.70373	5.9709
ASHGV40017247	0.0385491	0.280388	2.18458	up	noncoding	long noncoding	Reliable	T121883	G028767	RNA-seq: Iyer et al 2015	660	chr15	+	90209113	90209868	ACCGGGGAAAGCCCTGAGGTCCTGCCCACTCTGAGCTTCTCCATGGACCAGGCTGCTCAG		natural antisense	NM_002666	PLIN1	perilipin 1	-	90207599	90222648	138.426	54.5088	6.9651	5.83775	87.2397	160.05	180.936	125.479	42.992	68.4223	54.1431	52.4778	7.40499	6.73348	7.10628	6.61566	5.50628	6.17009	5.70373	5.9709
ASHGV40022859	0.00858326	0.160615	2.0809	up	noncoding	long noncoding	Reliable	ENST00000590199	RP11-879F14.1	GENCODE	523	chr18	-	59259607	59415987	TCATTTTCATGGTCTCCAGATGGCTGCTGCATCCCCAGGTGTCATGGAGGAGGGAGTGAG		intergenic							109.817	41.5261	6.50781	5.4506	42.6479	174.085	136.537	85.9983	43.2074	45.8435	41.3932	35.6604	6.37054	6.85714	6.73091	6.07265	5.51358	5.57249	5.3264	5.38993
ASHGV40022220	0.00206465	0.113139	3.88188	up	noncoding	long noncoding	Reliable	ENST00000578226	RP11-16C1.1	GENCODE	372	chr17	+	73390203	73391044	GCCATGAATATAGGACACAACCTAGATCTGTGGATAACTAAATAAAAATAAAGCCCCGTT		intronic antisense	ENST00000392562	GRB2		-	73314156	73401567	20.9173	5	4.28637	2.32961	13.5351	21.0632	17.7767	31.294	5	5	5	5	4.58461	3.9264	3.97056	4.6639	2.32784	2.32512	2.32676	2.33874
ASHGV40022220	0.00206465	0.113139	3.88188	up	noncoding	long noncoding	Reliable	ENST00000578226	RP11-16C1.1	GENCODE	372	chr17	+	73390203	73391044	GCCATGAATATAGGACACAACCTAGATCTGTGGATAACTAAATAAAAATAAAGCCCCGTT		intronic antisense	NM_002086	GRB2	growth factor receptor bound protein 2	-	73314156	73401789	20.9173	5	4.28637	2.32961	13.5351	21.0632	17.7767	31.294	5	5	5	5	4.58461	3.9264	3.97056	4.6639	2.32784	2.32512	2.32676	2.33874
ASHGV40022220	0.00206465	0.113139	3.88188	up	noncoding	long noncoding	Reliable	ENST00000578226	RP11-16C1.1	GENCODE	372	chr17	+	73390203	73391044	GCCATGAATATAGGACACAACCTAGATCTGTGGATAACTAAATAAAAATAAAGCCCCGTT		intronic antisense	NM_203506	GRB2		-	73314156	73401790	20.9173	5	4.28637	2.32961	13.5351	21.0632	17.7767	31.294	5	5	5	5	4.58461	3.9264	3.97056	4.6639	2.32784	2.32512	2.32676	2.33874
ASHGV40013726	0.040477	0.286664	4.3211	up	noncoding	long noncoding	Reliable	ENST00000601559	RP11-120K24.4	GENCODE	647	chr13	+	113663091	113663738	CTGTGTATGTGACATGAAATATTTATACCTAACCCACTAGCAAATGGCTCGTTAAACATA		intron sense-overlapping	ENST00000375597	MCF2L		+	113656067	113744497	50.8241	11.5424	5.54102	3.42962	39.5896	74.8224	34.2185	54.666	5	15.739	11.8639	13.5667	6.25028	5.64468	4.84492	5.42419	2.32784	3.92363	3.52411	3.94289
ASHGV40013726	0.040477	0.286664	4.3211	up	noncoding	long noncoding	Reliable	ENST00000601559	RP11-120K24.4	GENCODE	647	chr13	+	113663091	113663738	CTGTGTATGTGACATGAAATATTTATACCTAACCCACTAGCAAATGGCTCGTTAAACATA		intron sense-overlapping	ENST00000375601	MCF2L		+	113633654	113752862	50.8241	11.5424	5.54102	3.42962	39.5896	74.8224	34.2185	54.666	5	15.739	11.8639	13.5667	6.25028	5.64468	4.84492	5.42419	2.32784	3.92363	3.52411	3.94289
ASHGV40013726	0.040477	0.286664	4.3211	up	noncoding	long noncoding	Reliable	ENST00000601559	RP11-120K24.4	GENCODE	647	chr13	+	113663091	113663738	CTGTGTATGTGACATGAAATATTTATACCTAACCCACTAGCAAATGGCTCGTTAAACATA		intron sense-overlapping	ENST00000375604	MCF2L		+	113622756	113752862	50.8241	11.5424	5.54102	3.42962	39.5896	74.8224	34.2185	54.666	5	15.739	11.8639	13.5667	6.25028	5.64468	4.84492	5.42419	2.32784	3.92363	3.52411	3.94289
ASHGV40013726	0.040477	0.286664	4.3211	up	noncoding	long noncoding	Reliable	ENST00000601559	RP11-120K24.4	GENCODE	647	chr13	+	113663091	113663738	CTGTGTATGTGACATGAAATATTTATACCTAACCCACTAGCAAATGGCTCGTTAAACATA		intron sense-overlapping	ENST00000375608	MCF2L		+	113548691	113751175	50.8241	11.5424	5.54102	3.42962	39.5896	74.8224	34.2185	54.666	5	15.739	11.8639	13.5667	6.25028	5.64468	4.84492	5.42419	2.32784	3.92363	3.52411	3.94289
ASHGV40013726	0.040477	0.286664	4.3211	up	noncoding	long noncoding	Reliable	ENST00000601559	RP11-120K24.4	GENCODE	647	chr13	+	113663091	113663738	CTGTGTATGTGACATGAAATATTTATACCTAACCCACTAGCAAATGGCTCGTTAAACATA		intron sense-overlapping	ENST00000397024	MCF2L		+	113656206	113681382	50.8241	11.5424	5.54102	3.42962	39.5896	74.8224	34.2185	54.666	5	15.739	11.8639	13.5667	6.25028	5.64468	4.84492	5.42419	2.32784	3.92363	3.52411	3.94289
ASHGV40013726	0.040477	0.286664	4.3211	up	noncoding	long noncoding	Reliable	ENST00000601559	RP11-120K24.4	GENCODE	647	chr13	+	113663091	113663738	CTGTGTATGTGACATGAAATATTTATACCTAACCCACTAGCAAATGGCTCGTTAAACATA		intron sense-overlapping	ENST00000397030	MCF2L		+	113622813	113754053	50.8241	11.5424	5.54102	3.42962	39.5896	74.8224	34.2185	54.666	5	15.739	11.8639	13.5667	6.25028	5.64468	4.84492	5.42419	2.32784	3.92363	3.52411	3.94289
ASHGV40013726	0.040477	0.286664	4.3211	up	noncoding	long noncoding	Reliable	ENST00000601559	RP11-120K24.4	GENCODE	647	chr13	+	113663091	113663738	CTGTGTATGTGACATGAAATATTTATACCTAACCCACTAGCAAATGGCTCGTTAAACATA		intron sense-overlapping	ENST00000409954	MCF2L		+	113655583	113718625	50.8241	11.5424	5.54102	3.42962	39.5896	74.8224	34.2185	54.666	5	15.739	11.8639	13.5667	6.25028	5.64468	4.84492	5.42419	2.32784	3.92363	3.52411	3.94289
ASHGV40013726	0.040477	0.286664	4.3211	up	noncoding	long noncoding	Reliable	ENST00000601559	RP11-120K24.4	GENCODE	647	chr13	+	113663091	113663738	CTGTGTATGTGACATGAAATATTTATACCTAACCCACTAGCAAATGGCTCGTTAAACATA		intron sense-overlapping	ENST00000421756	MCF2L		+	113633625	113750801	50.8241	11.5424	5.54102	3.42962	39.5896	74.8224	34.2185	54.666	5	15.739	11.8639	13.5667	6.25028	5.64468	4.84492	5.42419	2.32784	3.92363	3.52411	3.94289
ASHGV40013726	0.040477	0.286664	4.3211	up	noncoding	long noncoding	Reliable	ENST00000601559	RP11-120K24.4	GENCODE	647	chr13	+	113663091	113663738	CTGTGTATGTGACATGAAATATTTATACCTAACCCACTAGCAAATGGCTCGTTAAACATA		intron sense-overlapping	ENST00000433807	MCF2L		+	113639431	113679068	50.8241	11.5424	5.54102	3.42962	39.5896	74.8224	34.2185	54.666	5	15.739	11.8639	13.5667	6.25028	5.64468	4.84492	5.42419	2.32784	3.92363	3.52411	3.94289
ASHGV40013726	0.040477	0.286664	4.3211	up	noncoding	long noncoding	Reliable	ENST00000601559	RP11-120K24.4	GENCODE	647	chr13	+	113663091	113663738	CTGTGTATGTGACATGAAATATTTATACCTAACCCACTAGCAAATGGCTCGTTAAACATA		intron sense-overlapping	ENST00000434480	MCF2L		+	113639436	113750999	50.8241	11.5424	5.54102	3.42962	39.5896	74.8224	34.2185	54.666	5	15.739	11.8639	13.5667	6.25028	5.64468	4.84492	5.42419	2.32784	3.92363	3.52411	3.94289
ASHGV40013726	0.040477	0.286664	4.3211	up	noncoding	long noncoding	Reliable	ENST00000601559	RP11-120K24.4	GENCODE	647	chr13	+	113663091	113663738	CTGTGTATGTGACATGAAATATTTATACCTAACCCACTAGCAAATGGCTCGTTAAACATA		intron sense-overlapping	ENST00000442652	MCF2L		+	113556506	113750999	50.8241	11.5424	5.54102	3.42962	39.5896	74.8224	34.2185	54.666	5	15.739	11.8639	13.5667	6.25028	5.64468	4.84492	5.42419	2.32784	3.92363	3.52411	3.94289
ASHGV40013726	0.040477	0.286664	4.3211	up	noncoding	long noncoding	Reliable	ENST00000601559	RP11-120K24.4	GENCODE	647	chr13	+	113663091	113663738	CTGTGTATGTGACATGAAATATTTATACCTAACCCACTAGCAAATGGCTCGTTAAACATA		intron sense-overlapping	NM_001112732	MCF2L		+	113623534	113754053	50.8241	11.5424	5.54102	3.42962	39.5896	74.8224	34.2185	54.666	5	15.739	11.8639	13.5667	6.25028	5.64468	4.84492	5.42419	2.32784	3.92363	3.52411	3.94289
ASHGV40013726	0.040477	0.286664	4.3211	up	noncoding	long noncoding	Reliable	ENST00000601559	RP11-120K24.4	GENCODE	647	chr13	+	113663091	113663738	CTGTGTATGTGACATGAAATATTTATACCTAACCCACTAGCAAATGGCTCGTTAAACATA		intron sense-overlapping	NM_024979	MCF2L	MCF.2 cell line derived transforming sequence like	+	113656027	113754053	50.8241	11.5424	5.54102	3.42962	39.5896	74.8224	34.2185	54.666	5	15.739	11.8639	13.5667	6.25028	5.64468	4.84492	5.42419	2.32784	3.92363	3.52411	3.94289
ASHGV40057379	0.0128043	0.182763	6.00711	up	noncoding	long noncoding	Gold	ENST00000444245	MKLN1-AS	GENCODE	655	chr7	-	131008352	131012489	GTTCAAAACCTGAACACTCTTTTTAGAAATACCTGCTGGAACTACATATATGATTTATGG	100506881	intronic antisense	ENST00000416992	MKLN1		+	130794898	131084143	53.2275	7.8946	5.43366	2.84699	17.0826	83.6681	56.2693	55.89	14.0661	6.76352	5.74875	5	4.95073	5.80077	5.52659	5.45654	3.81264	2.68944	2.54714	2.33874
ASHGV40057379	0.0128043	0.182763	6.00711	up	noncoding	long noncoding	Gold	ENST00000444245	MKLN1-AS	GENCODE	655	chr7	-	131008352	131012489	GTTCAAAACCTGAACACTCTTTTTAGAAATACCTGCTGGAACTACATATATGATTTATGG	100506881	intronic antisense	ENST00000429546	MKLN1		+	130969820	131084116	53.2275	7.8946	5.43366	2.84699	17.0826	83.6681	56.2693	55.89	14.0661	6.76352	5.74875	5	4.95073	5.80077	5.52659	5.45654	3.81264	2.68944	2.54714	2.33874
ASHGV40057379	0.0128043	0.182763	6.00711	up	noncoding	long noncoding	Gold	ENST00000444245	MKLN1-AS	GENCODE	655	chr7	-	131008352	131012489	GTTCAAAACCTGAACACTCTTTTTAGAAATACCTGCTGGAACTACATATATGATTTATGG	100506881	intronic antisense	NM_001145354	MKLN1		+	130794854	131181398	53.2275	7.8946	5.43366	2.84699	17.0826	83.6681	56.2693	55.89	14.0661	6.76352	5.74875	5	4.95073	5.80077	5.52659	5.45654	3.81264	2.68944	2.54714	2.33874
ASHGV40036206	0.0244503	0.232552	2.67631	up	noncoding	long noncoding	Reliable	T246154	G056551	RNA-seq: Iyer et al 2015	1029	chr3	+	87236023	87256185	CAATCATCAGTGGCTGATTATGAATACAAAAAACTAACCCTTGAGGAAAAGAGCAATGGC		intergenic							37.9005	11.6165	4.77332	3.35308	7.51223	52.658	28.4886	62.9431	5.11626	23.6358	8.12807	9.58587	3.69814	5.15981	4.60707	5.62826	2.44148	4.5626	2.98819	3.42004
ASHGV40004459	0.0325459	0.262078	10.4993	up	noncoding	long noncoding	Gold	NR_110720	LINC01535	RefSeq	932	chr19	+	37742786	37756437	TGGGTATCTGATACCCCATCAGCCTGAGTCTCTTAAAGGCCTTTATACACATATGTCTAC	101927667	intergenic							116.192	5.18605	5.78149	2.38927	8.09858	59.5026	84.1224	313.043	5.74421	5	5	5	3.81223	5.32409	6.0666	7.92302	2.56646	2.32512	2.32676	2.33874
ASHGV40009446	0.0289432	0.248417	3.72679	up	noncoding	long noncoding	Reliable	ENST00000565575	RP4-612B15.3	GENCODE	961	chr1	-	87169184	87170145	CTCTCCCAGCTTTGAAATACTCCATGTCTGTTTCATTTTCCAGAAATATGGAAAAATGAA		bidirectional	NM_001206651	SH3GLB1		+	87170252	87213867	237.976	54.2736	7.73965	5.84171	304.245	195.979	170.917	280.763	53.429	55.2962	48.7005	59.6687	9.11725	7.02817	7.03108	7.78209	5.80463	5.84808	5.55552	6.15862
ASHGV40009446	0.0289432	0.248417	3.72679	up	noncoding	long noncoding	Reliable	ENST00000565575	RP4-612B15.3	GENCODE	961	chr1	-	87169184	87170145	CTCTCCCAGCTTTGAAATACTCCATGTCTGTTTCATTTTCCAGAAATATGGAAAAATGAA		bidirectional	NM_001206652	SH3GLB1		+	87170252	87213867	237.976	54.2736	7.73965	5.84171	304.245	195.979	170.917	280.763	53.429	55.2962	48.7005	59.6687	9.11725	7.02817	7.03108	7.78209	5.80463	5.84808	5.55552	6.15862
ASHGV40009446	0.0289432	0.248417	3.72679	up	noncoding	long noncoding	Reliable	ENST00000565575	RP4-612B15.3	GENCODE	961	chr1	-	87169184	87170145	CTCTCCCAGCTTTGAAATACTCCATGTCTGTTTCATTTTCCAGAAATATGGAAAAATGAA		bidirectional	NM_001206653	SH3GLB1		+	87170252	87213867	237.976	54.2736	7.73965	5.84171	304.245	195.979	170.917	280.763	53.429	55.2962	48.7005	59.6687	9.11725	7.02817	7.03108	7.78209	5.80463	5.84808	5.55552	6.15862
ASHGV40009446	0.0289432	0.248417	3.72679	up	noncoding	long noncoding	Reliable	ENST00000565575	RP4-612B15.3	GENCODE	961	chr1	-	87169184	87170145	CTCTCCCAGCTTTGAAATACTCCATGTCTGTTTCATTTTCCAGAAATATGGAAAAATGAA		bidirectional	NM_016009	SH3GLB1	SH3-domain GRB2-like endophilin B1	+	87170252	87213867	237.976	54.2736	7.73965	5.84171	304.245	195.979	170.917	280.763	53.429	55.2962	48.7005	59.6687	9.11725	7.02817	7.03108	7.78209	5.80463	5.84808	5.55552	6.15862
ASHGV40003740	0.0163607	0.200393	3.96282	up	noncoding	long noncoding	Gold	NR_034019	LOC100130700	RefSeq	480	chr16	-	34739458	34740840	GGTTGCCATGTTTTTTAGATTAAGTACTGCACGACTACTCGCTTCTGAAACTGTCATAAG	100130700	intergenic							35.7362	7.13347	4.65737	2.67084	7.87051	59.8879	56.0571	19.1291	5	13.5339	5	5	3.76477	5.33407	5.522	4.00865	2.32784	3.69004	2.32676	2.33874
ASHGV40032807	0.0103939	0.170114	16.8625	up	noncoding	pseudogene	Gold	NR_122113	DUXAP8	RefSeq	2107	chr22	-	16150528	16193009	TGGGAGTCTATTCTTCTTCCAAAAGTGCAAGCTAAGCCTTCTGAAGATGGTAAAGAACTT	503637	intergenic							271.384	15.1736	7.63096	3.55521	57.6924	374.904	216.895	436.044	14.0652	35.3481	5.48347	5.79782	6.81427	7.94502	7.35956	8.405	3.8125	5.17504	2.49158	2.74172
ASHGV40000837	0.0407684	0.287356	2.28951	up	noncoding	long noncoding	Gold	NR_015366	SNHG17	RefSeq	1045	chr20	-	37049266	37063962	ATCTGCGTGGGTCTCAGCCTTAGATCCAAGGACAGTCCAAGGAAGTCCTAAGACCATGGA	388796	intergenic							350.271	108.829	8.02437	6.82933	85.438	618.852	345.998	350.797	132.124	104.641	118.193	80.3593	7.37434	8.66655	7.96922	8.08738	7.11658	6.78849	6.817	6.59527
ASHGV40004493	0.0101683	0.169214	3.99835	up	noncoding	long noncoding	Gold	NR_110846	LOC101928674	RefSeq	573	chr17	+	76357082	76361012	AGCTGGAAAGTGTTACGTGGCTGCATGACCATACACTTCTGGGTAGAGCCCAGTGGAAGA	101928674	bidirectional	ENST00000587578	SOCS3		-	76355129	76356155	51.9666	10.2326	5.34278	3.34337	17.4711	87.574	29.8082	73.013	8.39836	10.2009	12.571	9.76002	4.98693	5.86756	4.66745	5.84917	3.06236	3.25503	3.60672	3.44938
ASHGV40004493	0.0101683	0.169214	3.99835	up	noncoding	long noncoding	Gold	NR_110846	LOC101928674	RefSeq	573	chr17	+	76357082	76361012	AGCTGGAAAGTGTTACGTGGCTGCATGACCATACACTTCTGGGTAGAGCCCAGTGGAAGA	101928674	bidirectional	NM_003955	SOCS3	suppressor of cytokine signaling 3	-	76352857	76356160	51.9666	10.2326	5.34278	3.34337	17.4711	87.574	29.8082	73.013	8.39836	10.2009	12.571	9.76002	4.98693	5.86756	4.66745	5.84917	3.06236	3.25503	3.60672	3.44938
ASHGV40004821	0.0205737	0.217175	8.48703	up	noncoding	long noncoding	Gold	NR_126417	FOXP4-AS1	RefSeq	499	chr6	-	41491632	41513981	ACGTGGGGAGAAGACGTGAGGCGGCAGATCTGAAAAAGATGGTCATTCCGGACTCCTGAC	101060264	bidirectional	ENST00000409208	FOXP4		+	41514310	41567697	114.309	9.1111	6.19383	3.10857	14.8743	221.63	92.6434	128.087	13.0944	11.2656	5	7.08438	4.73454	7.20075	6.19404	6.646	3.70493	3.40974	2.32676	2.99286
ASHGV40004821	0.0205737	0.217175	8.48703	up	noncoding	long noncoding	Gold	NR_126417	FOXP4-AS1	RefSeq	499	chr6	-	41491632	41513981	ACGTGGGGAGAAGACGTGAGGCGGCAGATCTGAAAAAGATGGTCATTCCGGACTCCTGAC	101060264	bidirectional	NM_001012426	FOXP4	forkhead box P4	+	41514163	41570122	114.309	9.1111	6.19383	3.10857	14.8743	221.63	92.6434	128.087	13.0944	11.2656	5	7.08438	4.73454	7.20075	6.19404	6.646	3.70493	3.40974	2.32676	2.99286
ASHGV40004821	0.0205737	0.217175	8.48703	up	noncoding	long noncoding	Gold	NR_126417	FOXP4-AS1	RefSeq	499	chr6	-	41491632	41513981	ACGTGGGGAGAAGACGTGAGGCGGCAGATCTGAAAAAGATGGTCATTCCGGACTCCTGAC	101060264	bidirectional	NM_001012427	FOXP4		+	41514163	41570122	114.309	9.1111	6.19383	3.10857	14.8743	221.63	92.6434	128.087	13.0944	11.2656	5	7.08438	4.73454	7.20075	6.19404	6.646	3.70493	3.40974	2.32676	2.99286
ASHGV40004821	0.0205737	0.217175	8.48703	up	noncoding	long noncoding	Gold	NR_126417	FOXP4-AS1	RefSeq	499	chr6	-	41491632	41513981	ACGTGGGGAGAAGACGTGAGGCGGCAGATCTGAAAAAGATGGTCATTCCGGACTCCTGAC	101060264	bidirectional	NM_138457	FOXP4		+	41514163	41570122	114.309	9.1111	6.19383	3.10857	14.8743	221.63	92.6434	128.087	13.0944	11.2656	5	7.08438	4.73454	7.20075	6.19404	6.646	3.70493	3.40974	2.32676	2.99286
ASHGV40017583	0.0109961	0.174582	4.54396	up	noncoding	long noncoding	Reliable	GSE61474_TCONS_00127011	GSE61474_XLOC_024175	RNA-seq: Clark et al 2015	1019	chr16	-	7839977	7842765	TTTTTTCTTGCCTCATAATATCTTGCACAGTACGTAGGATACAGAAAGCTCAATATGTGA		intergenic							28.2791	5	4.51356	2.32961	12.8648	17.5734	22.9551	59.723	5	5	5	5	4.50349	3.67356	4.3238	5.55341	2.32784	2.32512	2.32676	2.33874
ASHGV40026715	0.00166744	0.108327	3.97065	up	noncoding	long noncoding	Reliable	T189074	G043446	RNA-seq: Iyer et al 2015	2092	chr2	-	47707919	47710011	GCTGGTTCCATGATATCATATCCTTGCGATTCTCCAATATACTGAAACTCCTCAAGTTCC		natural antisense	ENST00000406134	MSH2		+	47630268	47740373	45.3396	10.2213	5.27808	3.2887	18.5775	51.2126	66.4837	45.0847	5.78862	11.7368	14.6147	8.74498	5.08656	5.11871	5.75042	5.15663	2.57706	3.46654	3.82816	3.28305
ASHGV40026715	0.00166744	0.108327	3.97065	up	noncoding	long noncoding	Reliable	T189074	G043446	RNA-seq: Iyer et al 2015	2092	chr2	-	47707919	47710011	GCTGGTTCCATGATATCATATCCTTGCGATTCTCCAATATACTGAAACTCCTCAAGTTCC		natural antisense	NM_000251	MSH2	mutS homolog 2	+	47630205	47710367	45.3396	10.2213	5.27808	3.2887	18.5775	51.2126	66.4837	45.0847	5.78862	11.7368	14.6147	8.74498	5.08656	5.11871	5.75042	5.15663	2.57706	3.46654	3.82816	3.28305
ASHGV40026715	0.00166744	0.108327	3.97065	up	noncoding	long noncoding	Reliable	T189074	G043446	RNA-seq: Iyer et al 2015	2092	chr2	-	47707919	47710011	GCTGGTTCCATGATATCATATCCTTGCGATTCTCCAATATACTGAAACTCCTCAAGTTCC		natural antisense	NM_001258281	MSH2		+	47630205	47710367	45.3396	10.2213	5.27808	3.2887	18.5775	51.2126	66.4837	45.0847	5.78862	11.7368	14.6147	8.74498	5.08656	5.11871	5.75042	5.15663	2.57706	3.46654	3.82816	3.28305
ASHGV40026982	0.00235476	0.117928	2.63338	up	noncoding	long noncoding	Reliable	uc002snv.4	BC024248	UCSC_knowngene	1181	chr2	-	78639670	78769187	ATCTTTGCTGGCATTCAGAAGAAGGCAGAAAGGGCAGACTTGATAGCTTATCTCAAAAAA		intergenic							487.501	149.34	8.71111	7.31419	266.987	533.722	501.041	648.254	139.085	140.232	172.812	145.23	8.93972	8.45656	8.46559	8.98257	7.1869	7.22785	7.36042	7.48161
ASHGV40050490	0.0466781	0.303898	5.02258	up	noncoding	long noncoding	Reliable	ENST00000517292	RP11-317N12.1	GENCODE	272	chr8	+	33613294	33653954	CTTTATTTGCTTTGCTGTCATGGTATCCTTCCCATTCCACTGGCTTCCAGCACATATGTG		intergenic							191.867	19.3617	6.63414	4.30571	11.6886	402.583	131.417	221.779	16.0948	21.7966	20.1969	19.3585	4.35823	8.05842	6.67658	7.44333	4.02384	4.43072	4.29077	4.47751
ASHGV40059387	0.0202583	0.216152	2.56941	up	noncoding	long noncoding	Reliable	TCONS_00009438	XLOC_004451	RNA-seq: Cabili et al 2011	1242	chr5	+	85814415	85815676	AAATTGTTAAAAGTTGTTGTGATATTGAGAAAGAATTTTAACCTAAACAGTCACTTTACA		intergenic							56.7413	20.3075	5.63467	4.27324	27.5364	62.4465	82.8713	54.1112	18.7798	28.531	24.3687	9.55063	5.68967	5.39433	6.04426	5.41044	4.26235	4.85095	4.56428	3.41537
ASHGV40036664	0.0130525	0.183729	9.60141	up	noncoding	long noncoding	Gold	NR_036538	LOC646903	RefSeq	1964	chr3	+	149689065	149691029	CAAAGAGAGTCCATGTGCTGTCTTGGTTTTCAGTACTGTAATAAAGTAACCTGTGCTTTT	646903	exon sense-overlapping	ENST00000593416	AC117395.1		+	149689065	149690535	227.094	15.0763	6.96181	3.69856	21.1044	142.294	207.743	537.235	5	28.4233	11.7929	15.0888	5.28802	6.55967	7.3019	8.69763	2.32784	4.84617	3.51518	4.10505
ASHGV40036664	0.0130525	0.183729	9.60141	up	noncoding	long noncoding	Gold	NR_036538	LOC646903	RefSeq	1964	chr3	+	149689065	149691029	CAAAGAGAGTCCATGTGCTGTCTTGGTTTTCAGTACTGTAATAAAGTAACCTGTGCTTTT	646903	intronic antisense	ENST00000494827	PFN2		-	149683643	149740598	227.094	15.0763	6.96181	3.69856	21.1044	142.294	207.743	537.235	5	28.4233	11.7929	15.0888	5.28802	6.55967	7.3019	8.69763	2.32784	4.84617	3.51518	4.10505
ASHGV40036664	0.0130525	0.183729	9.60141	up	noncoding	long noncoding	Gold	NR_036538	LOC646903	RefSeq	1964	chr3	+	149689065	149691029	CAAAGAGAGTCCATGTGCTGTCTTGGTTTTCAGTACTGTAATAAAGTAACCTGTGCTTTT	646903	intronic antisense	ENST00000497148	PFN2		-	149683947	149768575	227.094	15.0763	6.96181	3.69856	21.1044	142.294	207.743	537.235	5	28.4233	11.7929	15.0888	5.28802	6.55967	7.3019	8.69763	2.32784	4.84617	3.51518	4.10505
ASHGV40056677	0.00682676	0.148134	2.09585	up	noncoding	long noncoding	Gold	NR_037626	LOC100507334	RefSeq	882	chr2	+	111003214	111024135	TAAAACGACAATAAAATACCATGTGTTTGCCTATAAAAAATCTTAGCAAGATTGAAAACA	100507334	intergenic							259.07	104.963	7.7742	6.70667	135.63	453.298	240.891	206.46	99.402	151.133	115.757	53.5594	8.04319	8.22299	7.49507	7.33557	6.70225	7.33348	6.78748	6.00347
ASHGV40019104	0.025761	0.237713	4.068	up	noncoding	long noncoding	Reliable	ENST00000569208	RP11-467J12.2	GENCODE	867	chr16	+	52976050	52976917	AGAAGAAATAACCACCAAGGACCCATAACCTCAAACCCTCTGACTTGAGTATACTCACAT		intergenic							59.2273	14.1215	5.74441	3.72009	37.8394	90.9288	47.8888	60.2521	6.51701	21.6518	11.2673	17.05	6.17756	5.92785	5.3058	5.56645	2.72691	4.42085	3.44561	4.28701
ASHGV40011836	0.0213358	0.220133	4.718	up	noncoding	long noncoding	Gold	NR_027035	CEP83-AS1	RefSeq	2568	chr12	+	94853778	94856344	AAGCAGAATGTAGTTTAGCAAGTACAGTGCTGTCCTAATGTGAATATATGTGTGTACATA	144486	bidirectional	ENST00000397807	CCDC41	centrosomal protein 83kDa	-	94721985	94853764	115.936	21.7217	6.6541	4.41592	61.6004	88.2207	130.27	183.654	17.4928	30.8201	25.0866	13.4873	6.90736	5.87746	6.66231	7.16927	4.15438	4.96856	4.60668	3.93408
ASHGV40011836	0.0213358	0.220133	4.718	up	noncoding	long noncoding	Gold	NR_027035	CEP83-AS1	RefSeq	2568	chr12	+	94853778	94856344	AAGCAGAATGTAGTTTAGCAAGTACAGTGCTGTCCTAATGTGAATATATGTGTGTACATA	144486	bidirectional	ENST00000546527	CCDC41		-	94806259	94853764	115.936	21.7217	6.6541	4.41592	61.6004	88.2207	130.27	183.654	17.4928	30.8201	25.0866	13.4873	6.90736	5.87746	6.66231	7.16927	4.15438	4.96856	4.60668	3.93408
ASHGV40011836	0.0213358	0.220133	4.718	up	noncoding	long noncoding	Gold	NR_027035	CEP83-AS1	RefSeq	2568	chr12	+	94853778	94856344	AAGCAGAATGTAGTTTAGCAAGTACAGTGCTGTCCTAATGTGAATATATGTGTGTACATA	144486	bidirectional	ENST00000547575	CCDC41		-	94762173	94853728	115.936	21.7217	6.6541	4.41592	61.6004	88.2207	130.27	183.654	17.4928	30.8201	25.0866	13.4873	6.90736	5.87746	6.66231	7.16927	4.15438	4.96856	4.60668	3.93408
ASHGV40011836	0.0213358	0.220133	4.718	up	noncoding	long noncoding	Gold	NR_027035	CEP83-AS1	RefSeq	2568	chr12	+	94853778	94856344	AAGCAGAATGTAGTTTAGCAAGTACAGTGCTGTCCTAATGTGAATATATGTGTGTACATA	144486	bidirectional	NM_001042399	CEP83		-	94702055	94853764	115.936	21.7217	6.6541	4.41592	61.6004	88.2207	130.27	183.654	17.4928	30.8201	25.0866	13.4873	6.90736	5.87746	6.66231	7.16927	4.15438	4.96856	4.60668	3.93408
ASHGV40011836	0.0213358	0.220133	4.718	up	noncoding	long noncoding	Gold	NR_027035	CEP83-AS1	RefSeq	2568	chr12	+	94853778	94856344	AAGCAGAATGTAGTTTAGCAAGTACAGTGCTGTCCTAATGTGAATATATGTGTGTACATA	144486	bidirectional	NM_016122	CEP83	centrosomal protein 83kDa	-	94702055	94853764	115.936	21.7217	6.6541	4.41592	61.6004	88.2207	130.27	183.654	17.4928	30.8201	25.0866	13.4873	6.90736	5.87746	6.66231	7.16927	4.15438	4.96856	4.60668	3.93408
ASHGV40027707	0.00440113	0.139605	2.85134	up	noncoding	long noncoding	Reliable	T203015	G046886	RNA-seq: Iyer et al 2015	1343	chr2	-	173461092	173462435	TAAACATGAAGACCATATTACAGCTGTCACTACCGAATAAAAGATGGCAGAACTCCTCCA		intronic antisense	ENST00000543905	PDK1		+	173420100	173489823	43.3573	11.686	5.02874	3.5171	10.1418	71.4671	37.8386	53.9816	7.57341	12.0796	11.545	15.546	4.15215	5.57864	4.97861	5.40556	2.92425	3.5134	3.48278	4.14797
ASHGV40027707	0.00440113	0.139605	2.85134	up	noncoding	long noncoding	Reliable	T203015	G046886	RNA-seq: Iyer et al 2015	1343	chr2	-	173461092	173462435	TAAACATGAAGACCATATTACAGCTGTCACTACCGAATAAAAGATGGCAGAACTCCTCCA		natural antisense	NM_001278549	PDK1		+	173420696	173463862	43.3573	11.686	5.02874	3.5171	10.1418	71.4671	37.8386	53.9816	7.57341	12.0796	11.545	15.546	4.15215	5.57864	4.97861	5.40556	2.92425	3.5134	3.48278	4.14797
ASHGV40027707	0.00440113	0.139605	2.85134	up	noncoding	long noncoding	Reliable	T203015	G046886	RNA-seq: Iyer et al 2015	1343	chr2	-	173461092	173462435	TAAACATGAAGACCATATTACAGCTGTCACTACCGAATAAAAGATGGCAGAACTCCTCCA		natural antisense	NM_002610	PDK1	pyruvate dehydrogenase kinase 1	+	173420696	173463862	43.3573	11.686	5.02874	3.5171	10.1418	71.4671	37.8386	53.9816	7.57341	12.0796	11.545	15.546	4.15215	5.57864	4.97861	5.40556	2.92425	3.5134	3.48278	4.14797
ASHGV40009813	0.03621	0.274953	2.1945	up	noncoding	long noncoding	Reliable	T076646	G017677	RNA-seq: Iyer et al 2015	1975	chr12	-	34185726	34188204	CCGTACACACACATATATGGTTCAACTAAACTGAATTAAGTTTCACTGTGAAAAACCAAC		intergenic							30.1463	13.2212	4.79174	3.65785	17.2733	34.3087	28.1332	40.87	13.2577	12.1422	19.4677	8.01709	4.96869	4.57841	4.59061	5.02925	3.72469	3.52208	4.23382	3.1508
ASHGV40032147	0.0352576	0.271928	2.54479	up	noncoding	long noncoding	Reliable	T012341	G002611	RNA-seq: Iyer et al 2015	2293	chr1	+	63220085	63228576	TTCTGAATGATGAGAGTTTTGTATCAGAGTTAGAAATTTGAGCTGGGCTGGCTGGGTGTG		intergenic							72.926	24.5867	6.01409	4.66654	47.2716	73.4498	49.3415	121.641	20.9328	29.7011	25.3692	22.3436	6.5244	5.61723	5.34499	6.56972	4.42975	4.91055	4.62181	4.70405
ASHGV40056360	0.0117883	0.178647	2.04019	up	noncoding	long noncoding	Gold	NR_024187	SUZ12P1	RefSeq	728	chr17	+	29036625	29097068	ATAAAAACAGGTAATGTTGATGAACAAGCGAGGCTCCCACAATGTTCTGGAAATGTTTTC	440423	intergenic							3344.87	1245.54	11.4193	10.3906	1344.61	5122.25	4306.04	2606.57	825.856	1425.14	1476.99	1254.16	11.0654	11.9345	11.5697	11.1077	9.85875	10.579	10.5168	10.6079
ASHGV40058763	0.00297128	0.126198	7.68906	up	noncoding	long noncoding	Reliable	T270810	G062762	RNA-seq: Iyer et al 2015	3480	chr4	+	124424621	124884251	CACTGAGACTATCTGCTGTTAGAGGAGAATTCTTCTGTCCTAGCTGTGTCTCTGTGATCT		intergenic							48.5845	5.25386	5.32643	2.38362	23.1877	62.7106	24.8561	83.5837	5	6.01546	5	5	5.43328	5.40065	4.43326	6.03854	2.32784	2.54116	2.32676	2.33874
ASHGV40000567	0.0238387	0.230766	5.16243	up	noncoding	long noncoding	Reliable	ENST00000423774	AC027612.6	GENCODE	218	chr2	-	91842940	91843529	TCCATCCTGCAGGATATTGTGGCTGGAGACATGAGCAAGAAAAGCCTCTGGGAGCAGAAG	645166	intergenic							2494.04	347.253	10.8115	8.44349	1501.62	3213.05	4520.12	741.387	227.957	598.992	335.817	226.246	11.2217	11.1982	11.638	9.18819	7.93191	9.34606	8.34961	8.14638
ASHGV40010599	0.00970561	0.166373	2.20365	up	noncoding	long noncoding	Gold	NR_015404	MAPKAPK5-AS1	RefSeq	2285	chr12	-	112277572	112280706	TTTGTCTACCGAATTATTGTTTTCTTTGTCGGACATACACCTACACTGCATTCCTCAAAG	51275	natural antisense	ENST00000547305	MAPKAPK5		+	112280278	112281200	1555.47	562.719	10.3857	9.24578	898.006	1532.33	1843.86	1947.68	589.241	528.308	736.558	396.768	10.5085	10.0482	10.3136	10.6724	9.33929	9.15843	9.48737	8.99805
ASHGV40010599	0.00970561	0.166373	2.20365	up	noncoding	long noncoding	Gold	NR_015404	MAPKAPK5-AS1	RefSeq	2285	chr12	-	112277572	112280706	TTTGTCTACCGAATTATTGTTTTCTTTGTCGGACATACACCTACACTGCATTCCTCAAAG	51275	natural antisense	ENST00000549875	MAPKAPK5		+	112280537	112330864	1555.47	562.719	10.3857	9.24578	898.006	1532.33	1843.86	1947.68	589.241	528.308	736.558	396.768	10.5085	10.0482	10.3136	10.6724	9.33929	9.15843	9.48737	8.99805
ASHGV40010599	0.00970561	0.166373	2.20365	up	noncoding	long noncoding	Gold	NR_015404	MAPKAPK5-AS1	RefSeq	2285	chr12	-	112277572	112280706	TTTGTCTACCGAATTATTGTTTTCTTTGTCGGACATACACCTACACTGCATTCCTCAAAG	51275	natural antisense	NM_003668	MAPKAPK5		+	112280031	112331228	1555.47	562.719	10.3857	9.24578	898.006	1532.33	1843.86	1947.68	589.241	528.308	736.558	396.768	10.5085	10.0482	10.3136	10.6724	9.33929	9.15843	9.48737	8.99805
ASHGV40010599	0.00970561	0.166373	2.20365	up	noncoding	long noncoding	Gold	NR_015404	MAPKAPK5-AS1	RefSeq	2285	chr12	-	112277572	112280706	TTTGTCTACCGAATTATTGTTTTCTTTGTCGGACATACACCTACACTGCATTCCTCAAAG	51275	natural antisense	NM_139078	MAPKAPK5	mitogen-activated protein kinase-activated protein kinase 5	+	112280031	112331228	1555.47	562.719	10.3857	9.24578	898.006	1532.33	1843.86	1947.68	589.241	528.308	736.558	396.768	10.5085	10.0482	10.3136	10.6724	9.33929	9.15843	9.48737	8.99805
ASHGV40036661	0.00537269	0.145126	2.21427	up	noncoding	long noncoding	Gold	NR_040250	WWTR1-AS1	RefSeq	1700	chr3	+	149375996	149379149	AAGAAGTCCAGTTACCCTGTTGGATAAACCACATGGAGAAGGAAAGGCCCTGAGATACTT	100128025	intronic antisense	ENST00000475579	WWTR1		-	149374764	149388696	23.0783	9.70401	4.40136	3.25452	11.8047	27.9543	23.533	29.0211	13.0085	8.27466	8.58826	8.94461	4.3729	4.30835	4.36309	4.56109	3.69454	2.95379	3.05367	3.3161
ASHGV40036661	0.00537269	0.145126	2.21427	up	noncoding	long noncoding	Gold	NR_040250	WWTR1-AS1	RefSeq	1700	chr3	+	149375996	149379149	AAGAAGTCCAGTTACCCTGTTGGATAAACCACATGGAGAAGGAAAGGCCCTGAGATACTT	100128025	intronic antisense	NM_001168278	WWTR1		-	149235021	149421060	23.0783	9.70401	4.40136	3.25452	11.8047	27.9543	23.533	29.0211	13.0085	8.27466	8.58826	8.94461	4.3729	4.30835	4.36309	4.56109	3.69454	2.95379	3.05367	3.3161
ASHGV40045378	0.0213175	0.220133	2.07021	up	noncoding	long noncoding	Gold	NR_111915	LOC101929057	RefSeq	5149	chr6	+	90348250	90399200	CTCCTTCCTACTTCTATGAAATAATGCCAAGAAATCATGTAGGAAACTGCAATGAACCAA	101929057	intronic antisense	ENST00000520318	LYRM2		-	90346631	90348468	27.2132	12.5985	4.70496	3.65518	27.018	29.9742	17.9803	33.8804	15.2518	13.3261	10.0762	11.7401	5.66211	4.39904	3.98641	4.77229	3.93846	3.66542	3.28067	3.73619
ASHGV40045378	0.0213175	0.220133	2.07021	up	noncoding	long noncoding	Gold	NR_111915	LOC101929057	RefSeq	5149	chr6	+	90348250	90399200	CTCCTTCCTACTTCTATGAAATAATGCCAAGAAATCATGTAGGAAACTGCAATGAACCAA	101929057	intronic antisense	ENST00000520441	LYRM2		-	90331097	90348453	27.2132	12.5985	4.70496	3.65518	27.018	29.9742	17.9803	33.8804	15.2518	13.3261	10.0762	11.7401	5.66211	4.39904	3.98641	4.77229	3.93846	3.66542	3.28067	3.73619
ASHGV40045378	0.0213175	0.220133	2.07021	up	noncoding	long noncoding	Gold	NR_111915	LOC101929057	RefSeq	5149	chr6	+	90348250	90399200	CTCCTTCCTACTTCTATGAAATAATGCCAAGAAATCATGTAGGAAACTGCAATGAACCAA	101929057	intronic antisense	NM_020466	LYRM2	LYR motif containing 2	-	90341942	90348474	27.2132	12.5985	4.70496	3.65518	27.018	29.9742	17.9803	33.8804	15.2518	13.3261	10.0762	11.7401	5.66211	4.39904	3.98641	4.77229	3.93846	3.66542	3.28067	3.73619
ASHGV40045378	0.0213175	0.220133	2.07021	up	noncoding	long noncoding	Gold	NR_111915	LOC101929057	RefSeq	5149	chr6	+	90348250	90399200	CTCCTTCCTACTTCTATGAAATAATGCCAAGAAATCATGTAGGAAACTGCAATGAACCAA	101929057	natural antisense	ENST00000428876	MDN1		-	90353230	90529442	27.2132	12.5985	4.70496	3.65518	27.018	29.9742	17.9803	33.8804	15.2518	13.3261	10.0762	11.7401	5.66211	4.39904	3.98641	4.77229	3.93846	3.66542	3.28067	3.73619
ASHGV40045378	0.0213175	0.220133	2.07021	up	noncoding	long noncoding	Gold	NR_111915	LOC101929057	RefSeq	5149	chr6	+	90348250	90399200	CTCCTTCCTACTTCTATGAAATAATGCCAAGAAATCATGTAGGAAACTGCAATGAACCAA	101929057	natural antisense	NM_014611	MDN1	midasin AAA ATPase 1	-	90352493	90529513	27.2132	12.5985	4.70496	3.65518	27.018	29.9742	17.9803	33.8804	15.2518	13.3261	10.0762	11.7401	5.66211	4.39904	3.98641	4.77229	3.93846	3.66542	3.28067	3.73619
ASHGV40029526	0.0231633	0.228078	2.45076	up	noncoding	long noncoding	Reliable	uc031rpl.1	FKSG30	UCSC_knowngene	310	chr2	+	132383958	132384268	ATCGTGATGGACTCTGGTGATGGGTTCACCCACACTGTGCCCATCTATGAGGGGAATGCC		intergenic							675.419	232.147	9.20926	7.91603	636.234	823.954	674.967	566.52	330.163	155.487	181.811	261.128	10.0551	9.11382	8.89443	8.77371	8.48181	7.38278	7.43168	8.36783
ASHGV40000720	0.0428483	0.293731	2.91322	up	noncoding	long noncoding	Gold	ENST00000431924	RP3-508I15.9	GENCODE	786	chr22	-	39063589	39077775	CGGGTATAGGGTTCTTGGATAAACAAGCTCTGACGATCATTCCCAAACAAGAGTTCAAAA		natural antisense	ENST00000411557	CBY1		+	39052644	39066994	54.3784	14.8717	5.37013	3.82752	30.3371	54.0202	114.569	18.5869	12.8328	21.7836	16.557	8.31353	5.83674	5.1902	6.48413	3.96947	3.67556	4.42939	3.99936	3.20578
ASHGV40000720	0.0428483	0.293731	2.91322	up	noncoding	long noncoding	Gold	ENST00000431924	RP3-508I15.9	GENCODE	786	chr22	-	39063589	39077775	CGGGTATAGGGTTCTTGGATAAACAAGCTCTGACGATCATTCCCAAACAAGAGTTCAAAA		natural antisense	ENST00000416285	CBY1		+	39052680	39067193	54.3784	14.8717	5.37013	3.82752	30.3371	54.0202	114.569	18.5869	12.8328	21.7836	16.557	8.31353	5.83674	5.1902	6.48413	3.96947	3.67556	4.42939	3.99936	3.20578
ASHGV40000720	0.0428483	0.293731	2.91322	up	noncoding	long noncoding	Gold	ENST00000431924	RP3-508I15.9	GENCODE	786	chr22	-	39063589	39077775	CGGGTATAGGGTTCTTGGATAAACAAGCTCTGACGATCATTCCCAAACAAGAGTTCAAAA		natural antisense	NM_001002880	CBY1		+	39052657	39069855	54.3784	14.8717	5.37013	3.82752	30.3371	54.0202	114.569	18.5869	12.8328	21.7836	16.557	8.31353	5.83674	5.1902	6.48413	3.96947	3.67556	4.42939	3.99936	3.20578
ASHGV40000720	0.0428483	0.293731	2.91322	up	noncoding	long noncoding	Gold	ENST00000431924	RP3-508I15.9	GENCODE	786	chr22	-	39063589	39077775	CGGGTATAGGGTTCTTGGATAAACAAGCTCTGACGATCATTCCCAAACAAGAGTTCAAAA		natural antisense	NM_015373	CBY1	chibby homolog 1 (Drosophila)	+	39052657	39069855	54.3784	14.8717	5.37013	3.82752	30.3371	54.0202	114.569	18.5869	12.8328	21.7836	16.557	8.31353	5.83674	5.1902	6.48413	3.96947	3.67556	4.42939	3.99936	3.20578
ASHGV40010766	0.0193142	0.21262	3.15238	up	noncoding	long noncoding	Reliable	TCONS_00020260	XLOC_010236	RNA-seq: Cabili et al 2011	2893	chr12	-	125510477	125513897	TAGAATGATTTCAACCCAGTAATCCTGTGTTCCAATGTGCATGGATAAAGATTTGATCTA		intergenic							920.092	219.535	9.47358	7.81714	381.792	945.997	1704.16	648.415	127.573	301.194	260.033	189.34	9.38873	9.32285	10.1997	8.98309	7.06853	8.35727	7.9649	7.87786
ASHGV40016803	0.0067267	0.148102	2.31502	up	noncoding	pseudogene	Gold	NR_027642	DCAF13P3	RefSeq	2445	chr15	+	51236325	51238762	TGTATTTCTAGTGCTTTACTTATATTTGGCTTTTCGACTCTTACAAAACCATCAGTCTGC	100132724	intron sense-overlapping	NM_001252127	AP4E1		+	51200868	51298097	1370.62	448.767	10.1428	8.93182	636.433	1358.98	2132.77	1354.28	393.157	529.499	517.13	355.283	10.0558	9.86805	10.5395	10.108	8.73634	9.16418	8.98543	8.84134
ASHGV40016803	0.0067267	0.148102	2.31502	up	noncoding	pseudogene	Gold	NR_027642	DCAF13P3	RefSeq	2445	chr15	+	51236325	51238762	TGTATTTCTAGTGCTTTACTTATATTTGGCTTTTCGACTCTTACAAAACCATCAGTCTGC	100132724	intron sense-overlapping	NM_007347	AP4E1	adaptor related protein complex 4, epsilon 1 subunit	+	51200868	51298097	1370.62	448.767	10.1428	8.93182	636.433	1358.98	2132.77	1354.28	393.157	529.499	517.13	355.283	10.0558	9.86805	10.5395	10.108	8.73634	9.16418	8.98543	8.84134
ASHGV40012834	0.00366463	0.137123	5.229	up	noncoding	long noncoding	Reliable	T097738	G023006	RNA-seq: Iyer et al 2015	1891	chr13	-	95667177	95669068	GCTCAACCCAACTTATTCACCAACTGGTCTAATTCTCAAATCCTCATTCTTTGAAAATTG		intergenic							77.952	11.2391	5.77905	3.39251	27.9476	40.9277	188.199	54.734	12.2845	5	16.8416	10.8303	5.71173	4.81185	7.16726	5.42535	3.60835	2.32512	4.02396	3.61263
ASHGV40023622	0.0131092	0.183857	4.86836	up	noncoding	long noncoding	Reliable	ENST00000586389	CTD-2286N8.2	GENCODE	714	chr18	+	76877206	76877920	CTTCCACCACATTAGCAGTAACCTATTCTGAATGTGAGATTATAATTCCTATGTATCTCT		intron sense-overlapping	ENST00000586672	ATP9B		+	76829405	76914529	130.278	24.2949	6.8975	4.61407	96.9922	184.316	122.105	117.698	17.6512	28.6803	19.0707	31.7773	7.55503	6.9335	6.57296	6.52851	4.16915	4.85923	4.20269	5.2252
ASHGV40023622	0.0131092	0.183857	4.86836	up	noncoding	long noncoding	Reliable	ENST00000586389	CTD-2286N8.2	GENCODE	714	chr18	+	76877206	76877920	CTTCCACCACATTAGCAGTAACCTATTCTGAATGTGAGATTATAATTCCTATGTATCTCT		intron sense-overlapping	NM_001306085	ATP9B		+	76829274	77138282	130.278	24.2949	6.8975	4.61407	96.9922	184.316	122.105	117.698	17.6512	28.6803	19.0707	31.7773	7.55503	6.9335	6.57296	6.52851	4.16915	4.85923	4.20269	5.2252
ASHGV40023622	0.0131092	0.183857	4.86836	up	noncoding	long noncoding	Reliable	ENST00000586389	CTD-2286N8.2	GENCODE	714	chr18	+	76877206	76877920	CTTCCACCACATTAGCAGTAACCTATTCTGAATGTGAGATTATAATTCCTATGTATCTCT		intron sense-overlapping	NM_198531	ATP9B	ATPase, class II, type 9B	+	76829274	77138282	130.278	24.2949	6.8975	4.61407	96.9922	184.316	122.105	117.698	17.6512	28.6803	19.0707	31.7773	7.55503	6.9335	6.57296	6.52851	4.16915	4.85923	4.20269	5.2252
ASHGV40044163	0.0202288	0.216152	2.09405	up	noncoding	long noncoding	Reliable	ENST00000404494	RP3-509I19.6	GENCODE	277	chr6	-	139200179	139200456	GGATCAGATTCCAATTTGTCAGATGGCCAATCAATGAAACAGACACACCTGCAGAGTTGG		intronic antisense	ENST00000367682	ECT2L		+	139134308	139225207	756.282	279.602	9.31423	8.24793	401.409	680.532	1071.31	871.879	260.702	319.169	290.156	248.382	9.45547	8.82014	9.55	9.4313	8.13259	8.43935	8.12848	8.29129
ASHGV40044163	0.0202288	0.216152	2.09405	up	noncoding	long noncoding	Reliable	ENST00000404494	RP3-509I19.6	GENCODE	277	chr6	-	139200179	139200456	GGATCAGATTCCAATTTGTCAGATGGCCAATCAATGAAACAGACACACCTGCAGAGTTGG		intronic antisense	ENST00000423192	ECT2L		+	139117062	139225207	756.282	279.602	9.31423	8.24793	401.409	680.532	1071.31	871.879	260.702	319.169	290.156	248.382	9.45547	8.82014	9.55	9.4313	8.13259	8.43935	8.12848	8.29129
ASHGV40044163	0.0202288	0.216152	2.09405	up	noncoding	long noncoding	Reliable	ENST00000404494	RP3-509I19.6	GENCODE	277	chr6	-	139200179	139200456	GGATCAGATTCCAATTTGTCAGATGGCCAATCAATGAAACAGACACACCTGCAGAGTTGG		intronic antisense	ENST00000541398	ECT2L		+	139135678	139223905	756.282	279.602	9.31423	8.24793	401.409	680.532	1071.31	871.879	260.702	319.169	290.156	248.382	9.45547	8.82014	9.55	9.4313	8.13259	8.43935	8.12848	8.29129
ASHGV40044163	0.0202288	0.216152	2.09405	up	noncoding	long noncoding	Reliable	ENST00000404494	RP3-509I19.6	GENCODE	277	chr6	-	139200179	139200456	GGATCAGATTCCAATTTGTCAGATGGCCAATCAATGAAACAGACACACCTGCAGAGTTGG		intronic antisense	NM_001077706	ECT2L	epithelial cell transforming 2 like	+	139117247	139225207	756.282	279.602	9.31423	8.24793	401.409	680.532	1071.31	871.879	260.702	319.169	290.156	248.382	9.45547	8.82014	9.55	9.4313	8.13259	8.43935	8.12848	8.29129
[truncated: 30 more rows]

## Sheet: down_test_vs_ctrl
# Fold Change cut-off: 2.0 # P-value cut-off: 0.05 # Condition pairs: test_vs_ctrl # Column A: ProbeName it represents probe name. # Column B: P-value, P-value calculated from paired t-test. # Column C: FDR, FDR is calculated from Benjamini Hochberg FDR. # Column D: Fold Change, the absolute ratio (no log scale) of normalized intensities between two conditions. # Column E: Regulation, it depicts …
[truncated: 2,314 more rows]
